# Supplementary material for: PPM1D activity promotes cellular transformation by preventing senescence and cell death
Source: Oncogene. 2024 Sep 5;43(42):3081–93. doi: 10.1038/s41388-024-03149-3 (PMC11473410; doi:10.1038/s41388-024-03149-3)
Supplement: Supplementary file 2 — Suppl. Table 1 [file 41388_2024_3149_MOESM2_ESM.xlsx]

## Sheet: Sheet1
Suppl. Table 1. Expression profiling of the transformed RPE-PPM1D-T2-SA clones
GeneID	gene	clone_0	clone_1	clone_2	clone_3	clone_4	clone_5	clone_6	clone_1_FC	clone_2_FC	clone_3_FC	clone_4_FC	clone_5_FC	clone_6_FC	clone_1_log2FC	clone_2_log2FC	clone_3_log2FC	clone_4_log2FC	clone_5_log2FC	clone_6_log2FC	clone_1_padj	clone_2_padj	clone_3_padj	clone_4_padj	clone_5_padj	clone_6_padj	clone_6_pvalue	clone_1_pvalue	clone_2_pvalue	clone_3_pvalue	clone_4_pvalue	clone_5_pvalue
ENSG00000284952.1_8	ENSG00000284952	0	2	0	0	0	0	1	Inf	0	0	0	0	Inf	Inf	0	0	0	0	Inf	1	0	0	0	0	1	1	0.52231	0	0	0	0
ENSG00000272968.5_9	RBAK-RBAKDN	0	1	0	7	0	0	2	Inf	0	Inf	0	0	Inf	Inf	0	Inf	0	0	Inf	1	0	1	0	0	1	0.511011	1	0	0.0160378	0	0
ENSG00000289346.1_3	ENSG00000289346	0	11	13	0	9	9	7	Inf	Inf	0	Inf	Inf	Inf	Inf	Inf	0	Inf	Inf	Inf	1	1	0	1	1	1	0.0232345	0.00468617	0.00258112	0	0.013694	0.00140193
ENSG00000181638.20_10	ZFP41	0	3	0	2	1	1	1	Inf	0	Inf	Inf	Inf	Inf	Inf	0	Inf	Inf	Inf	Inf	1	0	1	1	1	1	1	0.283533	0	0.500567	1	0.481179
ENSG00000256966.6_16	ENSG00000256966	0	1	0	0	0	1	4	Inf	0	0	0	Inf	Inf	Inf	0	0	0	Inf	Inf	1	0	0	0	1	1	0.141687	1	0	0	0	0.481179
ENSG00000179774.9_7	ATOH7	0	1	0	5	1	5	1	Inf	0	Inf	Inf	Inf	Inf	Inf	0	Inf	Inf	Inf	Inf	1	0	1	1	1	1	1	1	0	0.0632551	1	0.0258937
ENSG00000255339.6_19	ENSG00000255339	0	2	5	2	7	10	7	Inf	Inf	Inf	Inf	Inf	Inf	Inf	Inf	Inf	Inf	Inf	Inf	1	1	1	1	1	1	0.0232345	0.52231	0.163981	0.500567	0.0465541	0.000676899
ENSG00000284969.1_13	ENSG00000284969	0	3	0	0	0	0	4	Inf	0	0	0	0	Inf	Inf	0	0	0	0	Inf	1	0	0	0	0	1	0.141687	0.283533	0	0	0	0
ENSG00000234857.2_8	HNRNPUL2-BSCL2	0	3	8	2	4	2	2	Inf	Inf	Inf	Inf	Inf	Inf	Inf	Inf	Inf	Inf	Inf	Inf	1	1	1	1	1	1	0.511011	0.283533	0.0257609	0.500567	0.154034	0.231622
ENSG00000285816.1_7	ENSG00000285816	0	3	0	3	3	3	2	Inf	0	Inf	Inf	Inf	Inf	Inf	0	Inf	Inf	Inf	Inf	1	0	1	1	1	1	0.511011	0.283533	0	0.250869	0.278789	0.111537
ENSG00000174236.4_6	REP15	0	4	8	0	3	0	2	Inf	Inf	0	Inf	0	Inf	Inf	Inf	0	Inf	0	Inf	1	1	0	1	0	1	0.511011	0.158846	0.0257609	0	0.278789	0
ENSG00000280789.2_7	PAGR1	0	1	4	2	4	2	2	Inf	Inf	Inf	Inf	Inf	Inf	Inf	Inf	Inf	Inf	Inf	Inf	1	1	1	1	1	1	0.511011	1	0.158435	0.500567	0.154034	0.231622
ENSG00000141965.5_6	FEM1A	0	3	11	1	2	4	5	Inf	Inf	Inf	Inf	Inf	Inf	Inf	Inf	Inf	Inf	Inf	Inf	1	1	1	1	1	1	0.0765502	0.283533	0.00464883	1	0.519149	0.0537308
ENSG00000268870.1_13	ENSG00000268870	0	17	7	9	9	5	4	Inf	Inf	Inf	Inf	Inf	Inf	Inf	Inf	Inf	Inf	Inf	Inf	1	1	1	1	1	1	0.141687	0.000246599	0.0471405	0.00409029	0.013694	0.0258937
ENSG00000186026.7_7	ZNF284	0	2	4	1	4	0	1	Inf	Inf	Inf	Inf	0	Inf	Inf	Inf	Inf	Inf	0	Inf	1	1	1	1	0	1	1	0.52231	0.158435	1	0.154034	0
ENSG00000142252.11_7	GEMIN7	0	3	2	1	7	0	4	Inf	Inf	Inf	Inf	0	Inf	Inf	Inf	Inf	Inf	0	Inf	1	1	1	1	0	1	0.141687	0.283533	0.522041	1	0.0465541	0
ENSG00000198466.12_13	ZNF587	0	13	20	3	12	5	7	Inf	Inf	Inf	Inf	Inf	Inf	Inf	Inf	Inf	Inf	Inf	Inf	1	0.369581	1	1	1	1	0.0232345	0.00258403	7.92411e-05	0.250869	0.00243843	0.0258937
ENSG00000278129.2_7	ZNF8	0	9	5	9	5	7	14	Inf	Inf	Inf	Inf	Inf	Inf	Inf	Inf	Inf	Inf	Inf	Inf	1	1	1	1	1	1	0.000553292	0.0143819	0.163981	0.00409029	0.0870515	0.00602047
ENSG00000284194.3_11	SCO2	0	1	0	2	3	0	4	Inf	0	Inf	Inf	0	Inf	Inf	0	Inf	Inf	0	Inf	1	0	1	1	0	1	0.141687	1	0	0.500567	0.278789	0
ENSG00000254413.8_9	CHKB-CPT1B	0	1	3	3	0	9	8	Inf	Inf	Inf	0	Inf	Inf	Inf	Inf	Inf	0	Inf	Inf	1	1	1	0	1	1	0.0243695	1	0.283128	0.250869	0	0.00140193
ENSG00000196866.3_8	H2AC7	0	1	1	1	1	0	0	Inf	Inf	Inf	Inf	0	0	Inf	Inf	Inf	Inf	0	0	1	1	1	1	0	0	0	1	1	1	1	0
ENSG00000160408.16_15	ST6GALNAC6	0	2	0	4	3	0	0	Inf	0	Inf	Inf	0	0	Inf	0	Inf	Inf	0	0	1	0	1	1	0	0	0	0.52231	0	0.125888	0.278789	0
ENSG00000285625.1_13	ENSG00000285625	0	2	0	0	3	0	0	Inf	0	0	Inf	0	0	Inf	0	0	Inf	0	0	1	0	0	1	0	0	0	0.52231	0	0	0.278789	0
ENSG00000284906.3_9	ENSG00000284906	0	1	1	0	2	0	0	Inf	Inf	0	Inf	0	0	Inf	Inf	0	Inf	0	0	1	1	0	1	0	0	0	1	1	0	0.519149	0
ENSG00000283563.1_8	ENSG00000283563	0	2	0	1	0	0	0	Inf	0	Inf	0	0	0	Inf	0	Inf	0	0	0	1	0	1	0	0	0	0	0.52231	0	1	0	0
ENSG00000286001.1_4	ENSG00000286001	0	1	0	1	0	0	0	Inf	0	Inf	0	0	0	Inf	0	Inf	0	0	0	1	0	1	0	0	0	0	1	0	1	0	0
ENSG00000213221.5_10	DNLZ	0	1	0	1	0	0	0	Inf	0	Inf	0	0	0	Inf	0	Inf	0	0	0	1	0	1	0	0	0	0	1	0	1	0	0
ENSG00000286905.1_8	ENSG00000286905	0	1	0	0	0	0	0	Inf	0	0	0	0	0	Inf	0	0	0	0	0	1	0	0	0	0	0	0	1	0	0	0	0
ENSG00000255154.9_13	HTD2	0	5	0	0	0	0	0	Inf	0	0	0	0	0	Inf	0	0	0	0	0	1	0	0	0	0	0	0	0.163938	0	0	0	0
ENSG00000288683.1_9	ENSG00000288683	0	1	0	0	0	0	0	Inf	0	0	0	0	0	Inf	0	0	0	0	0	1	0	0	0	0	0	0	1	0	0	0	0
ENSG00000100038.20_13	TOP3B	0	1	0	0	0	0	0	Inf	0	0	0	0	0	Inf	0	0	0	0	0	1	0	0	0	0	0	0	1	0	0	0	0
ENSG00000188120.16_12	DAZ1	0	4	0	0	0	0	0	Inf	0	0	0	0	0	Inf	0	0	0	0	0	1	0	0	0	0	0	0	0.158846	0	0	0	0
ENSG00000205916.12_13	DAZ4	0	2	0	0	0	0	0	Inf	0	0	0	0	0	Inf	0	0	0	0	0	1	0	0	0	0	0	0	0.52231	0	0	0	0
ENSG00000281406.2_12	BLACAT1	0	0	1	3	0	1	1	0	Inf	Inf	0	Inf	Inf	0	Inf	Inf	0	Inf	Inf	0	1	1	0	1	1	1	0	1	0.250869	0	0.481179
ENSG00000162757.4_9	C1orf74	0	0	1	1	0	0	1	0	Inf	Inf	0	0	Inf	0	Inf	Inf	0	0	Inf	0	1	1	0	0	1	1	0	1	1	0	0
ENSG00000272741.1_12	ENSG00000272741	0	0	1	1	1	2	1	0	Inf	Inf	Inf	Inf	Inf	0	Inf	Inf	Inf	Inf	Inf	0	1	1	1	1	1	1	0	1	1	1	0.231622
ENSG00000257524.6_21	ENSG00000257524	0	0	2	2	0	6	2	0	Inf	Inf	0	Inf	Inf	0	Inf	Inf	0	Inf	Inf	0	1	1	0	1	1	0.511011	0	0.522041	0.500567	0	0.0124833
ENSG00000271147.8_9	ARMCX5-GPRASP2	0	0	1	1	2	0	1	0	Inf	Inf	Inf	0	Inf	0	Inf	Inf	Inf	0	Inf	0	1	1	1	0	1	1	0	1	1	0.519149	0
ENSG00000273155.1_9	ENSG00000273155	0	0	1	2	0	0	0	0	Inf	Inf	0	0	0	0	Inf	Inf	0	0	0	0	1	1	0	0	0	0	0	1	0.500567	0	0
ENSG00000258881.6_15	ENSG00000258881	0	0	0	1	0	0	1	0	0	Inf	0	0	Inf	0	0	Inf	0	0	Inf	0	0	1	0	0	1	1	0	0	1	0	0
ENSG00000244607.7_10	CCDC13	0	0	0	1	1	1	1	0	0	Inf	Inf	Inf	Inf	0	0	Inf	Inf	Inf	Inf	0	0	1	1	1	1	1	0	0	1	1	0.481179
ENSG00000285064.2_13	ENSG00000285064	0	0	0	1	0	0	1	0	0	Inf	0	0	Inf	0	0	Inf	0	0	Inf	0	0	1	0	0	1	1	0	0	1	0	0
ENSG00000284292.1_11	ENSG00000284292	0	0	0	2	0	2	1	0	0	Inf	0	Inf	Inf	0	0	Inf	0	Inf	Inf	0	0	1	0	1	1	1	0	0	0.500567	0	0.231622
ENSG00000282301.4_12	CYP3A7-CYP3A51P	0	0	0	1	1	0	1	0	0	Inf	Inf	0	Inf	0	0	Inf	Inf	0	Inf	0	0	1	1	0	1	1	0	0	1	1	0
ENSG00000270249.2_14	ENSG00000270249	0	0	0	4	0	0	12	0	0	Inf	0	0	Inf	0	0	Inf	0	0	Inf	0	0	1	0	0	1	0.00188692	0	0	0.125888	0	0
ENSG00000187186.15_13	ENSG00000187186	0	0	0	6	0	1	1	0	0	Inf	0	Inf	Inf	0	0	Inf	0	Inf	Inf	0	0	1	0	1	1	1	0	0	0.031828	0	0.481179
ENSG00000256206.2_12	ENSG00000256206	0	0	0	1	0	0	1	0	0	Inf	0	0	Inf	0	0	Inf	0	0	Inf	0	0	1	0	0	1	1	0	0	1	0	0
ENSG00000255508.7_13	ENSG00000255508	0	0	0	1	0	0	1	0	0	Inf	0	0	Inf	0	0	Inf	0	0	Inf	0	0	1	0	0	1	1	0	0	1	0	0
ENSG00000255641.1_12	ENSG00000255641	0	0	0	3	0	0	7	0	0	Inf	0	0	Inf	0	0	Inf	0	0	Inf	0	0	1	0	0	1	0.0232345	0	0	0.250869	0	0
ENSG00000134864.11_8	GGACT	0	0	0	4	0	4	1	0	0	Inf	0	Inf	Inf	0	0	Inf	0	Inf	Inf	0	0	1	0	1	1	1	0	0	0.125888	0	0.0537308
ENSG00000137878.17_12	GCOM1	0	0	0	3	3	26	7	0	0	Inf	Inf	Inf	Inf	0	0	Inf	Inf	Inf	Inf	0	0	1	1	8.1021e-05	1	0.0232345	0	0	0.250869	0.278789	6.21613e-09
ENSG00000182108.11_13	DEXI	0	0	0	3	0	2	1	0	0	Inf	0	Inf	Inf	0	0	Inf	0	Inf	Inf	0	0	1	0	1	1	1	0	0	0.250869	0	0.231622
ENSG00000281348.1_11	ENSG00000281348	0	0	0	3	0	1	5	0	0	Inf	0	Inf	Inf	0	0	Inf	0	Inf	Inf	0	0	1	0	1	1	0.0765502	0	0	0.250869	0	0.481179
ENSG00000254788.7_13	CKLF-CMTM1	0	0	0	2	0	0	1	0	0	Inf	0	0	Inf	0	0	Inf	0	0	Inf	0	0	1	0	0	1	1	0	0	0.500567	0	0
ENSG00000262481.5_13	TMEM256-PLSCR3	0	0	0	1	0	0	4	0	0	Inf	0	0	Inf	0	0	Inf	0	0	Inf	0	0	1	0	0	1	0.141687	0	0	1	0	0
ENSG00000264187.1_12	ENSG00000264187	0	0	0	4	0	2	1	0	0	Inf	0	Inf	Inf	0	0	Inf	0	Inf	Inf	0	0	1	0	1	1	1	0	0	0.125888	0	0.231622
ENSG00000267477.1_14	ENSG00000267477	0	0	0	1	0	0	1	0	0	Inf	0	0	Inf	0	0	Inf	0	0	Inf	0	0	1	0	0	1	1	0	0	1	0	0
ENSG00000269693.1_12	ENSG00000269693	0	0	0	1	0	0	2	0	0	Inf	0	0	Inf	0	0	Inf	0	0	Inf	0	0	1	0	0	1	0.511011	0	0	1	0	0
ENSG00000269476.1_13	ENSG00000269476	0	0	0	1	1	0	1	0	0	Inf	Inf	0	Inf	0	0	Inf	Inf	0	Inf	0	0	1	1	0	1	1	0	0	1	1	0
ENSG00000256566.1_12	ENSG00000256566	0	0	0	1	0	0	1	0	0	Inf	0	0	Inf	0	0	Inf	0	0	Inf	0	0	1	0	0	1	1	0	0	1	0	0
ENSG00000249624.10_15	IFNAR2-IL10RB	0	0	0	1	1	3	5	0	0	Inf	Inf	Inf	Inf	0	0	Inf	Inf	Inf	Inf	0	0	1	1	1	1	0.0765502	0	0	1	1	0.111537
ENSG00000267561.2_11	ENSG00000267561	0	0	0	3	0	2	0	0	0	Inf	0	Inf	0	0	0	Inf	0	Inf	0	0	0	1	0	1	0	0	0	0	0.250869	0	0.231622
ENSG00000269175.1	AC093157.1	0	0	0	1	2	1	0	0	0	Inf	Inf	Inf	0	0	0	Inf	Inf	Inf	0	0	0	1	1	1	0	0	0	0	1	0.519149	0.481179
ENSG00000198965.5_13	OR10R2	0	0	0	3	0	1	0	0	0	Inf	0	Inf	0	0	0	Inf	0	Inf	0	0	0	1	0	1	0	0	0	0	0.250869	0	0.481179
ENSG00000240747.9_8	KRBOX1	0	0	0	2	0	2	0	0	0	Inf	0	Inf	0	0	0	Inf	0	Inf	0	0	0	1	0	1	0	0	0	0	0.500567	0	0.231622
ENSG00000285585.1_9	ENSG00000285585	0	0	0	1	0	1	0	0	0	Inf	0	Inf	0	0	0	Inf	0	Inf	0	0	0	1	0	1	0	0	0	0	1	0	0.481179
ENSG00000275740.1_11	ENSG00000275740	0	0	0	1	0	4	0	0	0	Inf	0	Inf	0	0	0	Inf	0	Inf	0	0	0	1	0	1	0	0	0	0	1	0	0.0537308
ENSG00000286192.1_8	ENSG00000286192	0	0	0	2	0	3	0	0	0	Inf	0	Inf	0	0	0	Inf	0	Inf	0	0	0	1	0	1	0	0	0	0	0.500567	0	0.111537
ENSG00000286137.3_9	SPDYE14	0	0	0	5	3	3	0	0	0	Inf	Inf	Inf	0	0	0	Inf	Inf	Inf	0	0	0	1	1	1	0	0	0	0	0.0632551	0.278789	0.111537
ENSG00000288602.1_4	C8orf44-SGK3	0	0	0	1	0	1	0	0	0	Inf	0	Inf	0	0	0	Inf	0	Inf	0	0	0	1	0	1	0	0	0	0	1	0	0.481179
ENSG00000267206.6_9	LCN6	0	0	0	3	0	2	0	0	0	Inf	0	Inf	0	0	0	Inf	0	Inf	0	0	0	1	0	1	0	0	0	0	0.250869	0	0.231622
ENSG00000169955.8_12	ZNF747	0	0	0	2	0	1	0	0	0	Inf	0	Inf	0	0	0	Inf	0	Inf	0	0	0	1	0	1	0	0	0	0	0.500567	0	0.481179
ENSG00000267426.5_18	ENSG00000267426	0	0	0	2	0	1	0	0	0	Inf	0	Inf	0	0	0	Inf	0	Inf	0	0	0	1	0	1	0	0	0	0	0.500567	0	0.481179
ENSG00000283980.1_9	GNG14	0	0	0	3	0	1	0	0	0	Inf	0	Inf	0	0	0	Inf	0	Inf	0	0	0	1	0	1	0	0	0	0	0.250869	0	0.481179
ENSG00000121410.12_9	A1BG	0	0	0	2	0	1	0	0	0	Inf	0	Inf	0	0	0	Inf	0	Inf	0	0	0	1	0	1	0	0	0	0	0.500567	0	0.481179
ENSG00000063515.3_7	GSC2	0	0	0	2	0	4	0	0	0	Inf	0	Inf	0	0	0	Inf	0	Inf	0	0	0	1	0	1	0	0	0	0	0.500567	0	0.0537308
ENSG00000243749.2_9	TMEM35B	0	0	0	1	3	0	0	0	0	Inf	Inf	0	0	0	0	Inf	Inf	0	0	0	0	1	1	0	0	0	0	0	1	0.278789	0
ENSG00000099377.14_8	HSD3B7	0	0	0	1	1	0	0	0	0	Inf	Inf	0	0	0	0	Inf	Inf	0	0	0	0	1	1	0	0	0	0	0	1	1	0
ENSG00000288894.1_4	ENSG00000288894	0	0	0	1	1	0	0	0	0	Inf	Inf	0	0	0	0	Inf	Inf	0	0	0	0	1	1	0	0	0	0	0	1	1	0
ENSG00000234289.6_8	H2BC12L	0	0	0	1	2	0	0	0	0	Inf	Inf	0	0	0	0	Inf	Inf	0	0	0	0	1	1	0	0	0	0	0	1	0.519149	0
ENSG00000178796.13_8	RIIAD1	0	0	0	1	0	0	0	0	0	Inf	0	0	0	0	0	Inf	0	0	0	0	0	1	0	0	0	0	0	0	1	0	0
ENSG00000285946.2_3	LCE7A	0	0	0	1	0	0	0	0	0	Inf	0	0	0	0	0	Inf	0	0	0	0	0	1	0	0	0	0	0	0	1	0	0
ENSG00000243284.1_11	VSIG8	0	0	0	1	0	0	0	0	0	Inf	0	0	0	0	0	Inf	0	0	0	0	0	1	0	0	0	0	0	0	1	0	0
ENSG00000268154.1	AL591806.1	0	0	0	1	0	0	0	0	0	Inf	0	0	0	0	0	Inf	0	0	0	0	0	1	0	0	0	0	0	0	1	0	0
ENSG00000135747.11_10	ZNF670-ZNF695	0	0	0	1	0	0	0	0	0	Inf	0	0	0	0	0	Inf	0	0	0	0	0	1	0	0	0	0	0	0	1	0	0
ENSG00000198452.8_9	OR14L1	0	0	0	1	0	0	0	0	0	Inf	0	0	0	0	0	Inf	0	0	0	0	0	1	0	0	0	0	0	0	1	0	0
ENSG00000169618.7_6	PROKR1	0	0	0	1	0	0	0	0	0	Inf	0	0	0	0	0	Inf	0	0	0	0	0	1	0	0	0	0	0	0	1	0	0
ENSG00000213439.3_6	OR5AC1	0	0	0	1	0	0	0	0	0	Inf	0	0	0	0	0	Inf	0	0	0	0	0	1	0	0	0	0	0	0	1	0	0
ENSG00000289791.1_5	ENSG00000289791	0	0	0	1	0	0	0	0	0	Inf	0	0	0	0	0	Inf	0	0	0	0	0	1	0	0	0	0	0	0	1	0	0
ENSG00000272162.1_9	ENSG00000272162	0	0	0	1	0	0	0	0	0	Inf	0	0	0	0	0	Inf	0	0	0	0	0	1	0	0	0	0	0	0	1	0	0
ENSG00000282988.2_14	ENSG00000282988	0	0	0	3	0	0	0	0	0	Inf	0	0	0	0	0	Inf	0	0	0	0	0	1	0	0	0	0	0	0	0.250869	0	0
ENSG00000197409.8_8	H3C4	0	0	0	1	0	0	0	0	0	Inf	0	0	0	0	0	Inf	0	0	0	0	0	1	0	0	0	0	0	0	1	0	0
ENSG00000285085.1_8	ENSG00000285085	0	0	0	1	0	0	0	0	0	Inf	0	0	0	0	0	Inf	0	0	0	0	0	1	0	0	0	0	0	0	1	0	0
ENSG00000288564.1_9	ENSG00000288564	0	0	0	1	0	0	0	0	0	Inf	0	0	0	0	0	Inf	0	0	0	0	0	1	0	0	0	0	0	0	1	0	0
ENSG00000285953.2_9	ENSG00000285953	0	0	0	1	0	0	0	0	0	Inf	0	0	0	0	0	Inf	0	0	0	0	0	1	0	0	0	0	0	0	1	0	0
ENSG00000269955.2_9	FMC1-LUC7L2	0	0	0	1	0	0	0	0	0	Inf	0	0	0	0	0	Inf	0	0	0	0	0	1	0	0	0	0	0	0	1	0	0
ENSG00000233132.4_8	FAM90A3P	0	0	0	1	0	0	0	0	0	Inf	0	0	0	0	0	Inf	0	0	0	0	0	1	0	0	0	0	0	0	1	0	0
ENSG00000215346.3	AF131215.5	0	0	0	2	0	0	0	0	0	Inf	0	0	0	0	0	Inf	0	0	0	0	0	1	0	0	0	0	0	0	0.500567	0	0
ENSG00000271698.1_15	ENSG00000271698	0	0	0	1	0	0	0	0	0	Inf	0	0	0	0	0	Inf	0	0	0	0	0	1	0	0	0	0	0	0	1	0	0
ENSG00000182368.4	FAM27A	0	0	0	1	0	0	0	0	0	Inf	0	0	0	0	0	Inf	0	0	0	0	0	1	0	0	0	0	0	0	1	0	0
ENSG00000204788.3	CR769776.1	0	0	0	1	0	0	0	0	0	Inf	0	0	0	0	0	Inf	0	0	0	0	0	1	0	0	0	0	0	0	1	0	0
ENSG00000269897.5_10	COMMD3-BMI1	0	0	0	1	0	0	0	0	0	Inf	0	0	0	0	0	Inf	0	0	0	0	0	1	0	0	0	0	0	0	1	0	0
ENSG00000254536.2_14	ENSG00000254536	0	0	0	1	0	0	0	0	0	Inf	0	0	0	0	0	Inf	0	0	0	0	0	1	0	0	0	0	0	0	1	0	0
ENSG00000258588.3_8	TRIM6-TRIM34	0	0	0	1	0	0	0	0	0	Inf	0	0	0	0	0	Inf	0	0	0	0	0	1	0	0	0	0	0	0	1	0	0
ENSG00000273167.1_9	ENSG00000273167	0	0	0	1	0	0	0	0	0	Inf	0	0	0	0	0	Inf	0	0	0	0	0	1	0	0	0	0	0	0	1	0	0
ENSG00000258653.3_12	ENSG00000258653	0	0	0	1	0	0	0	0	0	Inf	0	0	0	0	0	Inf	0	0	0	0	0	1	0	0	0	0	0	0	1	0	0
ENSG00000243789.11_7	JMJD7	0	0	0	1	0	0	0	0	0	Inf	0	0	0	0	0	Inf	0	0	0	0	0	1	0	0	0	0	0	0	1	0	0
ENSG00000250021.7_16	ARPIN-AP3S2	0	0	0	1	0	0	0	0	0	Inf	0	0	0	0	0	Inf	0	0	0	0	0	1	0	0	0	0	0	0	1	0	0
ENSG00000261147.1_11	ENSG00000261147	0	0	0	1	0	0	0	0	0	Inf	0	0	0	0	0	Inf	0	0	0	0	0	1	0	0	0	0	0	0	1	0	0
ENSG00000196502.15_15	SULT1A1	0	0	0	1	0	0	0	0	0	Inf	0	0	0	0	0	Inf	0	0	0	0	0	1	0	0	0	0	0	0	1	0	0
ENSG00000213648.11_10	SULT1A4	0	0	0	1	0	0	0	0	0	Inf	0	0	0	0	0	Inf	0	0	0	0	0	1	0	0	0	0	0	0	1	0	0
ENSG00000265690.7_19	ENSG00000265690	0	0	0	2	0	0	0	0	0	Inf	0	0	0	0	0	Inf	0	0	0	0	0	1	0	0	0	0	0	0	0.500567	0	0
ENSG00000131152.4_13	ENSG00000131152	0	0	0	1	0	0	0	0	0	Inf	0	0	0	0	0	Inf	0	0	0	0	0	1	0	0	0	0	0	0	1	0	0
ENSG00000274512.6_7	TBC1D3L	0	0	0	2	0	0	0	0	0	Inf	0	0	0	0	0	Inf	0	0	0	0	0	1	0	0	0	0	0	0	0.500567	0	0
ENSG00000205147.3	AC016586.1	0	0	0	1	0	0	0	0	0	Inf	0	0	0	0	0	Inf	0	0	0	0	0	1	0	0	0	0	0	0	1	0	0
ENSG00000167807.15_13	ENSG00000167807	0	0	0	1	0	0	0	0	0	Inf	0	0	0	0	0	Inf	0	0	0	0	0	1	0	0	0	0	0	0	1	0	0
ENSG00000213022.6_9	KLK9	0	0	0	1	0	0	0	0	0	Inf	0	0	0	0	0	Inf	0	0	0	0	0	1	0	0	0	0	0	0	1	0	0
ENSG00000249209.2_14	ENSG00000249209	0	0	0	1	0	0	0	0	0	Inf	0	0	0	0	0	Inf	0	0	0	0	0	1	0	0	0	0	0	0	1	0	0
ENSG00000286070.2_10	ENSG00000286070	0	0	0	1	0	0	0	0	0	Inf	0	0	0	0	0	Inf	0	0	0	0	0	1	0	0	0	0	0	0	1	0	0
ENSG00000249467.2_10	H2AL1Q	0	0	0	1	0	0	0	0	0	Inf	0	0	0	0	0	Inf	0	0	0	0	0	1	0	0	0	0	0	0	1	0	0
ENSG00000126752.8_4	SSX1	46	5658	1418	2774	3238	176	1074	123	30.8261	60.3043	70.3913	3.82609	23.3478	6.94251	4.94608	5.91419	6.13733	1.93587	4.54522	0	9.80953e-185	0	0	6.8524e-16	1.32024e-152	6.88842e-157	0	5.21368e-189	0	0	4.45366e-20
ENSG00000184357.5_7	H1-5	65	6844	6825	50	6821	77	573	105.292	105	0.769231	104.938	1.18462	8.81538	6.71826	6.71425	-0.378512	6.7134	0.244419	3.14002	0	0	1	0	1	7.17873e-59	3.97647e-63	0	0	0.0868917	0	0.168644
ENSG00000189057.11_12	FAM111B	86	8480	7290	200	8049	366	1094	98.6047	84.7674	2.32558	93.593	4.25581	12.7209	6.62358	6.40544	1.21759	6.54833	2.08944	3.66913	0	0	6.5512e-05	0	6.16268e-37	8.00723e-125	4.20835e-129	0	0	4.16425e-09	0	3.579e-41
ENSG00000203852.4_5	H3C15	111	10408	9168	323	9782	72	1029	93.7658	82.5946	2.90991	88.1261	0.648649	9.27027	6.55099	6.36798	1.54097	6.4615	-0.624491	3.21261	0	0	3.36858e-15	0	1	1.50085e-100	7.97054e-105	0	0	1.90445e-19	0	0.0220162
ENSG00000183598.4_7	H3C13	14	1020	958	54	1024	44	127	72.8571	68.4286	3.85714	73.1429	3.14286	9.07143	6.187	6.09653	1.94753	6.19265	1.65208	3.18133	3.8779e-162	8.76799e-153	0.0859017	5.88099e-167	0.307789	8.18438e-13	6.56378e-17	2.08333e-166	4.7122e-157	5.97452e-06	3.14643e-171	2.6561e-05
ENSG00000203811.2_7	H3C14	84	4932	4431	254	4532	60	618	58.7143	52.75	3.02381	53.9524	0.714286	7.35714	5.87564	5.7211	1.59637	5.75361	-0.485427	2.87915	0	0	1.344e-12	0	1	8.74784e-56	4.87861e-60	0	0	7.73613e-17	0	0.145966
ENSG00000270882.3_7	H4C14	194	10531	8828	349	9861	277	1311	54.2835	45.5052	1.79897	50.8299	1.42784	6.75773	5.76244	5.50796	0.84717	5.66761	0.513829	2.75654	0	0	0.00139373	0	0.209423	3.1123e-97	1.65645e-101	0	0	9.13502e-08	0	1.79132e-05
ENSG00000136167.15_10	LCP1	254	13268	744	1913	2317	844	2891	52.2362	2.92913	7.5315	9.12205	3.32283	11.3819	5.70698	1.55047	2.91294	3.18936	1.73241	3.50867	0	8.47835e-13	6.66814e-177	5.66376e-163	4.49171e-58	1.27519e-236	6.59389e-241	0	8.24181e-17	3.43843e-181	3.03573e-167	2.4786e-62
ENSG00000274997.2_6	H2AC12	126	5616	5820	255	5910	209	730	44.5714	46.1905	2.02381	46.9048	1.65873	5.79365	5.47805	5.52952	1.01707	5.55166	0.730079	2.53447	0	0	0.000361506	0	0.00989231	7.78177e-53	4.36589e-57	0	0	2.33637e-08	0	8.06088e-07
ENSG00000286522.2_6	H3C2	90	4001	4072	242	4103	55	473	44.4556	45.2444	2.68889	45.5889	0.611111	5.25556	5.47429	5.49967	1.42701	5.51061	-0.710493	2.39384	0	0	2.46929e-09	0	1	3.12138e-32	1.90294e-36	0	0	1.46798e-13	0	0.0170455
ENSG00000163814.8_11	CDCP1	249	11005	7107	13359	6892	10798	21213	44.1968	28.5422	53.6506	27.6787	43.3655	85.1928	5.46587	4.83502	5.74552	4.79071	5.43847	6.41266	0	0	0	0	0	0	0	0	0	0	0	0
ENSG00000170961.7_8	HAS2	100	4253	2160	464	1847	331	2487	42.53	21.6	4.64	18.47	3.31	24.87	5.41041	4.43296	2.21412	4.20711	1.72683	4.63633	0	3.12091e-230	6.18054e-40	1.41273e-199	1.23547e-25	6.94178e-293	3.58471e-297	0	1.64336e-234	3.27013e-44	7.493e-204	7.51776e-30
ENSG00000196747.5_5	H2AC13	68	2755	2804	128	3112	105	264	40.5147	41.2353	1.88235	45.7647	1.54412	3.88235	5.34037	5.36581	0.912537	5.51616	0.626783	1.95693	0	0	1	0	1	8.17202e-12	6.76716e-16	0	0	0.000281419	0	0.00130214
ENSG00000185860.14_13	CCDC190	56	2224	2512	45	1892	114	161	39.7143	44.8571	0.803571	33.7857	2.03571	2.875	5.31159	5.48727	-0.315502	5.07834	1.02554	1.52356	9.14922e-276	0	1	4.00294e-242	0.0208018	0.00578229	7.91011e-07	4.79745e-280	0	0.157152	2.10493e-246	1.71533e-06
ENSG00000276903.2_6	H2AC16	84	3182	3129	123	3231	53	64	37.881	37.25	1.46429	38.4643	0.630952	0.761905	5.2434	5.21917	0.550197	5.26545	-0.664397	-0.392317	0	0	1	0	1	1	0.00088946	0	0	0.0370693	0	0.0353013
ENSG00000278463.2_7	H2AC4	49	1853	1927	84	2118	87	208	37.8163	39.3265	1.71429	43.2245	1.77551	4.2449	5.24094	5.29743	0.777608	5.43378	0.828234	2.08573	3.65814e-238	9.7673e-248	1	6.08088e-277	1	1.69644e-10	1.4698e-14	1.92757e-242	5.12988e-252	0.0127592	3.18154e-281	0.000301417
ENSG00000124529.3	HIST1H4B	71	2426	2451	186	2597	230	572	34.169	34.5211	2.61972	36.5775	3.23944	8.05634	5.09462	5.10941	1.38941	5.19288	1.69574	3.01012	5.0263e-284	2.1289e-287	2.69214e-06	0	2.3227e-17	1.76163e-55	9.83106e-60	2.63254e-288	1.11297e-291	1.66862e-10	0	1.49389e-21
ENSG00000122952.17_10	ZWINT	119	3958	3059	269	3329	178	538	33.2605	25.7059	2.2605	27.9748	1.4958	4.52101	5.05574	4.68403	1.17664	4.80606	0.580916	2.17664	0	0	1.02252e-06	0	1	1.51263e-30	9.32514e-35	0	0	6.29051e-11	0	0.000115789
ENSG00000129682.16_14	FGF13	77	2525	3111	1759	2729	1310	87	32.7922	40.4026	22.8442	35.4416	17.013	1.12987	5.03528	5.33638	4.51375	5.14737	4.08856	0.176157	1.69121e-289	0	5.84606e-265	0	1.72661e-220	1	0.293616	8.85173e-294	0	3.0125e-269	0	8.95498e-225
ENSG00000250312.8_9	ZNF718	24	777	675	104	759	294	405	32.375	28.125	4.33333	31.625	12.25	16.875	5.01681	4.81378	2.11548	4.98299	3.61471	4.07682	9.59175e-112	1.33571e-95	3.56068e-07	5.54791e-112	3.94749e-55	9.46516e-58	5.25579e-62	5.31635e-116	7.475e-100	2.17446e-11	3.06769e-116	2.19074e-59
ENSG00000121152.10_10	NCAPH	163	4892	4092	360	4590	148	389	30.0123	25.1043	2.20859	28.1595	0.907975	2.3865	4.90748	4.64986	1.14312	4.81555	-0.139275	1.2549	0	0	6.23075e-09	0	1	4.2086e-05	4.81258e-09	0	0	3.7183e-13	0	0.904824
ENSG00000158406.6_8	H4C8	39	1167	1296	49	1285	54	208	29.9231	33.2308	1.25641	32.9487	1.38462	5.33333	4.90319	5.05445	0.329308	5.04215	0.469485	2.41504	5.04199e-156	7.63813e-175	1	1.30016e-177	1	3.7978e-14	2.93697e-18	2.71674e-160	4.07171e-179	0.517033	6.93236e-182	0.0725064
ENSG00000092853.14_12	CLSPN	572	17015	13718	1512	14842	848	2604	29.7465	23.9825	2.64336	25.9476	1.48252	4.55245	4.89465	4.58391	1.40237	4.69753	0.568049	2.18664	0	0	1.61426e-46	0	1.27854e-08	8.52922e-102	4.52647e-106	0	0	8.50012e-51	0	9.08056e-13
ENSG00000270276.3_8	H4C15	160	4710	4218	267	4384	217	712	29.4375	26.3625	1.66875	27.4	1.35625	4.45	4.87958	4.72042	0.738768	4.7761	0.439623	2.15381	0	0	0.565585	0	1	1.39014e-38	8.18019e-43	0	0	4.09963e-05	0	0.000657163
ENSG00000168496.4_7	FEN1	129	3749	3427	505	3627	455	974	29.062	26.5659	3.91473	28.1163	3.52713	7.55039	4.86106	4.7315	1.96891	4.81333	1.8185	2.91655	0	0	6.82308e-36	0	2.67154e-37	8.3493e-84	4.48622e-88	0	0	3.62621e-40	0	1.55052e-41
ENSG00000175305.18_9	CCNE2	104	3017	2604	212	2955	228	699	29.0096	25.0385	2.03846	28.4135	2.19231	6.72115	4.85846	4.64607	1.02748	4.8285	1.13245	2.74871	0	2.09389e-275	0.00333076	0	1.25285e-08	5.17914e-58	2.87427e-62	0	1.09599e-279	2.20434e-07	0	8.89496e-13
ENSG00000186871.7_10	ERCC6L	239	6853	5748	432	6075	202	690	28.6736	24.0502	1.80753	25.4184	0.845188	2.88703	4.84165	4.58798	0.854021	4.6678	-0.242655	1.52959	0	0	6.36858e-05	0	1	3.02196e-17	2.17627e-21	0	0	4.04663e-09	0	0.383682
ENSG00000171320.15_7	ESCO2	197	5640	4945	253	5679	150	373	28.6294	25.1015	1.28426	28.8274	0.761421	1.8934	4.83943	4.6497	0.360942	4.84937	-0.393233	0.92098	0	0	1	0	1	1	0.000336267	0	0	0.0857821	0	0.0877722
ENSG00000018236.15_17	CNTN1	96	2745	43	90	197	171	289	28.5938	0.447917	0.9375	2.05208	1.78125	3.01042	4.83763	-1.1587	-0.0931094	1.03709	0.83289	1.58996	4.2437e-296	5.28863e-08	1	1	0.00862	8.55991e-08	8.35303e-12	2.21927e-300	6.33673e-12	0.365175	0.0129478	7.01212e-07
ENSG00000071991.9_8	CDH19	78	2193	391	1158	3098	74	6842	28.1154	5.01282	14.8462	39.7179	0.948718	87.7179	4.81329	2.32562	3.89202	5.31172	-0.0759489	6.4548	1.90508e-251	3.66212e-20	1.17277e-170	0	1	0	0	1.00199e-255	2.93205e-24	6.0477e-175	0	0.93364
ENSG00000131153.9_9	GINS2	55	1509	1379	84	1394	93	194	27.4364	25.0727	1.52727	25.3455	1.69091	3.52727	4.77802	4.64805	0.610958	4.66366	0.757799	1.81855	3.12816e-188	2.36491e-171	1	9.42516e-178	1	6.03436e-07	6.13123e-11	1.6656e-192	1.2625e-175	0.0558013	5.02514e-182	0.000513595
ENSG00000113578.18_8	FGF1	82	2236	1777	277	1820	268	492	27.2683	21.6707	3.37805	22.1951	3.26829	6	4.76915	4.43768	1.75619	4.47217	1.70854	2.58496	4.34958e-253	1.23294e-199	1.6798e-16	4.25401e-210	1.99771e-20	3.40026e-38	2.00451e-42	2.28697e-257	6.52693e-204	9.41275e-21	2.24985e-214	1.25445e-24
ENSG00000040275.17_14	SPDL1	309	8377	10784	843	9797	1885	2093	27.11	34.8997	2.72816	31.7055	6.10032	6.77346	4.76075	5.12514	1.44793	4.98666	2.60889	2.75989	0	0	1.82158e-32	0	1.09322e-176	1.75238e-135	9.17859e-140	0	0	9.73535e-37	0	5.69506e-181
ENSG00000093009.11_13	CDC45	103	2753	2417	150	2677	147	413	26.7282	23.466	1.45631	25.9903	1.42718	4.00971	4.74029	4.5525	0.542318	4.6999	0.513172	2.0035	5.25476e-291	3.33342e-256	1	3.04067e-290	1	5.87229e-20	4.03621e-24	2.74989e-295	1.74836e-260	0.0257804	1.58923e-294	0.00120663
ENSG00000275221.2_7	H2AC15	57	1467	1407	112	1578	150	261	25.7368	24.6842	1.96491	27.6842	2.63158	4.57895	4.68576	4.62552	0.974465	4.79099	1.39593	2.19502	6.89612e-181	3.54208e-173	1	1.12939e-200	1.36542e-07	5.01679e-15	3.79628e-19	3.68068e-185	1.88951e-177	0.000257772	5.98767e-205	9.87428e-12
ENSG00000287080.2_5	H3C3	171	4225	4265	448	4282	132	732	24.7076	24.9415	2.61988	25.0409	0.77193	4.2807	4.62688	4.64048	1.3895	4.64622	-0.373458	2.09785	0	0	4.27149e-17	0	1	1.92677e-37	1.13956e-41	0	0	2.38511e-21	0	0.146245
ENSG00000168497.5_11	CAVIN2	50	1233	430	52	1482	56	99	24.66	8.6	1.04	29.64	1.12	1.98	4.6241	3.10434	0.0565835	4.88947	0.163499	0.9855	3.26356e-155	1.88793e-37	1	2.86529e-194	1	1	0.0338518	1.75904e-159	1.24921e-41	0.919835	1.52142e-198	0.373232
ENSG00000137310.13_7	TCF19	22	542	436	41	545	51	127	24.6364	19.8182	1.86364	24.7727	2.31818	5.77273	4.62272	4.30875	0.89812	4.63068	1.21299	2.52925	2.75115e-75	1.95933e-57	1	4.23796e-78	1	1.01879e-08	9.47799e-13	1.60221e-79	1.17869e-61	0.0414699	2.44009e-82	0.000311646
ENSG00000152253.9_9	SPC25	79	1921	1697	113	1707	25	164	24.3165	21.481	1.43038	21.6076	0.316456	2.07595	4.60386	4.42499	0.516398	4.43347	-1.65992	1.05377	4.78067e-219	3.23153e-192	1	1.48067e-198	0.0127936	1	0.00240421	2.52558e-223	1.71361e-196	0.0627688	7.85459e-203	1.04711e-06
ENSG00000101057.16_6	MYBL2	193	4630	5707	225	5142	115	311	23.9896	29.5699	1.1658	26.6425	0.595855	1.6114	4.58434	4.88606	0.221324	4.73566	-0.746967	0.688314	0	0	1	0	1	1	0.0737589	0	0	0.465055	0	0.000376019
ENSG00000170396.9_7	ZNF804A	183	4386	2946	407	2986	1538	2379	23.9672	16.0984	2.22404	16.3169	8.40437	13	4.58299	4.00884	1.15319	4.0283	3.07114	3.70044	0	3.50218e-254	1.92347e-10	2.50928e-264	6.1748e-188	1.05977e-223	5.48507e-228	0	1.83736e-258	1.12959e-14	1.315e-268	3.21036e-192
ENSG00000165379.14_13	LRFN5	66	1558	1418	337	2231	280	1908	23.6061	21.4848	5.10606	33.803	4.24242	28.9091	4.56109	4.42525	2.35221	5.07908	2.08489	4.85345	6.53919e-185	3.29247e-167	3.26927e-32	1.92397e-273	1.80375e-28	1.04233e-252	5.3859e-257	3.48385e-189	1.7603e-171	1.74771e-36	1.00716e-277	1.08217e-32
ENSG00000092470.12_11	WDR76	289	6549	5983	379	6373	1146	2289	22.6609	20.7024	1.31142	22.0519	3.9654	7.92042	4.50213	4.37173	0.391128	4.46283	1.98747	2.98558	0	0	1	0	1.3456e-88	2.2762e-162	1.18521e-166	0	0	0.0233129	0	7.19302e-93
ENSG00000274750.3_6	H3C6	15	339	296	26	379	87	91	22.6	19.7333	1.73333	25.2667	5.8	6.06667	4.49825	4.30256	0.793549	4.65916	2.53605	2.6009	9.50347e-47	3.57756e-39	1	1.40136e-55	3.83061e-10	6.41094e-06	6.93241e-10	6.02515e-51	2.34195e-43	0.158295	8.4895e-60	2.66255e-14
ENSG00000066279.19_11	ASPM	1788	40306	40518	1760	40903	916	3477	22.5425	22.6611	0.98434	22.8764	0.512304	1.94463	4.49458	4.50214	-0.0227713	4.51579	-0.964927	0.959496	0	0	1	0	1.00686e-22	9.08119e-12	7.52939e-16	0	0	0.0671776	0	6.22404e-27
ENSG00000174173.7_9	TRMT10C	124	2788	2591	732	2310	1304	2021	22.4839	20.8952	5.90323	18.629	10.5161	16.2984	4.49082	4.3851	2.5615	4.21948	3.39453	4.02666	3.1772e-278	9.78525e-259	6.14009e-73	4.52337e-235	8.73346e-186	1.19794e-220	6.20148e-225	1.66555e-282	5.12908e-263	3.19463e-77	2.38185e-239	4.54205e-190
ENSG00000167384.11_14	ZNF180	92	2063	1880	260	2063	425	573	22.4239	20.4348	2.82609	22.4239	4.61957	6.22826	4.48697	4.35295	1.49881	4.48697	2.20776	2.63883	5.429e-225	2.73549e-204	2.17557e-11	4.34742e-231	1.54886e-45	1.71172e-45	9.81096e-50	2.86627e-229	1.4472e-208	1.2645e-15	2.29053e-235	8.77143e-50
ENSG00000090612.22_12	ZNF268	107	2396	2092	240	1451	629	1136	22.3925	19.5514	2.24299	13.5607	5.8785	10.6168	4.48495	4.2892	1.16542	3.76136	2.55545	3.40828	1.91522e-250	1.91744e-217	1.03763e-05	3.6169e-146	5.59374e-77	1.51007e-117	7.95568e-122	1.00753e-254	1.01158e-221	6.50063e-10	1.95192e-150	3.01647e-81
ENSG00000178295.15_9	GEN1	158	3526	3144	199	3170	429	656	22.3165	19.8987	1.25949	20.0633	2.71519	4.1519	4.48004	4.3146	0.332844	4.32649	1.44105	2.05377	0	7.21333e-289	1	3.57118e-298	5.60762e-25	1.29898e-32	7.90228e-37	0	3.77049e-293	0.178847	1.86533e-302	3.42492e-29
ENSG00000204569.10_9	PPP1R10	306	6805	5811	1751	6057	4360	6401	22.2386	18.9902	5.72222	19.7941	14.2484	20.9183	4.47499	4.24718	2.51658	4.307	3.83272	4.38669	0	0	9.77364e-137	0	0	0	0	0	0	5.04498e-141	0	0
ENSG00000127329.16_16	PTPRB	429	9474	8728	2582	8427	3355	3210	22.0839	20.345	6.01865	19.6434	7.82051	7.48252	4.46492	4.3466	2.58944	4.29597	2.96726	2.90352	0	0	2.25427e-180	0	7.8035e-287	1.66946e-190	8.66261e-195	0	0	1.16235e-184	0	4.03803e-291
ENSG00000123689.6_6	G0S2	188	4144	2718	2376	3638	1498	6002	22.0426	14.4574	12.6383	19.3511	7.96809	31.9255	4.46222	3.85374	3.65973	4.27434	2.99423	4.99664	0	1.32661e-229	1.10372e-266	0	1.8756e-179	0	0	0	6.98694e-234	5.68723e-271	0	9.7642e-184
ENSG00000236287.8_9	ZBED5	116	2552	2749	556	2639	1200	2035	22	23.6983	4.7931	22.75	10.3448	17.5431	4.45943	4.56671	2.26096	4.50779	3.37084	4.13283	4.74255e-260	5.64941e-281	1.91953e-48	4.65406e-276	1.37547e-173	4.97973e-228	2.5755e-232	2.49175e-264	2.95502e-285	1.00943e-52	2.43528e-280	7.16765e-178
ENSG00000288859.1_1	H2AC19	1952	42655	37656	2364	41006	1483	5875	21.8519	19.291	1.21107	21.0072	0.759734	3.00973	4.44969	4.26985	0.276277	4.39281	-0.396434	1.58964	0	0	1	0	1	1.74187e-71	9.47286e-76	0	0	0.0153566	0	0.000103932
ENSG00000128510.12_10	CPA4	231	5038	5307	292	6052	599	438	21.8095	22.974	1.26407	26.1991	2.59307	1.8961	4.44689	4.52193	0.338076	4.71145	1.37466	0.923038	0	0	1	0	4.72577e-31	0.629424	0.000110039	0	0	0.0972083	0	2.80295e-35
ENSG00000117724.15_8	CENPF	2828	60867	56584	7277	57238	2305	6664	21.523	20.0085	2.5732	20.2397	0.815064	2.35644	4.42781	4.32254	1.36356	4.33912	-0.295015	1.23661	0	0	1.56433e-87	0	1	6.10385e-37	3.62182e-41	0	0	8.10993e-92	0	0.00635626
ENSG00000177613.9_8	CSTF2T	132	2835	2464	568	2742	1177	1795	21.4773	18.6667	4.30303	20.7727	8.91667	13.5985	4.42474	4.22239	2.10535	4.37662	3.1565	3.76537	5.61436e-277	6.57149e-240	2.92868e-44	1.1941e-274	5.71548e-160	4.14938e-188	2.15396e-192	2.94362e-281	3.45577e-244	1.54426e-48	6.24956e-279	2.98365e-164
ENSG00000151224.13_10	MAT1A	152	3263	2023	467	2156	346	640	21.4671	13.3092	3.07237	14.1842	2.27632	4.21053	4.42406	3.73435	1.61935	3.82621	1.1867	2.074	2.58577e-303	4.46673e-180	6.43091e-24	7.26788e-200	9.77784e-15	1.67158e-32	1.01745e-36	1.35161e-307	2.37731e-184	3.50172e-28	3.85462e-204	6.43872e-19
ENSG00000182261.5_11	NLRP10	61	1275	786	99	758	889	813	20.9016	12.8852	1.62295	12.4262	14.5738	13.3279	4.38554	3.68765	0.698619	3.63532	3.8653	3.73637	1.57445e-151	3.20111e-83	1	8.51961e-82	1.16002e-155	1.6296e-99	8.65979e-104	8.50271e-156	1.82171e-87	0.0147166	4.8742e-86	6.06009e-160
ENSG00000154839.10_7	SKA1	118	2425	2148	326	2006	40	321	20.5508	18.2034	2.76271	17	0.338983	2.72034	4.36113	4.18614	1.46609	4.08746	-1.56071	1.44379	2.87151e-245	1.33146e-215	7.78526e-14	3.03621e-205	0.000202119	1.65673e-06	1.72486e-10	1.5114e-249	7.02768e-220	4.44263e-18	1.60782e-209	1.56669e-08
ENSG00000148773.14_10	MKI67	8235	168746	160196	16866	162420	4292	14099	20.4913	19.4531	2.04809	19.7231	0.52119	1.71208	4.35694	4.28193	1.03428	4.30182	-0.940119	0.775752	0	0	3.74855e-56	0	1.01391e-37	2.07769e-06	2.17263e-10	0	0	1.96126e-60	0	5.8757e-42
ENSG00000276043.5_14	UHRF1	545	11008	9695	735	10919	1135	1651	20.1982	17.789	1.34862	20.0349	2.08257	3.02936	4.33615	4.15291	0.431488	4.32444	1.05836	1.59901	0	0	1	0	4.37387e-33	1.66875e-38	9.82485e-43	0	0	0.000934385	0	2.57392e-37
ENSG00000072571.20_15	HMMR	478	9631	7939	1591	8177	621	926	20.1485	16.6088	3.32845	17.1067	1.29916	1.93724	4.3326	4.05387	1.73485	4.09649	0.377583	0.954002	0	0	5.41744e-71	0	0.0314305	0.000309765	3.78964e-08	0	0	2.81982e-75	0	2.60899e-06
ENSG00000177602.5_7	HASPIN	100	1979	1794	210	1879	180	426	19.79	17.94	2.1	18.79	1.8	4.26	4.3067	4.16511	1.07039	4.23189	0.847997	2.09085	2.80847e-209	4.01668e-188	0.00133181	3.18552e-203	0.00295522	1.54982e-22	1.0291e-26	1.48644e-213	2.13267e-192	8.72406e-08	1.6876e-207	2.36816e-07
ENSG00000168685.15_9	IL7R	302	5961	3817	470	4186	348	388	19.7384	12.6391	1.55629	13.8609	1.15232	1.28477	4.30293	3.65982	0.638112	3.79295	0.204539	0.361508	0	1.08688e-263	0.120984	2.55842e-299	1	1	0.583553	0	5.69493e-268	8.47108e-06	1.33613e-303	0.0130951
ENSG00000196584.4_9	XRCC2	61	1197	1021	70	1031	83	306	19.623	16.7377	1.14754	16.9016	1.36066	5.01639	4.29447	4.06503	0.198546	4.07909	0.444302	2.32665	4.16898e-141	7.18641e-117	1	1.42241e-121	1	6.30821e-20	4.33673e-24	2.26366e-145	3.94381e-121	0.788888	7.79914e-126	0.0263772
ENSG00000124160.12_8	NCOA5	160	3112	3077	385	3231	1068	1515	19.45	19.2312	2.40625	20.1938	6.675	9.46875	4.2817	4.26538	1.26679	4.33584	2.73877	3.24317	7.3928e-284	2.89006e-281	4.38242e-12	2.19316e-302	3.48854e-127	1.43616e-137	7.51956e-142	3.8722e-288	1.51154e-285	2.53275e-16	1.14501e-306	1.83318e-131
ENSG00000179918.19_9	SEPHS2	51	978	938	165	884	646	919	19.1765	18.3922	3.23529	17.3333	12.6667	18.0196	4.26127	4.20102	1.6939	4.11548	3.66297	4.1715	3.9824e-118	1.18207e-112	1.91118e-08	7.62533e-108	4.83539e-114	6.73438e-124	3.54031e-128	2.19392e-122	6.50883e-117	1.14717e-12	4.23206e-112	2.55098e-118
ENSG00000139618.18_15	BRCA2	585	11166	9072	1038	10366	1332	2941	19.0872	15.5077	1.77436	17.7197	2.27692	5.02735	4.25453	3.95491	0.827298	4.14728	1.18709	2.3298	0	0	4.22335e-11	0	1.47323e-44	2.50595e-123	1.31774e-127	0	0	2.46145e-15	0	8.36301e-49
ENSG00000178988.11_8	MRFAP1L1	49	925	915	266	983	665	802	18.8776	18.6735	5.42857	20.0612	13.5714	16.3673	4.2386	4.22292	2.44057	4.32634	3.7625	4.03275	4.48077e-112	7.22285e-111	7.4753e-27	4.63793e-124	8.31232e-120	1.49786e-106	7.9298e-111	2.48297e-116	3.98151e-115	4.0418e-31	2.53758e-128	4.37721e-124
ENSG00000136492.10_14	BRIP1	718	13449	12634	1142	12535	777	1758	18.7312	17.5961	1.59053	17.4582	1.08217	2.44847	4.22737	4.13718	0.669507	4.12583	0.113931	1.29188	0	0	1.33775e-06	0	1	1.35675e-22	9.00415e-27	0	0	8.24957e-11	0	0.0163741
ENSG00000112984.12_9	KIF20A	736	13767	15251	1591	14727	285	369	18.7052	20.7215	2.16168	20.0095	0.387228	0.501359	4.22536	4.37305	1.11216	4.32261	-1.36874	-0.996085	0	0	4.36052e-30	0	1.52192e-25	4.14401e-40	2.4217e-44	0	0	2.34059e-34	0	9.26647e-30
ENSG00000143942.5_6	CHAC2	48	893	678	105	628	92	174	18.6042	14.125	2.1875	13.0833	1.91667	3.625	4.21755	3.82018	1.12928	3.70966	0.938599	1.85798	4.2623e-108	4.42376e-76	0.609058	9.52049e-71	0.671076	2.23274e-06	2.33721e-10	2.37282e-112	2.54444e-80	4.42179e-05	5.55325e-75	5.88663e-05
ENSG00000080986.13_11	NDC80	464	8545	7687	959	7927	247	859	18.4159	16.5668	2.06681	17.0841	0.532328	1.85129	4.20288	4.05022	1.04741	4.09458	-0.909614	0.888533	0	0	2.14251e-18	0	1.78641e-06	0.0165557	2.3804e-06	0	0	1.18969e-22	0	1.32033e-10
ENSG00000162520.15_17	SYNC	90	1630	2624	210	2290	861	1517	18.1111	29.1556	2.33333	25.4444	9.56667	16.8556	4.1788	4.8657	1.22239	4.66928	3.25802	4.07515	3.9348e-175	3.37017e-289	2.21954e-05	8.89566e-259	1.07458e-129	4.05525e-181	2.1064e-185	2.10395e-179	1.76144e-293	1.39831e-09	4.66645e-263	5.64115e-134
ENSG00000051341.15_12	POLQ	578	10452	8437	997	8620	441	1358	18.083	14.5969	1.72491	14.9135	0.762976	2.34948	4.17657	3.86759	0.786524	3.89855	-0.390291	1.23234	0	0	1.95302e-09	0	1	2.46548e-16	1.80873e-20	0	0	1.15975e-13	0	0.00835941
ENSG00000137040.10_9	RANBP6	267	4758	4190	460	4151	1541	2487	17.8202	15.6929	1.72285	15.5468	5.77154	9.31461	4.15544	3.97204	0.784794	3.95855	2.52896	3.21949	0	0	0.000414016	0	2.71059e-149	2.04329e-191	1.06018e-195	0	0	2.67989e-08	0	1.4173e-153
ENSG00000174371.17_14	EXO1	319	5651	4629	716	5253	248	917	17.7147	14.511	2.24451	16.4671	0.777429	2.87461	4.14688	3.85907	1.1664	4.04151	-0.363216	1.52337	0	0	2.70626e-18	0	1	6.14236e-22	4.10805e-26	0	0	1.50356e-22	0	0.0588896
ENSG00000147536.12_7	GINS4	48	849	722	80	817	92	185	17.6875	15.0417	1.66667	17.0208	1.91667	3.85417	4.14466	3.91089	0.736966	4.08923	0.938599	1.94642	1.26698e-101	1.2195e-82	1	5.03614e-100	0.671076	8.57441e-08	8.36855e-12	7.09554e-106	6.94593e-87	0.0188955	2.81758e-104	5.88663e-05
ENSG00000130749.10_10	ZC3H4	334	5894	5406	1177	5900	3070	4150	17.6467	16.1856	3.52395	17.6647	9.19162	12.4251	4.14133	4.01664	1.81719	4.14279	3.20032	3.63519	0	0	1.46453e-62	0	6.66698e-300	5.47313e-305	0	0	0	7.64291e-67	0	3.44867e-304
ENSG00000097046.13_10	CDC7	131	2304	1766	313	2000	556	780	17.5878	13.4809	2.38931	15.2672	4.24427	5.9542	4.1365	3.75285	1.2566	3.93236	2.08552	2.57391	3.30912e-223	2.99592e-164	1.57195e-09	7.92685e-196	1.4491e-53	2.52018e-57	1.40065e-61	1.74744e-227	1.60321e-168	9.32298e-14	4.20746e-200	8.06846e-58
ENSG00000119969.16_14	HELLS	987	17249	17017	1223	16880	2685	4601	17.4762	17.2411	1.23911	17.1023	2.72036	4.6616	4.12732	4.10778	0.309302	4.09612	1.4438	2.22083	0	0	1	0	3.64398e-90	9.66911e-140	5.05971e-144	0	0	0.0136229	0	1.94605e-94
ENSG00000137812.21_16	KNL1	1182	20574	18466	1843	18570	583	1227	17.4061	15.6227	1.55922	15.7107	0.493232	1.03807	4.12152	3.96557	0.640826	3.97367	-1.01966	0.0539052	0	0	2.3982e-08	0	8.76366e-20	0.00646042	8.88153e-07	0	0	1.44183e-12	0	5.52633e-24
ENSG00000168386.19_16	FILIP1L	570	9824	10658	1962	8547	8018	4294	17.2351	18.6982	3.44211	14.9947	14.0667	7.53333	4.10728	4.22483	1.78329	3.90638	3.81421	2.91329	0	0	1.17309e-84	0	0	5.68637e-223	2.94356e-227	0	0	6.08641e-89	0	0
ENSG00000133107.15_11	TRPC4	289	4964	3088	1798	3291	355	952	17.1765	10.6851	6.22145	11.3875	1.22837	3.29412	4.10236	3.41753	2.63725	3.50938	0.29675	1.71989	0	1.30068e-210	1.11026e-148	4.27381e-234	1	1.54281e-30	9.51175e-35	0	6.87208e-215	5.7292e-153	2.2508e-238	0.00141763
ENSG00000094804.12_9	CDC6	448	7681	7374	763	7380	764	1517	17.1451	16.4598	1.70312	16.4732	1.70536	3.38616	4.09972	4.04088	0.768184	4.04205	0.770074	1.75965	0	0	6.57873e-07	0	3.94781e-14	1.14451e-45	6.55843e-50	0	0	4.03158e-11	0	2.61306e-18
ENSG00000167842.16_9	MIS12	59	1010	1000	190	969	318	570	17.1186	16.9492	3.22034	16.4237	5.38983	9.66102	4.0975	4.08314	1.68721	4.03771	2.43024	3.27218	1.68076e-116	2.77907e-115	5.21496e-10	3.93562e-114	3.14095e-39	5.83628e-62	3.21824e-66	9.27213e-121	1.52688e-119	3.07558e-14	2.17114e-118	1.81056e-43
ENSG00000109805.10_6	NCAPG	864	14723	14031	1287	14731	489	1640	17.0405	16.2396	1.48958	17.0498	0.565972	1.89815	4.0909	4.02144	0.574909	4.09168	-0.821197	0.924593	0	0	0.000220257	0	3.97658e-09	3.22164e-06	3.4113e-10	0	0	1.41644e-08	0	2.8012e-13
ENSG00000138160.7_11	KIF11	1283	21828	22005	2242	22220	1104	3084	17.0133	17.1512	1.74747	17.3188	0.860483	2.40374	4.08859	4.10024	0.805265	4.11427	-0.216781	1.26528	0	0	1.74419e-17	0	1	2.45743e-29	1.52738e-33	0	0	9.72017e-22	0	0.190298
ENSG00000111247.15_10	RAD51AP1	393	6531	5577	641	5739	355	1097	16.6183	14.1908	1.63104	14.6031	0.903308	2.79135	4.0547	3.82689	0.705795	3.8682	-0.14671	1.48096	0	0	0.000252804	0	1	1.74093e-23	1.14167e-27	0	0	1.62784e-08	0	0.773257
ENSG00000129810.15_15	SGO1	178	2954	2587	338	2680	108	341	16.5955	14.5337	1.89888	15.0562	0.606742	1.91573	4.05272	3.86133	0.925146	3.91228	-0.720846	0.937894	2.27467e-257	1.23107e-222	0.000136444	5.74363e-238	1	1	0.000396194	1.19537e-261	6.48924e-227	8.7369e-09	3.02265e-242	0.000958757
ENSG00000172086.9_9	KRCC1	184	3039	3365	514	3204	2826	4794	16.5163	18.288	2.79348	17.413	15.3587	26.0543	4.04582	4.19283	1.48206	4.1221	3.94098	4.70345	1.43558e-261	1.16432e-291	4.05469e-22	3.97131e-284	0	0	0	7.53982e-266	6.08411e-296	2.22041e-26	2.07672e-288	0
ENSG00000213463.5_9	SYNJ2BP	2	33	31	5	30	23	24	16.5	15.5	2.5	15	11.5	12	4.04439	3.9542	1.32193	3.90689	3.52356	3.58496	0.0597319	0.103443	1	0.1484	0.0723456	1	0.000182083	1.19919e-05	2.05449e-05	0.455021	3.01503e-05	6.08356e-06
ENSG00000105011.9_8	ASF1B	58	954	979	271	1085	101	376	16.4483	16.8793	4.67241	18.7069	1.74138	6.48276	4.03986	4.07718	2.22417	4.2255	0.80023	2.69661	2.69811e-109	4.79839e-113	6.21062e-24	1.12112e-131	1	1.541e-31	9.44183e-36	1.50028e-113	2.64141e-117	3.3814e-28	6.10332e-136	0.000164037
ENSG00000012963.15_8	UBR7	177	2881	2454	277	2832	238	806	16.2768	13.8644	1.56497	16	1.34463	4.55367	4.02475	3.79331	0.646137	4	0.427212	2.18703	3.52782e-251	3.44984e-210	1	2.82494e-253	1	4.28959e-44	2.46954e-48	1.85558e-255	1.82309e-214	0.000278985	1.48307e-257	0.000507775
ENSG00000198924.8_8	DCLRE1A	178	2884	2632	338	2931	916	1574	16.2022	14.7865	1.89888	16.4663	5.14607	8.8427	4.01812	3.88621	0.925146	4.04144	2.36347	3.14449	1.25563e-250	3.29393e-227	0.000136444	2.85965e-262	1.8508e-94	1.13546e-135	5.947e-140	6.60508e-255	1.73511e-231	8.7369e-09	1.49916e-266	9.8583e-99
ENSG00000142731.11_12	PLK4	455	7327	6424	1340	6960	247	1100	16.1033	14.1187	2.94505	15.2967	0.542857	2.41758	4.00928	3.81953	1.55829	3.93515	-0.881356	1.27357	0	0	3.05434e-52	0	9.72431e-06	2.6672e-15	2.00315e-19	0	0	1.60232e-56	0	7.30108e-10
ENSG00000196787.4_5	H2AC11	483	7771	7675	658	7934	473	1578	16.089	15.8903	1.36232	16.4265	0.979296	3.26708	4.00801	3.99007	0.446064	4.03795	-0.030183	1.708	0	0	1	0	1	8.25069e-44	4.75462e-48	0	0	0.000831794	0	0.47677
ENSG00000012048.25_18	BRCA1	540	8686	7642	712	8802	858	2212	16.0852	14.1519	1.31852	16.3	1.58889	4.0963	4.00766	3.82292	0.398918	4.0268	0.668018	2.03432	0	0	1	0	5.88658e-12	5.6447e-80	3.04395e-84	0	0	0.00304224	0	3.99443e-16
ENSG00000226479.4_8	TMEM185B	71	1141	1050	186	953	336	639	16.0704	14.7887	2.61972	13.4225	4.73239	9	4.00634	3.88643	1.38941	3.74659	2.24257	3.16993	1.30348e-125	1.43377e-113	2.69214e-06	2.09376e-103	2.09682e-37	7.74121e-66	4.24548e-70	7.14117e-130	7.89042e-118	1.66862e-10	1.16709e-107	1.21653e-41
ENSG00000176890.16_6	TYMS	336	5396	4880	369	5089	595	1287	16.0595	14.5238	1.09821	15.1458	1.77083	3.83036	4.00536	3.86035	0.13516	3.92085	0.824428	1.93748	0	0	1	0	7.09425e-13	4.60271e-50	2.60084e-54	0	0	0.834361	0	4.75837e-17
ENSG00000013810.21_15	TACC3	543	8703	7570	1350	8290	461	1002	16.0276	13.9411	2.48619	15.267	0.848987	1.8453	4.00249	3.80127	1.31394	3.93235	-0.236185	0.883858	0	0	5.17441e-38	0	1	0.00573559	7.84194e-07	0	0	2.74344e-42	0	0.239045
ENSG00000278637.2_6	H4C1	55	881	917	54	972	73	84	16.0182	16.6727	0.981818	17.6727	1.32727	1.52727	4.00164	4.05942	-0.0264722	4.14345	0.408465	0.610958	6.01722e-101	2.07345e-106	1	8.5003e-118	1	1	0.540226	3.37288e-105	1.14764e-110	0.696557	4.67717e-122	0.0572254
ENSG00000111665.12_8	CDCA3	202	3195	3113	284	3236	99	121	15.8168	15.4109	1.40594	16.0198	0.490099	0.59901	3.98339	3.94588	0.491536	4.00178	-1.02885	-0.739348	8.16801e-265	6.2864e-258	1	6.85159e-276	0.0050222	6.86444e-08	6.67163e-12	4.28835e-269	3.29562e-262	0.00817443	3.58535e-280	4.05343e-07
ENSG00000162086.16_8	ZNF75A	119	1872	1709	244	1870	592	893	15.7311	14.3613	2.05042	15.7143	4.97479	7.5042	3.97555	3.84412	1.03592	3.974	2.31464	2.9077	1.33098e-183	3.43861e-165	0.000458975	8.62811e-189	8.38018e-65	7.56461e-78	4.085e-82	7.094e-188	1.83952e-169	2.97302e-08	4.58649e-193	4.57583e-69
ENSG00000132436.13_17	FIGNL1	221	3475	2653	537	3039	672	1403	15.724	12.0045	2.42986	13.7511	3.04072	6.34842	3.97489	3.58551	1.28088	3.78148	1.60441	2.6664	5.23416e-278	3.60441e-205	3.57212e-17	4.4379e-247	2.63548e-43	5.39253e-97	2.87065e-101	2.74413e-282	1.90649e-209	1.99393e-21	2.33205e-251	1.50093e-47
ENSG00000111348.9_11	ARHGDIB	421	6596	7682	1074	6748	588	1267	15.6675	18.247	2.55107	16.0285	1.39667	3.0095	3.9697	4.18959	1.3511	4.00257	0.481996	1.58952	0	0	3.94469e-34	0	0.000372584	1.49868e-31	9.18138e-36	0	0	2.10294e-38	0	2.90945e-08
ENSG00000185130.6_7	H2BC13	145	2271	2268	175	2287	183	316	15.6621	15.6414	1.2069	15.7724	1.26207	2.17931	3.9692	3.9673	0.271302	3.97933	0.335791	1.12387	2.35816e-210	1.80131e-210	1	2.45174e-218	1	0.0293881	4.35443e-06	1.2479e-214	9.51813e-215	0.347048	1.29468e-222	0.00863287
ENSG00000112118.20_15	MCM3	763	11871	11218	1735	11429	3016	5708	15.5583	14.7025	2.27392	14.979	3.95282	7.481	3.95961	3.87799	1.18518	3.90487	1.98288	2.90323	0	0	3.08362e-36	0	3.12529e-156	2.99788e-252	1.54913e-256	0	0	1.63787e-40	0	1.6326e-160
ENSG00000197299.13_8	BLM	282	4371	3595	460	3789	377	886	15.5	12.7482	1.63121	13.4362	1.33688	3.14184	3.9542	3.67222	0.705939	3.74805	0.418869	1.65161	0	7.26421e-256	0.0116964	1.36795e-278	0.307364	5.13471e-26	3.28285e-30	0	3.81064e-260	7.86841e-07	7.15565e-283	2.65221e-05
ENSG00000162063.13_9	CCNF	96	1475	1413	171	1383	157	99	15.3646	14.7188	1.78125	14.4062	1.63542	1.03125	3.94154	3.87958	0.83289	3.84862	0.709658	0.0443941	1.03156e-151	3.25387e-144	1	9.82938e-145	0.28335	1	0.0741351	5.57058e-156	1.75648e-148	0.000153078	5.30773e-149	2.44036e-05
ENSG00000075218.19_7	GTSE1	246	3773	3592	519	3912	75	184	15.3374	14.6016	2.10976	15.9024	0.304878	0.747967	3.93898	3.86806	1.07708	3.99118	-1.7137	-0.418953	1.49695e-288	2.43368e-274	2.05307e-11	5.72227e-308	7.88624e-14	8.1008e-05	9.49238e-09	7.8358e-293	1.27411e-278	1.19309e-15	0	5.23585e-18
ENSG00000137124.8_11	ALDH1B1	269	4124	5195	1529	4747	1188	2310	15.3309	19.3123	5.68401	17.6468	4.41636	8.58736	3.93837	4.27145	2.50691	4.14134	2.14286	3.10221	7.72097e-304	0	3.84568e-124	0	9.21918e-101	4.47607e-173	2.3285e-177	4.03542e-308	0	1.98651e-128	0	4.89185e-105
ENSG00000007923.17_12	DNAJC11	420	6406	5726	837	5756	2410	3342	15.2524	13.6333	1.99286	13.7048	5.7381	7.95714	3.93096	3.76907	0.994838	3.77661	2.52057	2.99225	0	0	1.14512e-14	0	2.39813e-195	3.14207e-204	1.62785e-208	0	0	6.49676e-19	0	1.24617e-199
ENSG00000101003.12_11	GINS1	133	2015	1802	504	2072	275	653	15.1504	13.5489	3.78947	15.5789	2.06767	4.90977	3.92128	3.7601	1.922	3.96153	1.04801	2.29566	2.56681e-190	5.04283e-167	2.12296e-34	1.05352e-202	3.5724e-09	2.66665e-40	1.55726e-44	1.36641e-194	2.69655e-171	1.13104e-38	5.58214e-207	2.51507e-13
ENSG00000196670.14_14	ZFP62	154	2331	2556	662	2560	3020	2590	15.1364	16.5974	4.2987	16.6234	19.6104	16.8182	3.91995	4.05289	2.1039	4.05514	4.29355	4.07195	5.30631e-211	1.69727e-234	2.11684e-50	4.48585e-241	0	3.11739e-264	1.61039e-268	2.80772e-215	8.93161e-239	1.11196e-54	2.35961e-245	0
ENSG00000269825.3_13	ENSG00000269825	126	1907	1570	195	1475	257	154	15.1349	12.4603	1.54762	11.7063	2.03968	1.22222	3.91981	3.63927	0.63005	3.54922	1.02834	0.289507	7.45912e-183	2.45399e-144	1	2.24402e-137	3.02986e-08	1	0.451035	3.97756e-187	1.32433e-148	0.00268085	1.21687e-141	2.16666e-12
ENSG00000163507.15_13	CIP2A	788	11822	10324	1623	9883	1250	2168	15.0025	13.1015	2.05964	12.5419	1.58629	2.75127	3.90713	3.71166	1.0424	3.64868	0.665661	1.4601	0	0	1.76551e-26	0	9.55877e-16	3.13523e-36	1.8681e-40	0	0	9.55312e-31	0	6.22559e-20
ENSG00000186185.14_11	KIF18B	141	2111	2015	281	2128	80	132	14.9716	14.2908	1.99291	15.0922	0.567376	0.93617	3.90416	3.83701	0.994875	3.91573	-0.817623	-0.0951572	7.67009e-196	5.69716e-186	0.000181358	1.64467e-203	1	1	0.00421575	4.07593e-200	3.0267e-190	1.16419e-08	8.71254e-208	0.000752542
ENSG00000277157.2_7	H4C4	116	1735	1696	205	1782	221	499	14.9569	14.6207	1.76724	15.3621	1.90517	4.30172	3.90274	3.86994	0.821499	3.9413	0.929922	2.10492	1.44003e-169	1.65898e-165	0.644226	1.33966e-180	1.4969e-05	1.01534e-26	6.44453e-31	7.71513e-174	8.87346e-170	4.68528e-05	7.13607e-185	1.12871e-09
ENSG00000090889.12_6	KIF4A	969	14466	12958	1497	13622	352	969	14.9288	13.3725	1.54489	14.0578	0.363261	1	3.90003	3.7412	0.627506	3.8133	-1.46092	0	0	0	8.96241e-07	0	7.00501e-36	0.00115447	1.48256e-07	0	0	5.50753e-11	0	4.08074e-40
ENSG00000168040.5_4	FADD	35	518	475	189	471	322	465	14.8	13.5714	5.4	13.4571	9.2	13.2857	3.88753	3.7625	2.43296	3.7503	3.20163	3.7318	2.4074e-60	7.98667e-54	1.32037e-18	7.6318e-55	6.72436e-54	4.30024e-60	2.37622e-64	1.45348e-64	4.86192e-58	7.3236e-23	4.63376e-59	3.74137e-58
ENSG00000172123.13_11	SLFN12	201	2939	2539	345	2657	792	753	14.6219	12.6318	1.71642	13.2189	3.9403	3.74627	3.87006	3.65899	0.779401	3.72453	1.9783	1.90545	4.16016e-242	6.95806e-205	0.0173367	2.52202e-222	9.64011e-67	2.04645e-31	1.25526e-35	2.19048e-246	3.68054e-209	1.17322e-06	1.33095e-226	5.25289e-71
ENSG00000123572.17_8	NRK	408	5943	2	180	184	256	19	14.5662	0.00490196	0.441176	0.45098	0.627451	0.0465686	3.86455	-7.67243	-1.18057	-1.14886	-0.672425	-4.4245	0	2.16587e-143	2.35932e-17	9.83222e-35	0.11674	1.17031e-107	6.19181e-112	0	1.16948e-147	1.31563e-21	6.64833e-39	9.89069e-06
ENSG00000135999.12_11	EPC2	319	4646	4611	852	4618	2324	3505	14.5643	14.4545	2.67085	14.4765	7.28527	10.9875	3.86436	3.85345	1.4173	3.85564	2.86498	3.45779	0	0	1.92436e-31	0	3.65641e-225	8.87372e-260	4.58448e-264	0	0	1.03e-35	0	1.89589e-229
ENSG00000169607.13_8	CKAP2L	532	7744	6974	2113	7556	383	2095	14.5564	13.109	3.9718	14.203	0.719925	3.93797	3.86358	3.71249	1.98979	3.82812	-0.474082	1.97745	0	0	1.32582e-106	0	1	8.19247e-73	4.4476e-77	0	0	6.85885e-111	0	0.00103456
ENSG00000111875.8_6	ASF1A	202	2937	3159	1033	2760	715	2021	14.5396	15.6386	5.11386	13.6634	3.5396	10.005	3.86192	3.96704	2.35441	3.77224	1.82359	3.32264	1.953e-241	4.68664e-262	2.10483e-85	1.19425e-231	5.96317e-55	1.49431e-174	7.77153e-179	1.02838e-245	2.45605e-266	1.09178e-89	6.29085e-236	3.31103e-59
ENSG00000139998.16_10	RAB15	55	791	383	57	611	118	119	14.3818	6.96364	1.03636	11.1091	2.14545	2.16364	3.84617	2.79984	0.0515303	3.47367	1.10128	1.11346	1.17887e-87	2.45449e-28	1	1.07885e-63	0.00334721	1	0.00450073	6.73561e-92	1.75396e-32	0.847873	6.38899e-68	2.68787e-07
ENSG00000171241.9_9	SHCBP1	475	6812	6000	820	6225	124	455	14.3411	12.6316	1.72632	13.1053	0.261053	0.957895	3.84208	3.65896	0.787696	3.71207	-1.93759	-0.062061	0	0	5.87437e-08	0	1.1364e-32	0.0262615	3.88025e-06	0	0	3.55054e-12	0	6.70164e-37
ENSG00000100413.17_8	POLR3H	62	887	863	144	901	285	395	14.3065	13.9194	2.32258	14.5323	4.59677	6.37097	3.83859	3.79902	1.21573	3.86119	2.20062	2.67151	1.19942e-96	1.82839e-93	0.00767689	3.82065e-102	4.61187e-31	8.76576e-33	5.32388e-37	6.75842e-101	1.02626e-97	5.13401e-07	2.13194e-106	2.73507e-35
ENSG00000180008.9_6	SOCS4	237	3379	3148	786	3016	1896	2360	14.2574	13.2827	3.31646	12.7257	8	9.95781	3.83364	3.73148	1.72964	3.66968	3	3.31583	9.21546e-261	1.37784e-241	2.62298e-42	3.88651e-236	4.96508e-210	5.24226e-193	2.71901e-197	4.84056e-265	7.24303e-246	1.3846e-46	2.04618e-240	2.57725e-214
ENSG00000065328.17_9	MCM10	233	3296	2610	272	2862	166	479	14.1459	11.2017	1.16738	12.2833	0.712446	2.05579	3.82231	3.48565	0.223277	3.61862	-0.489147	1.0397	5.18679e-256	7.93761e-195	1	2.16422e-224	1	0.00809678	1.12315e-06	2.72616e-260	4.20781e-199	0.41387	1.14159e-228	0.0158869
ENSG00000176014.13_7	TUBB6	1426	20014	16885	7282	19307	5735	10523	14.0351	11.8408	5.10659	13.5393	4.02174	7.37938	3.81096	3.5657	2.35236	3.75908	2.00782	2.8835	0	0	8.85635e-243	0	2.56178e-205	0	0	0	0	4.56442e-247	0	1.33045e-209
ENSG00000075407.19_7	ZNF37A	264	3705	3446	404	3558	2555	1849	14.0341	13.053	1.5303	13.4773	9.67803	7.00379	3.81086	3.70631	0.613817	3.75246	3.27471	2.80814	2.05347e-273	9.1841e-253	0.761678	7.44475e-269	6.23158e-278	2.90265e-128	1.52426e-132	1.0772e-277	4.81953e-257	5.55523e-05	3.89941e-273	3.22562e-282
ENSG00000167900.12_10	TK1	133	1866	1922	175	2021	107	199	14.0301	14.4511	1.31579	15.1955	0.804511	1.49624	3.81045	3.85311	0.395929	3.92557	-0.313815	0.581342	7.71914e-174	1.17781e-180	1	6.99941e-197	1	1	0.38372	4.13031e-178	6.26593e-185	0.105952	3.71459e-201	0.312912
ENSG00000165501.17_7	LRR1	73	1024	939	229	972	254	345	14.0274	12.863	3.13699	13.3151	3.47945	4.72603	3.81018	3.68516	1.64938	3.73499	1.79886	2.24063	2.06129e-108	7.3835e-97	8.30257e-12	8.81146e-105	7.04451e-21	6.25212e-21	4.24246e-25	1.14714e-112	4.12647e-101	4.8089e-16	4.90616e-109	4.40971e-25
ENSG00000168282.6_6	MGAT2	3	42	37	6	43	18	27	14	12.3333	2	14.3333	6	9	3.80735	3.62449	1	3.8413	2.58496	3.16993	0.00764584	0.0541648	1	0.0025069	1	1	0.0002506	1.39294e-06	1.03903e-05	0.510085	4.14569e-07	0.000612634
ENSG00000251493.5_9	FOXD1	1	14	4	1	5	2	4	14	4	1	5	2	4	3.80735	2	0	2.32193	1	2	1	1	1	1	1	1	0.4023	0.00749712	0.654269	1	0.411809	0.611297
ENSG00000136869.16_9	TLR4	146	2033	1734	250	1682	885	1217	13.9247	11.8767	1.71233	11.5205	6.06164	8.33562	3.79957	3.57006	0.77596	3.52614	2.59971	3.05929	2.65628e-184	9.6583e-152	0.317307	2.60475e-150	1.36617e-103	1.76667e-107	9.34843e-112	1.41563e-188	5.19403e-156	2.27134e-05	1.40236e-154	7.23989e-108
ENSG00000104738.19_17	MCM4	1316	18321	17609	2233	17925	2860	5551	13.9217	13.3807	1.69681	13.6208	2.17325	4.21809	3.79927	3.74208	0.762824	3.76774	1.11986	2.07659	0	0	3.1626e-15	0	6.51249e-61	5.05617e-131	2.65248e-135	0	0	1.78779e-19	0	3.57711e-65
ENSG00000174243.11_16	DDX23	616	8539	7643	1711	7979	2947	3882	13.862	12.4075	2.7776	12.9529	4.78409	6.30195	3.79306	3.63314	1.47384	3.69521	2.25824	2.6558	0	0	3.10553e-55	0	8.08677e-187	4.10291e-181	2.13127e-185	0	0	1.62559e-59	0	4.20485e-191
ENSG00000196700.9_9	ZNF512B	140	1936	2393	272	2499	1343	1167	13.8286	17.0929	1.94286	17.85	9.59286	8.33571	3.78958	4.09532	0.95818	4.15785	3.26196	3.05931	2.02772e-177	4.65323e-227	0.000816151	5.82713e-244	2.83075e-182	5.77587e-104	3.0625e-108	1.08342e-181	2.45126e-231	5.3211e-08	3.06336e-248	1.4732e-186
ENSG00000130921.9_9	MTRFR	103	1408	1434	988	1405	1084	1584	13.6699	13.9223	9.59223	13.6408	10.5243	15.3786	3.77293	3.79933	3.26187	3.76985	3.39565	3.94286	1.12256e-138	2.40762e-142	9.36654e-126	6.81801e-143	5.75081e-162	1.10169e-180	5.72367e-185	6.10551e-143	1.30086e-146	4.83734e-130	3.68521e-147	3.00131e-166
ENSG00000183340.7_6	JRKL	104	1420	1580	346	1548	835	1238	13.6538	15.1923	3.32692	14.8846	8.02885	11.9038	3.77124	3.92527	1.73419	3.89575	3.00519	3.57336	1.73169e-139	1.19279e-159	3.2787e-20	2.98154e-160	1.36506e-116	1.7412e-133	9.12912e-138	9.41495e-144	6.39121e-164	1.80734e-24	1.5998e-164	7.1959e-121
ENSG00000169247.14_14	SH3TC2	152	2067	1628	265	2084	1587	1103	13.5987	10.7105	1.74342	13.7105	10.4408	7.25658	3.7654	3.42096	0.801921	3.77721	3.38416	2.85929	2.39948e-184	2.06006e-136	0.11588	4.76453e-192	8.03682e-213	4.74555e-90	2.53624e-94	1.2787e-188	1.11674e-140	8.10632e-06	2.53123e-196	4.17085e-217
ENSG00000183808.12_12	RBM12B	264	3580	3390	1238	3230	2202	2539	13.5606	12.8409	4.68939	12.2348	8.34091	9.61742	3.76135	3.68268	2.2294	3.61292	3.0602	3.26565	3.09001e-263	3.65477e-248	4.03689e-90	3.53108e-241	1.39426e-235	6.17284e-198	3.19969e-202	1.62248e-267	1.91932e-252	2.09252e-94	1.85719e-245	7.22603e-240
ENSG00000166851.15_7	PLK1	454	6154	5694	861	5753	100	229	13.5551	12.5419	1.89648	12.6718	0.220264	0.504405	3.76076	3.64868	0.923321	3.66355	-2.18269	-0.987345	0	0	1.36056e-12	0	7.0021e-38	2.9575e-26	1.8852e-30	0	0	7.83279e-17	0	4.05637e-42
ENSG00000165675.19_14	ENOX2	183	2474	2263	747	2227	902	1647	13.5191	12.3661	4.08197	12.1694	4.92896	9	3.75693	3.62832	2.02926	3.60519	2.30128	3.16993	4.65719e-208	2.56906e-187	9.58178e-53	3.21551e-189	2.37704e-90	1.20006e-141	6.27648e-146	2.46582e-212	1.36449e-191	5.02506e-57	1.7092e-193	1.26924e-94
ENSG00000277161.2_8	PIGW	143	1909	1814	478	1791	309	924	13.3497	12.6853	3.34266	12.5245	2.16084	6.46154	3.73873	3.66509	1.741	3.64668	1.11159	2.69188	1.99062e-172	2.27192e-162	8.58685e-28	1.07204e-164	1.01714e-11	4.67423e-71	2.54325e-75	1.06535e-176	1.21623e-166	4.63203e-32	5.74144e-169	6.92448e-16
ENSG00000254004.7_8	ZNF260	129	1720	1646	401	1728	1103	1558	13.3333	12.7597	3.10853	13.3953	8.55039	12.0775	3.73697	3.67352	1.63623	3.74366	3.09599	3.59425	1.01487e-159	1.84037e-151	4.26181e-21	1.03448e-165	2.97945e-149	3.00078e-160	1.5629e-164	5.45776e-164	9.89926e-156	2.34165e-25	5.53731e-170	1.55797e-153
ENSG00000118193.12_8	KIF14	1009	13451	13239	2018	13245	495	1631	13.331	13.1209	2	13.1269	0.490585	1.61645	3.73672	3.7138	1	3.71445	-1.02743	0.692831	0	0	1.98354e-27	0	6.1913e-18	1	0.00067218	0	0	1.07137e-31	0	3.96345e-22
ENSG00000167670.16_6	CHAF1A	590	7855	6998	1328	7513	1526	2673	13.3136	11.861	2.25085	12.7339	2.58644	4.53051	3.73482	3.56816	1.17047	3.6706	1.37097	2.17967	0	0	1.00443e-29	0	3.30328e-61	1.20685e-102	6.40341e-107	0	0	5.39523e-34	0	1.8135e-65
ENSG00000125885.13_13	MCM8	103	1371	1089	281	1037	289	329	13.3107	10.5728	2.72816	10.068	2.80583	3.19417	3.73451	3.40229	1.44793	3.3317	1.48843	1.67544	5.0312e-134	1.38907e-98	1.74725e-11	3.03287e-95	8.3496e-18	2.113e-10	1.83643e-14	2.74389e-138	7.74935e-103	1.0146e-15	1.70616e-99	5.3523e-22
ENSG00000179431.7_6	FJX1	17	225	129	41	153	65	91	13.2353	7.58824	2.41176	9	3.82353	5.35294	3.72632	2.92376	1.27009	3.16993	1.9349	2.42033	3.77233e-25	2.40072e-09	1	9.75489e-14	0.000198849	5.97647e-05	6.89168e-09	2.83251e-29	2.68326e-13	0.00500275	9.12098e-18	1.54075e-08
ENSG00000161981.11_14	SNRNP25	86	1138	1069	142	998	159	231	13.2326	12.4302	1.65116	11.6047	1.84884	2.68605	3.72602	3.63578	0.723482	3.53663	0.886618	1.42548	3.87562e-115	3.03751e-106	1	4.80685e-100	0.00604807	0.000531703	6.61734e-08	2.14063e-119	1.68162e-110	0.00245365	2.689e-104	4.89564e-07
ENSG00000197238.5_5	H4C11	465	6115	7162	678	7458	537	1493	13.1505	15.4022	1.45806	16.0387	1.15484	3.21075	3.71705	3.94506	0.544055	4.00349	0.207691	1.68291	0	0	0.256164	0	1	1.20687e-40	7.03836e-45	0	0	1.82388e-05	0	0.00288642
ENSG00000184260.6_6	H2AC20	619	8094	7773	886	8117	963	2663	13.0759	12.5574	1.43134	13.1131	1.55574	4.3021	3.70884	3.65046	0.517367	3.71294	0.637596	2.10504	0	0	0.132571	0	4.92729e-12	1.71447e-95	9.13459e-100	0	0	9.30193e-06	0	3.34008e-16
ENSG00000177352.10_8	CCDC71	46	601	601	165	580	534	663	13.0652	13.0652	3.58696	12.6087	11.6087	14.413	3.70766	3.70766	1.84276	3.65635	3.53713	3.8493	1.6106e-65	8.29696e-66	3.86157e-10	8.95744e-65	8.37924e-94	9.30463e-86	4.99256e-90	9.59317e-70	4.88315e-70	2.27392e-14	5.28868e-69	4.46536e-98
ENSG00000125266.8_10	EFNB2	131	1705	1907	593	1533	559	889	13.0153	14.5573	4.52672	11.7023	4.26718	6.78626	3.70213	3.86367	2.17847	3.54872	2.09328	2.76262	7.87606e-157	2.9528e-180	2.00303e-48	1.40122e-141	5.24878e-54	1.29734e-71	7.05458e-76	4.24174e-161	1.57131e-184	1.05351e-52	7.57701e-146	2.91956e-58
ENSG00000111602.12_11	TIMELESS	442	5749	4890	982	5208	1237	1604	13.0068	11.0633	2.22172	11.7828	2.79864	3.62896	3.70119	3.46772	1.15168	3.55861	1.48473	1.85956	0	4.98069e-278	4.85475e-23	2.0949e-306	1.30598e-60	1.18116e-53	6.61527e-58	0	2.60592e-282	2.64939e-27	0	7.17811e-65
ENSG00000168806.8_8	LCMT2	71	922	857	99	961	258	351	12.9859	12.0704	1.39437	13.5352	3.6338	4.94366	3.69888	3.5934	0.47961	3.75865	1.86148	2.30558	1.17414e-95	7.40925e-87	1	2.01151e-104	1.95427e-22	1.61171e-22	1.07048e-26	6.62644e-100	4.19028e-91	0.114686	1.12024e-108	1.2103e-26
ENSG00000177683.14_9	THAP5	110	1428	1532	779	1362	696	1694	12.9818	13.9273	7.08182	12.3818	6.32727	15.4	3.69842	3.79984	2.82412	3.63015	2.66158	3.94486	1.12802e-136	7.60625e-150	2.94803e-87	4.04897e-133	9.67305e-88	5.32315e-190	2.7624e-194	6.14155e-141	4.094e-154	1.52859e-91	2.20208e-137	5.17303e-92
ENSG00000198331.11_4	HYLS1	77	999	1026	70	1138	104	127	12.974	13.3247	0.909091	14.7792	1.35065	1.64935	3.69755	3.73603	-0.137504	3.8855	0.433653	0.721898	2.63242e-102	3.45064e-106	1	3.64215e-125	1	1	0.189396	1.47276e-106	1.91066e-110	0.352646	1.99079e-129	0.0172056
ENSG00000158234.13_11	FAIM	122	1574	1353	171	1446	335	482	12.9016	11.0902	1.40164	11.8525	2.7459	3.95082	3.68948	3.47121	0.487115	3.56711	1.45728	1.98215	5.68231e-147	9.39931e-121	1	3.2378e-136	4.09567e-20	8.57986e-23	5.67902e-27	3.07534e-151	5.14523e-125	0.0371786	1.75728e-140	2.57768e-24
ENSG00000276368.2_7	H2AC14	64	822	1110	76	980	77	85	12.8438	17.3438	1.1875	15.3125	1.20312	1.32812	3.68299	4.11634	0.247928	3.93664	0.266787	0.409391	4.29977e-86	6.16272e-127	1	5.296e-112	1	1	0.93272	2.46067e-90	3.36063e-131	0.604328	2.92807e-116	0.142291
ENSG00000134982.18_14	APC	1232	15780	14225	2447	13254	6516	7362	12.8084	11.5463	1.9862	10.7581	5.28896	5.97565	3.67902	3.52935	0.990012	3.42735	2.40298	2.5791	0	0	9.03676e-30	0	8.69641e-282	1.60982e-224	8.33067e-229	0	0	4.85299e-34	0	4.50101e-286
ENSG00000198464.14_10	ZNF480	183	2336	1912	361	2166	748	900	12.765	10.4481	1.97268	11.8361	4.08743	4.91803	3.67412	3.38517	0.980155	3.56512	2.03119	2.29808	2.47825e-194	4.88882e-151	5.29184e-06	7.62959e-183	3.11007e-66	5.46671e-53	3.06619e-57	1.31717e-198	2.63038e-155	3.29812e-10	4.06175e-187	1.69541e-70
ENSG00000198824.8_8	CHAMP1	408	5202	4122	1159	4765	1130	2098	12.75	10.1029	2.84069	11.6789	2.76961	5.14216	3.67243	3.3367	1.50624	3.54584	1.46968	2.36237	0	2.5728e-239	2.04743e-44	1.57819e-291	3.76209e-56	1.33318e-103	7.07106e-108	0	1.35304e-243	1.07935e-48	8.24722e-296	2.08264e-60
ENSG00000115461.5_12	IGFBP5	280	3564	2736	5132	3120	2009	1748	12.7286	9.77143	18.3286	11.1429	7.175	6.24286	3.67	3.28857	4.19602	3.47805	2.84298	2.64221	1.37794e-253	3.47538e-184	0	9.01456e-224	2.14328e-204	7.70052e-112	4.0666e-116	7.24431e-258	1.84743e-188	0	4.75602e-228	1.11334e-208
ENSG00000124217.5_6	MOCS3	21	267	262	49	258	189	224	12.7143	12.4762	2.33333	12.2857	9	10.6667	3.66838	3.64111	1.22239	3.61891	3.16993	3.41504	1.95711e-29	1.44771e-28	1	4.2185e-29	1.87771e-31	2.76168e-26	1.75993e-30	1.40224e-33	1.03194e-32	0.0033905	2.99673e-33	1.1118e-35
ENSG00000125871.14_9	MGME1	144	1829	1648	573	1785	480	783	12.7014	11.4444	3.97917	12.3958	3.33333	5.4375	3.66691	3.51658	1.99247	3.63178	1.73697	2.44294	3.86971e-163	3.65127e-143	5.5123e-41	2.76889e-163	1.26735e-36	1.32738e-52	7.45052e-57	2.07814e-167	1.97195e-147	2.91425e-45	1.48386e-167	7.36791e-41
ENSG00000277075.3_7	H2AC8	320	4049	4408	331	4866	245	833	12.6531	13.775	1.03438	15.2063	0.765625	2.60312	3.66142	3.78398	0.0487593	3.92659	-0.38529	1.38024	4.3452e-272	2.27933e-299	1	0	1	2.01544e-15	1.50857e-19	2.27987e-276	1.19031e-303	0.634723	0	0.0421926
ENSG00000164045.12_14	CDC25A	145	1833	1367	342	1493	221	288	12.6414	9.42759	2.35862	10.2966	1.52414	1.98621	3.66008	3.23689	1.23794	3.36409	0.607993	0.990016	6.1455e-163	4.02174e-110	3.47597e-10	5.537e-129	0.125904	1	0.000287625	3.30066e-167	2.21755e-114	2.04614e-14	3.02023e-133	1.06825e-05
ENSG00000085276.19_18	MECOM	346	4361	3658	1187	3823	2277	2774	12.604	10.5723	3.43064	11.0491	6.58092	8.01734	3.65582	3.40221	1.77848	3.46586	2.71829	3.00312	1.39098e-282	4.42399e-231	8.06137e-61	1.36637e-250	1.78125e-208	1.19638e-184	6.21174e-189	7.28719e-287	2.32915e-235	4.20959e-65	7.17629e-255	9.24799e-213
ENSG00000132434.10_13	LANCL2	123	1546	1341	167	1403	334	496	12.5691	10.9024	1.35772	11.4065	2.71545	4.03252	3.65181	3.44658	0.44119	3.51178	1.44119	2.01168	4.62996e-143	1.13849e-118	1	3.0609e-130	1.13499e-19	3.20853e-24	2.0859e-28	2.51205e-147	6.24135e-123	0.0650395	1.66852e-134	7.16355e-24
ENSG00000047932.14_10	GOPC	185	2320	2643	725	2453	839	2016	12.5405	14.2865	3.91892	13.2595	4.53514	10.8973	3.64853	3.83658	1.97046	3.72895	2.18115	3.4459	1.31866e-191	3.99454e-224	3.32372e-49	4.07987e-211	9.58564e-80	7.4695e-183	3.87925e-187	7.01602e-196	2.10516e-228	1.74703e-53	2.15729e-215	5.15551e-84
ENSG00000166189.8_6	HPS6	58	727	757	213	831	562	924	12.5345	13.0517	3.67241	14.3276	9.68966	15.931	3.64783	3.70617	1.87673	3.84072	3.27645	3.99377	2.04062e-76	8.2447e-81	5.92626e-14	1.07966e-94	2.33006e-91	3.91766e-119	2.06236e-123	1.18537e-80	4.70964e-85	3.37987e-18	6.07714e-99	1.24343e-95
ENSG00000047621.12_9	C12orf4	475	5943	5689	905	5391	1658	2823	12.5116	11.9768	1.90526	11.3495	3.49053	5.94316	3.64519	3.58218	0.92999	3.50455	1.80344	2.57123	0	0	2.58787e-13	1.94301e-304	2.69201e-98	2.16846e-144	1.1333e-148	0	0	1.48158e-17	0	1.43017e-102
ENSG00000274641.2_6	H2BC17	440	5486	5417	498	5756	168	723	12.4682	12.3114	1.13182	13.0818	0.381818	1.64318	3.64018	3.62192	0.178642	3.70949	-1.38904	0.716492	0	0	1	0	1.38759e-16	1	0.0047269	0	0	0.525054	0	8.97538e-21
ENSG00000165506.15_11	DNAAF2	85	1057	999	482	967	794	1167	12.4353	11.7529	5.67059	11.3765	9.34118	13.7294	3.63637	3.55495	2.5035	3.50798	3.2236	3.7792	6.06455e-105	1.69341e-97	3.51773e-49	2.38141e-96	2.34753e-120	4.45662e-136	2.33368e-140	3.38575e-109	9.45879e-102	1.8491e-53	1.33802e-100	1.23593e-124
ENSG00000176396.11_8	EID2	51	634	536	119	523	388	461	12.4314	10.5098	2.33333	10.2549	7.60784	9.03922	3.63591	3.39366	1.22239	3.35824	2.92749	3.1762	4.08547e-67	1.08991e-52	0.0558366	9.44748e-53	1.63989e-58	5.34649e-49	3.03106e-53	2.42217e-71	6.66162e-57	3.85293e-06	5.78358e-57	9.04419e-63
ENSG00000166396.13_11	SERPINB7	253	3145	1638	798	2191	1592	565	12.4308	6.47431	3.15415	8.66008	6.29249	2.2332	3.63585	2.69473	1.65725	3.11438	2.65363	1.15911	2.59442e-232	4.50178e-93	9.85077e-40	2.36258e-151	3.31491e-162	8.32359e-06	9.08292e-10	1.36815e-236	2.52753e-97	5.21287e-44	1.2713e-155	1.72994e-166
ENSG00000132467.4_6	UTP3	469	5827	5267	1589	5300	3113	4087	12.4243	11.2303	3.38806	11.3006	6.63753	8.71429	3.63509	3.48932	1.76046	3.49833	2.73065	3.12338	0	2.6017e-291	9.03526e-73	4.91904e-301	1.26055e-248	3.62537e-243	1.87406e-247	0	1.35966e-295	4.70121e-77	2.56829e-305	6.52862e-253
ENSG00000112312.10_7	GMNN	402	4987	3902	953	4282	701	1484	12.4055	9.70647	2.37065	10.6517	1.74378	3.69154	3.6329	3.27895	1.24528	3.41302	0.802219	1.88422	1.51983e-300	4.07614e-226	1.31013e-26	2.59081e-260	3.53463e-14	2.21841e-52	1.24574e-56	7.94639e-305	2.1476e-230	7.08751e-31	1.35858e-264	2.33865e-18
ENSG00000136870.11_12	ZNF189	151	1870	2174	441	2153	1424	1799	12.3841	14.3974	2.92053	14.2583	9.43046	11.9139	3.63042	3.84773	1.54623	3.83373	3.23733	3.57457	1.53315e-163	6.99597e-197	9.2677e-21	3.85211e-200	1.94527e-188	8.63885e-177	4.49005e-181	8.23212e-168	3.70569e-201	5.09831e-25	2.0428e-204	1.01127e-192
ENSG00000179941.9_10	BBS10	188	2325	2526	639	2489	1780	2325	12.367	13.4362	3.39894	13.2394	9.46809	12.367	3.62843	3.74805	1.76508	3.72676	3.24307	3.62843	1.50272e-190	8.06148e-211	6.56379e-37	3.68786e-213	7.19338e-220	4.39894e-215	2.27807e-219	7.99913e-195	4.2588e-215	3.48397e-41	1.94929e-217	3.731e-224
ENSG00000144583.5_8	MARCHF4	120	1481	907	185	1192	249	376	12.3417	7.55833	1.54167	9.93333	2.075	3.13333	3.62547	2.91807	0.624491	3.31228	1.05311	1.6477	5.72482e-137	4.34116e-67	1	9.46668e-106	2.78492e-08	1.51299e-11	1.2642e-15	3.11606e-141	2.54658e-71	0.00382739	5.26658e-110	1.99008e-12
ENSG00000162377.6_10	COA7	97	1196	1052	282	1031	343	618	12.3299	10.8454	2.90722	10.6289	3.53608	6.37113	3.62409	3.43901	1.53964	3.40992	1.82215	2.67155	1.50712e-115	2.05743e-97	4.2369e-13	9.38551e-98	1.08214e-28	1.23152e-49	6.96876e-54	8.3211e-120	1.14927e-101	2.42928e-17	5.26359e-102	6.48569e-33
ENSG00000129480.14_10	DTD2	38	468	475	68	452	167	219	12.3158	12.5	1.78947	11.8947	4.39474	5.76316	3.62244	3.64386	0.839535	3.57225	2.13578	2.52686	1.98978e-50	1.31455e-51	1	7.9369e-50	3.1629e-17	2.95983e-16	2.17571e-20	1.24198e-54	8.0647e-56	0.013357	4.91479e-54	2.03651e-21
ENSG00000122863.6_6	CHST3	88	1082	1352	251	1055	290	633	12.2955	15.3636	2.85227	11.9886	3.29545	7.19318	3.62005	3.94145	1.51211	3.5836	1.72048	2.84663	2.4188e-106	5.15207e-142	4.35847e-11	1.50745e-106	2.00673e-22	5.08292e-56	2.83281e-60	1.34865e-110	2.78415e-146	2.54035e-15	8.38033e-111	1.24302e-26
ENSG00000100297.16_11	MCM5	395	4852	4262	496	4863	780	1420	12.2835	10.7899	1.2557	12.3114	1.97468	3.59494	3.61865	3.43161	0.328487	3.62192	0.981621	1.84597	1.00496e-294	9.82901e-255	1	8.97858e-304	3.6263e-22	1.68866e-48	9.58595e-53	5.25633e-299	5.15634e-259	0.0472555	4.6866e-308	2.24956e-26
ENSG00000168078.10_8	PBK	565	6893	5900	1030	6371	109	505	12.2	10.4425	1.82301	11.2761	0.19292	0.893805	3.60881	3.38439	0.866322	3.4952	-2.37392	-0.161967	0	1.36639e-292	1.70863e-12	0	4.83433e-52	4.26249e-05	4.87587e-09	0	7.13966e-297	9.84345e-17	0	2.69999e-56
ENSG00000104356.11_7	POP1	459	5599	4538	884	4466	1118	1002	12.1983	9.88671	1.92593	9.72985	2.43573	2.18301	3.6086	3.30549	0.945552	3.28242	1.28435	1.12632	0	4.48364e-248	1.28579e-13	2.1792e-250	4.38857e-45	2.35258e-09	2.12845e-13	0	2.35473e-252	7.34779e-18	1.14472e-254	2.48757e-49
ENSG00000104381.14_15	GDAP1	69	840	707	97	819	185	206	12.1739	10.2464	1.4058	11.8696	2.68116	2.98551	3.60572	3.35704	0.491388	3.5692	1.42286	1.57798	1.7952e-85	6.93435e-67	1	1.43078e-85	2.86722e-10	6.56175e-05	7.62108e-09	1.028e-89	4.06969e-71	0.110441	8.14192e-90	1.98877e-14
ENSG00000203814.7_9	H2BC18	745	9041	7469	763	8089	808	2089	12.1356	10.0255	1.02416	10.8577	1.08456	2.80403	3.60117	3.3256	0.0344426	3.44065	0.117115	1.4875	0	0	1	0	1	2.76728e-37	1.63812e-41	0	0	0.430591	0	0.0136698
ENSG00000196247.13_8	ZNF107	80	965	756	226	907	237	359	12.0625	9.45	2.825	11.3375	2.9625	4.4875	3.59246	3.24031	1.49825	3.50303	1.56682	2.16591	1.18983e-95	1.92161e-67	1.16679e-09	4.06515e-91	7.57385e-16	2.40987e-20	1.64766e-24	6.71537e-100	1.12605e-71	6.91144e-14	2.29786e-95	4.928e-20
ENSG00000197020.12_15	ZNF100	97	1170	817	345	537	268	343	12.0619	8.42268	3.5567	5.53608	2.76289	3.53608	3.59238	3.07428	1.83054	2.46887	1.46618	1.82215	3.44668e-112	1.2255e-66	4.2372e-22	9.85139e-33	3.18423e-16	2.16293e-13	1.70888e-17	1.90952e-116	7.1991e-71	2.32061e-26	6.76979e-37	2.065e-20
ENSG00000183155.5_8	RABIF	28	337	314	67	322	91	147	12.0357	11.2143	2.39286	11.5	3.25	5.25	3.58925	3.48727	1.25873	3.52356	1.70044	2.39232	4.96403e-36	1.51086e-32	1	3.89059e-35	1.11722e-05	2.60338e-09	2.35792e-13	3.35271e-40	1.03839e-36	0.000347044	2.62328e-39	8.40079e-10
ENSG00000134690.11_6	CDCA8	286	3440	3018	525	3175	67	214	12.028	10.5524	1.83566	11.1014	0.234266	0.748252	3.58832	3.39951	0.876302	3.47267	-2.09378	-0.418404	1.23736e-240	7.12737e-206	8.40738e-07	1.01583e-225	1.02109e-22	9.77297e-06	1.06996e-09	6.5169e-245	3.7689e-210	5.16455e-11	5.35632e-230	6.31238e-27
ENSG00000083099.11_8	LYRM2	84	1001	854	146	875	240	575	11.9167	10.1667	1.7381	10.4167	2.85714	6.84524	3.57491	3.34577	0.797507	3.38082	1.51457	2.7751	3.50041e-98	1.97265e-78	1	3.73567e-84	3.27059e-15	2.02667e-49	1.14754e-53	1.96818e-102	1.13065e-82	0.000761037	2.13041e-88	2.1417e-19
ENSG00000164961.16_9	WASHC5	807	9496	8956	1588	8803	3524	5449	11.767	11.0979	1.96778	10.9083	4.36679	6.75217	3.55668	3.47221	0.97657	3.44735	2.12657	2.75535	0	0	1.46861e-22	0	3.71795e-186	6.30688e-226	3.26342e-230	0	0	8.03133e-27	0	1.93341e-190
ENSG00000184792.16_13	OSBP2	218	2554	1107	875	1576	836	685	11.7156	5.07798	4.01376	7.22936	3.83486	3.1422	3.55036	2.34426	2.00495	2.85387	1.93917	1.65178	7.36626e-197	1.16484e-52	6.59591e-59	4.41436e-104	1.01797e-67	8.10735e-21	5.50921e-25	3.91364e-201	7.12051e-57	3.44686e-63	2.45912e-108	5.5418e-72
ENSG00000198730.9_8	CTR9	952	11153	10314	3562	10319	4103	6214	11.7153	10.834	3.7416	10.8393	4.30987	6.52731	3.55033	3.4375	1.90365	3.4382	2.10765	2.70649	0	0	4.17392e-129	0	8.55388e-196	8.99245e-231	4.65039e-235	0	0	2.15517e-133	0	4.44473e-200
ENSG00000198176.13_8	TFDP1	714	8364	7191	949	7713	2023	3277	11.7143	10.0714	1.32913	10.8025	2.83333	4.58964	3.5502	3.3322	0.410484	3.4333	1.5025	2.19838	0	0	1	0	3.1254e-83	1.32385e-116	6.9768e-121	0	0	0.000680753	0	1.67609e-87
ENSG00000087586.18_8	AURKA	631	7383	6645	1485	6970	713	700	11.7005	10.5309	2.35341	11.046	1.12995	1.10935	3.5485	3.39656	1.23475	3.46545	0.176262	0.149715	0	0	1.10009e-35	0	1	1	0.00274835	0	0	5.84905e-40	0	0.00285076
ENSG00000187866.10_10	PABIR1	56	655	560	186	576	362	785	11.6964	10	3.32143	10.2857	6.46429	14.0179	3.548	3.32193	1.7318	3.36257	2.69249	3.80919	3.84068e-67	2.8466e-53	2.4021e-10	1.18047e-57	4.589e-50	1.50336e-98	7.99487e-103	2.2769e-71	1.73626e-57	1.41208e-14	7.10487e-62	2.57245e-54
ENSG00000198157.11_11	HMGN5	887	10366	7093	2019	7761	2813	2826	11.6866	7.99662	2.27621	8.74972	3.17136	3.18602	3.54678	2.99939	1.18663	3.12924	1.6651	1.67176	0	1.69213e-256	1.12159e-39	3.31904e-295	1.22292e-115	3.90724e-59	2.16288e-63	0	8.8742e-261	5.93624e-44	1.73418e-299	6.44862e-120
ENSG00000013503.10_6	POLR3B	485	5645	4692	910	4734	1679	2626	11.6392	9.67423	1.87629	9.76082	3.46186	5.41443	3.54092	3.27415	0.907882	3.287	1.79155	2.43681	2.1625e-307	1.9794e-248	1.08983e-12	1.50068e-258	4.62783e-98	1.00025e-125	5.25647e-130	0	1.03938e-252	6.26881e-17	7.87305e-263	2.45873e-102
ENSG00000149596.7_7	JPH2	86	999	1398	159	1446	121	216	11.6163	16.2558	1.84884	16.814	1.40698	2.51163	3.53808	4.02288	0.886618	4.07159	0.492598	1.32862	1.21649e-96	3.98325e-149	1	9.0409e-160	1	0.00954355	1.34303e-06	6.855e-101	2.14476e-153	8.26323e-05	4.85131e-164	0.00486011
ENSG00000180185.13_8	FAHD1	83	964	897	161	847	313	446	11.6145	10.8072	1.93976	10.2048	3.77108	5.37349	3.53785	3.43392	0.955877	3.35118	1.91498	2.42586	8.63598e-94	7.04539e-85	0.339935	4.65229e-81	2.6736e-28	3.46379e-31	2.12698e-35	4.89069e-98	3.99693e-89	2.43593e-05	2.665e-85	1.60548e-32
ENSG00000147124.13_9	ZNF41	165	1916	1817	360	1837	1517	1261	11.6121	11.0121	2.18182	11.1333	9.19394	7.64242	3.53756	3.46102	1.12553	3.47681	3.20068	2.93403	1.37986e-160	2.91142e-150	1.37218e-08	2.07563e-157	1.11156e-194	5.88653e-104	3.12134e-108	7.417e-165	1.5668e-154	8.22208e-13	1.11455e-161	5.77645e-199
ENSG00000141219.16_15	C17orf80	184	2136	1891	625	1934	1388	1448	11.6087	10.2772	3.39674	10.5109	7.54348	7.86957	3.53713	3.36137	1.76415	3.39381	2.91523	2.97628	1.67738e-173	1.68998e-148	3.60125e-36	1.01403e-157	5.75564e-165	9.63094e-118	5.07292e-122	8.97573e-178	9.10254e-153	1.91312e-40	5.44358e-162	3.00211e-169
ENSG00000182253.15_9	SYNM	113	1308	1144	432	733	937	890	11.5752	10.1239	3.82301	6.48673	8.29204	7.87611	3.53297	3.33969	1.93471	2.69749	3.05173	2.97748	4.49363e-120	4.41993e-100	2.9631e-30	5.33046e-51	1.29808e-129	2.54796e-80	1.37334e-84	2.47229e-124	2.46167e-104	1.5899e-34	3.28513e-55	6.81478e-134
ENSG00000177383.5_8	MAGEF1	53	613	681	221	719	792	776	11.566	12.8491	4.16981	13.566	14.9434	14.6415	3.53182	3.68359	2.05998	3.76193	3.90144	3.87199	9.39106e-63	3.91691e-73	5.04206e-17	2.41838e-81	5.71648e-143	3.6555e-99	1.94318e-103	5.63453e-67	2.26608e-77	2.81664e-21	1.38518e-85	2.99245e-147
ENSG00000010539.12_14	ZNF200	73	844	827	284	846	382	532	11.5616	11.3288	3.89041	11.589	5.23288	7.28767	3.53127	3.50192	1.95992	3.53469	2.3876	2.86546	1.55191e-83	3.24305e-81	1.76988e-20	8.12324e-87	1.25853e-45	2.51884e-48	1.43083e-52	8.91698e-88	1.85138e-85	9.74819e-25	4.61548e-91	7.12524e-50
ENSG00000258643.6_13	BCL2L2-PABPN1	2	23	20	2	24	9	4	11.5	10	1	12	4.5	2	3.52356	3.32193	0	3.58496	2.16993	1	1	1	1	1	1	1	1	0.000737589	0.00335577	1	0.000405447	0.0327621
ENSG00000164252.13_7	AGGF1	65	747	704	334	921	466	713	11.4923	10.8308	5.13846	14.1692	7.16923	10.9692	3.5226	3.43706	2.36134	3.82469	2.84182	3.45539	9.75339e-75	1.10258e-68	3.46673e-32	6.93115e-103	6.62634e-67	4.87383e-81	2.62556e-85	5.68744e-79	6.44216e-73	1.85347e-36	3.86481e-107	3.60971e-71
ENSG00000180346.5_7	TIGD2	122	1402	1025	391	1007	848	917	11.4918	8.40164	3.20492	8.2541	6.95082	7.51639	3.52253	3.07067	1.68029	3.04511	2.79718	2.91004	1.90041e-126	1.1804e-80	1.3791e-21	1.40719e-81	5.66624e-109	1.35639e-79	7.31641e-84	1.04052e-130	6.74516e-85	7.56416e-26	8.05354e-86	2.99548e-113
ENSG00000145391.14_9	SETD7	498	5722	4908	760	4976	2049	3310	11.49	9.85542	1.5261	9.99197	4.11446	6.64659	3.5223	3.30092	0.609854	3.32077	2.0407	2.73261	8.28544e-307	1.36912e-257	0.00541388	2.56198e-269	2.4843e-133	2.82766e-175	1.47044e-179	0	7.17906e-262	3.60445e-07	1.34184e-273	1.30341e-137
ENSG00000178966.17_14	RMI1	245	2815	2582	478	2734	396	837	11.4898	10.5388	1.95102	11.1592	1.61633	3.41633	3.52228	3.39764	0.964229	3.48016	0.692719	1.77245	3.71879e-207	2.03444e-186	5.55426e-08	1.97068e-206	6.01443e-06	2.5204e-29	1.56702e-33	1.96939e-211	1.08071e-190	3.35544e-12	1.04335e-210	4.49542e-10
ENSG00000143476.18_6	DTL	394	4519	3661	722	3971	418	1243	11.4695	9.29188	1.83249	10.0787	1.06091	3.15482	3.51974	3.21597	0.873803	3.33323	0.0853073	1.65756	1.96042e-272	1.88698e-211	2.71772e-09	3.65255e-241	1	2.56072e-34	1.54103e-38	1.02855e-276	9.96768e-216	1.61683e-13	1.92118e-245	0.0942415
ENSG00000067533.6_6	RRP15	543	6201	4828	1078	4539	1678	2389	11.4199	8.89134	1.98527	8.35912	3.09024	4.39963	3.51348	3.1524	0.989333	3.06335	1.62772	2.13738	0	1.42666e-236	8.5112e-18	2.80686e-225	7.27363e-85	1.88786e-92	1.00729e-96	0	7.50678e-241	4.73765e-22	1.48026e-229	3.89568e-89
ENSG00000181938.14_5	GINS3	31	354	321	32	313	75	111	11.4194	10.3548	1.03226	10.0968	2.41935	3.58065	3.51341	3.37223	0.0458037	3.33582	1.27462	1.84022	5.08925e-37	8.36922e-32	1	1.01293e-31	0.0491267	0.00390586	5.26112e-07	3.41446e-41	5.78784e-36	0.899081	7.01574e-36	4.10724e-06
ENSG00000119401.11_7	TRIM32	122	1391	1488	424	1637	872	1291	11.4016	12.1967	3.47541	13.418	7.14754	10.582	3.51117	3.60842	1.79718	3.7461	2.83745	3.40354	4.02699e-125	4.40008e-137	2.64125e-26	2.1735e-159	2.6913e-113	6.66838e-130	3.49991e-134	2.20717e-129	2.38486e-141	1.42963e-30	1.16648e-163	1.42014e-117
ENSG00000138794.10_8	CASP6	102	1149	1208	327	1076	397	598	11.2647	11.8431	3.20588	10.549	3.89216	5.86275	3.49374	3.56598	1.68072	3.39904	1.96057	2.55158	9.87962e-107	1.6533e-114	4.26554e-18	6.09961e-101	1.35236e-36	9.49833e-45	5.45599e-49	5.50704e-111	9.09056e-119	2.37159e-22	3.40779e-105	7.86254e-41
ENSG00000183161.6_8	FANCF	50	562	523	82	589	355	483	11.24	10.46	1.64	11.78	7.1	9.66	3.49057	3.38681	0.713696	3.55827	2.82782	3.27202	5.04519e-57	2.07779e-51	1	1.927e-63	6.54214e-52	3.25904e-53	1.82682e-57	3.07484e-61	1.27558e-55	0.0257227	1.14172e-67	3.65483e-56
ENSG00000124459.12_9	ZNF45	161	1806	1856	436	1955	1017	1316	11.2174	11.528	2.70807	12.1429	6.31677	8.17391	3.48767	3.52706	1.43727	3.60204	2.65919	3.03103	5.3236e-151	7.17827e-157	6.69928e-18	1.24907e-172	1.90856e-118	1.37409e-112	7.25497e-117	2.87607e-155	3.85059e-161	3.72762e-22	6.66991e-177	1.00546e-122
ENSG00000138778.14_14	CENPE	4416	49510	44541	7527	44480	3112	5189	11.2115	10.0863	1.70448	10.0725	0.70471	1.17505	3.48691	3.33432	0.769335	3.33234	-0.504898	0.232716	0	0	1.6835e-24	0	9.79578e-06	1	0.000581789	0	0	9.15195e-29	0	7.35585e-10
ENSG00000185515.16_13	BRCC3	265	2971	2715	420	2775	955	1574	11.2113	10.2453	1.58491	10.4717	3.60377	5.93962	3.48688	3.35689	0.664397	3.38842	1.84951	2.57037	2.70007e-211	3.46133e-189	0.116881	1.69002e-200	3.99497e-70	3.05026e-99	1.62127e-103	1.42861e-215	1.83703e-193	8.17867e-06	8.96086e-205	2.16788e-74
ENSG00000149929.16_8	HIRIP3	386	4325	4026	897	4175	1703	2490	11.2047	10.4301	2.32383	10.8161	4.41192	6.45078	3.48603	3.38267	1.21651	3.4351	2.14141	2.68947	3.41951e-262	1.35932e-241	3.78433e-24	1.6219e-259	9.10606e-128	1.06831e-144	5.58274e-149	1.79577e-266	7.1453e-246	2.05961e-28	8.50719e-264	4.7836e-132
ENSG00000075131.10_11	TIPIN	259	2900	1934	323	2366	505	582	11.1969	7.46718	1.2471	9.13514	1.94981	2.2471	3.48503	2.90056	0.318582	3.19143	0.963331	1.16807	8.18931e-208	2.52826e-119	1	1.92503e-165	1.14886e-14	2.96132e-06	3.12408e-10	4.33641e-212	1.38527e-123	0.112871	1.03058e-169	7.56974e-19
ENSG00000204923.4_8	FBXO48	21	235	197	71	227	149	155	11.1905	9.38095	3.38095	10.8095	7.09524	7.38095	3.4842	3.22973	1.75743	3.43423	2.82685	2.88381	6.3454e-24	8.88427e-18	0.0174038	8.66518e-24	7.65546e-22	8.66879e-14	6.77938e-18	4.84937e-28	7.51821e-22	1.17792e-06	6.56006e-28	4.76175e-26
ENSG00000119917.15_8	IFIT3	177	1979	1483	377	2230	1235	1311	11.1808	8.37853	2.12994	12.5989	6.9774	7.40678	3.48295	3.0667	1.09082	3.65522	2.80269	2.88885	6.89057e-161	6.38207e-108	2.28504e-08	7.60278e-193	3.15912e-145	1.60779e-104	8.5226e-109	3.70321e-165	3.52815e-112	1.37347e-12	4.03823e-197	1.65286e-149
ENSG00000079263.19_12	SP140	357	3991	1579	370	2349	375	486	11.1793	4.42297	1.03641	6.57983	1.05042	1.36134	3.48275	2.14502	0.0516012	2.71805	0.0709665	0.445032	7.87594e-251	8.09268e-57	1	7.7447e-126	1	1	0.938019	4.14283e-255	4.87746e-61	0.649505	4.23161e-130	0.135252
ENSG00000131470.15_7	PSMC3IP	163	1822	1467	311	1501	185	509	11.1779	9	1.90798	9.20859	1.13497	3.1227	3.48258	3.16993	0.932043	3.20298	0.182653	1.64279	1.81637e-151	9.1598e-113	0.000305852	1.20046e-120	1	1.40037e-15	1.04513e-19	9.80974e-156	5.04311e-117	1.97311e-08	6.58618e-125	0.0781297
ENSG00000105171.10_9	POP4	165	1840	1527	396	1576	642	967	11.1515	9.25455	2.4	9.55152	3.89091	5.86061	3.47917	3.21016	1.26303	3.25573	1.96011	2.55105	1.8703e-152	1.66755e-118	2.15414e-12	3.70444e-128	1.51067e-55	1.56124e-67	8.53932e-72	1.00977e-156	9.14229e-123	1.24136e-16	2.02141e-132	8.37353e-60
ENSG00000149716.13_9	LTO1	72	802	831	163	804	328	421	11.1389	11.5417	2.26389	11.1667	4.55556	5.84722	3.47753	3.52878	1.1788	3.48113	2.18763	2.54775	4.05841e-78	1.76104e-82	0.00305744	1.59018e-81	2.29142e-35	4.51012e-32	2.75175e-36	2.35052e-82	1.00356e-86	2.02091e-07	9.10287e-86	1.33673e-39
ENSG00000184995.7_8	IFNE	15	167	166	32	157	222	229	11.1333	11.0667	2.13333	10.4667	14.8	15.2667	3.47681	3.46815	1.09311	3.38773	3.88753	3.93231	1.74636e-16	1.68128e-16	1	1.25918e-15	1.6106e-44	1.50123e-31	9.19759e-36	1.55094e-20	1.46644e-20	0.0278862	1.11708e-19	9.14436e-49
ENSG00000140525.20_13	FANCI	1094	12168	11045	1512	11855	1597	3569	11.1225	10.096	1.38208	10.8364	1.45978	3.26234	3.47541	3.33571	0.466845	3.43781	0.545752	1.70591	0	0	0.056739	0	9.30205e-13	1.04734e-69	5.70915e-74	0	0	3.91574e-06	0	6.24718e-17
ENSG00000180573.10_8	H2AC6	474	5270	5069	807	5154	975	2365	11.1181	10.6941	1.70253	10.8734	2.05696	4.98945	3.47484	3.41874	0.767682	3.44273	1.04052	2.31888	1.3154e-288	6.97031e-277	3.1503e-07	5.42097e-290	6.03314e-29	8.6699e-108	4.58652e-112	6.8851e-293	3.64747e-281	1.92208e-11	2.83361e-294	3.61223e-33
ENSG00000123219.13_11	CENPK	285	3168	3015	470	2874	331	929	11.1158	10.5789	1.64912	10.0842	1.1614	3.25965	3.47454	3.40312	0.721699	3.33403	0.215869	1.70472	1.60453e-218	4.93988e-206	0.00485703	5.33401e-200	1	3.31198e-29	2.0611e-33	8.4788e-223	2.61204e-210	3.23048e-07	2.82881e-204	0.0126828
ENSG00000144554.13_10	FANCD2	589	6547	6165	831	5828	802	1258	11.1154	10.4669	1.41087	9.89474	1.36163	2.13582	3.47449	3.38776	0.496581	3.30666	0.445335	1.09479	0	3.69727e-299	0.499226	3.49772e-288	6.87531e-05	2.8746e-10	2.51915e-14	0	1.93089e-303	3.60765e-05	1.82859e-292	5.26521e-09
ENSG00000100084.14_9	HIRA	11	122	126	37	115	57	94	11.0909	11.4545	3.36364	10.4545	5.18182	8.54545	3.47131	3.51785	1.75002	3.38606	2.37346	3.09516	1.86633e-11	2.60981e-12	1	9.46968e-11	2.57745e-05	1.48378e-08	1.39139e-12	1.94429e-15	2.585e-16	0.000643833	9.90966e-15	1.9538e-09
ENSG00000180917.18_14	CMTR2	149	1652	1495	728	1460	910	1620	11.0872	10.0336	4.88591	9.79866	6.10738	10.8725	3.47083	3.32676	2.28863	3.29258	2.61055	3.44261	2.66974e-140	6.84276e-123	5.05095e-62	4.96259e-123	2.28271e-106	2.75886e-156	1.4381e-160	1.45039e-144	3.74106e-127	2.63661e-66	2.71804e-127	1.20823e-110
ENSG00000113368.12_6	LMNB1	908	10059	10647	1385	10227	1181	1477	11.0782	11.7258	1.52533	11.2632	1.30066	1.62665	3.46965	3.55161	0.609122	3.49355	0.379245	0.701906	0	0	9.81226e-06	0	6.84841e-05	1	0.000627211	0	0	6.14303e-10	0	5.2442e-09
ENSG00000178163.8_10	ZNF518B	202	2225	2856	378	2637	2043	1971	11.0149	14.1386	1.87129	13.0545	10.1139	9.75743	3.46138	3.82157	0.904031	3.70647	3.33826	3.2865	4.04392e-173	2.22939e-234	6.22203e-05	7.00393e-220	9.51709e-248	4.95869e-169	2.58023e-173	2.16403e-177	1.17324e-238	3.9525e-09	3.69815e-224	4.9296e-252
ENSG00000172339.10_8	ALG14	39	429	433	57	401	57	74	11	11.1026	1.46154	10.2821	1.46154	1.89744	3.45943	3.47282	0.547488	3.36206	0.547488	0.924051	1.54721e-43	1.7693e-44	1	6.38527e-41	1	1	0.0998106	9.96334e-48	1.12273e-48	0.177102	4.14359e-45	0.0373127
ENSG00000139291.14_8	TMEM19	73	802	700	129	726	200	271	10.9863	9.58904	1.76712	9.94521	2.73973	3.71233	3.45763	3.26139	0.821403	3.314	1.45403	1.89232	1.32572e-77	1.52522e-63	1	1.121e-69	1.2027e-11	2.53095e-11	2.12846e-15	7.68668e-82	9.03193e-68	0.00102307	6.55478e-74	8.19336e-16
ENSG00000138231.14_9	DBR1	187	2044	1790	506	1815	609	980	10.9305	9.57219	2.70588	9.70588	3.25668	5.24064	3.45029	3.25885	1.4361	3.27886	1.7034	2.38974	2.38857e-162	2.82131e-136	1.84047e-20	1.2503e-143	1.07667e-43	4.48858e-61	2.47824e-65	1.28301e-166	1.52958e-140	1.01381e-24	6.75434e-148	6.12612e-48
ENSG00000156970.13_7	BUB1B	1201	13118	12920	2011	13285	574	1357	10.9226	10.7577	1.67444	11.0616	0.477935	1.12989	3.44924	3.4273	0.743677	3.46749	-1.06511	0.176185	0	0	1.95697e-13	0	5.37416e-22	1	0.000762512	0	0	1.11923e-17	0	3.33882e-26
ENSG00000131351.15_14	HAUS8	111	1211	1018	283	1084	195	319	10.9099	9.17117	2.54955	9.76577	1.75676	2.87387	3.44757	3.19711	1.35024	3.28773	0.812914	1.523	2.94213e-109	2.44708e-85	5.35281e-10	5.75344e-97	0.00247623	9.86233e-08	9.66327e-12	1.63606e-113	1.38723e-89	3.15726e-14	3.22883e-101	1.98019e-07
ENSG00000089335.22_14	ZNF302	93	1012	1252	249	1381	1174	570	10.8817	13.4624	2.67742	14.8495	12.6237	6.12903	3.44383	3.75086	1.42084	3.89234	3.65806	2.61566	3.19451e-94	9.43278e-126	1.41031e-09	1.61603e-146	1.28346e-184	1.12775e-44	6.47911e-49	1.80808e-98	5.14637e-130	8.36088e-14	8.7188e-151	6.67669e-189
ENSG00000167034.10_12	NKX3-1	21	228	248	92	223	258	236	10.8571	11.8095	4.38095	10.619	12.2857	11.2381	3.44057	3.56188	2.13124	3.40858	3.61891	3.49033	7.29673e-23	2.36489e-26	2.56735e-06	6.57164e-23	1.06163e-48	1.48711e-28	9.29501e-33	5.65375e-27	1.72645e-30	1.59077e-10	5.03073e-27	5.96925e-53
ENSG00000007350.18_11	TKTL1	131	1416	3533	168	883	115	32	10.8092	26.9695	1.28244	6.74046	0.877863	0.244275	3.43418	4.75326	0.358894	2.75285	-0.187933	-2.03342	5.97344e-123	0	1	4.81541e-62	1	8.14583e-18	5.79981e-22	3.27941e-127	0	0.162985	2.86461e-66	0.690338
ENSG00000134802.18_13	SLC43A3	30	324	209	45	248	58	75	10.8	6.96667	1.5	8.26667	1.93333	2.5	3.43296	2.80047	0.584963	3.04731	0.95109	1.32193	9.58696e-33	5.87062e-15	1	8.95846e-22	1	1	0.0047513	6.65438e-37	5.32628e-19	0.197873	6.9656e-26	0.00108054
ENSG00000102271.14_10	KLHL4	157	1688	1892	181	2400	1593	1435	10.7516	12.051	1.15287	15.2866	10.1465	9.14013	3.42648	3.59108	0.205225	3.9342	3.34291	3.19221	3.99406e-140	4.80787e-163	1	1.62768e-222	9.97702e-211	3.35823e-129	1.76304e-133	2.17021e-144	2.57339e-167	0.566549	8.58933e-227	5.17803e-215
ENSG00000100311.17_10	PDGFB	92	985	1445	235	1398	721	539	10.7065	15.7065	2.55435	15.1957	7.83696	5.8587	3.42042	3.97329	1.35295	3.92559	2.97029	2.55058	4.4315e-91	4.22181e-151	5.66802e-08	2.15844e-149	3.80454e-102	1.03432e-40	6.02893e-45	2.52133e-95	2.27126e-155	3.42499e-12	1.16245e-153	2.01779e-106
ENSG00000178202.14_9	POGLUT3	497	5320	5676	928	4581	900	1564	10.7042	11.4205	1.8672	9.2173	1.81087	3.14688	3.42011	3.51356	0.900879	3.20434	0.856679	1.65392	7.5371e-283	3.42735e-305	1.34576e-12	4.32091e-244	1.6713e-19	2.39569e-40	1.39846e-44	3.9484e-287	0	7.74673e-17	2.27141e-248	1.05618e-23
ENSG00000146263.12_11	MMS22L	501	5349	4697	799	5247	597	1972	10.6766	9.37525	1.59481	10.4731	1.19162	3.93613	3.41639	3.22886	0.673385	3.38861	0.25292	1.97678	5.39098e-283	4.60554e-243	0.000102855	3.55392e-285	1	4.74597e-70	2.58537e-74	2.82398e-287	2.4204e-247	6.56926e-09	1.85816e-289	0.000427815
ENSG00000122257.20_15	RBBP6	1362	14476	13905	7922	13790	9672	11122	10.6285	10.2093	5.81645	10.1248	7.10132	8.16593	3.40986	3.35181	2.54014	3.33982	2.82809	3.02962	0	0	2.83045e-283	0	0	0	0	0	0	1.45839e-287	0	0
ENSG00000051180.17_7	RAD51	118	1248	1225	267	1211	119	274	10.5763	10.3814	2.26271	10.2627	1.00847	2.32203	3.40276	3.37592	1.17805	3.35934	0.0121747	1.21539	8.44349e-110	2.33921e-107	9.16675e-07	2.89765e-109	1	0.0121794	1.73151e-06	4.69291e-114	1.29359e-111	5.63449e-11	1.60615e-113	0.543048
ENSG00000179750.16_9	APOBEC3B	254	2686	2164	406	2571	134	395	10.5748	8.51969	1.59843	10.122	0.527559	1.55512	3.40256	3.0908	0.676651	3.33943	-0.922595	0.637024	3.06243e-191	2.55111e-143	0.103942	5.56966e-187	0.00654222	1	0.10869	1.62947e-195	1.37756e-147	7.25363e-06	2.96243e-191	5.3025e-07
ENSG00000186130.5_8	ZBTB6	91	960	848	410	916	583	835	10.5495	9.31868	4.50549	10.0659	6.40659	9.17582	3.3991	3.22013	2.17169	3.33141	2.67956	3.19784	1.87774e-88	6.68842e-74	1.77064e-34	6.53657e-86	3.60925e-76	4.1689e-84	2.2393e-88	1.07152e-92	3.86256e-78	9.43086e-39	3.71861e-90	1.94768e-80
ENSG00000196793.14_8	ZNF239	62	654	517	141	559	247	358	10.5484	8.33871	2.27419	9.01613	3.98387	5.77419	3.39895	3.05982	1.18536	3.17251	1.99417	2.52962	2.80084e-63	1.21128e-43	0.0141932	9.70786e-52	1.00666e-23	4.17368e-27	2.63957e-31	1.67826e-67	7.72207e-48	9.56998e-07	5.96452e-56	6.18989e-28
ENSG00000166845.15_11	C18orf54	286	3007	2446	709	2809	750	1023	10.514	8.55245	2.47902	9.82168	2.62238	3.57692	3.39424	3.09634	1.30977	3.29597	1.39088	1.83872	2.30137e-204	8.04183e-156	4.51736e-23	9.89057e-194	5.21119e-38	1.48953e-37	8.8039e-42	1.21972e-208	4.31544e-160	2.46459e-27	5.252e-198	3.01731e-42
ENSG00000188710.3_8	QRFP	2	21	14	5	20	8	5	10.5	7	2.5	10	4	2.5	3.39232	2.80735	1.32193	3.32193	2	1.32193	1	1	1	1	1	1	0.70599	0.00201158	0.0370686	0.455021	0.00192534	0.0570967
ENSG00000176401.6_9	EID2B	2	21	26	3	24	29	28	10.5	13	1.5	12	14.5	14	3.39232	3.70044	0.584963	3.58496	3.85798	3.80735	1	1	1	1	0.00153946	0.132421	2.11333e-05	0.00201158	0.000273177	1	0.000405447	1.22373e-07
ENSG00000184209.15_7	SNRNP35	144	1511	1354	338	1577	817	1027	10.4931	9.40278	2.34722	10.9514	5.67361	7.13194	3.39136	3.23309	1.23095	3.45304	2.50427	2.8343	4.70145e-127	4.53771e-109	8.05331e-10	2.72637e-139	7.0525e-93	5.91493e-84	3.17768e-88	2.57289e-131	2.50481e-113	4.76105e-14	1.47611e-143	3.76053e-97
ENSG00000178921.14_17	PFAS	279	2925	2539	475	2613	733	977	10.4839	9.10036	1.70251	9.36559	2.62724	3.50179	3.3901	3.18592	0.767662	3.22737	1.39355	1.80809	1.2872e-200	4.86327e-167	0.000643067	2.09118e-179	2.17547e-37	7.94339e-35	4.7688e-39	6.83226e-205	2.6004e-171	4.18038e-08	1.11446e-183	1.26224e-41
ENSG00000120800.5_6	UTP20	1391	14575	11534	2465	11898	3604	5338	10.4781	8.29188	1.77211	8.55356	2.59094	3.83753	3.3893	3.0517	0.825465	3.09652	1.37348	1.94018	0	0	1.39079e-19	0	2.85321e-94	3.57195e-111	1.88653e-115	0	0	7.68393e-24	0	1.52017e-98
ENSG00000080200.10_10	CRYBG3	1481	15427	11412	4485	11606	4971	7981	10.4166	7.7056	3.02836	7.8366	3.35652	5.38893	3.38081	2.94591	1.59854	2.97023	1.74696	2.43	0	2.62027e-291	4.1297e-103	2.83925e-306	5.16156e-157	1.90847e-205	9.88688e-210	0	1.36943e-295	2.13741e-107	0	2.6959e-161
ENSG00000073111.14_8	MCM2	364	3788	3571	827	4061	614	1431	10.4066	9.81044	2.27198	11.1566	1.68681	3.93132	3.37943	3.29432	1.18395	3.47982	0.7543	1.97501	1.55494e-232	1.01053e-216	2.16675e-21	1.14471e-260	3.08302e-11	2.31435e-56	1.28861e-60	8.19945e-237	5.33204e-221	1.18915e-25	6.00236e-265	2.11093e-15
ENSG00000198554.12_12	WDHD1	845	8789	7634	2255	8285	1670	3568	10.4012	9.03432	2.66864	9.80473	1.97633	4.22249	3.37868	3.17542	1.4161	3.29348	0.982825	2.07809	0	1.23484e-292	5.03012e-60	0	2.73692e-37	2.16545e-108	1.14532e-112	0	6.45195e-297	2.62765e-64	0	1.58856e-41
ENSG00000119397.19_13	CNTRL	867	9015	7917	1269	8329	1204	1777	10.3979	9.13149	1.46367	9.60669	1.3887	2.0496	3.37822	3.19085	0.549588	3.26404	0.473731	1.03534	0	1.85218e-299	0.0014115	0	5.75701e-08	8.45207e-11	7.23203e-15	0	9.67194e-304	9.25267e-08	0	4.13638e-12
ENSG00000085840.13_10	ORC1	185	1922	1629	227	1766	195	219	10.3892	8.80541	1.22703	9.54595	1.05405	1.18378	3.37701	3.13839	0.295167	3.25489	0.0759489	0.243406	8.61941e-151	6.27935e-120	1	2.61021e-139	1	1	0.221765	4.65713e-155	3.43942e-124	0.226952	1.41306e-143	0.250997
ENSG00000140265.14_8	ZSCAN29	131	1357	1313	361	1370	969	1510	10.3588	10.0229	2.75573	10.458	7.39695	11.5267	3.37278	3.32523	1.46243	3.38654	2.88693	3.52691	6.2824e-116	3.99763e-111	2.97493e-15	7.01571e-122	2.83571e-125	5.06761e-153	2.64365e-157	3.4673e-120	2.20328e-115	1.68123e-19	3.8457e-126	1.49115e-129
ENSG00000253276.5_12	CCDC71L	17	176	196	31	194	65	259	10.3529	11.5294	1.82353	11.4118	3.82353	15.2353	3.37197	3.52725	0.866733	3.51245	1.9349	3.92935	1.16016e-16	4.12283e-20	1	1.4396e-20	0.000198849	7.10146e-36	4.23993e-40	1.02424e-20	3.31284e-24	0.082758	1.14345e-24	1.54075e-08
ENSG00000166803.14_10	PCLAF	3	31	32	5	27	2	4	10.3333	10.6667	1.66667	9	0.666667	1.33333	3.36923	3.41504	0.736966	3.16993	-0.584963	0.415037	0.549298	0.358628	1	1	1	1	1	0.000127211	7.66954e-05	0.727798	0.000510961	1
ENSG00000228623.9_12	ZNF883	45	465	255	63	155	188	279	10.3333	5.66667	1.4	3.44444	4.17778	6.2	3.36923	2.5025	0.485427	1.78427	2.06274	2.63227	1.68081e-45	5.40828e-15	1	0.00201256	1.13497e-18	1.3489e-22	8.95092e-27	1.07112e-49	4.90369e-19	0.203091	3.29929e-07	7.2245e-23
ENSG00000205413.8_9	SAMD9	177	1825	3887	346	3285	4916	3218	10.3107	21.9605	1.9548	18.5593	27.774	18.1808	3.36608	4.45684	0.967023	4.21407	4.79566	4.18434	1.57229e-144	0	2.18327e-05	5.6745e-296	0	0	0	8.52419e-149	0	1.3752e-09	2.96458e-300	0
ENSG00000024526.17_9	DEPDC1	645	6645	6006	1239	6207	130	592	10.3023	9.31163	1.92093	9.62326	0.20155	0.917829	3.3649	3.21903	0.941805	3.26653	-2.31079	-0.123702	7.53383e-305	1.57663e-271	1.49924e-17	3.1349e-290	4.75048e-56	6.68665e-05	7.76885e-09	0	8.25719e-276	8.35233e-22	1.63856e-294	2.63024e-60
ENSG00000196678.14_10	ERI2	113	1161	1105	143	1168	246	433	10.2743	9.77876	1.26549	10.3363	2.17699	3.83186	3.36097	3.28965	0.339692	3.36965	1.12234	1.93804	5.72718e-102	3.50357e-95	1	1.10901e-106	2.80869e-09	1.24014e-19	8.56687e-24	3.20617e-106	1.96202e-99	0.240929	6.16389e-111	1.97531e-13
ENSG00000241127.8_10	YAE1	91	934	913	212	784	666	847	10.2637	10.033	2.32967	8.61538	7.31868	9.30769	3.35948	3.32668	1.22013	3.10692	2.87158	3.21842	4.41025e-85	1.54141e-82	1.84207e-05	6.12706e-68	2.97839e-92	7.97888e-86	4.28074e-90	2.52824e-89	8.78247e-87	1.15912e-09	3.59464e-72	1.58864e-96
ENSG00000213799.13_8	ZNF845	181	1853	1592	722	1864	879	1191	10.2376	8.79558	3.98895	10.2983	4.85635	6.58011	3.3558	3.13678	1.99601	3.36434	2.27987	2.71811	2.10843e-145	7.96219e-118	4.45425e-50	6.25118e-152	1.80073e-87	2.33361e-88	1.24899e-92	1.14241e-149	4.36715e-122	2.34028e-54	3.3632e-156	9.63162e-92
ENSG00000169684.13_9	CHRNA5	61	624	539	114	453	176	251	10.2295	8.83607	1.86885	7.42623	2.88525	4.11475	3.35466	3.1434	0.902153	2.89263	1.52869	2.04081	1.78496e-59	2.55088e-47	1	9.51347e-37	5.97038e-11	2.00493e-12	1.62657e-16	1.08101e-63	1.5961e-51	0.000600626	6.3457e-41	4.10279e-15
ENSG00000133111.4_4	RFXAP	59	603	591	93	583	473	419	10.2203	10.0169	1.57627	9.88136	8.01695	7.10169	3.35337	3.32437	0.656516	3.30471	3.00305	2.82816	1.53722e-57	5.1316e-56	1	5.07197e-57	5.93287e-72	7.14403e-38	4.21601e-42	9.35333e-62	3.10123e-60	0.0301994	3.05798e-61	3.21408e-76
ENSG00000082126.18_16	MPP4	213	2171	954	188	1536	276	242	10.1925	4.47887	0.882629	7.21127	1.29577	1.13615	3.34943	2.16314	-0.180121	2.85025	0.373815	0.184154	3.03781e-162	3.38657e-39	1	6.51851e-102	1	1	0.0868632	1.63183e-166	2.21591e-43	0.062843	3.63817e-106	0.000714139
ENSG00000085563.15_10	ABCB1	176	1793	1142	310	955	225	429	10.1875	6.48864	1.76136	5.42614	1.27841	2.4375	3.34873	2.69792	0.816693	2.43993	0.35435	1.2854	1.17595e-141	9.33195e-71	0.0136365	3.95674e-53	1	2.66925e-06	2.81181e-10	6.38271e-146	5.42523e-75	9.18779e-07	2.41855e-57	0.00278378
ENSG00000150756.14_10	ATPSCKMT	51	518	380	58	358	86	135	10.1569	7.45098	1.13725	7.01961	1.68627	2.64706	3.34438	2.89743	0.185556	2.81139	0.753839	1.40439	6.06814e-50	8.82925e-30	1	6.96044e-28	1	0.211221	3.46833e-05	3.79425e-54	6.22479e-34	0.845441	5.00787e-32	0.000844232
ENSG00000068654.17_13	POLR1A	772	7835	7108	1475	7044	2802	4207	10.149	9.20725	1.91062	9.12435	3.62953	5.44948	3.34326	3.20277	0.934042	3.18972	1.85978	2.44612	0	4.74849e-289	2.19304e-19	4.76338e-294	4.92395e-137	4.15106e-162	2.16167e-166	0	2.48196e-293	1.21283e-23	2.48896e-298	2.58136e-141
ENSG00000037749.13_11	MFAP3	122	1238	1333	451	1228	1058	1064	10.1475	10.9262	3.69672	10.0656	8.67213	8.72131	3.34306	3.44972	1.88625	3.33136	3.11639	3.12455	1.46237e-106	2.09339e-118	4.2353e-30	2.64868e-109	1.10391e-145	1.97952e-99	1.05204e-103	8.15329e-111	1.14776e-122	2.27325e-34	1.46807e-113	5.7751e-150
ENSG00000144306.15_13	SCRN3	229	2319	2150	185	2014	851	1137	10.1266	9.38865	0.80786	8.79476	3.71616	4.96507	3.34008	3.23092	-0.307822	3.13664	1.89381	2.31181	5.88282e-169	4.77528e-153	1	1.78386e-144	2.18496e-66	1.19707e-64	6.573e-69	3.15264e-173	2.5657e-157	0.00639924	9.63416e-149	1.19097e-70
ENSG00000253352.10_13	TUG1	8	81	69	17	73	60	42	10.125	8.625	2.125	9.125	7.5	5.25	3.33985	3.10852	1.08746	3.18982	2.90689	2.39232	2.26946e-06	0.000153946	1	1.90498e-05	9.79275e-08	0.702787	0.000123361	3.06105e-10	2.27933e-08	0.158143	2.67704e-09	7.06344e-12
ENSG00000103494.16_14	RPGRIP1L	574	5811	6033	1167	6164	1997	2599	10.1237	10.5105	2.0331	10.7387	3.47909	4.52787	3.33966	3.39375	1.02368	3.42474	1.79871	2.17883	1.28196e-283	4.72921e-297	2.33057e-20	0	4.75404e-109	5.69192e-101	3.02183e-105	6.715e-288	2.47007e-301	1.2842e-24	0	2.5131e-113
ENSG00000196639.7_8	HRH1	86	869	796	286	809	517	448	10.1047	9.25581	3.32558	9.40698	6.01163	5.2093	3.33695	3.21036	1.73361	3.23373	2.58776	2.38109	2.94302e-79	1.30237e-69	1.37165e-16	5.90241e-74	7.585e-66	2.50954e-30	1.54967e-34	1.70136e-83	7.59e-74	7.68261e-21	3.42168e-78	4.13644e-70
ENSG00000124279.12_9	FASTKD3	129	1303	1101	351	1198	510	680	10.1008	8.53488	2.72093	9.28682	3.95349	5.27132	3.33639	3.09337	1.4441	3.21518	1.98313	2.39816	1.63663e-110	1.96604e-86	1.90335e-14	1.08015e-101	1.62015e-46	3.4624e-45	1.98646e-49	9.08784e-115	1.11251e-90	1.08157e-18	6.02967e-106	9.15548e-51
ENSG00000140987.21_11	ZSCAN32	71	716	650	416	742	643	930	10.0845	9.15493	5.85915	10.4507	9.05634	13.0986	3.33407	3.19455	2.55069	3.38553	3.17893	3.71134	9.40863e-67	9.0859e-58	4.60313e-44	3.04098e-73	2.09322e-99	1.28873e-110	6.80825e-115	5.5831e-71	5.46027e-62	2.42743e-48	1.76524e-77	1.11158e-103
ENSG00000082497.12_6	SERTAD4	153	1542	1858	160	2201	350	468	10.0784	12.1438	1.04575	14.3856	2.28758	3.05882	3.3332	3.60215	0.0645403	3.84656	1.19382	1.61298	7.34782e-126	2.12406e-161	1	5.65368e-204	5.49234e-15	1.27871e-13	1.00306e-17	4.02488e-130	1.13751e-165	0.812332	2.99485e-208	3.6065e-19
ENSG00000085999.13_13	RAD54L	84	844	742	151	912	96	164	10.0476	8.83333	1.79762	10.8571	1.14286	1.95238	3.32878	3.14296	0.846087	3.44057	0.192645	0.965235	5.61165e-77	2.6064e-63	1	1.81816e-89	1	1	0.0076414	3.25653e-81	1.5449e-67	0.000242433	1.02989e-93	0.190966
ENSG00000112144.16_8	CILK1	171	1712	1896	226	1982	606	944	10.0117	11.0877	1.32164	11.5906	3.54386	5.52047	3.32361	3.47089	0.402326	3.53489	1.82532	2.46479	1.69957e-135	8.60343e-156	1	5.30606e-170	4.77858e-48	1.47161e-62	8.10625e-67	9.25791e-140	4.61706e-160	0.0614404	2.83625e-174	2.6914e-52
ENSG00000125843.11_7	AP5S1	5	50	63	17	47	16	29	10	12.6	3.4	9.4	3.2	5.8	3.32193	3.65535	1.76553	3.23266	1.67807	2.53605	0.00513479	2.69582e-05	1	0.0121743	1	1	0.000751842	9.23856e-07	3.82115e-09	0.0185168	2.16278e-06	0.0141277
ENSG00000111206.13_13	FOXM1	1855	18541	17555	2502	17565	420	1945	9.99515	9.46361	1.34879	9.469	0.226415	1.04852	3.32123	3.24239	0.431663	3.24321	-2.14296	0.068351	0	0	0.0363806	0	9.13218e-108	0.000813693	1.03379e-07	0	0	2.49217e-06	0	4.83005e-112
ENSG00000173218.15_11	VANGL1	157	1563	1599	356	1669	517	683	9.95541	10.1847	2.26752	10.6306	3.29299	4.35032	3.31548	3.34833	1.18111	3.41015	1.7194	2.12112	4.22348e-126	1.88144e-130	1.82769e-09	6.29211e-143	1.58142e-38	5.81272e-36	3.46924e-40	2.31271e-130	1.02336e-134	1.08475e-13	3.40059e-147	9.14065e-43
ENSG00000152443.13_9	ZNF776	133	1321	1517	427	1556	909	907	9.93233	11.406	3.21053	11.6992	6.83459	6.81955	3.31213	3.51172	1.68281	3.54834	2.77285	2.76968	1.27591e-110	4.93909e-134	1.53399e-23	4.51857e-143	4.69435e-114	2.90129e-73	1.57396e-77	7.08289e-115	2.68123e-138	8.36054e-28	2.44181e-147	2.47644e-118
ENSG00000188229.6_6	TUBB4B	2310	22901	21038	5145	21118	2452	5752	9.91385	9.10736	2.22727	9.14199	1.06147	2.49004	3.30945	3.18703	1.15528	3.19251	0.0860661	1.31617	0	0	3.61553e-56	0	1	1.55257e-42	8.98844e-47	0	0	1.89156e-60	0	0.00433801
ENSG00000129317.15_14	PUS7L	314	3110	2677	465	2643	1253	1906	9.90446	8.52548	1.48089	8.4172	3.99045	6.07006	3.30808	3.09178	0.566466	3.07334	1.99655	2.60171	1.05588e-200	9.98188e-165	1	3.89585e-167	6.56161e-95	2.33512e-115	1.23135e-119	5.60356e-205	5.34076e-169	0.000109027	2.08423e-171	3.49431e-99
ENSG00000149636.16_14	DSN1	134	1327	1220	702	1329	473	800	9.90299	9.10448	5.23881	9.91791	3.52985	5.97015	3.30786	3.18658	2.38924	3.31004	1.81961	2.57777	7.12101e-111	2.60757e-98	4.436e-64	3.21207e-115	1.5799e-38	9.37571e-59	5.19516e-63	3.95195e-115	1.45536e-102	2.31367e-68	1.77101e-119	9.13134e-43
ENSG00000130816.17_14	DNMT1	3107	30749	27616	4433	28517	5532	10000	9.89668	8.88832	1.42678	9.17831	1.7805	3.21854	3.30695	3.15191	0.512761	3.19823	0.832279	1.68641	0	0	1.55781e-06	0	7.24623e-46	1.52481e-96	8.11891e-101	0	0	9.61552e-11	0	4.1004e-50
ENSG00000175322.12_8	ZNF519	55	544	489	125	482	190	212	9.89091	8.89091	2.27273	8.76364	3.45455	3.85455	3.3061	3.15233	1.18442	3.13153	1.7885	1.94656	2.82732e-51	1.87563e-43	0.0513379	4.05983e-44	3.14131e-15	3.82839e-09	3.50488e-13	1.75894e-55	1.19719e-47	3.53689e-06	2.58736e-48	2.0565e-19
ENSG00000172171.11_10	TEFM	51	504	435	102	435	184	274	9.88235	8.52941	2	8.52941	3.60784	5.37255	3.30485	3.09245	1	3.09245	1.85114	2.42561	9.44278e-48	1.29303e-37	1	2.53438e-39	1.16733e-15	4.34457e-19	3.02589e-23	5.95984e-52	8.54385e-42	0.000341566	1.66156e-43	7.61022e-20
ENSG00000053770.12_7	AP5M1	245	2421	2442	475	2296	1337	1677	9.88163	9.96735	1.93878	9.37143	5.45714	6.8449	3.30475	3.31721	0.955146	3.22827	2.44815	2.77503	4.39566e-171	2.06818e-173	1.19404e-07	4.81223e-165	3.286e-130	1.26401e-117	6.65898e-122	2.35339e-175	1.10303e-177	7.25067e-12	2.57669e-169	1.72484e-134
ENSG00000146918.20_11	NCAPG2	1968	19418	18378	3141	18995	1023	4437	9.86687	9.33841	1.59604	9.65193	0.519817	2.25457	3.30259	3.22318	0.674494	3.27082	-0.943924	1.17285	0	0	4.67215e-13	0	9.15988e-23	3.21855e-27	2.03243e-31	0	0	2.6796e-17	0	5.65914e-27
ENSG00000118655.8_10	DCLRE1B	127	1250	1141	462	1222	377	702	9.84252	8.98425	3.6378	9.62205	2.9685	5.52756	3.29903	3.1674	1.86306	3.26634	1.56974	2.46664	3.49059e-105	2.65101e-92	2.84968e-30	7.15437e-106	3.40665e-25	9.57205e-49	5.43188e-53	1.9482e-109	1.49034e-96	1.52872e-34	3.97929e-110	2.07748e-29
ENSG00000137275.16_9	RIPK1	405	3986	3779	1804	4056	3206	3424	9.84198	9.33086	4.45432	10.0148	7.91605	8.45432	3.29895	3.22201	2.15521	3.32406	2.98478	3.07969	2.1443e-230	9.06598e-216	2.6174e-110	5.18893e-243	3.86807e-282	1.28099e-216	6.63312e-221	1.13126e-234	4.78492e-220	1.35343e-114	2.72829e-247	2.0019e-286
ENSG00000153767.10_10	GTF2E1	235	2311	2504	1736	2530	1404	1978	9.83404	10.6553	7.38723	10.766	5.97447	8.41702	3.29778	3.4135	2.88503	3.4284	2.57881	3.07331	3.02411e-165	5.30075e-184	6.33507e-164	4.51854e-192	6.55554e-144	5.21927e-154	2.72206e-158	1.62299e-169	2.81805e-188	3.26735e-168	2.40042e-196	3.43079e-148
ENSG00000163808.17_11	KIF15	567	5575	5182	929	5116	331	632	9.83245	9.13933	1.63845	9.02293	0.583774	1.11464	3.29755	3.19209	0.71233	3.1736	-0.776518	0.156576	1.13921e-272	4.14257e-250	1.14716e-06	1.83744e-253	4.78403e-05	1	0.00499107	5.97666e-277	2.1748e-254	7.06511e-11	9.64587e-258	3.65026e-09
ENSG00000187741.16_17	FANCA	332	3254	2920	463	3109	469	703	9.8012	8.79518	1.39458	9.36446	1.41265	2.11747	3.29296	3.13671	0.479829	3.2272	0.498405	1.08234	1.52787e-204	5.88205e-178	1	1.4223e-199	0.00232054	1.282e-05	1.41595e-09	8.09637e-209	3.13225e-182	0.00139996	7.54418e-204	1.85362e-07
ENSG00000183558.5	HIST2H2AA3	1317	12892	12344	1516	12423	999	3080	9.78891	9.37282	1.1511	9.4328	0.758542	2.33865	3.29115	3.22848	0.203014	3.23769	-0.398699	1.22568	0	0	1	0	1	1.52819e-26	9.71639e-31	0	0	0.218673	0	0.000389988
ENSG00000100578.18_20	KIAA0586	975	9536	8498	1605	8681	1770	2517	9.78051	8.7159	1.64615	8.90359	1.81538	2.58154	3.28991	3.12365	0.719099	3.15439	0.860275	1.36823	0	7.34323e-296	1.15437e-10	0	1.08038e-30	3.85812e-33	2.33924e-37	0	3.83619e-300	6.76019e-15	0	6.42245e-35
ENSG00000163762.7_11	TM4SF18	86	840	572	85	776	368	451	9.76744	6.65116	0.988372	9.02326	4.27907	5.24419	3.28798	2.73361	-0.0168738	3.17365	2.0973	2.39072	2.6332e-75	9.16543e-40	1	1.4752e-69	2.27716e-37	1.04067e-30	6.41001e-35	1.53343e-79	5.97876e-44	0.583078	8.62742e-74	1.32139e-41
ENSG00000186638.17_11	KIF24	146	1425	1362	190	1649	274	365	9.76027	9.32877	1.30137	11.2945	1.87671	2.5	3.28692	3.22169	0.380031	3.49755	0.908208	1.32193	6.21013e-116	3.89734e-109	1	1.28887e-146	6.53408e-07	1.23372e-05	1.35768e-09	3.42722e-120	2.15109e-113	0.10725	6.95332e-151	4.79355e-11
ENSG00000148848.15_13	ADAM12	307	2996	4104	477	3113	932	560	9.75896	13.3681	1.55375	10.1401	3.03583	1.8241	3.28673	3.74072	0.635751	3.342	1.60209	0.867188	3.28436e-194	2.87926e-283	0.114047	1.18217e-210	7.8543e-56	0.738176	0.000129869	1.74579e-198	1.50573e-287	7.97478e-06	6.25124e-215	4.35045e-60
ENSG00000175137.11_8	SH3BP5L	124	1209	946	486	1009	650	729	9.75	7.62903	3.91935	8.1371	5.24194	5.87903	3.2854	2.9315	1.97062	3.02451	2.3901	2.55558	6.81838e-102	4.44488e-70	9.5594e-35	9.78812e-81	9.38551e-73	2.24663e-53	1.25904e-57	3.81725e-106	2.5883e-74	5.08993e-39	5.61181e-85	5.08039e-77
ENSG00000188994.14_14	ZNF292	789	7672	8433	2337	8475	3404	5936	9.7237	10.6882	2.96198	10.7414	4.31432	7.52345	3.28151	3.41795	1.56656	3.42512	2.10913	2.91139	0	0	5.40423e-74	0	4.81478e-181	1.25695e-257	6.49454e-262	0	0	2.81075e-78	0	2.506e-185
ENSG00000040731.10_9	CDH10	206	1998	1914	184	1562	206	266	9.69903	9.29126	0.893204	7.58252	1	1.29126	3.27784	3.21587	-0.162939	2.92268	0	0.368782	3.30754e-148	3.81892e-140	1	1.19459e-107	1	1	0.655447	1.78902e-152	2.06607e-144	0.0850591	6.63184e-112	0.49274
ENSG00000102870.6_8	ZNF629	116	1124	1068	295	1365	785	1029	9.68966	9.2069	2.5431	11.7672	6.76724	8.87069	3.27645	3.20271	1.34659	3.5567	2.75857	3.14905	1.23968e-95	5.78877e-89	2.02835e-10	7.17249e-130	6.98254e-101	7.71143e-98	4.10292e-102	6.99753e-100	3.26606e-93	1.19132e-14	3.91084e-134	3.70486e-105
ENSG00000124635.9_7	H2BC11	999	9679	9433	1131	9602	590	2218	9.68869	9.44244	1.13213	9.61161	0.590591	2.22022	3.2763	3.23916	0.179042	3.26478	-0.75977	1.1507	0	0	1	0	2.44701e-08	4.15717e-18	2.9448e-22	0	0	0.395809	0	1.74687e-12
ENSG00000228716.7_9	DHFR	402	3887	3423	531	3498	355	857	9.66915	8.51493	1.3209	8.70149	0.883085	2.13184	3.27339	3.08999	0.401516	3.12126	-0.179376	1.0921	2.02577e-224	1.4544e-190	1	1.29671e-202	1	3.74241e-07	3.77221e-11	1.06957e-228	7.71728e-195	0.00771789	6.8711e-207	0.566316
ENSG00000175105.8_1	ZNF654	322	3113	3203	1375	3162	1524	1929	9.6677	9.9472	4.27019	9.81988	4.73292	5.99068	3.27317	3.31429	2.0943	3.2957	2.24273	2.58272	1.69864e-197	2.39941e-205	3.579e-88	2.48582e-208	1.04937e-126	5.92422e-115	3.12508e-119	9.0219e-202	1.26906e-209	1.85537e-92	1.31525e-212	5.51515e-131
ENSG00000198783.6_6	ZNF830	179	1728	1683	629	1684	819	1341	9.65363	9.40223	3.51397	9.40782	4.57542	7.49162	3.27107	3.233	1.8131	3.23386	2.1939	2.90528	3.91873e-133	1.15798e-128	5.34402e-38	3.78819e-133	8.43125e-79	2.26625e-107	1.19945e-111	2.13788e-137	6.30778e-133	2.83367e-42	2.06003e-137	4.53732e-83
ENSG00000136932.15_9	TRMO	144	1390	1099	227	1231	463	623	9.65278	7.63194	1.57639	8.54861	3.21528	4.32639	3.27094	2.93205	0.656623	3.09569	1.68494	2.11316	4.94879e-113	3.40134e-79	1	2.64326e-98	8.02631e-34	5.5138e-33	3.34656e-37	2.73943e-117	1.94807e-83	0.00076133	1.48165e-102	4.70779e-38
ENSG00000033050.9_11	ABCF2	8	77	67	20	57	12	32	9.625	8.375	2.5	7.125	1.5	4	3.26679	3.06609	1.32193	2.83289	0.584963	2	9.11519e-06	0.000369288	1	0.00732009	1	1	0.00355944	1.27789e-09	5.66741e-08	0.0555656	1.284e-06	0.370311
ENSG00000133121.21_16	STARD13	496	4773	4174	1290	4901	1998	2004	9.62298	8.41532	2.60081	9.88105	4.02823	4.04032	3.26648	3.07302	1.37896	3.30466	2.01014	2.01447	5.57255e-249	1.78957e-210	1.64759e-40	4.02408e-265	1.32946e-128	1.00294e-73	5.43925e-78	2.93215e-253	9.45559e-215	8.7128e-45	2.10839e-269	6.9817e-133
ENSG00000237649.8_6	KIFC1	855	8226	7722	1526	8351	298	770	9.62105	9.03158	1.7848	9.76725	0.348538	0.900585	3.26619	3.17498	0.835759	3.28795	-1.52061	-0.151066	0	5.5291e-294	2.95135e-15	0	3.27601e-35	2.28401e-07	2.2815e-11	0	2.88877e-298	1.66762e-19	0	1.91199e-39
ENSG00000140534.14_12	TICRR	437	4199	4396	678	4742	510	648	9.6087	10.0595	1.55149	10.8513	1.16705	1.48284	3.26434	3.33049	0.633652	3.43979	0.222864	0.568361	7.41654e-233	5.20565e-247	0.00502488	1.1996e-277	1	1	0.191689	3.91044e-237	2.73435e-251	3.34301e-07	6.27572e-282	0.00233592
ENSG00000173085.15_16	COQ2	220	2109	1971	258	2015	399	650	9.58636	8.95909	1.17273	9.15909	1.81364	2.95455	3.26098	3.16335	0.229868	3.1952	0.858885	1.56294	1.49518e-152	2.1592e-139	1	1.42974e-148	1.88709e-09	2.62716e-17	1.88937e-21	8.0716e-157	1.16859e-143	0.402675	7.70501e-153	1.32437e-13
ENSG00000101447.15_10	FAM83D	418	3998	4256	865	4311	139	196	9.56459	10.1818	2.06938	10.3134	0.332536	0.4689	3.2577	3.34792	1.0492	3.36645	-1.58842	-1.09265	4.1813e-226	6.99325e-245	5.02064e-17	6.09933e-256	1.94563e-20	1.70773e-27	1.07601e-31	2.20708e-230	3.67428e-249	2.80451e-21	3.20124e-260	1.2216e-24
ENSG00000175643.10_7	RMI2	24	229	269	48	311	72	175	9.54167	11.2083	2	12.9583	3	7.29167	3.25424	3.4865	1	3.69581	1.58496	2.86625	2.79873e-21	9.67043e-28	1	7.00858e-36	0.00250241	1.00513e-15	7.47588e-20	2.23666e-25	6.95865e-32	0.016417	4.70216e-40	2.00128e-07
ENSG00000137807.16_17	KIF23	2780	26388	24898	4249	25495	1359	3322	9.49209	8.95612	1.52842	9.17086	0.488849	1.19496	3.24673	3.16287	0.612038	3.19706	-1.03254	0.256967	0	0	3.15871e-11	0	3.6804e-33	1	0.00489157	0	0	1.83913e-15	0	2.16494e-37
ENSG00000175792.12_12	RUVBL1	536	5082	5132	1072	5041	2229	3365	9.48134	9.57463	2	9.40485	4.15858	6.27799	3.24509	3.25922	1	3.23341	2.05609	2.6503	4.11223e-254	9.72339e-258	4.65122e-18	1.25228e-259	3.61955e-141	1.33475e-167	6.94675e-172	2.16171e-258	5.09799e-262	2.58645e-22	6.56812e-264	1.89575e-145
ENSG00000105486.15_19	LIG1	349	3308	3098	381	3497	719	755	9.47851	8.87679	1.09169	10.0201	2.06017	2.16332	3.24466	3.15004	0.126564	3.32482	1.04276	1.11325	7.4742e-202	1.46733e-185	1	7.53993e-224	6.26743e-23	7.24395e-07	7.40312e-11	3.9653e-206	7.79625e-190	0.901506	3.9776e-228	3.86831e-27
ENSG00000071539.14_11	TRIP13	294	2781	2903	551	2656	182	359	9.45918	9.87415	1.87415	9.03401	0.619048	1.22109	3.24172	3.30366	0.906236	3.17537	-0.691878	0.288168	1.52302e-181	1.49871e-192	8.65495e-08	8.66621e-177	0.782316	1	0.244545	8.12581e-186	7.9465e-197	5.2432e-12	4.62198e-181	6.88841e-05
ENSG00000139437.18_8	TCHP	475	4490	3290	463	3623	1238	1401	9.45263	6.92632	0.974737	7.62737	2.60632	2.94947	3.24072	2.79209	-0.0369153	2.93119	1.38201	1.56046	2.50059e-238	6.60733e-156	1	8.36755e-186	3.54354e-54	2.04401e-32	1.24468e-36	1.31756e-242	3.54547e-160	0.178656	4.45106e-190	1.97049e-58
ENSG00000196981.4_8	WDR5B	45	425	463	72	478	232	294	9.44444	10.2889	1.6	10.6222	5.15556	6.53333	3.23947	3.36302	0.678072	3.40901	2.36613	2.70782	2.23443e-39	2.56394e-45	1	2.21749e-49	9.11605e-28	7.78398e-25	5.02646e-29	1.47682e-43	1.62008e-49	0.0472589	1.37553e-53	5.48961e-32
ENSG00000155868.8_9	MED7	82	774	686	153	651	570	525	9.43902	8.36585	1.86585	7.93902	6.95122	6.40244	3.23864	3.06451	0.899836	2.98896	2.79727	2.67862	1.79102e-68	6.34206e-57	1	2.09342e-54	2.28119e-78	5.54224e-43	3.20379e-47	1.05827e-72	3.82098e-61	0.000103279	1.27368e-58	1.22803e-82
ENSG00000167840.14_13	ZNF232	66	621	522	112	499	369	322	9.40909	7.90909	1.69697	7.56061	5.59091	4.87879	3.23406	2.98351	0.762961	2.9185	2.48308	2.28652	4.21442e-56	1.63097e-42	1	7.36488e-41	2.3162e-46	2.78571e-20	1.90645e-24	2.57558e-60	1.0469e-46	0.00423248	4.78115e-45	1.3094e-50
ENSG00000143315.8_9	PIGM	57	536	550	51	488	197	241	9.40351	9.64912	0.894737	8.5614	3.45614	4.22807	3.2332	3.2704	-0.160465	3.09785	1.78916	2.08	5.69306e-49	3.22177e-51	1	4.86137e-44	5.88501e-16	3.1954e-12	2.6104e-16	3.5747e-53	1.97983e-55	0.378092	3.09977e-48	3.82218e-20
ENSG00000120334.16_8	CENPL	83	780	751	208	873	122	224	9.39759	9.04819	2.50602	10.5181	1.46988	2.6988	3.23229	3.17763	1.3254	3.3948	0.555698	1.43232	6.54412e-69	3.98761e-65	1.65753e-06	1.17345e-84	1	0.000666264	8.36174e-08	3.86334e-73	2.35119e-69	1.02411e-10	6.68745e-89	0.00181064
ENSG00000128833.13_8	MYO5C	707	6642	7822	828	7638	1184	1441	9.39463	11.0636	1.17115	10.8034	1.67468	2.03819	3.23184	3.46776	0.227921	3.43341	0.743887	1.02729	8.56912e-285	0	1	0	1.72686e-18	6.20609e-09	5.7347e-13	4.48739e-289	0	0.198369	0	1.10103e-22
ENSG00000176024.18_9	ZNF613	84	788	597	185	708	456	94	9.38095	7.10714	2.20238	8.42857	5.42857	1.11905	3.22973	2.82927	1.13906	3.07529	2.44057	0.162271	2.31432e-69	5.3025e-44	0.00149232	3.14965e-61	4.76533e-55	1	0.243882	1.3649e-73	3.37374e-48	9.78891e-08	1.87759e-65	2.64491e-59
ENSG00000185085.2_8	INTS5	44	412	428	202	438	301	475	9.36364	9.72727	4.59091	9.95455	6.84091	10.7955	3.22707	3.28204	2.19878	3.31536	2.77419	3.43235	3.93496e-38	1.47745e-40	3.54748e-17	7.6815e-44	1.89322e-43	1.29315e-55	7.21425e-60	2.62174e-42	9.58757e-45	1.98006e-21	4.90392e-48	1.07777e-47
ENSG00000273213.4_14	H3-7	11	103	80	12	91	16	14	9.36364	7.27273	1.09091	8.27273	1.45455	1.27273	3.22707	2.8625	0.125531	3.04836	0.540568	0.347923	2.39439e-08	0.000141048	1	7.99571e-07	1	1	1	2.89422e-12	2.07882e-08	1	1.01559e-10	0.333465
ENSG00000178776.5_11	C5orf46	61	571	1607	109	779	84	393	9.36066	26.3443	1.78689	12.7705	1.37705	6.44262	3.22661	4.71942	0.837447	3.67474	0.46158	2.68765	7.02768e-52	6.91646e-196	1	5.98692e-85	1	8.73111e-33	5.30251e-37	4.36285e-56	3.66532e-200	0.00202133	3.40941e-89	0.0215341
ENSG00000213160.10_10	KLHL23	187	1740	1664	517	1692	899	893	9.30481	8.8984	2.76471	9.04813	4.80749	4.7754	3.21798	3.15355	1.46713	3.17762	2.26528	2.25562	1.58148e-130	6.555e-123	6.66489e-22	2.95854e-130	3.49143e-88	6.20031e-51	3.49589e-55	8.63911e-135	3.58353e-127	3.65179e-26	1.61263e-134	1.86658e-92
ENSG00000076003.5_8	MCM6	811	7546	7516	1524	7614	1705	3873	9.30456	9.26757	1.87916	9.38841	2.10234	4.77559	3.21794	3.21219	0.910089	3.23088	1.072	2.25568	1.14348e-297	4.8085e-297	1.17483e-18	0	9.27359e-44	3.33578e-133	1.74914e-137	5.97927e-302	2.51162e-301	6.51454e-23	0	5.27538e-48
ENSG00000128606.13_7	LRRC17	310	2874	3671	377	3890	25	1635	9.27097	11.8419	1.21613	12.5484	0.0806452	5.27419	3.21272	3.56583	0.282296	3.64943	-3.63227	2.39895	1.53403e-182	2.68445e-248	1	1.51869e-272	6.55555e-50	3.08546e-90	1.64883e-94	8.18065e-187	1.40968e-252	0.162723	7.95085e-277	3.67546e-54
ENSG00000129173.13_8	E2F8	113	1046	900	117	1065	142	78	9.25664	7.9646	1.0354	9.42478	1.25664	0.690265	3.21049	2.9936	0.0501858	3.23646	0.329568	-0.534777	2.00324e-87	1.55952e-69	1	1.55582e-93	1	0.054703	8.41326e-06	1.14497e-91	9.0934e-74	0.784535	8.77015e-98	0.0219684
ENSG00000136824.19_7	SMC2	2109	19474	18343	2982	18065	3999	7141	9.23376	8.69749	1.41394	8.56567	1.89616	3.38596	3.20692	3.1206	0.499721	3.09857	0.92308	1.75957	0	0	7.67374e-05	0	8.85964e-50	5.85798e-98	3.11628e-102	0	0	4.88556e-09	0	4.96951e-54
ENSG00000115539.14_8	PDCL3	268	2473	2182	453	2327	343	756	9.22761	8.14179	1.6903	8.68284	1.27985	2.8209	3.20596	3.02535	0.757278	3.11817	0.355976	1.49615	1.63096e-165	4.49893e-139	0.00185795	8.55046e-158	1	9.43293e-18	6.72388e-22	8.75214e-170	2.43581e-143	1.22097e-07	4.58986e-162	0.000351314
ENSG00000198890.9_8	PRMT6	22	203	235	24	218	110	98	9.22727	10.6818	1.09091	9.90909	5	4.45455	3.2059	3.41709	0.125531	3.30875	2.32193	2.15528	4.20237e-18	2.07187e-23	1	1.57652e-21	4.76725e-12	0.000361546	4.43778e-08	3.59115e-22	1.57473e-27	1	1.23185e-25	3.23094e-16
ENSG00000091651.9_7	ORC6	302	2785	2291	941	2413	324	964	9.22185	7.58609	3.11589	7.99007	1.07285	3.19205	3.20506	2.92336	1.63965	2.99821	0.101445	1.67448	1.86195e-178	1.45836e-135	2.06589e-44	1.04078e-151	1	6.1902e-29	3.85947e-33	9.9463e-183	7.91039e-140	1.08915e-48	5.59978e-156	0.101989
ENSG00000150347.17_12	ARID5B	1663	15329	19670	3322	17479	3917	6451	9.21768	11.828	1.99759	10.5105	2.35538	3.87913	3.2044	3.56414	0.998264	3.39376	1.23596	1.95573	0	0	6.6839e-35	0	1.73614e-81	3.18859e-121	1.67759e-125	0	0	3.55773e-39	0	9.32806e-86
ENSG00000179409.11_14	GEMIN4	235	2164	1846	557	2069	891	1173	9.20851	7.85532	2.37021	8.80426	3.79149	4.99149	3.20297	2.97367	1.24502	3.1382	1.92276	2.31947	3.96285e-151	1.86427e-120	8.36161e-17	3.73531e-147	2.32482e-70	1.11047e-66	6.08144e-71	2.14069e-155	1.02079e-124	4.6773e-21	2.01451e-151	1.2613e-74
ENSG00000183309.12_9	ZNF623	131	1205	1380	442	1389	1216	1697	9.19847	10.5344	3.37405	10.6031	9.28244	12.9542	3.20139	3.39703	1.75448	3.40641	3.2145	3.69535	1.20056e-97	4.24401e-119	2.95802e-26	5.39238e-124	6.48651e-167	1.48358e-176	7.7117e-181	6.75496e-102	2.32587e-123	1.60153e-30	2.95101e-128	3.38315e-171
ENSG00000149054.16_8	ZNF215	116	1065	760	399	695	430	406	9.18103	6.55172	3.43966	5.99138	3.7069	3.5	3.19866	2.71187	1.78226	2.58289	1.89021	1.80735	2.10003e-88	8.09285e-51	2.20718e-24	4.92432e-45	1.94062e-37	1.07995e-15	8.03774e-20	1.19851e-92	4.98052e-55	1.2004e-28	3.121e-49	1.12578e-41
ENSG00000182010.11_8	RTKN2	323	2965	3849	476	3779	181	373	9.17957	11.9164	1.47368	11.6997	0.560372	1.1548	3.19843	3.57488	0.559427	3.5484	-0.835544	0.207641	7.14522e-185	4.65647e-256	1	1.54277e-257	0.00523246	1	0.0648092	3.80693e-189	2.44242e-260	0.000108953	8.09471e-262	4.22654e-07
ENSG00000100350.16_11	FOXRED2	91	835	633	150	648	339	191	9.17582	6.95604	1.64835	7.12088	3.72527	2.0989	3.19784	2.79827	0.721024	2.83206	1.89735	1.06963	5.46277e-72	1.48452e-45	1	1.46027e-49	5.40906e-30	1	0.000687801	3.20022e-76	9.36249e-50	0.00201511	9.04863e-54	3.2239e-34
ENSG00000163935.14_9	SFMBT1	174	1594	1243	436	1283	908	756	9.16092	7.14368	2.50575	7.37356	5.21839	4.34483	3.19549	2.83667	1.32524	2.88236	2.3836	2.1193	4.16417e-121	8.92188e-83	4.21691e-15	1.11531e-90	6.09615e-95	2.45247e-39	1.43789e-43	2.28901e-125	5.08051e-87	2.38608e-19	6.30689e-95	3.24626e-99
ENSG00000134057.15_10	CCNB1	655	5993	5714	1048	5796	279	456	9.14962	8.72366	1.6	8.84885	0.425954	0.696183	3.19371	3.12493	0.678072	3.14549	-1.23123	-0.522461	6.51218e-267	2.58989e-252	2.45866e-06	2.01702e-264	1.22201e-18	2.49939e-17	1.79657e-21	3.41864e-271	1.35924e-256	1.52239e-10	1.05692e-268	7.78251e-23
ENSG00000177084.19_17	POLE	831	7591	7164	940	7147	1693	2270	9.13478	8.62094	1.13117	8.60048	2.0373	2.73165	3.19137	3.10784	0.177812	3.10442	1.02666	1.44977	5.90162e-294	9.8799e-275	1	3.80289e-282	1.77793e-40	1.60595e-36	9.5501e-41	3.08727e-298	5.17191e-279	0.436273	1.98886e-286	1.02139e-44
ENSG00000011426.11_14	ANLN	5343	48784	49651	8786	46607	1469	4887	9.13045	9.29272	1.64439	8.723	0.274939	0.914655	3.19069	3.2161	0.717556	3.12482	-1.86282	-0.128701	0	0	3.01392e-21	0	1.72393e-138	1.54558e-18	1.08713e-22	0	0	1.65518e-25	0	9.03577e-143
ENSG00000177409.12_10	SAMD9L	212	1933	1822	287	2046	1281	1260	9.11792	8.59434	1.35377	9.65094	6.04245	5.9434	3.18871	3.10339	0.436986	3.27067	2.59513	2.57129	9.23256e-139	5.36206e-128	1	1.80447e-155	6.92916e-136	3.24604e-84	1.74312e-88	5.02124e-143	2.92211e-132	0.0202186	9.69675e-160	3.63335e-140
ENSG00000134508.13_10	CABLES1	185	1686	1822	481	2219	945	687	9.11351	9.84865	2.6	11.9946	5.10811	3.71351	3.18801	3.29993	1.37851	3.58431	2.35279	1.89278	8.13758e-126	1.618e-140	4.35603e-18	3.60523e-187	2.83058e-96	1.17474e-28	7.33891e-33	4.45797e-130	8.75212e-145	2.42204e-22	1.91747e-191	1.50595e-100
ENSG00000198182.13_15	ZNF607	53	483	391	300	516	381	244	9.11321	7.37736	5.66038	9.73585	7.18868	4.60377	3.18796	2.8831	2.5009	3.28331	2.84573	2.20282	1.68849e-43	2.34409e-30	3.01784e-31	2.17073e-50	8.43895e-56	3.7966e-14	2.93582e-18	1.08746e-47	1.6421e-34	1.61589e-35	1.34054e-54	4.6748e-60
ENSG00000184270.6_8	H2AC21	136	1239	1251	111	1326	103	264	9.11029	9.19853	0.816176	9.75	0.757353	1.94118	3.1875	3.2014	-0.293047	3.2854	-0.400962	0.956931	2.75778e-99	4.55914e-101	1	9.64251e-114	1	1	0.00106087	1.54888e-103	2.5361e-105	0.0400179	5.32265e-118	0.138558
ENSG00000114491.14_6	UMPS	423	3852	3032	1314	3226	1056	1881	9.10638	7.16785	3.10638	7.62648	2.49645	4.44681	3.18688	2.84154	1.63524	2.93102	1.31988	2.15277	1.40811e-213	2.0628e-153	2.21523e-56	3.59385e-174	3.24163e-45	7.16238e-81	3.85987e-85	7.44994e-218	1.10808e-157	1.15878e-60	1.91836e-178	1.83683e-49
ENSG00000117399.14_6	CDC20	493	4489	4359	891	4153	115	339	9.10548	8.84178	1.8073	8.42394	0.233266	0.687627	3.18673	3.14434	0.853838	3.07449	-2.09995	-0.540302	9.03023e-232	9.01253e-224	1.17117e-10	9.17578e-217	2.52411e-38	6.59162e-14	5.13166e-18	4.76253e-236	4.74994e-228	6.85979e-15	4.84696e-221	1.45987e-42
ENSG00000163378.14_15	EOGT	395	3583	4371	662	3508	1001	1809	9.07089	11.0658	1.67595	8.88101	2.53418	4.57975	3.18124	3.46804	0.744979	3.15072	1.34152	2.19527	1.22462e-204	1.98529e-262	2.4804e-05	5.34731e-206	1.08803e-44	7.53638e-82	4.05727e-86	6.48909e-209	1.04035e-266	1.56472e-09	2.83136e-210	6.17462e-49
ENSG00000168917.9_6	SLC35G2	122	1106	907	395	902	756	1167	9.06557	7.43443	3.2377	7.39344	6.19672	9.56557	3.1804	2.89422	1.69497	2.88625	2.63151	3.25785	2.05732e-90	2.96316e-66	4.02709e-22	3.21637e-68	1.35082e-92	2.02615e-113	1.06944e-117	1.17126e-94	1.74211e-70	2.20506e-26	1.88621e-72	7.20436e-97
ENSG00000163946.14_17	TASOR	1884	17009	17000	4010	16926	10724	17102	9.02813	9.02335	2.12845	8.98408	5.69214	9.07749	3.17443	3.17366	1.0898	3.16737	2.50897	3.18229	0	0	1.70984e-45	0	0	0	0	0	0	9.00912e-50	0	0
ENSG00000152778.10_11	IFIT5	207	1868	2013	640	1872	1456	1861	9.02415	9.72464	3.09179	9.04348	7.03382	8.99034	3.17379	3.28164	1.62844	3.17688	2.81431	3.16838	1.8967e-134	9.08282e-150	5.48651e-32	6.17954e-140	6.38813e-164	2.26978e-154	1.18372e-158	1.03396e-138	4.88928e-154	2.93396e-36	3.34463e-144	3.3327e-168
ENSG00000172244.9_16	C5orf34	160	1443	1383	420	1554	442	786	9.01875	8.64375	2.625	9.7125	2.7625	4.9125	3.17293	3.11166	1.39232	3.27984	1.46597	2.29646	4.84227e-111	1.24256e-104	4.32609e-16	3.86788e-128	2.8602e-26	3.12376e-47	1.78083e-51	2.68612e-115	6.8897e-109	2.43094e-20	2.11071e-132	1.73482e-30
ENSG00000175279.22_9	CENPS	1	9	5	5	6	6	1	9	5	5	6	6	1	3.16993	2.32193	2.32193	2.58496	2.58496	0	1	1	1	1	1	1	1	0.100064	0.413206	0.220412	0.253919	0.0612079
ENSG00000183684.8_8	ALYREF	469	4217	3825	699	3953	590	826	8.99147	8.15565	1.49041	8.42857	1.258	1.76119	3.16856	3.0278	0.575705	3.07529	0.331127	0.816554	3.94398e-222	7.192e-196	0.0520754	2.10447e-211	0.28484	0.456869	7.79109e-05	2.08291e-226	3.81154e-200	3.58943e-06	1.11271e-215	2.45361e-05
ENSG00000115993.13_11	TRAK2	545	4895	4664	1728	4436	1686	2806	8.98165	8.5578	3.17064	8.13945	3.09358	5.14862	3.16698	3.09724	1.66478	3.02493	1.62928	2.36419	2.33408e-239	1.01929e-225	1.43507e-69	3.9974e-218	3.30237e-85	2.06739e-123	1.08707e-127	1.22969e-243	5.37092e-230	7.47317e-74	2.11101e-222	1.76834e-89
ENSG00000155850.9_10	SLC26A2	158	1419	1882	237	1623	843	909	8.98101	11.9114	1.5	10.2722	5.33544	5.75316	3.16688	3.57427	0.584963	3.36067	2.41561	2.52436	2.12426e-109	2.29842e-161	1	3.62279e-137	4.20494e-91	3.71659e-63	2.04546e-67	1.181e-113	1.23094e-165	0.00266136	1.96496e-141	2.24419e-95
ENSG00000213185.7_9	FAM24B	48	431	202	57	420	56	37	8.97917	4.20833	1.1875	8.75	1.16667	0.770833	3.16658	2.07325	0.247928	3.12928	0.222392	-0.375509	1.42697e-38	3.042e-07	1	1.41341e-38	1	1	0.0141926	9.47774e-43	3.79207e-11	0.691312	9.30979e-43	0.272182
ENSG00000000460.17_10	FIRRM	118	1057	956	161	946	197	315	8.95763	8.10169	1.36441	8.01695	1.66949	2.66949	3.16312	3.01822	0.448274	3.00305	0.739409	1.41656	2.49632e-86	3.88799e-74	1	9.6144e-76	0.0161544	5.01533e-06	5.36399e-10	1.42802e-90	2.24402e-78	0.0691767	5.55713e-80	1.32772e-06
ENSG00000127989.14_17	MTERF1	53	474	475	127	429	134	229	8.9434	8.96226	2.39623	8.09434	2.5283	4.32075	3.16082	3.16386	1.26076	3.01691	1.33817	2.11128	3.28337e-42	1.87445e-42	0.0150747	2.45616e-37	4.37663e-06	4.78839e-12	3.9375e-16	2.13178e-46	1.20342e-46	1.0176e-06	1.63189e-41	3.25933e-10
ENSG00000146410.12_12	MTFR2	96	858	717	210	746	46	145	8.9375	7.46875	2.1875	7.77083	0.479167	1.51042	3.15987	2.90087	1.12928	2.95807	-1.0614	0.594947	3.25126e-72	3.34313e-54	0.000280026	2.28308e-60	1	1	0.419202	1.90344e-76	2.0323e-58	1.80522e-08	1.36368e-64	0.000273038
ENSG00000117593.12_10	DARS2	295	2632	2322	372	2491	880	1394	8.92203	7.87119	1.26102	8.44407	2.98305	4.72542	3.15737	2.97658	0.334588	3.07794	1.57679	2.24044	5.87983e-168	4.05132e-141	1	1.49906e-161	3.48311e-52	4.24324e-71	2.30849e-75	3.15221e-172	2.19073e-145	0.0720588	8.03916e-166	1.94446e-56
ENSG00000171606.18_12	ZNF274	242	2159	1894	1320	2019	1689	2021	8.92149	7.82645	5.45455	8.34298	6.97934	8.35124	3.15728	2.96836	2.44746	3.06056	2.80309	3.06199	2.03337e-147	2.88202e-122	3.09328e-108	2.76445e-139	5.05838e-180	1.87341e-155	9.767e-160	1.10031e-151	1.57617e-126	1.59983e-112	1.49681e-143	2.63307e-184
ENSG00000165490.13_13	DDIAS	207	1846	1515	603	1533	96	383	8.91787	7.31884	2.91304	7.4058	0.463768	1.85024	3.1567	2.87162	1.54253	2.88866	-1.10852	0.887714	2.87225e-132	2.22154e-98	1.22886e-27	4.8521e-104	0.000522197	1	0.000683512	1.56748e-136	1.23977e-102	6.63282e-32	2.70312e-108	4.09181e-08
ENSG00000115163.15_7	CENPA	55	490	469	160	521	21	35	8.90909	8.52727	2.90909	9.47273	0.381818	0.636364	3.15528	3.09208	1.54057	3.24378	-1.38904	-0.652077	2.05219e-43	1.92503e-40	1.11884e-06	4.70243e-50	1	1	0.000519224	1.3222e-47	1.25026e-44	6.88768e-11	2.90794e-54	0.000420588
ENSG00000107984.10_6	DKK1	192	1707	1121	206	1126	971	135	8.89062	5.83854	1.07292	5.86458	5.05729	0.703125	3.15228	2.54561	0.101538	2.55203	2.33836	-0.508147	1.42694e-124	1.03007e-62	1	3.23299e-66	1.37476e-97	0.000206456	2.49633e-08	7.82574e-129	6.11244e-67	1	1.90288e-70	7.30554e-102
ENSG00000111700.13_8	SLCO1B3	75	666	182	230	363	49	134	8.88	2.42667	3.06667	4.84	0.653333	1.78667	3.15056	1.27898	1.61667	2.27501	-0.614109	0.83727	1.24494e-57	1	1.92801e-11	7.29178e-19	1	1	0.0607832	7.57173e-62	0.000923496	1.11983e-15	5.99111e-23	0.0662219
ENSG00000204611.7_9	ZNF616	190	1685	1632	785	1648	1164	1805	8.86842	8.58947	4.13158	8.67368	6.12632	9.5	3.14868	3.10257	2.04669	3.11664	2.61502	3.24793	2.42909e-123	5.25347e-118	1.16653e-55	4.20092e-124	4.0528e-128	1.6604e-156	8.6547e-161	1.3332e-127	2.88114e-122	6.10396e-60	2.29835e-128	2.12891e-132
ENSG00000072501.19_7	SMC1A	3407	30210	27771	9347	28614	8373	13530	8.86704	8.15116	2.74347	8.39859	2.45759	3.97124	3.14845	3.02701	1.456	3.07015	1.29724	1.98959	0	0	6.62283e-106	0	1.12008e-109	6.3918e-153	3.33462e-157	0	0	3.42673e-110	0	5.91886e-114
ENSG00000164296.7_8	TIGD6	63	558	576	133	544	377	598	8.85714	9.14286	2.11111	8.63492	5.98413	9.49206	3.14684	3.19265	1.078	3.11018	2.58114	3.24672	5.87482e-49	1.25903e-51	0.171293	4.72207e-49	1.47392e-49	4.50703e-64	2.4768e-68	3.68905e-53	7.72221e-56	1.20884e-05	2.93351e-53	8.27301e-54
ENSG00000168411.14_10	RFWD3	720	6371	5508	1720	6125	1882	2358	8.84861	7.65	2.38889	8.50694	2.61389	3.275	3.14545	2.93546	1.25634	3.08864	1.3862	1.71149	6.34e-267	1.23175e-221	1.39323e-40	1.38642e-262	1.7221e-70	1.01199e-56	5.63155e-61	3.32808e-271	6.49418e-226	7.36731e-45	7.26749e-267	9.34149e-75
ENSG00000121005.9_10	CRISPLD1	100	882	945	212	609	361	361	8.82	9.45	2.12	6.09	3.61	3.61	3.14078	3.24031	1.08406	2.60644	1.852	1.852	2.27836e-73	9.28843e-82	0.000753773	1.33649e-40	6.03824e-31	1.07725e-14	8.21391e-19	1.3316e-77	5.29829e-86	4.90929e-08	8.68356e-45	3.58395e-35
ENSG00000176208.9_6	ATAD5	632	5564	4843	1012	5098	897	1581	8.8038	7.66297	1.60127	8.06646	1.4193	2.50158	3.13813	2.9379	0.679213	3.01193	0.505183	1.32284	2.63642e-250	2.37224e-209	3.42711e-06	2.44575e-231	3.98604e-07	1.56376e-22	1.03842e-26	1.38701e-254	1.25383e-213	2.12956e-10	1.28852e-235	2.90994e-11
ENSG00000064703.13_7	DDX20	328	2887	2517	1096	2591	1182	1875	8.80183	7.67378	3.34146	7.89939	3.60366	5.71646	3.1378	2.93994	1.74048	2.98174	1.84946	2.51512	3.36102e-176	2.29288e-145	3.01767e-55	3.80035e-157	9.42135e-82	8.58263e-108	4.54011e-112	1.79666e-180	1.23652e-149	1.57952e-59	2.04112e-161	5.06062e-86
ENSG00000101977.22_16	MCF2	218	1917	597	186	1136	134	61	8.79358	2.73853	0.853211	5.21101	0.614679	0.279817	3.13645	1.4534	-0.229026	2.38156	-0.702095	-1.83745	1.8847e-134	4.12375e-08	1	1.90646e-58	1	4.95398e-27	3.13464e-31	1.02736e-138	4.88944e-12	0.0297742	1.14482e-62	0.000433054
ENSG00000138347.17_11	MYPN	580	5099	3031	1728	5710	1507	907	8.79138	5.22586	2.97931	9.84483	2.59828	1.56379	3.13609	2.38567	1.57498	3.29937	1.37755	0.64505	3.70189e-240	5.09756e-109	7.6729e-63	1.71424e-284	2.99788e-61	1	0.0214008	1.95011e-244	2.814e-113	4.0036e-67	8.9638e-289	1.64556e-65
ENSG00000136937.13_9	NCBP1	1057	9287	9140	1501	8662	3305	4481	8.78619	8.64711	1.42006	8.19489	3.12677	4.23936	3.13524	3.11222	0.505949	3.03472	1.64467	2.08385	1.83933e-306	1.59689e-301	0.00581122	8.16623e-291	7.04172e-122	4.04944e-121	2.13061e-125	0	8.338e-306	3.87389e-07	4.26769e-295	3.70559e-126
ENSG00000138675.17_8	FGF5	942	8251	4699	1792	5415	2917	4203	8.75902	4.98832	1.90234	5.74841	3.0966	4.46178	3.13077	2.31855	0.927772	2.52316	1.63069	2.15762	3.66992e-293	6.86495e-128	1.14284e-21	6.6716e-170	8.4063e-114	1.94286e-126	1.02062e-130	1.92002e-297	3.74173e-132	6.26591e-26	3.56636e-174	4.4351e-118
ENSG00000111196.10_8	MAGOHB	401	3498	3239	540	3195	664	1475	8.72319	8.07731	1.34663	7.96758	1.65586	3.6783	3.12486	3.01387	0.429357	2.99414	0.727581	1.87904	4.49601e-196	5.20778e-177	1	1.66901e-179	2.91831e-11	1.01164e-51	5.69106e-56	2.38908e-200	2.77408e-181	0.00313865	8.89378e-184	1.99747e-15
ENSG00000154146.13_6	NRGN	38	331	274	26	287	65	68	8.71053	7.21053	0.684211	7.55263	1.71053	1.78947	3.12276	2.8501	-0.547488	2.91698	0.77444	0.839535	3.7295e-29	1.26066e-20	1	1.0556e-23	1	1	0.194425	2.67501e-33	1.00371e-24	0.0779314	7.99758e-28	0.00342847
ENSG00000125686.12_10	MED1	1302	11338	10682	3963	11128	5873	8357	8.70814	8.2043	3.04378	8.54685	4.51075	6.41859	3.12236	3.03638	1.60586	3.09539	2.17337	2.68226	0	7.89333e-303	3.49309e-99	0	6.7911e-234	3.89208e-252	2.01131e-256	0	4.12077e-307	1.80839e-103	0	3.5198e-238
ENSG00000188191.16_13	PRKAR1B	158	1375	1406	169	1445	208	376	8.70253	8.89873	1.06962	9.14557	1.31646	2.37975	3.12144	3.1536	0.0970987	3.19307	0.396659	1.25081	2.0204e-104	3.08107e-108	1	1.02379e-116	1	7.85155e-05	9.15739e-09	1.12834e-108	1.70244e-112	0.95361	5.63916e-121	0.00183363
ENSG00000155393.14_9	HEATR3	302	2619	2415	657	2453	992	1380	8.67219	7.99669	2.1755	8.12252	3.28477	4.56954	3.1164	2.9994	1.12134	3.02193	1.71579	2.19205	6.45525e-164	1.1822e-146	1.5111e-15	2.98191e-155	9.4811e-65	1.44641e-67	7.91078e-72	3.46572e-168	6.37203e-151	8.51661e-20	1.60266e-159	5.17782e-69
ENSG00000126003.7_8	PLAGL2	64	554	522	246	585	283	431	8.65625	8.15625	3.84375	9.14062	4.42188	6.73438	3.11374	3.02791	1.94251	3.19229	2.14466	2.75154	7.53467e-48	2.08378e-43	2.62909e-17	2.58276e-54	5.80007e-30	3.61486e-37	2.14176e-41	4.75463e-52	1.33039e-47	1.46623e-21	1.5716e-58	3.45757e-34
ENSG00000112078.14_8	KCTD20	479	4146	5762	2045	4652	1424	2309	8.65553	12.0292	4.26931	9.7119	2.97286	4.82046	3.11362	3.58847	2.094	3.27975	1.57185	2.26917	1.06329e-213	0	1.16194e-113	2.00418e-255	1.09389e-72	6.57826e-102	3.4909e-106	5.62527e-218	0	6.00701e-118	1.05201e-259	5.92186e-77
ENSG00000025770.19_14	NCAPH2	119	1030	890	186	946	163	246	8.65546	7.47899	1.56303	7.94958	1.36975	2.06723	3.11361	2.90284	0.644341	2.99088	0.45391	1.0477	2.31608e-82	1.65066e-65	1	2.66042e-75	1	1	0.000223082	1.3333e-86	9.72409e-70	0.00259166	1.53906e-79	0.00216219
ENSG00000155636.16_13	RBM45	125	1077	1062	150	1004	339	526	8.616	8.496	1.2	8.032	2.712	4.208	3.10702	3.08678	0.263034	3.00576	1.43936	2.07313	2.57349e-85	9.52656e-84	1	1.31106e-79	7.51978e-20	3.70665e-27	2.34153e-31	1.47444e-89	5.41559e-88	0.412891	7.53007e-84	4.73926e-24
ENSG00000166508.19_9	MCM7	1187	10222	9316	2186	9933	1684	4117	8.61163	7.84836	1.84162	8.36816	1.4187	3.46841	3.10629	2.97239	0.880973	3.06491	0.504572	1.79427	0	2.24668e-278	1.80035e-21	0	2.12117e-11	8.53268e-84	4.585e-88	0	1.17535e-282	9.8763e-26	0	1.44948e-15
ENSG00000129195.16_15	PIMREG	64	551	497	82	502	42	31	8.60938	7.76562	1.28125	7.84375	0.65625	0.484375	3.10591	2.9571	0.357552	2.97154	-0.607683	-1.0458	2.02476e-47	7.89504e-40	1	2.25941e-42	1	0.0175284	2.52826e-06	1.28011e-51	5.14804e-44	0.350947	1.45468e-46	0.0925632
ENSG00000149548.15_14	CCDC15	416	3579	2567	801	3072	680	1256	8.60337	6.17067	1.92548	7.38462	1.63462	3.01923	3.1049	2.62543	0.945219	2.88452	0.708951	1.59418	1.75442e-196	6.27904e-120	1.49498e-12	1.51183e-164	5.71626e-11	1.37252e-31	8.40693e-36	9.32212e-201	3.43906e-124	8.61016e-17	8.09765e-169	3.92708e-15
ENSG00000164761.9_8	TNFRSF11B	72	619	627	164	486	1782	886	8.59722	8.70833	2.27778	6.75	24.75	12.3056	3.10387	3.1224	1.18763	2.75489	4.62936	3.62124	1.17594e-52	5.29014e-54	0.00224466	2.43827e-36	2.34503e-302	3.04672e-103	1.61621e-107	7.28e-57	3.21784e-58	1.47841e-07	1.63084e-40	1.21284e-306
ENSG00000107104.21_11	KANK1	444	3813	3547	952	3964	1178	1194	8.58784	7.98874	2.14414	8.92793	2.65315	2.68919	3.10229	2.99797	1.1004	3.15833	1.40771	1.42717	4.09836e-203	1.17568e-184	1.92824e-20	4.28772e-221	4.42917e-54	1.01956e-22	6.75471e-27	2.17339e-207	6.24894e-189	1.06222e-24	2.26348e-225	2.46339e-58
ENSG00000141642.9_7	ELAC1	38	326	297	28	356	98	165	8.57895	7.81579	0.736842	9.36842	2.57895	4.34211	3.1008	2.96639	-0.440573	3.22781	1.36678	2.11839	2.61549e-28	5.15122e-24	1	2.0092e-34	0.000441049	3.78222e-08	3.61796e-12	1.89144e-32	3.8839e-28	0.136431	1.36198e-38	3.44947e-08
ENSG00000161888.12_16	SPC24	214	1835	1938	288	1965	148	281	8.57477	9.05607	1.34579	9.18224	0.691589	1.31308	3.1001	3.17889	0.428458	3.19885	-0.532014	0.392959	6.8289e-128	8.93757e-139	1	3.17934e-146	1	1	0.807975	3.73511e-132	4.84001e-143	0.0233332	1.71569e-150	0.0100776
ENSG00000100888.15_19	CHD8	2584	22147	21720	8361	21676	13916	16954	8.57082	8.40557	3.23568	8.38854	5.38545	6.56115	3.09943	3.07135	1.69407	3.06842	2.42907	2.71395	0	0	2.56638e-139	0	0	0	0	0	0	1.32465e-143	0	0
ENSG00000111846.20_12	GCNT2	374	3196	2491	894	2029	1285	745	8.54545	6.66043	2.39037	5.42513	3.43583	1.99198	3.09516	2.73561	1.25724	2.43966	1.78066	0.994202	5.20141e-183	4.32922e-127	9.46052e-26	2.44319e-93	6.25481e-82	0.000500664	6.22253e-08	2.77335e-187	2.36066e-131	5.12904e-30	1.37753e-97	3.35937e-86
ENSG00000123473.17_15	STIL	829	7077	6650	1681	6906	832	1355	8.53679	8.02171	2.02774	8.33052	1.00362	1.6345	3.09369	3.00391	1.01988	3.05841	0.00521143	0.708849	1.42819e-270	8.58984e-251	8.00252e-26	4.51809e-271	1	1	0.000674585	7.4951e-275	4.50863e-255	4.33694e-30	2.36586e-275	0.204511
ENSG00000162631.20_8	NTNG1	95	809	418	145	451	865	522	8.51579	4.4	1.52632	4.74737	9.10526	5.49474	3.09014	2.1375	0.610053	2.24713	3.1867	2.45805	2.36094e-66	6.95785e-18	1	8.097e-23	1.76252e-127	3.69325e-37	2.18859e-41	1.40265e-70	5.85776e-22	0.0107718	6.2027e-27	9.2608e-132
ENSG00000165480.16_12	SKA3	590	5013	3789	849	4104	315	769	8.49661	6.42203	1.43898	6.95593	0.533898	1.30339	3.08689	2.68303	0.52505	2.79824	-0.905363	0.382269	8.58997e-232	6.15986e-156	0.113876	1.78644e-182	3.31692e-08	1	0.604249	4.5301e-236	3.30518e-160	7.96224e-06	9.51144e-187	2.37397e-12
ENSG00000123080.12_8	CDKN2C	107	908	1131	125	1394	97	134	8.48598	10.5701	1.16822	13.028	0.906542	1.25234	3.08508	3.40192	0.224317	3.70355	-0.141554	0.324622	3.38441e-73	8.51325e-102	1	6.04064e-139	1	1	0.590287	1.97861e-77	4.73064e-106	0.585707	3.2714e-143	0.884919
ENSG00000117697.15_8	NSL1	264	2239	2226	607	2071	908	1532	8.48106	8.43182	2.29924	7.8447	3.43939	5.80303	3.08424	3.07584	1.20116	2.97172	1.78215	2.53681	1.1399e-145	6.51979e-145	8.12491e-17	3.81158e-135	4.38582e-64	4.00516e-95	2.13427e-99	6.17563e-150	3.51661e-149	4.54414e-21	2.07005e-139	2.39832e-68
ENSG00000146676.10_10	PURB	126	1068	1132	229	1042	682	879	8.47619	8.98413	1.81746	8.26984	5.4127	6.97619	3.08342	3.16738	0.861924	3.04786	2.43635	2.80244	1.02608e-83	8.49156e-92	0.0920983	5.0839e-84	9.58672e-78	1.47607e-72	8.01556e-77	5.89428e-88	4.77671e-96	6.41621e-06	2.89962e-88	5.16498e-82
ENSG00000198642.7_8	KLHL9	440	3728	4280	1198	4176	2652	3691	8.47273	9.72727	2.72273	9.49091	6.02727	8.38864	3.08283	3.28204	1.44505	3.24655	2.59151	3.06844	1.69247e-198	5.50949e-238	5.13607e-42	1.01079e-237	1.84499e-213	3.30645e-224	1.71115e-228	8.98672e-203	2.8979e-242	2.71161e-46	5.31994e-242	9.57392e-218
ENSG00000149503.13_10	INCENP	757	6413	5533	1442	6194	773	1044	8.4716	7.30911	1.90489	8.1823	1.02114	1.37913	3.08263	2.8697	0.929706	3.03251	0.0301751	0.463757	3.34525e-258	5.04656e-213	6.70267e-19	1.80609e-255	1	1	0.723845	1.75779e-262	2.66506e-217	3.71504e-23	9.47978e-260	0.127441
ENSG00000117054.15_15	ACADM	397	3361	3733	1075	3561	1290	2360	8.46599	9.40302	2.70781	8.96977	3.24937	5.94458	3.08168	3.23312	1.43713	3.16507	1.70016	2.57158	2.98417e-187	1.37313e-215	1.90062e-38	2.35238e-209	9.66609e-77	9.45761e-130	4.9641e-134	1.5891e-191	7.24798e-220	1.00716e-42	1.24438e-213	5.21308e-81
ENSG00000081386.13_9	ZNF510	185	1565	1673	537	1695	1245	1728	8.45946	9.04324	2.9027	9.16216	6.72973	9.34054	3.08057	3.17684	1.5374	3.19569	2.75055	3.22351	1.05539e-112	1.2984e-124	1.06658e-24	1.8858e-131	6.3174e-143	5.1148e-150	2.67022e-154	5.84283e-117	7.08965e-129	5.796e-29	1.02679e-135	3.30719e-147
ENSG00000213024.13_14	NUP62	244	2064	1765	555	2010	581	939	8.45902	7.23361	2.27459	8.2377	2.38115	3.84836	3.08049	2.85472	1.18561	3.04224	1.25166	1.94424	1.39741e-137	7.98202e-109	3.75324e-15	1.43912e-137	4.52183e-26	1.30899e-39	7.66657e-44	7.60498e-142	4.40752e-113	2.12287e-19	7.80224e-142	2.74533e-30
ENSG00000198826.11_13	ARHGAP11A	840	7103	6855	1527	6843	694	1204	8.45595	8.16071	1.81786	8.14643	0.82619	1.43333	3.07997	3.0287	0.862239	3.02617	-0.275454	0.519374	8.56057e-269	8.64006e-258	1.84495e-16	6.88808e-265	1	1	0.294916	4.49303e-273	4.52976e-262	1.03423e-20	3.60916e-269	0.0750359
ENSG00000134318.16_14	ROCK2	2447	20685	18984	5517	19875	9220	10946	8.45321	7.75807	2.2546	8.12219	3.76788	4.47323	3.0795	2.9557	1.17287	3.02187	1.91375	2.16132	0	0	2.65793e-59	0	1.53191e-216	8.40272e-176	4.36845e-180	0	0	1.38868e-63	0	7.94601e-221
ENSG00000169851.16_15	PCDH7	279	2355	3001	458	2290	319	656	8.44086	10.7563	1.64158	8.20789	1.14337	2.35125	3.07739	3.42711	0.715082	3.03701	0.193291	1.23343	4.76092e-150	1.04978e-207	0.0072935	9.78458e-150	1	1.28292e-08	1.19664e-12	2.57305e-154	5.54968e-212	4.87468e-07	5.26903e-154	0.0215834
ENSG00000128191.17_11	DGCR8	378	3190	2940	761	2998	1258	1667	8.43915	7.77778	2.01323	7.93122	3.32804	4.41005	3.0771	2.95936	1.00951	2.98754	1.73467	2.1408	3.4843e-181	5.07375e-162	5.42494e-14	1.96677e-172	1.34407e-77	8.5191e-74	4.6194e-78	1.85938e-185	2.71643e-166	3.09272e-18	1.05034e-176	7.24294e-82
ENSG00000171793.17_16	CTPS1	1016	8570	7043	1330	7461	1183	2874	8.43504	6.93209	1.30906	7.3435	1.16437	2.82874	3.07639	2.79329	0.388526	2.87647	0.21955	1.50016	1.16185e-287	2.60313e-223	1	1.92542e-249	0.764881	1.46919e-45	8.4199e-50	6.08361e-292	1.37209e-227	0.000458925	1.01152e-253	6.73014e-05
ENSG00000166004.15_15	CEP295	1020	8600	8017	2708	7910	3234	4263	8.43137	7.8598	2.6549	7.7549	3.17059	4.17941	3.07577	2.97449	1.40866	2.95511	1.66475	2.0633	4.8527e-288	1.19847e-264	3.13896e-65	4.09404e-268	4.07375e-123	6.59725e-116	3.47791e-120	2.54055e-292	6.27897e-269	1.63641e-69	2.14449e-272	2.14284e-127
ENSG00000004864.14_11	SLC25A13	295	2483	2308	535	2325	639	736	8.41695	7.82373	1.81356	7.88136	2.1661	2.49492	3.0733	2.96786	0.858824	2.97844	1.1151	1.31899	5.25675e-155	9.00621e-140	1.60467e-06	2.1046e-146	2.21245e-23	4.9948e-12	4.10892e-16	2.83367e-159	4.87322e-144	9.90779e-11	1.13554e-150	1.36226e-27
ENSG00000145908.14_12	ZNF300	160	1346	1036	175	701	959	184	8.4125	6.475	1.09375	4.38125	5.99375	1.15	3.07253	2.69488	0.129283	2.13134	2.58346	0.201634	3.78759e-100	2.18627e-65	1	8.55188e-31	2.518e-109	1	0.170257	2.12535e-104	1.28832e-69	0.908389	5.98117e-35	1.3308e-113
ENSG00000151576.10_11	QTRT2	282	2367	2197	760	2183	774	1393	8.39362	7.79078	2.69504	7.74113	2.74468	4.93972	3.06929	2.96177	1.4303	2.95255	1.45664	2.30443	6.64032e-150	6.74458e-135	4.76026e-29	2.14583e-138	5.90249e-42	6.77584e-75	3.67075e-79	3.58936e-154	3.66016e-139	2.56162e-33	1.16242e-142	3.3742e-46
ENSG00000085491.17_9	SLC25A24	585	4889	5426	1269	5075	2316	3561	8.35726	9.27521	2.16923	8.67521	3.95897	6.08718	3.06303	3.21338	1.11718	3.1169	1.98513	2.60577	6.60118e-226	1.62574e-258	4.26273e-26	6.28251e-245	6.05532e-137	1.36712e-167	7.11558e-172	3.48457e-230	8.52245e-263	2.30892e-30	3.30207e-249	3.17481e-141
ENSG00000177370.5_6	TIMM22	190	1583	1303	360	1311	732	939	8.33158	6.85789	1.89474	6.9	3.85263	4.94211	3.05859	2.77777	0.921997	2.7866	1.94584	2.30513	2.48294e-112	8.05285e-83	6.4424e-05	3.44129e-87	3.04332e-61	3.54149e-55	1.97749e-59	1.37529e-116	4.58512e-87	4.09405e-09	1.9545e-91	1.67059e-65
ENSG00000166261.11_9	ZNF202	102	849	725	470	760	392	508	8.32353	7.10784	4.60784	7.45098	3.84314	4.98039	3.0572	2.82941	2.20409	2.89743	1.94228	2.31626	3.59367e-68	1.97294e-52	4.89832e-40	2.29596e-59	1.00684e-35	1.40184e-32	8.52857e-37	2.12618e-72	1.20684e-56	2.59143e-44	1.37515e-63	5.86871e-40
ENSG00000062725.10_8	APPBP2	374	3112	3424	1540	3410	2107	2819	8.32086	9.15508	4.11765	9.11765	5.63369	7.53743	3.05673	3.19457	2.04182	3.18866	2.49408	2.91407	1.69933e-176	1.73905e-201	2.11392e-91	9.97958e-207	1.72781e-178	7.39979e-178	3.84564e-182	9.08196e-181	9.2028e-206	1.09558e-95	5.28272e-211	8.99622e-183
ENSG00000040633.13_13	PHF23	317	2636	2766	522	2824	1136	1404	8.31546	8.72555	1.64669	8.90852	3.5836	4.42902	3.0558	3.12525	0.719567	3.15519	1.84141	2.14699	1.85837e-159	4.15765e-171	0.00149283	8.10244e-182	5.87401e-79	7.20704e-66	3.95166e-70	9.99551e-164	2.21978e-175	9.79291e-08	4.31486e-186	3.16096e-83
ENSG00000159259.8_7	CHAF1B	440	3656	3290	537	3694	708	1301	8.30909	7.47727	1.22045	8.39545	1.60909	2.95682	3.05469	2.90251	0.287419	3.06961	0.686246	1.56405	1.87777e-193	3.30794e-167	1	4.51664e-203	1.19867e-10	7.36726e-31	4.53426e-35	9.98391e-198	1.76867e-171	0.0973551	2.39305e-207	8.27583e-15
ENSG00000110768.12_8	GTF2H1	719	5933	5188	1296	5102	1985	3028	8.25174	7.21558	1.8025	7.09597	2.76078	4.2114	3.0447	2.85111	0.850002	2.827	1.46508	2.0743	2.73878e-244	2.67872e-204	3.81117e-14	1.26141e-206	3.48458e-79	2.14172e-99	1.1383e-103	1.44184e-248	1.41709e-208	2.17037e-18	6.67801e-211	1.87494e-83
ENSG00000151835.17_15	SACS	4849	40009	35126	9394	32494	19501	20848	8.25098	7.24397	1.93731	6.70118	4.02165	4.29944	3.04457	2.85678	0.954052	2.74441	2.00779	2.10415	0	0	7.5715e-43	0	7.08211e-267	6.27424e-187	3.25715e-191	0	0	3.99509e-47	0	3.66626e-271
ENSG00000162614.19_10	NEXN	3493	28819	28392	4572	24738	5456	9500	8.2505	8.12826	1.3089	7.08216	1.56198	2.71973	3.04448	3.02295	0.388359	2.82419	0.643377	1.44346	0	0	0.0874779	0	5.87703e-29	1.73425e-63	9.53721e-68	0	0	6.08753e-06	0	3.51855e-33
ENSG00000171451.15_10	DSEL	170	1401	1144	250	1123	425	351	8.24118	6.72941	1.47059	6.60588	2.5	2.06471	3.04285	2.75048	0.556393	2.72375	1.32193	1.04594	1.00986e-101	2.22974e-73	1	3.01472e-74	1.47031e-21	0.10471	1.65681e-05	5.65495e-106	1.28924e-77	0.00347085	1.74705e-78	9.15852e-26
ENSG00000049541.11_10	RFC2	317	2609	2170	623	2263	472	886	8.23028	6.84543	1.9653	7.1388	1.48896	2.79495	3.04094	2.77514	0.974749	2.83568	0.574304	1.48282	4.27941e-157	3.19909e-119	1.08522e-10	1.79377e-132	8.00387e-05	7.49043e-20	5.15692e-24	2.30423e-161	1.75293e-123	6.3541e-15	9.76146e-137	6.13935e-09
ENSG00000183873.18_17	SCN5A	1240	10198	6803	2050	8717	2999	3518	8.22419	5.48629	1.65323	7.02984	2.41855	2.8371	3.03987	2.45583	0.725284	2.81349	1.27414	1.50442	2.49434e-298	5.6587e-169	1.12121e-12	1.79096e-252	3.08924e-77	1.2558e-50	7.08572e-55	1.30423e-302	3.02313e-173	6.45006e-17	9.40332e-257	1.66509e-81
ENSG00000160949.18_9	TONSL	158	1297	1043	223	1193	484	570	8.20886	6.60127	1.41139	7.55063	3.06329	3.60759	3.03718	2.72274	0.497119	2.9166	1.61508	1.85104	1.83111e-95	5.76988e-67	1	2.48161e-87	4.51208e-33	4.40666e-23	2.90466e-27	1.03383e-99	3.38509e-71	0.0143538	1.40905e-91	2.65542e-37
ENSG00000121931.16_9	LRIF1	252	2067	2318	1316	2519	2041	2012	8.20238	9.19841	5.22222	9.99603	8.09921	7.98413	3.03604	3.20138	2.38466	3.32136	3.01778	2.99713	1.80629e-134	1.25144e-158	4.59536e-104	7.09995e-183	1.94518e-221	4.74222e-150	2.47558e-154	9.84571e-139	6.70726e-163	2.37831e-108	3.77959e-187	1.00881e-225
ENSG00000135315.12_15	CEP162	401	3287	2942	838	3096	1112	2629	8.19701	7.33666	2.08978	7.7207	2.77307	6.55611	3.0351	2.87512	1.06335	2.94873	1.47148	2.71284	3.76783e-180	4.23417e-154	4.33275e-17	8.88057e-172	1.32361e-55	8.86672e-152	4.62773e-156	2.01133e-184	2.27374e-158	2.41959e-21	4.74314e-176	7.33546e-60
ENSG00000186104.11_12	CYP2R1	66	541	537	330	511	760	1041	8.19697	8.13636	5	7.74242	11.5152	15.7727	3.03509	3.02438	2.32193	2.95279	3.52546	3.97936	8.46723e-45	2.04792e-44	6.64997e-31	9.56672e-43	1.61112e-126	5.29946e-131	2.78026e-135	5.41695e-49	1.30018e-48	3.56299e-35	6.14118e-47	8.46887e-131
ENSG00000143971.9_7	ETAA1	567	4645	4541	1623	4739	2783	3611	8.19224	8.00882	2.86243	8.35802	4.90829	6.36861	3.03426	3.00159	1.51724	3.06316	2.29522	2.67098	1.55637e-216	9.84411e-211	1.90489e-56	3.41482e-230	9.89811e-186	2.07128e-176	1.07672e-180	8.22778e-221	5.20082e-215	9.96384e-61	1.79936e-234	5.14803e-190
ENSG00000177432.8_9	NAP1L5	59	483	469	62	509	104	241	8.18644	7.94915	1.05085	8.62712	1.76271	4.08475	3.03324	2.9908	0.0715533	3.10888	0.817797	2.03025	2.57e-40	1.83006e-38	1	6.43974e-46	1	1.17054e-11	9.75207e-16	1.68768e-44	1.20288e-42	0.926203	4.06088e-50	0.000101393
ENSG00000080839.12_9	RBL1	709	5799	4796	1014	5182	988	2078	8.17913	6.76446	1.43018	7.30889	1.39351	2.93089	3.03195	2.75797	0.5162	2.86965	0.478725	1.55134	6.21786e-240	5.88697e-185	0.0516414	5.90103e-214	6.11417e-07	2.00938e-41	1.16777e-45	3.27566e-244	3.12837e-189	3.55853e-06	3.11861e-218	4.48187e-11
ENSG00000182810.7_7	DDX28	43	351	340	66	355	152	232	8.16279	7.90698	1.53488	8.25581	3.53488	5.39535	3.02906	2.98313	0.618129	3.04541	1.82166	2.43172	1.52215e-29	6.15844e-28	1	1.4409e-31	3.26164e-12	4.22936e-16	3.11899e-20	1.08873e-33	4.42004e-32	0.0793743	9.99999e-36	2.20545e-16
ENSG00000168404.13_9	MLKL	202	1647	829	306	808	428	491	8.15347	4.10396	1.51485	4	2.11881	2.43069	3.02741	2.03702	0.599176	2	1.08326	1.28137	7.6485e-114	2.73573e-30	1	2.76206e-30	1.93892e-15	2.98122e-07	2.995e-11	4.23013e-118	1.91699e-34	0.000534185	1.94006e-34	1.26677e-19
ENSG00000139737.23_17	SLAIN1	219	1785	1210	597	1357	1018	1414	8.15068	5.52511	2.72603	6.19635	4.6484	6.45662	3.02692	2.466	1.4468	2.63142	2.21673	2.69078	9.33334e-121	1.31164e-62	3.37929e-24	6.97652e-81	2.70765e-94	5.66381e-99	3.01122e-103	5.13216e-125	7.78699e-67	1.83897e-28	3.99801e-85	1.44254e-98
ENSG00000197782.15_15	ZNF780A	113	921	870	173	875	603	573	8.15044	7.69912	1.53097	7.74336	5.33628	5.0708	3.02688	2.94469	0.614449	2.95296	2.41584	2.34221	6.23397e-72	8.916e-66	1	4.50609e-69	2.0077e-69	3.46049e-37	2.04981e-41	3.65243e-76	5.24872e-70	0.00531297	2.63838e-73	1.09049e-73
ENSG00000179041.4_7	RRS1	355	2885	2544	716	2316	686	1351	8.12676	7.1662	2.0169	6.52394	1.93239	3.80563	3.02268	2.84121	1.01214	2.70574	0.95039	1.92814	1.48269e-165	5.38717e-138	2.27798e-13	1.07967e-123	7.35908e-19	2.1771e-51	1.22591e-55	7.95608e-170	2.91814e-142	1.30356e-17	5.91083e-128	4.67689e-23
ENSG00000079308.21_16	TNS1	1262	10218	19370	3639	17464	336	7799	8.09667	15.3487	2.88352	13.8384	0.266244	6.17987	3.01733	3.94004	1.52783	3.7906	-1.90918	2.62758	2.52929e-294	0	3.9377e-87	0	1.16755e-69	4.34282e-237	2.24551e-241	1.32299e-298	0	2.04185e-91	0	6.33884e-74
ENSG00000175595.16_6	ERCC4	164	1326	1367	803	1319	1275	1842	8.08537	8.33537	4.89634	8.04268	7.77439	11.2317	3.01531	3.05925	2.2917	3.00768	2.95873	3.48951	4.78542e-96	6.04431e-101	2.60796e-67	4.3138e-99	3.77937e-158	1.52182e-174	7.91501e-179	2.69966e-100	3.36281e-105	1.35867e-71	2.41602e-103	1.97367e-162
ENSG00000101945.17_5	SUV39H1	48	387	302	93	394	46	102	8.0625	6.29167	1.9375	8.20833	0.958333	2.125	3.01123	2.65344	0.954196	3.03709	-0.0614005	1.08746	4.7304e-32	3.39444e-20	1	9.30032e-35	1	1	0.0111027	3.30682e-36	2.7162e-24	0.00102194	6.28825e-39	0.916595
ENSG00000165105.10_8	RASEF	246	1982	1169	337	1367	702	553	8.05691	4.75203	1.36992	5.55691	2.85366	2.24797	3.01023	2.24854	0.45409	2.47428	1.51281	1.16862	1.09505e-128	2.11907e-50	1	1.89503e-72	3.96508e-41	7.438e-06	8.08303e-10	5.98713e-133	1.30694e-54	0.00978101	1.10106e-76	2.27303e-45
ENSG00000212724.3_6	KRTAP2-3	57	459	65	205	139	323	406	8.05263	1.14035	3.59649	2.4386	5.66667	7.12281	3.00946	0.189478	1.84659	1.28605	2.5025	2.83245	7.79276e-38	1	5.82246e-13	1	3.58689e-41	7.7947e-37	4.62786e-41	5.2035e-42	0.110815	3.3424e-17	0.0020461	2.05564e-45
ENSG00000137760.15_13	ALKBH8	259	2084	1603	468	1710	990	1268	8.04633	6.18919	1.80695	6.60232	3.82239	4.89575	3.00833	2.62975	0.853556	2.72297	1.93448	2.29153	3.54643e-133	1.46721e-87	1.62162e-05	7.73946e-102	1.21047e-76	3.65338e-69	1.99311e-73	1.93466e-137	8.28934e-92	1.01969e-09	4.3201e-106	6.52929e-81
ENSG00000274290.3_7	H2BC6	151	1214	907	117	1002	63	239	8.03974	6.00662	0.774834	6.63576	0.417219	1.58278	3.00715	2.58655	-0.36804	2.73026	-1.26112	0.662462	3.5882e-89	2.87966e-54	1	8.25724e-68	0.00140818	1	0.159405	2.04619e-93	1.75023e-58	0.0107047	4.8458e-72	1.11769e-07
ENSG00000139278.10_9	GLIPR1	938	7540	7450	502	6560	790	1037	8.03838	7.94243	0.535181	6.9936	0.842217	1.10554	3.0069	2.98958	-0.901901	2.80604	-0.247735	0.144756	4.67107e-263	8.25074e-260	1.50123e-22	9.98373e-227	1	1	0.000468778	2.45278e-267	4.32428e-264	8.21063e-27	5.26318e-231	0.118672
ENSG00000159792.10_6	PSKH1	65	522	573	144	595	414	613	8.03077	8.81538	2.21538	9.15385	6.36923	9.43077	3.00554	3.14002	1.14756	3.19438	2.67112	3.23738	1.01629e-42	5.0869e-50	0.0276766	2.16024e-55	5.73348e-56	3.64922e-65	2.00254e-69	6.57749e-47	3.14219e-54	1.88712e-06	1.30955e-59	3.17539e-60
ENSG00000135698.10_8	MPHOSPH6	547	4389	3482	1709	3767	1251	1580	8.02377	6.36563	3.12431	6.88665	2.28702	2.88848	3.00428	2.6703	1.64354	2.7838	1.19347	1.53031	6.13737e-207	9.39515e-148	1.73474e-67	4.19665e-173	3.38716e-43	1.68007e-33	1.01613e-37	3.25038e-211	5.0615e-152	9.03698e-72	2.24072e-177	1.92979e-47
ENSG00000177054.14_6	ZDHHC13	315	2526	2346	534	2474	1122	1129	8.01905	7.44762	1.69524	7.85397	3.5619	3.58413	3.00343	2.89678	0.761488	2.97342	1.83265	1.84162	1.23085e-150	1.47917e-135	0.000185591	4.93853e-152	8.64281e-78	1.17753e-40	6.86647e-45	6.65072e-155	8.0237e-140	1.19175e-08	2.65669e-156	4.65543e-82
ENSG00000198841.4_8	KTI12	1	8	12	3	5	7	14	8	12	3	5	7	14	3	3.58496	1.58496	2.32193	2.80735	3.80735	1	1	1	1	1	1	0.00356037	0.0982194	0.0207319	0.62585	0.411809	0.0329582
ENSG00000196081.10_12	ZNF724	14	112	107	37	117	32	29	8	7.64286	2.64286	8.35714	2.28571	2.07143	3	2.93411	1.4021	3.06301	1.19265	1.05063	3.89518e-08	2.38715e-07	1	1.88971e-09	1	1	0.215582	4.75138e-12	2.93587e-11	0.00425187	2.08508e-13	0.00437902
ENSG00000163104.18_12	SMARCAD1	1166	9307	9244	2384	9073	4347	6267	7.98199	7.92796	2.0446	7.7813	3.72813	5.37479	2.99675	2.98695	1.03182	2.96001	1.89845	2.42621	7.48772e-282	4.67694e-280	3.62017e-32	4.217e-282	1.1824e-170	2.30082e-188	1.1943e-192	3.92315e-286	2.44648e-284	1.93571e-36	2.20554e-286	6.16316e-175
ENSG00000135905.21_14	DOCK10	1965	15683	14745	3346	15473	4656	6959	7.98117	7.50382	1.7028	7.8743	2.36947	3.54148	2.9966	2.90762	0.767908	2.97715	1.24456	1.82435	0	1.51793e-303	7.90699e-19	0	1.44687e-87	8.93889e-106	4.73508e-110	0	7.92365e-308	4.38303e-23	0	7.73812e-92
ENSG00000278828.2_5	H3C10	34	271	545	16	941	29	14	7.97059	16.0294	0.470588	27.6765	0.852941	0.411765	2.99469	4.00265	-1.08746	4.79059	-0.229482	-1.28011	3.93871e-22	8.66969e-66	1	2.90184e-131	1	0.583194	0.000101337	3.09088e-26	5.10282e-70	0.00628176	1.58018e-135	0.799358
ENSG00000158402.21_19	CDC25C	212	1689	1652	319	1696	134	178	7.96698	7.79245	1.50472	8	0.632075	0.839623	2.99403	2.96208	0.589492	3	-0.661831	-0.252187	5.83123e-114	1.58431e-110	1	2.62793e-119	1	0.0621377	9.59953e-06	3.2247e-118	8.73428e-115	0.000483072	1.44392e-123	0.00111908
ENSG00000110063.10_7	DCPS	139	1107	1081	316	1126	344	433	7.96403	7.77698	2.27338	8.10072	2.47482	3.11511	2.9935	2.95921	1.18484	3.01805	1.30732	1.63928	4.23949e-82	2.00237e-79	2.01106e-08	4.92423e-88	2.81141e-17	3.46006e-13	2.74761e-17	2.44239e-86	1.14637e-83	1.20733e-12	2.79389e-92	1.80926e-21
ENSG00000163002.13_15	NUP35	239	1902	1676	480	1662	414	753	7.95816	7.01255	2.00837	6.95397	1.73222	3.15063	2.99243	2.80994	1.00602	2.79784	0.79262	1.65564	6.40127e-124	5.81018e-102	7.61425e-09	1.01242e-104	2.24951e-08	6.70675e-23	4.43334e-27	3.51255e-128	3.22806e-106	4.54799e-13	5.63741e-109	1.60473e-12
ENSG00000171877.21_16	FRMD5	333	2646	2177	1370	2859	1667	1808	7.94595	6.53754	4.11411	8.58559	5.00601	5.42943	2.99022	2.70875	2.04058	3.10192	2.32366	2.4408	3.92373e-154	2.07869e-114	2.29058e-84	2.62907e-178	8.59375e-141	8.8759e-100	4.7157e-104	2.11602e-158	1.1432e-118	1.18849e-88	1.4015e-182	4.50123e-145
ENSG00000173559.15_11	NABP1	1729	13729	9584	2588	8422	3812	4417	7.94043	5.54309	1.49682	4.87102	2.20474	2.55466	2.98922	2.47069	0.5819	2.28423	1.14061	1.35313	0	7.50152e-192	1.28021e-07	2.84567e-161	2.10917e-70	7.58375e-42	4.40225e-46	0	3.97874e-196	7.77629e-12	1.5264e-165	1.14417e-74
ENSG00000176087.16_9	SLC35A4	88	698	652	218	707	432	421	7.93182	7.40909	2.47727	8.03409	4.90909	4.78409	2.98765	2.8893	1.30875	3.00613	2.29546	2.25824	2.36688e-55	1.8995e-49	9.04888e-07	5.19507e-59	1.16992e-48	4.97386e-26	3.1792e-30	1.44985e-59	1.17623e-53	5.56101e-11	3.11436e-63	6.5796e-53
ENSG00000185760.18_12	KCNQ5	349	2768	2075	716	2264	1143	1341	7.93123	5.94556	2.05158	6.48711	3.27507	3.84241	2.98755	2.57181	1.03673	2.69758	1.71153	1.94201	3.94386e-158	2.1449e-100	3.9254e-14	3.21259e-121	3.15383e-71	5.96557e-52	3.35465e-56	2.12252e-162	1.1942e-104	2.23568e-18	1.76197e-125	1.70958e-75
ENSG00000100815.12_18	TRIP11	1889	14981	14891	5018	14679	5291	11017	7.93065	7.88301	2.65643	7.77078	2.80095	5.83219	2.98744	2.97875	1.40949	2.95806	1.48592	2.54404	0	0	6.83923e-84	0	6.97911e-123	7.04342e-247	3.64039e-251	0	0	3.54879e-88	0	3.67167e-127
ENSG00000157470.12_7	FAM81A	96	761	593	241	646	357	653	7.92708	6.17708	2.51042	6.72917	3.71875	6.80208	2.98679	2.62693	1.32793	2.75043	1.89482	2.76598	9.81637e-60	2.85692e-38	5.30234e-08	3.70998e-47	1.46006e-31	5.27706e-55	2.94791e-59	5.9378e-64	1.88054e-42	3.202e-12	2.32368e-51	8.6435e-36
ENSG00000031691.7_6	CENPQ	290	2291	1881	565	1823	521	1124	7.9	6.48621	1.94828	6.28621	1.79655	3.87586	2.98185	2.69738	0.962198	2.65219	0.84523	1.95452	8.61569e-140	8.70051e-103	2.00709e-09	1.09468e-101	6.41646e-12	3.68258e-46	2.10614e-50	4.6832e-144	4.8312e-107	1.192e-13	6.11108e-106	4.35694e-16
ENSG00000171103.11_9	TRMT61B	167	1317	1255	604	1204	842	1397	7.88623	7.51497	3.61677	7.20958	5.04192	8.36527	2.97934	2.90977	1.8547	2.84992	2.33397	3.06441	1.28241e-93	4.14891e-87	4.27225e-38	1.21522e-84	3.49478e-87	1.10709e-119	5.82709e-124	7.26495e-98	2.34547e-91	2.26476e-42	6.92591e-89	1.86957e-91
ENSG00000031081.11_8	ARHGAP31	244	1923	1227	420	942	723	429	7.88115	5.02869	1.72131	3.86066	2.96311	1.7582	2.97841	2.33018	0.783508	1.94885	1.56711	0.814096	6.17802e-124	1.83697e-56	0.00141707	1.65222e-32	2.17854e-44	1	0.00238324	3.38986e-128	1.10874e-60	9.28985e-08	1.13773e-36	1.23725e-48
ENSG00000068784.13_8	SRBD1	584	4601	4056	905	4425	1591	1594	7.87842	6.94521	1.54966	7.57705	2.72432	2.72945	2.97791	2.79602	0.631949	2.92164	1.44589	1.44861	1.79411e-208	5.64318e-175	0.000274872	7.41874e-205	2.3486e-68	3.04359e-29	1.89325e-33	9.49767e-213	3.00809e-179	1.77177e-08	3.92879e-209	1.27752e-72
ENSG00000078401.7_6	EDN1	449	3536	2906	273	2284	170	97	7.87528	6.47216	0.608018	5.08686	0.378619	0.216036	2.97733	2.69425	-0.717814	2.34678	-1.40118	-2.21066	1.2167e-181	1.27931e-135	1.57193e-07	4.06063e-93	3.08542e-17	3.34161e-66	1.83152e-70	6.49079e-186	6.93881e-140	9.56045e-12	2.28974e-97	1.98637e-21
ENSG00000122435.11_7	TRMT13	133	1047	907	273	879	327	659	7.87218	6.81955	2.05263	6.60902	2.45865	4.95489	2.97676	2.76968	1.03747	2.72444	1.29786	2.30885	9.47208e-78	2.3824e-61	7.28253e-05	1.18494e-60	3.18595e-16	4.51735e-41	2.62927e-45	5.49106e-82	1.41877e-65	4.63413e-09	7.07174e-65	2.06625e-20
ENSG00000184445.12_9	KNTC1	1741	13679	13586	2439	13232	2924	4650	7.85698	7.80356	1.40092	7.60023	1.67949	2.67088	2.97397	2.96413	0.486374	2.92604	0.748027	1.41731	0	0	0.000766506	3.48938e-308	1.11411e-30	1.68319e-48	9.55433e-53	0	0	4.99417e-08	0	6.62373e-35
ENSG00000178694.10_6	NSUN3	104	813	735	196	778	379	499	7.81731	7.06731	1.88462	7.48077	3.64423	4.79808	2.96667	2.82116	0.91427	2.90319	1.86561	2.26246	1.76504e-62	6.8243e-53	0.124967	1.02579e-60	1.122e-32	1.35219e-30	8.33347e-35	1.0599e-66	4.16802e-57	8.76038e-06	6.12046e-65	6.61632e-37
ENSG00000120833.14_12	SOCS2	141	1101	627	208	766	625	505	7.80851	4.44681	1.47518	5.43262	4.43262	3.58156	2.96505	2.15277	0.560888	2.44165	2.14816	1.84059	1.35321e-80	7.271e-27	1	3.15094e-44	1.65134e-61	2.78929e-20	1.90903e-24	7.81254e-85	5.28224e-31	0.00655102	2.00697e-48	9.05985e-66
ENSG00000035499.13_8	DEPDC1B	229	1788	1616	386	1620	171	241	7.80786	7.05677	1.68559	7.07424	0.746725	1.0524	2.96493	2.81901	0.753253	2.82257	-0.421351	0.0736855	1.11081e-116	5.84965e-100	0.0120223	2.11765e-104	1	1	0.0130064	6.12555e-121	3.25868e-104	8.08928e-07	1.17942e-108	0.0477195
ENSG00000163026.12_12	WDCP	129	1007	901	259	819	308	346	7.8062	6.9845	2.00775	6.34884	2.3876	2.68217	2.96462	2.80416	1.00558	2.66649	1.25556	1.4234	6.77563e-75	1.96417e-62	0.000461755	5.31016e-55	2.28579e-14	7.17077e-07	7.32683e-11	3.94965e-79	1.16686e-66	2.99122e-08	3.22218e-59	1.50917e-18
ENSG00000176108.9_8	CHMP6	98	765	734	184	750	695	558	7.80612	7.4898	1.87755	7.65306	7.09184	5.69388	2.96461	2.90493	0.908852	2.93604	2.82616	2.50941	4.11286e-59	1.67797e-55	0.22199	5.97272e-60	9.99057e-94	6.59673e-41	3.84156e-45	2.49264e-63	1.01596e-59	1.57552e-05	3.57156e-64	5.32433e-98
ENSG00000221909.3_10	FAM200A	41	320	523	167	495	179	431	7.80488	12.7561	4.07317	12.0732	4.36585	10.5122	2.96438	3.67312	2.02615	3.59373	2.12626	3.39399	6.0929e-26	3.10088e-57	3.17015e-12	1.48103e-54	1.40989e-18	4.83985e-50	2.73515e-54	4.51962e-30	1.86642e-61	1.82928e-16	9.00649e-59	8.98189e-23
ENSG00000188486.4_9	H2AX	368	2872	2928	637	2969	282	739	7.80435	7.95652	1.73098	8.06793	0.766304	2.00815	2.96428	2.99214	0.791588	3.0122	-0.384011	1.00587	1.00341e-159	1.0475e-164	2.99876e-06	1.15199e-173	1	0.000300757	3.67718e-08	5.39582e-164	5.60491e-169	1.86062e-10	6.15018e-178	0.0326615
ENSG00000118762.8_6	PKD2	1135	8854	8913	1632	8816	4568	5476	7.80088	7.85286	1.43789	7.7674	4.02467	4.82467	2.96364	2.97322	0.523949	2.95743	2.00887	2.27043	2.50931e-271	1.92318e-274	0.000901099	8.50606e-279	7.28097e-190	8.17309e-157	4.25992e-161	1.31681e-275	1.00679e-278	5.88184e-08	4.44924e-283	3.78468e-194
ENSG00000124201.15_11	ZNFX1	1269	9896	9637	3935	10821	7268	9287	7.79827	7.59417	3.10087	8.52719	5.72734	7.31836	2.96315	2.92489	1.63267	3.09207	2.51787	2.87152	2.0424e-281	7.86924e-273	5.11114e-102	0	0	2.36594e-295	1.2217e-299	1.07016e-285	4.12045e-277	2.64552e-106	0	0
ENSG00000075336.12_7	TIMM21	420	3272	2832	1251	2887	1022	1727	7.79048	6.74286	2.97857	6.87381	2.43333	4.1119	2.96171	2.75336	1.57462	2.78111	1.28293	2.03981	2.99395e-172	4.27166e-139	8.98878e-51	6.95644e-149	3.61654e-42	1.24284e-68	6.78627e-73	1.60259e-176	2.31263e-143	4.72001e-55	3.74788e-153	2.06565e-46
ENSG00000101868.13_11	POLA1	1463	11380	11119	1564	10813	2987	4400	7.77854	7.60014	1.06904	7.39098	2.0417	3.00752	2.9595	2.92603	0.0963107	2.88577	1.02977	1.58857	7.47723e-293	3.63841e-285	1	9.58841e-284	7.18914e-54	3.42741e-64	1.88319e-68	3.91232e-297	1.90254e-289	0.877398	5.01434e-288	4.00041e-58
ENSG00000150779.12_16	TIMM8B	88	684	791	129	691	162	234	7.77273	8.98864	1.46591	7.85227	1.84091	2.65909	2.95842	3.1681	0.551796	2.97311	0.880418	1.41093	1.96141e-53	9.29389e-68	1	8.03089e-57	0.00547773	0.000656712	8.2367e-08	1.21023e-57	5.44234e-72	0.0346466	4.84548e-61	4.42895e-07
ENSG00000143493.13_9	INTS7	464	3598	3040	811	3568	1326	2066	7.75431	6.55172	1.74784	7.68966	2.85776	4.45259	2.955	2.71187	0.805577	2.94292	1.51488	2.15464	6.69359e-181	5.61848e-141	2.16711e-08	1.59803e-185	1.54406e-65	4.54065e-86	2.43519e-90	3.57239e-185	3.03833e-145	1.30204e-12	8.5015e-190	8.4246e-70
ENSG00000187713.7_8	TMEM203	8	62	47	41	75	53	95	7.75	5.875	5.125	9.375	6.625	11.875	2.9542	2.55459	2.35755	3.22882	2.72792	3.56986	0.00215434	0.548848	0.110443	7.68441e-06	5.7871e-06	1.78796e-10	1.5499e-14	3.7311e-07	0.000121885	7.71628e-06	1.04621e-09	4.32228e-10
ENSG00000142166.15_11	IFNAR1	597	4615	4339	776	4051	2261	4012	7.73032	7.26801	1.29983	6.78559	3.78727	6.72027	2.95053	2.86156	0.378326	2.76248	1.92116	2.74852	1.87607e-205	4.98364e-189	1	3.52367e-177	5.99958e-129	1.7119e-195	8.87546e-200	9.9389e-210	2.64525e-193	0.00455261	1.87919e-181	3.15005e-133
ENSG00000203668.3_13	CHML	720	5565	5517	765	5112	1661	896	7.72917	7.6625	1.0625	7.1	2.30694	1.24444	2.95031	2.93782	0.0874628	2.82782	1.20598	0.315502	4.35029e-224	2.50769e-222	1	6.17583e-207	2.89205e-52	1	0.190249	2.297e-228	1.32192e-226	0.824456	3.26902e-211	1.61404e-56
ENSG00000169981.11_12	ZNF35	212	1638	1481	620	1525	744	892	7.72642	6.98585	2.92453	7.1934	3.50943	4.20755	2.9498	2.80444	1.5482	2.84667	1.81124	2.07298	1.02852e-108	1.06189e-92	1.77523e-28	2.57033e-101	3.73515e-56	3.26878e-43	1.88838e-47	5.72229e-113	5.96834e-97	9.56223e-33	1.43546e-105	2.06762e-60
ENSG00000182141.10_15	ZNF708	91	703	603	150	668	298	304	7.72527	6.62637	1.64835	7.34066	3.27473	3.34066	2.94959	2.72822	0.721024	2.87591	1.71137	1.74013	1.59229e-54	1.06615e-41	1	2.57279e-52	8.06274e-23	1.53333e-10	1.32733e-14	9.78548e-59	6.87304e-46	0.00201511	1.57772e-56	4.97885e-27
ENSG00000145331.14_10	TRMT10A	130	1004	955	172	945	235	284	7.72308	7.34615	1.32308	7.26923	1.80769	2.18462	2.94918	2.87699	0.403897	2.8618	0.854149	1.12738	4.88708e-74	2.53568e-68	1	4.57536e-70	5.64887e-05	0.0717346	1.11355e-05	2.85327e-78	1.48294e-72	0.102761	2.67284e-74	4.31673e-09
ENSG00000154222.15_12	CC2D1B	276	2128	1990	483	2113	861	1338	7.71014	7.21014	1.75	7.6558	3.11957	4.84783	2.94676	2.85003	0.807355	2.93655	1.64134	2.27734	1.71174e-130	4.53753e-118	8.36807e-05	2.75544e-134	1.4502e-54	4.89405e-71	2.66314e-75	9.35122e-135	2.48836e-122	5.33202e-09	1.49744e-138	8.05981e-59
ENSG00000239672.8_9	NME1	150	1155	1130	245	1026	208	372	7.7	7.53333	1.63333	6.84	1.38667	2.48	2.94486	2.91329	0.707819	2.774	0.471621	1.31034	7.39514e-83	3.49399e-80	1	3.09625e-71	1	1.29494e-05	1.43308e-09	4.25448e-87	1.99862e-84	0.000139442	1.80382e-75	0.00039778
ENSG00000130349.10_7	MTRES1	227	1739	1651	504	1607	597	1878	7.66079	7.27313	2.22026	7.0793	2.62996	8.27313	2.93749	2.86258	1.15073	2.82361	1.39504	3.04843	1.10366e-112	4.06579e-104	6.98557e-13	9.59666e-104	1.06734e-31	5.35944e-147	2.79939e-151	6.11107e-117	2.25526e-108	4.01239e-17	5.34752e-108	6.31597e-36
ENSG00000198855.7_6	FICD	64	489	409	146	383	294	431	7.64062	6.39062	2.28125	5.98438	4.59375	6.73438	2.93369	2.67596	1.18982	2.5812	2.19967	2.75154	1.50057e-38	8.48808e-28	0.00982183	1.3357e-25	5.21646e-32	3.61486e-37	2.14176e-41	9.96993e-43	6.1017e-32	6.58609e-07	9.87868e-30	3.08265e-36
ENSG00000146733.14_9	PSPH	178	1359	1287	248	1251	580	1340	7.63483	7.23034	1.39326	7.02809	3.25843	7.52809	2.9326	2.85406	0.478463	2.81313	1.70418	2.91228	2.10605e-93	5.32073e-86	1	2.18359e-85	7.56715e-42	1.35955e-107	7.19341e-112	1.19357e-97	3.01338e-90	0.0148546	1.2428e-89	4.32656e-46
ENSG00000119965.13_8	C10orf88	283	2159	1727	1005	1807	1126	1902	7.62898	6.10247	3.55124	6.38516	3.9788	6.72085	2.93149	2.60939	1.82832	2.67472	1.99233	2.74864	2.10918e-130	5.87286e-91	3.05155e-56	1.04467e-102	7.75296e-88	3.37699e-126	1.7741e-130	1.15237e-134	3.30679e-95	1.59642e-60	5.82736e-107	4.14552e-92
ENSG00000158691.15_7	ZSCAN12	139	1059	616	366	902	719	488	7.61871	4.43165	2.63309	6.48921	5.17266	3.51079	2.92955	2.14785	1.39676	2.69804	2.37091	1.8118	1.26283e-76	3.20532e-26	3.24615e-14	5.93492e-61	2.39388e-78	7.44858e-19	5.20625e-23	7.3335e-81	2.34719e-30	1.84745e-18	3.53985e-65	1.28884e-82
ENSG00000116830.12_8	TTF2	511	3893	3468	1029	3712	1006	1601	7.6184	6.78669	2.0137	7.26419	1.96869	3.13307	2.92949	2.76271	1.00985	2.8608	0.977235	1.64758	6.0325e-186	2.20375e-157	5.78358e-18	1.99883e-180	1.19079e-26	1.27875e-40	7.45845e-45	3.21322e-190	1.18182e-161	3.21721e-22	1.06485e-184	7.20684e-31
ENSG00000136279.21_13	DBNL	335	2550	2580	267	2606	796	1201	7.61194	7.70149	0.797015	7.7791	2.37612	3.58507	2.92826	2.94514	-0.327321	2.9596	1.24861	1.842	2.97236e-145	3.26011e-148	1	6.68182e-156	1.52243e-33	1.05437e-42	6.1017e-47	1.61086e-149	1.75614e-152	0.000808836	3.59025e-160	8.93601e-38
ENSG00000186260.17_12	MRTFB	278	2116	2103	527	2231	1402	1535	7.61151	7.56475	1.89568	8.02518	5.04317	5.52158	2.92818	2.91929	0.922718	3.00453	2.33433	2.46508	2.07586e-128	1.06565e-127	7.90603e-08	1.58758e-144	1.38234e-126	1.13322e-90	6.05416e-95	1.13509e-132	5.80925e-132	4.7866e-12	8.57365e-149	7.26591e-131
ENSG00000001561.7_6	ENPP4	132	1004	578	408	528	600	1582	7.60606	4.37879	3.09091	4	4.54545	11.9848	2.92715	2.13053	1.62803	2	2.18442	3.58314	3.29986e-73	3.14901e-24	3.59216e-21	1.34985e-20	9.67239e-61	1.63591e-161	8.51991e-166	1.92906e-77	2.36447e-28	1.97328e-25	1.07173e-24	5.31421e-65
ENSG00000127081.14_12	ZNF484	217	1650	1591	581	1644	1181	1552	7.60369	7.3318	2.67742	7.57604	5.4424	7.15207	2.9267	2.87417	1.42084	2.92144	2.44424	2.83836	1.00176e-107	3.60194e-102	7.12677e-23	1.17137e-111	4.18692e-119	3.39594e-115	1.79092e-119	5.57802e-112	2.00052e-106	3.89249e-27	6.47847e-116	2.20515e-123
ENSG00000234127.9_13	TRIM26	290	2200	1828	638	2097	829	1383	7.58621	6.30345	2.2	7.23103	2.85862	4.76897	2.92338	2.65614	1.1375	2.8542	1.51532	2.25368	1.34044e-131	4.98587e-98	1.06771e-15	2.47664e-127	6.89655e-47	2.29448e-71	1.24802e-75	7.318e-136	2.78338e-102	6.01289e-20	1.3521e-131	3.89328e-51
ENSG00000165494.12_13	PCF11	1025	7771	8170	2104	7853	4051	4994	7.58146	7.97073	2.05268	7.66146	3.9522	4.8722	2.92248	2.99471	1.03751	2.93762	1.98265	2.28457	3.02234e-252	7.43239e-270	1.88292e-30	2.0319e-264	1.23965e-177	4.56393e-153	2.38077e-157	1.58928e-256	3.89273e-274	1.00993e-34	1.06477e-268	6.45716e-182
ENSG00000112029.10_10	FBXO5	797	6038	5713	1432	6200	750	1537	7.57591	7.16813	1.79674	7.77917	0.941029	1.92848	2.92142	2.8416	0.84538	2.95962	-0.0876891	0.947466	5.16076e-228	6.33167e-212	4.9785e-15	1.22047e-244	1	1.18402e-06	1.22317e-10	2.7235e-232	3.34443e-216	2.81829e-19	6.41544e-249	0.824579
ENSG00000169679.15_13	BUB1	1596	12089	10626	3106	11011	369	1194	7.57456	6.65789	1.94612	6.89912	0.231203	0.74812	2.92116	2.73507	0.960597	2.78641	-2.11277	-0.418658	3.05421e-290	1.08432e-245	3.99459e-31	3.47208e-266	5.87111e-96	2.14393e-26	1.36504e-30	1.59839e-294	5.69643e-250	2.13946e-35	1.81899e-270	3.12459e-100
ENSG00000165244.7_8	ZNF367	138	1045	885	299	1097	128	401	7.57246	6.41304	2.16667	7.94928	0.927536	2.9058	2.92076	2.68101	1.11548	2.99082	-0.108524	1.53893	2.9435e-75	8.83122e-57	9.13045e-07	6.04213e-85	1	3.09841e-10	2.71743e-14	1.71443e-79	5.3229e-61	5.61149e-11	3.44104e-89	1
ENSG00000143228.13_10	NUF2	844	6386	5754	1298	5726	94	612	7.56635	6.81754	1.53791	6.78436	0.111374	0.725118	2.9196	2.76925	0.620975	2.76221	-3.16651	-0.463711	2.59583e-233	1.94594e-202	9.268e-06	4.42692e-208	2.23628e-105	8.42515e-19	5.89089e-23	1.36853e-237	1.02965e-206	5.79939e-10	2.34241e-212	1.18416e-109
ENSG00000163344.6_8	PMVK	53	401	378	67	374	150	195	7.56604	7.13208	1.26415	7.0566	2.83019	3.67925	2.91954	2.83432	0.338169	2.81897	1.5009	1.87941	9.72901e-32	1.50097e-28	1	2.83298e-29	9.79978e-09	1.33401e-07	1.3165e-11	6.81542e-36	1.07006e-32	0.403571	2.00764e-33	6.94527e-13
ENSG00000157036.13_9	EXOG	190	1437	1179	189	1411	272	396	7.56316	6.20526	0.994737	7.42632	1.43158	2.08421	2.91899	2.63349	-0.00761318	2.89265	0.517607	1.0595	6.93639e-97	1.8235e-69	1	5.09055e-98	0.222629	0.0235571	3.45767e-06	3.90672e-101	1.06352e-73	0.478669	2.85457e-102	1.9077e-05
ENSG00000174442.12_9	ZWILCH	638	4824	4907	1361	4513	888	1841	7.56113	7.69122	2.13323	7.07367	1.39185	2.88558	2.9186	2.94321	1.09304	2.82246	0.477003	1.52886	8.66251e-206	2.51288e-211	3.96649e-26	1.98592e-194	3.17689e-06	5.85698e-37	3.47409e-41	4.58868e-210	1.32746e-215	2.14811e-30	1.05443e-198	2.35744e-10
ENSG00000166801.17_11	FAM111A	1335	10093	9264	1467	9638	2285	2714	7.5603	6.93933	1.09888	7.21948	1.71161	2.03296	2.91844	2.7948	0.136029	2.85189	0.775354	1.02358	6.20634e-275	3.34111e-246	1	9.43832e-268	3.64399e-29	1.94029e-13	1.5302e-17	3.25519e-279	1.75506e-250	0.733093	4.94412e-272	2.1789e-33
ENSG00000101040.20_14	ZMYND8	1197	9042	8182	4755	8699	10870	10936	7.55388	6.83542	3.97243	7.26734	9.08104	9.13617	2.91722	2.77303	1.99002	2.86143	3.18286	3.19159	4.03679e-265	1.44621e-232	3.17242e-157	8.09267e-261	0	0	0	2.11927e-269	7.61283e-237	1.6367e-161	4.24322e-265	0
ENSG00000189362.12_9	NEMP2	111	838	607	159	531	284	252	7.54955	5.46847	1.43243	4.78378	2.55856	2.27027	2.91639	2.45114	0.518467	2.25815	1.35533	1.18286	2.03799e-62	2.39134e-34	1	4.60977e-27	4.12117e-15	0.0582469	8.98318e-06	1.22409e-66	1.61949e-38	0.0304753	3.34429e-31	2.70117e-19
ENSG00000125817.8_7	CENPB	620	4680	4802	995	4924	1980	2973	7.54839	7.74516	1.60484	7.94194	3.19355	4.79516	2.91617	2.9533	0.682428	2.98949	1.67516	2.26158	1.61479e-202	2.19786e-210	3.31903e-06	1.28214e-224	2.027e-97	4.28037e-117	2.25532e-121	8.56563e-207	1.16141e-214	2.0619e-10	6.76272e-229	1.07722e-101
ENSG00000093000.19_7	NUP50	1575	11881	9930	3302	10804	2903	4825	7.54349	6.30476	2.09651	6.85968	1.84317	3.06349	2.91523	2.65644	1.06799	2.77814	0.882193	1.61518	7.90769e-288	1.47869e-226	2.76029e-40	2.59992e-263	9.9666e-41	1.92932e-69	1.05197e-73	4.14015e-292	7.79037e-231	1.46001e-44	1.36279e-267	5.72332e-45
ENSG00000155592.16_8	ZKSCAN2	165	1244	1229	399	1316	901	1284	7.53939	7.44848	2.41818	7.97576	5.46061	7.78182	2.91445	2.89695	1.27392	2.99562	2.44906	2.96011	1.88797e-86	6.32292e-85	1.12556e-12	1.96286e-98	1.21981e-97	9.91056e-107	5.24646e-111	1.07995e-90	3.58686e-89	6.47545e-17	1.10001e-102	6.48148e-102
ENSG00000196290.17_10	NIF3L1	242	1824	1604	584	1631	901	1545	7.53719	6.6281	2.41322	6.73967	3.72314	6.3843	2.91403	2.7286	1.27096	2.75268	1.89652	2.67453	5.08139e-115	9.21267e-94	2.39354e-18	1.90256e-100	1.48671e-69	1.78117e-104	9.44219e-109	2.80693e-119	5.16782e-98	1.3293e-22	1.06365e-104	8.0738e-74
ENSG00000258429.2_9	PDF	4	30	25	8	32	10	22	7.5	6.25	2	8	2.5	5.5	2.90689	2.64386	1	3	1.32193	2.45943	1	1	1	0.97715	1	1	0.0047142	0.000620517	0.00381128	0.391109	0.000222332	0.10758
ENSG00000088256.9_6	GNA11	192	1439	1413	450	1394	544	969	7.49479	7.35938	2.34375	7.26042	2.83333	5.04688	2.90589	2.87958	1.22882	2.86005	1.5025	2.33539	4.10872e-96	8.42347e-94	2.62817e-13	2.58752e-95	7.31613e-33	5.45278e-58	3.02629e-62	2.31765e-100	4.72485e-98	1.50491e-17	1.45554e-99	4.30918e-37
ENSG00000004766.17_7	VPS50	381	2853	2660	758	2628	1254	2052	7.48819	6.98163	1.9895	6.89764	3.29134	5.38583	2.90462	2.80356	0.992407	2.7861	1.71867	2.42917	1.59981e-153	1.63345e-138	1.93642e-13	3.59107e-141	1.79878e-76	1.89772e-107	1.00425e-111	8.63034e-158	8.84666e-143	1.10741e-17	1.94238e-145	9.70427e-81
ENSG00000166923.12_13	GREM1	1118	8363	6937	4142	7031	1522	9744	7.48032	6.20483	3.70483	6.28891	1.36136	8.71556	2.9031	2.63339	1.88941	2.65281	0.445048	3.12359	1.54839e-255	3.38585e-197	5.18773e-136	1.3247e-208	2.35579e-08	0	0	8.13871e-260	1.79326e-201	2.67795e-140	7.00825e-213	1.68091e-12
ENSG00000096060.15_7	FKBP5	691	5167	4499	1301	4829	1162	1711	7.47757	6.51085	1.88278	6.98842	1.68162	2.47612	2.90257	2.70285	0.912863	2.80497	0.749852	1.30808	2.51237e-210	1.17045e-172	7.16815e-17	1.5991e-198	1.33796e-18	4.855e-23	3.20272e-27	1.32958e-214	6.24504e-177	4.00657e-21	8.4833e-203	8.52311e-23
ENSG00000117000.9_6	RLF	525	3925	4262	2113	4212	3051	3662	7.47619	8.1181	4.02476	8.02286	5.81143	6.97524	2.9023	3.02114	2.0089	3.00412	2.53889	2.80224	1.15537e-183	2.19298e-206	2.64102e-108	6.86725e-210	1.85102e-223	6.65157e-193	3.45016e-197	6.15773e-188	1.15951e-210	1.36586e-112	3.63212e-214	9.59824e-228
ENSG00000185480.12_15	PARPBP	271	2020	2105	440	1932	281	481	7.45387	7.76753	1.62362	7.12915	1.0369	1.77491	2.89799	2.95746	0.699211	2.83373	0.0522773	0.827744	2.8421e-122	9.56782e-131	0.0218479	6.89585e-119	1	1	0.00106485	1.56125e-126	5.20301e-135	1.48322e-06	3.78997e-123	0.244323
ENSG00000101191.17_12	DIDO1	965	7191	6952	2618	7504	5834	4854	7.45181	7.20415	2.71295	7.77617	6.0456	5.03005	2.89759	2.84883	1.43986	2.95906	2.59588	2.33057	4.67233e-241	5.2494e-231	6.441e-67	1.0884e-263	6.03634e-304	2.79923e-157	1.45869e-161	2.46042e-245	2.76386e-235	3.35626e-71	5.70439e-268	3.12149e-308
ENSG00000174720.18_16	LARP7	647	4814	4284	1258	4677	2202	3312	7.44049	6.62133	1.94436	7.22875	3.4034	5.11901	2.8954	2.72712	0.959294	2.85375	1.76698	2.35587	1.61189e-202	1.59985e-171	1.47344e-18	6.91663e-202	4.04197e-112	4.79874e-134	2.51519e-138	8.54977e-207	8.53984e-176	8.17531e-23	3.66521e-206	2.1342e-116
ENSG00000187815.10_6	ZFP69	48	357	365	79	317	328	349	7.4375	7.60417	1.64583	6.60417	6.83333	7.27083	2.89482	2.92679	0.718818	2.72338	2.77259	2.86212	8.63075e-28	5.09166e-29	1	2.44226e-23	3.39493e-47	2.50979e-32	1.52915e-36	6.27189e-32	3.61495e-33	0.0234213	1.85964e-27	1.91512e-51
ENSG00000176444.19_12	CLK2	221	1643	1651	905	1758	1062	1224	7.43439	7.47059	4.09502	7.95475	4.80543	5.53846	2.89421	2.90122	2.03387	2.99182	2.26467	2.46949	2.06806e-105	1.10265e-106	9.597e-62	9.55484e-122	5.35213e-100	5.89866e-77	3.18778e-81	1.15405e-109	6.10174e-111	5.01018e-66	5.23869e-126	2.84129e-104
ENSG00000198056.16_12	PRIM1	235	1747	1299	242	1380	261	533	7.43404	5.52766	1.02979	5.87234	1.11064	2.26809	2.89415	2.46667	0.0423463	2.55394	0.151389	1.18147	2.93236e-110	3.69098e-66	1	1.41356e-77	1	6.70078e-06	7.26765e-10	1.62891e-114	2.17065e-70	0.657473	8.14589e-82	0.0643248
ENSG00000133119.13_8	RFC3	464	3447	3131	596	3226	367	823	7.42888	6.74784	1.28448	6.95259	0.790948	1.77371	2.89314	2.75443	0.361188	2.79755	-0.338345	0.826768	3.80436e-170	8.89551e-148	1	1.9278e-160	1	0.296285	4.93316e-05	2.03769e-174	4.79206e-152	0.0150692	1.03434e-164	0.0480362
ENSG00000198131.15_13	ZNF544	313	2325	2170	439	2212	912	820	7.42812	6.93291	1.40256	7.06709	2.91374	2.61981	2.893	2.79346	0.488058	2.82112	1.54287	1.38946	4.66161e-134	1.02623e-120	1	3.06224e-129	8.91385e-52	1.62491e-15	1.21371e-19	2.54205e-138	5.61795e-125	0.00144614	1.66998e-133	4.98231e-56
ENSG00000133739.16_8	LRRCC1	872	6453	5405	1181	5929	1676	2834	7.40023	6.19839	1.35436	6.79931	1.92202	3.25	2.88757	2.63189	0.437609	2.76539	0.942622	1.70044	1.75798e-229	4.10902e-178	1	1.5422e-211	7.44098e-35	8.24189e-62	4.54525e-66	9.27596e-234	2.18798e-182	7.5374e-05	8.15374e-216	4.34738e-39
ENSG00000140406.4_9	TLNRD1	45	333	310	170	358	148	158	7.4	6.88889	3.77778	7.95556	3.28889	3.51111	2.88753	2.78427	1.91754	2.99196	1.7176	1.81193	7.65411e-26	1.08962e-22	3.09019e-11	7.00311e-31	6.68389e-11	3.8728e-05	4.42201e-09	5.68783e-30	8.35661e-27	1.79903e-15	4.8942e-35	4.5969e-15
ENSG00000188112.10_12	C6orf132	298	2205	1579	331	1664	465	582	7.39933	5.29866	1.11074	5.58389	1.5604	1.95302	2.88739	2.40563	0.151519	2.48127	0.641918	0.965707	5.56486e-129	7.33217e-73	1	2.89802e-84	3.97761e-06	0.0182726	2.64783e-06	3.04174e-133	4.24487e-77	0.758912	1.65252e-88	2.95909e-10
ENSG00000168393.13_13	DTYMK	227	1679	1453	424	1534	381	609	7.39648	6.40088	1.86784	6.75771	1.67841	2.68282	2.88684	2.67827	0.901372	2.75653	0.747099	1.42375	1.03049e-106	2.85433e-84	1.0493e-05	2.67424e-96	1.01929e-06	1.46599e-12	1.18425e-16	5.74474e-111	1.62104e-88	6.5754e-10	1.50272e-100	7.50085e-11
ENSG00000053372.5_7	MRTO4	238	1760	1382	338	1338	358	696	7.39496	5.80672	1.42017	5.62185	1.5042	2.92437	2.88654	2.53772	0.506062	2.49104	0.588998	1.54813	2.48048e-110	2.44135e-73	1	2.7497e-72	0.00154675	5.68062e-18	4.03482e-22	1.37766e-114	1.41176e-77	0.00305512	1.5982e-76	1.22983e-07
ENSG00000171848.16_9	RRM2	1777	13139	11467	1761	11156	175	1517	7.39392	6.45301	0.990996	6.278	0.0984806	0.853686	2.88634	2.68997	-0.0130488	2.6503	-3.34402	-0.228223	7.57495e-290	1.56941e-242	1	2.53152e-241	2.24341e-194	1.35223e-16	9.86024e-21	3.96449e-294	8.24832e-247	0.0923046	1.3314e-245	1.16595e-198
ENSG00000163939.19_18	PBRM1	1934	14295	14282	2900	14089	3989	7001	7.39142	7.38469	1.49948	7.2849	2.06256	3.61996	2.88585	2.88454	0.584465	2.86491	1.04444	1.85597	6.49773e-296	2.5738e-296	3.06521e-08	3.67926e-300	1.45019e-61	2.42645e-110	1.28214e-114	3.39822e-300	1.34444e-300	1.84529e-12	1.92118e-304	7.95368e-66
ENSG00000138092.11_9	CENPO	249	1839	1845	398	1982	249	341	7.38554	7.40964	1.59839	7.95984	1	1.36948	2.8847	2.8894	0.676623	2.99274	0	0.453626	9.32359e-114	1.28073e-114	0.130524	1.66827e-132	1	1	0.892458	5.15742e-118	7.04164e-119	9.15508e-06	9.07805e-137	0.436897
ENSG00000138182.15_9	KIF20B	5280	38976	35533	10838	35888	4535	10000	7.38182	6.72973	2.05265	6.79697	0.858902	1.89394	2.88398	2.75055	1.03749	2.76489	-0.219435	0.92139	0	0	3.94211e-53	0	1	3.18941e-14	2.46077e-18	0	0	2.06642e-57	0	0.0788726
ENSG00000115392.13_17	FANCL	225	1660	1515	305	1638	517	813	7.37778	6.73333	1.35556	7.28	2.29778	3.61333	2.88319	2.75132	0.438884	2.86394	1.20024	1.85333	1.48841e-105	2.46875e-91	1	1.03965e-107	5.92294e-22	1.23593e-31	7.568e-36	8.30446e-110	1.38943e-95	0.0162068	5.77102e-112	3.68136e-26
ENSG00000171428.15_6	NAT1	64	472	364	113	463	245	294	7.375	5.6875	1.76562	7.23438	3.82812	4.59375	2.88264	2.50779	0.820179	2.85487	1.93664	2.19967	2.59208e-36	5.87236e-22	1	1.00718e-36	1.57036e-22	4.23588e-17	3.05928e-21	1.74669e-40	4.56177e-26	0.00192852	6.72039e-41	9.71876e-27
ENSG00000172167.8_7	MTBP	347	2557	2303	759	2300	633	1119	7.36888	6.63689	2.18732	6.62824	1.82421	3.22478	2.88144	2.73051	1.12916	2.72863	0.86727	1.6892	2.43116e-141	1.65397e-120	5.14198e-18	4.60844e-125	5.71637e-15	3.33675e-33	2.02215e-37	1.31985e-145	9.05588e-125	2.85983e-22	2.51965e-129	3.7541e-19
ENSG00000144231.11_9	POLR2D	109	803	699	220	711	238	381	7.36697	6.41284	2.01835	6.52294	2.18349	3.49541	2.88107	2.68096	1.01318	2.70552	1.12663	1.80546	6.40856e-59	2.83318e-46	0.00296545	8.11677e-50	6.34135e-09	1.04984e-14	8.00368e-19	3.88657e-63	1.78109e-50	1.95959e-07	5.02649e-54	4.48215e-13
ENSG00000148297.16_12	MED22	64	470	461	108	504	229	272	7.34375	7.20312	1.6875	7.875	3.57812	4.25	2.87652	2.84862	0.754888	2.97728	1.8392	2.08746	4.24353e-36	6.39646e-35	1	1.42895e-42	1.42183e-19	4.12491e-14	3.19216e-18	2.86416e-40	4.31174e-39	0.00590158	9.17992e-47	8.98189e-24
ENSG00000204519.11_7	ZNF551	137	1006	872	372	547	374	295	7.34307	6.36496	2.71533	3.9927	2.72993	2.15328	2.87638	2.67015	1.44113	1.99736	1.44886	1.10654	3.29488e-71	1.09025e-55	2.67844e-15	3.91755e-21	3.72217e-22	0.101093	1.59806e-05	1.93418e-75	6.59718e-60	1.5129e-19	3.08153e-25	2.30975e-26
ENSG00000083093.11_16	PALB2	613	4501	4164	2544	4038	2475	3682	7.34258	6.79282	4.15008	6.58728	4.03752	6.00653	2.87629	2.76401	2.05314	2.71968	2.01347	2.58653	1.51785e-193	1.62046e-173	1.16171e-124	9.46877e-172	7.01507e-145	2.24679e-168	1.16923e-172	8.06983e-198	8.642e-178	6.00056e-129	5.05756e-176	3.6707e-149
ENSG00000188566.15_8	NDOR1	72	528	461	151	525	259	436	7.33333	6.40278	2.09722	7.29167	3.59722	6.05556	2.87447	2.6787	1.06848	2.86625	1.84688	2.59826	3.48489e-40	2.09237e-31	0.0586267	1.12428e-41	2.80963e-22	2.57906e-34	1.55215e-38	2.29028e-44	1.45374e-35	4.04797e-06	7.27029e-46	1.74208e-26
ENSG00000223496.3_8	EXOSC6	31	227	240	51	232	142	334	7.32258	7.74194	1.64516	7.48387	4.58065	10.7742	2.87235	2.95269	0.718229	2.90378	2.19555	3.42951	4.66358e-17	4.89787e-19	1	7.11821e-19	6.17769e-15	1.67487e-39	9.81582e-44	4.08084e-21	4.02025e-23	0.0729702	5.84754e-23	4.05946e-19
ENSG00000159905.15_10	ZNF221	119	871	852	222	795	795	638	7.31933	7.15966	1.86555	6.68067	6.68067	5.36134	2.87171	2.83989	0.899598	2.73999	2.73999	2.42259	7.12575e-63	9.00146e-61	0.0476715	3.0938e-56	3.52887e-101	1.89125e-43	1.09088e-47	4.27434e-67	5.36824e-65	3.27978e-06	1.87038e-60	1.87198e-105
ENSG00000163535.18_12	SGO2	1196	8747	8279	2202	8135	614	1031	7.31355	6.92224	1.84114	6.80184	0.513378	0.86204	2.87057	2.79124	0.880597	2.76592	-0.961907	-0.214173	4.66456e-254	1.37275e-236	1.64145e-21	1.42488e-238	1.92657e-17	3.18668e-12	2.60307e-16	2.45219e-258	7.22273e-241	9.0041e-26	7.49777e-243	1.23824e-21
ENSG00000037897.17_11	METTL1	103	753	682	210	691	292	616	7.31068	6.62136	2.03883	6.70874	2.83495	5.98058	2.87001	2.72713	1.02774	2.74604	1.50332	2.58029	2.31063e-55	1.13594e-46	0.00401868	7.85521e-50	2.30906e-18	7.39923e-47	4.22379e-51	1.41522e-59	7.13264e-51	2.66632e-07	4.86391e-54	1.47375e-22
ENSG00000197343.11_17	ZNF655	374	2733	2903	478	2797	1652	1954	7.30749	7.76203	1.27807	7.47861	4.41711	5.2246	2.86938	2.95643	0.353972	2.90277	2.1431	2.38532	3.17457e-146	2.13966e-160	1	1.56753e-157	1.54726e-125	8.09925e-101	4.30011e-105	1.71914e-150	1.14617e-164	0.0296764	8.41582e-162	8.13406e-130
ENSG00000177971.9_7	IMP3	23	168	158	40	137	67	71	7.30435	6.86957	1.73913	5.95652	2.91304	3.08696	2.86876	2.78022	0.798366	2.57447	1.54253	1.62619	3.09529e-12	1.04877e-10	1	3.21321e-08	0.0105337	1	0.000421653	3.11805e-16	1.1104e-14	0.0747172	3.7643e-12	8.58983e-07
ENSG00000256294.8_10	ZNF225	153	1115	1087	576	1168	788	816	7.28758	7.10458	3.76471	7.63399	5.15033	5.33333	2.86544	2.82875	1.91254	2.93244	2.36466	2.41504	6.54987e-77	4.71739e-74	1.70083e-38	1.36429e-86	4.80864e-84	2.17816e-53	1.22053e-57	3.80121e-81	2.72366e-78	9.01243e-43	7.75429e-91	2.57697e-88
ENSG00000253719.4_7	ATXN7L3B	7	51	65	20	74	54	98	7.28571	9.28571	2.85714	10.5714	7.71429	14	2.86507	3.21501	1.51457	3.4021	2.94753	3.80735	0.0417077	0.000198696	1	3.63208e-06	1.39211e-06	8.16913e-12	6.7642e-16	8.21666e-06	2.99602e-08	0.0314085	4.82092e-10	1.02709e-10
ENSG00000187801.15_7	ZFP69B	64	466	489	122	504	360	432	7.28125	7.64062	1.90625	7.875	5.625	6.75	2.86419	2.93369	0.930737	2.97728	2.49185	2.75489	1.6876e-35	8.29923e-39	1	1.42895e-42	2.01594e-45	2.1436e-37	1.26817e-41	1.14507e-39	5.4439e-43	0.000269797	9.17992e-47	1.14192e-49
ENSG00000128965.13_9	CHAC1	22	160	180	122	35	238	618	7.27273	8.18182	5.54545	1.59091	10.8182	28.0909	2.8625	3.03242	2.47131	0.669851	3.43539	4.81203	1.69656e-11	1.17488e-14	1.25764e-11	1	5.30882e-43	1.01259e-98	5.38467e-103	1.76523e-15	1.07758e-18	7.29446e-16	0.89199	3.02548e-47
ENSG00000130347.13_8	RTN4IP1	64	465	329	99	457	150	281	7.26562	5.14062	1.54688	7.14062	2.34375	4.39062	2.86109	2.36194	0.629357	2.83605	1.22882	2.13443	2.71428e-35	1.72562e-17	1	6.58015e-36	5.66271e-06	2.50981e-15	1.88396e-19	1.84532e-39	1.46611e-21	0.0296544	4.41384e-40	4.22716e-10
ENSG00000042088.14_10	TDP1	443	3213	2594	936	2774	748	1284	7.25282	5.85553	2.11287	6.26185	1.68849	2.89842	2.85854	2.5498	1.0792	2.64659	0.755732	1.53527	5.15054e-160	6.73781e-114	2.6796e-19	9.73481e-133	2.08128e-13	3.64704e-29	2.27032e-33	2.7694e-164	3.70637e-118	1.48274e-23	5.29555e-137	1.38743e-17
ENSG00000076382.17_12	SPAG5	980	7102	6276	1436	6452	277	679	7.24694	6.40408	1.46531	6.58367	0.282653	0.692857	2.85737	2.67899	0.551202	2.71889	-1.8229	-0.52937	1.50942e-233	2.0601e-196	0.000395873	5.13202e-212	1.03381e-53	3.36619e-24	2.18868e-28	7.95728e-238	1.09138e-200	2.56112e-08	2.71306e-216	5.75362e-58
ENSG00000140365.16_7	COMMD4	73	528	457	89	523	106	119	7.23288	6.26027	1.21918	7.16438	1.45205	1.63014	2.85457	2.64623	0.285909	2.84084	0.538096	0.704993	9.02522e-40	1.86616e-30	1	4.86645e-41	1	1	0.230135	5.94468e-44	1.30629e-34	0.468283	3.15675e-45	0.00426015
ENSG00000171861.11_9	MRM3	131	947	705	208	790	355	583	7.22901	5.38168	1.58779	6.03053	2.70992	4.45038	2.8538	2.42806	0.667017	2.59229	1.43825	2.15393	8.58156e-67	1.25116e-38	1	8.81064e-51	9.77641e-21	3.00311e-32	1.83049e-36	5.09171e-71	8.21727e-43	0.00105284	5.43531e-55	6.12595e-25
ENSG00000141560.15_9	FN3KRP	205	1481	1431	289	1552	477	588	7.22439	6.98049	1.40976	7.57073	2.32683	2.86829	2.85288	2.80333	0.495446	2.92043	1.21837	1.52019	2.69657e-95	1.93446e-90	1	4.68185e-107	7.08403e-21	1.2477e-14	9.52446e-19	1.52306e-99	1.08965e-94	0.00648609	2.60117e-111	4.43472e-25
ENSG00000136982.6_9	DSCC1	286	2062	1662	597	1686	421	702	7.20979	5.81119	2.08741	5.8951	1.47203	2.45455	2.84996	2.53883	1.06172	2.55952	0.557805	1.29546	1.50145e-120	4.04502e-84	1.26906e-12	3.18955e-90	0.000688795	6.47035e-11	5.52031e-15	8.25791e-125	2.29792e-88	7.30352e-17	1.80476e-94	5.4125e-08
ENSG00000205060.11_8	SLC35B4	220	1585	1397	456	1393	488	1159	7.20455	6.35	2.07273	6.33182	2.21818	5.26818	2.84891	2.66676	1.05153	2.66262	1.14938	2.39731	5.50688e-100	3.68279e-81	1.94426e-09	2.53692e-84	2.21272e-19	4.21065e-70	2.29351e-74	3.0908e-104	2.10265e-85	1.15448e-13	1.44653e-88	1.40063e-23
ENSG00000170468.8_6	RIOX1	80	576	554	133	604	303	338	7.2	6.925	1.6625	7.55	3.7875	4.225	2.848	2.79181	0.733354	2.91648	1.92125	2.07895	6.77767e-43	4.60161e-40	1	7.7851e-49	1.61632e-27	1.0278e-17	7.3299e-22	4.38259e-47	2.99447e-44	0.00284995	4.84057e-53	9.74627e-32
ENSG00000117525.14_8	F3	3704	26662	27428	13734	21940	11972	22079	7.19816	7.40497	3.70788	5.92333	3.23218	5.96085	2.84763	2.88849	1.8906	2.56641	1.69251	2.57552	0	0	2.65779e-190	3.57636e-260	1.00829e-185	3.81894e-291	1.97219e-295	0	0	1.37035e-194	1.87558e-264	5.24439e-190
ENSG00000100162.15_8	CENPM	71	511	423	67	457	77	67	7.19718	5.95775	0.943662	6.43662	1.08451	0.943662	2.84743	2.57477	-0.0836579	2.6863	0.117039	-0.0836579	2.41468e-38	8.55975e-27	1	1.00707e-32	1	1	0.0434458	1.60679e-42	6.22346e-31	0.486132	6.921e-37	0.354828
ENSG00000166170.12_10	BAG5	535	3843	3800	1766	3850	1259	2864	7.18318	7.1028	3.30093	7.19626	2.35327	5.35327	2.84462	2.82839	1.72287	2.84725	1.23467	2.42042	6.79404e-175	1.10005e-172	8.01806e-75	2.16091e-182	7.107e-46	1.72951e-130	9.07497e-135	3.63337e-179	5.86883e-177	4.16913e-79	1.15058e-186	4.02139e-50
ENSG00000175782.11_8	SLC35E3	132	948	921	260	826	380	479	7.18182	6.97727	1.9697	6.25758	2.87879	3.62879	2.84435	2.80266	0.977974	2.6456	1.52546	1.85949	2.11006e-66	1.95853e-63	0.000983839	1.0099e-54	2.6547e-24	9.71674e-20	6.69889e-24	1.2533e-70	1.16013e-67	6.4278e-08	6.13401e-59	1.62825e-28
ENSG00000132561.14_16	MATN2	266	1910	1396	373	2556	241	132	7.18045	5.24812	1.40226	9.60902	0.906015	0.496241	2.84407	2.3918	0.487749	3.26439	-0.142393	-1.01089	5.66918e-114	1.20326e-65	1	6.61716e-180	1	5.80995e-16	4.29539e-20	3.13492e-118	7.08511e-70	0.00300594	3.52558e-184	0.846876
ENSG00000118007.13_9	STAG1	1412	10134	10058	2099	10130	4058	5977	7.17705	7.12323	1.48654	7.17422	2.87394	4.233	2.84339	2.83253	0.571962	2.84282	1.52303	2.08168	2.70142e-261	1.66022e-259	2.51694e-06	2.16554e-270	7.68092e-117	2.59687e-135	1.36033e-139	1.41889e-265	8.70179e-264	1.55896e-10	1.13409e-274	4.04877e-121
ENSG00000174405.15_11	LIG4	538	3859	3461	1140	3212	2439	2916	7.17286	6.43309	2.11896	5.97026	4.53346	5.42007	2.84255	2.68551	1.08336	2.57779	2.18061	2.43831	3.15852e-175	5.5524e-149	1.14631e-22	1.98102e-137	2.79892e-161	1.50828e-133	7.90711e-138	1.68869e-179	2.99014e-153	6.26641e-27	1.07413e-141	1.46081e-165
ENSG00000101412.13_8	E2F1	97	695	645	232	715	176	469	7.16495	6.64948	2.39175	7.37113	1.81443	4.83505	2.84096	2.73324	1.25807	2.88189	0.859519	2.27353	1.35014e-50	1.77443e-44	1.18599e-06	8.23967e-56	0.0029949	4.22374e-29	2.63096e-33	8.41943e-55	1.12605e-48	7.30832e-11	4.9883e-60	2.40072e-07
ENSG00000135457.11_10	TFCP2	287	2055	1383	1944	1997	1858	1842	7.16028	4.81882	6.77352	6.95819	6.47387	6.41812	2.84002	2.26868	2.75991	2.79871	2.69463	2.68215	1.9974e-119	1.96662e-58	2.96539e-166	4.02745e-119	2.30751e-182	7.77578e-119	4.09424e-123	1.09952e-123	1.17967e-62	1.52934e-170	2.21325e-123	1.20076e-186
ENSG00000113194.13_7	FAF2	757	5413	4970	2417	4762	4147	3896	7.15059	6.56539	3.19287	6.29062	5.4782	5.14663	2.83806	2.71488	1.67485	2.6532	2.4537	2.36363	5.13041e-206	1.97452e-182	3.66785e-85	1.45405e-177	9.69743e-246	2.09212e-146	1.09289e-150	2.71738e-210	1.05005e-186	1.90271e-89	7.75329e-182	5.02379e-250
ENSG00000175283.8_7	DOLK	96	686	723	107	711	324	578	7.14583	7.53125	1.11458	7.40625	3.375	6.02083	2.8371	2.91289	0.156504	2.88874	1.75489	2.58996	5.85904e-50	7.89323e-55	1	1.37269e-55	9.09104e-26	1.52945e-44	8.79045e-49	3.66327e-54	4.79074e-59	0.828098	8.31482e-60	5.52781e-30
ENSG00000254685.8_11	FPGT	42	300	281	51	278	114	142	7.14286	6.69048	1.21429	6.61905	2.71429	3.38095	2.8365	2.74211	0.280108	2.72662	1.44057	1.75743	1.60093e-22	8.30031e-20	1	1.93712e-20	1.29852e-05	0.000448081	5.55587e-08	1.24674e-26	6.6965e-24	0.59955	1.54168e-24	9.77652e-10
ENSG00000102384.14_11	CENPI	763	5437	4927	1020	4849	468	737	7.12582	6.4574	1.33683	6.35518	0.613368	0.965924	2.83306	2.69095	0.418814	2.66793	-0.705175	-0.0500184	1.05376e-205	1.34235e-178	1	8.86727e-181	3.62389e-05	0.00058228	7.27032e-08	5.58222e-210	7.14661e-183	0.00036636	4.72316e-185	2.75581e-09
ENSG00000132773.12_6	TOE1	154	1097	974	290	993	386	542	7.12338	6.32468	1.88312	6.44805	2.50649	3.51948	2.83256	2.66099	0.913123	2.68886	1.32567	1.81536	1.68568e-74	1.32291e-60	0.00159833	1.24648e-65	1.07534e-19	5.22794e-21	3.54245e-25	9.83476e-79	7.89422e-65	1.04905e-07	7.34824e-70	6.78534e-24
ENSG00000109586.12_12	GALNT7	1388	9873	10412	2091	9852	2875	4387	7.11311	7.50144	1.50648	7.09798	2.07133	3.16066	2.83048	2.90717	0.591185	2.82741	1.05055	1.66023	5.75183e-257	3.10934e-276	4.32225e-07	2.78148e-265	7.79709e-55	1.53399e-71	8.34191e-76	3.02282e-261	1.62733e-280	2.64293e-11	1.45726e-269	4.33196e-59
ENSG00000151773.13_9	CCDC122	146	1038	943	263	1049	1387	1398	7.10959	6.4589	1.80137	7.18493	9.5	9.57534	2.82977	2.69129	0.849094	2.84497	3.24793	3.25932	5.34058e-71	2.46619e-60	0.0353183	1.11244e-75	1.16738e-185	1.5737e-130	8.25701e-135	3.13691e-75	1.47253e-64	2.41774e-06	6.4314e-80	6.07219e-190
ENSG00000168612.5_7	ZSWIM1	123	873	920	536	881	745	972	7.09756	7.47967	4.35772	7.1626	6.05691	7.90244	2.82732	2.90298	2.12357	2.84048	2.59858	2.9823	2.67225e-61	2.1853e-67	1.19912e-42	3.50231e-65	2.7235e-90	1.71704e-86	9.20666e-91	1.6092e-65	1.28095e-71	6.32882e-47	2.0665e-69	1.4544e-94
ENSG00000178229.8_6	ZNF543	123	873	881	311	926	520	803	7.09756	7.1626	2.52846	7.52846	4.22764	6.52846	2.82732	2.84048	1.33826	2.91235	2.07985	2.70674	2.67225e-61	1.28168e-62	7.19283e-11	6.56067e-71	2.21534e-50	1.07834e-63	5.92916e-68	1.6092e-65	7.60732e-67	4.20363e-15	3.82547e-75	1.24122e-54
ENSG00000172878.14_6	METAP1D	65	461	367	68	416	165	188	7.09231	5.64615	1.04615	6.4	2.53846	2.89231	2.82626	2.49727	0.065095	2.67807	1.34395	1.53222	2.76841e-34	8.54336e-22	1	1.10911e-29	4.78757e-08	0.00076286	9.6066e-08	1.89838e-38	6.65423e-26	0.929398	7.83104e-34	3.43465e-12
ENSG00000110723.12_15	EXPH5	531	3766	2895	1998	3527	2542	2085	7.09228	5.45198	3.76271	6.64218	4.78719	3.92655	2.82625	2.44678	1.91177	2.73166	2.25918	1.97326	5.38399e-171	6.87392e-112	2.02525e-96	2.09022e-161	2.24383e-173	2.91729e-72	1.58497e-76	2.88268e-175	3.78708e-116	1.04886e-100	1.12106e-165	1.16933e-177
ENSG00000185722.18_15	ANKFY1	719	5096	5212	1054	5206	1603	2426	7.08762	7.24896	1.46592	7.24061	2.22949	3.37413	2.8253	2.85777	0.551811	2.85611	1.15671	1.75452	9.63417e-199	8.58899e-206	0.00573525	1.55555e-212	8.46057e-48	4.70307e-61	2.59709e-65	5.11504e-203	4.54204e-210	3.82172e-07	8.22258e-217	4.76813e-52
ENSG00000185298.13_9	CCDC137	295	2089	1776	885	2406	1006	1113	7.08136	6.02034	3	8.15593	3.41017	3.77288	2.82403	2.58984	1.58496	3.02785	1.76984	1.91567	1.11798e-119	1.7424e-91	7.93876e-40	7.42527e-154	2.03436e-68	7.39102e-44	4.25848e-48	6.15223e-124	9.80418e-96	4.20062e-44	3.99165e-158	1.10629e-72
ENSG00000116455.14_9	WDR77	111	785	709	142	680	181	221	7.07207	6.38739	1.27928	6.12613	1.63063	1.99099	2.82213	2.67523	0.355331	2.61498	0.70543	0.993487	8.58273e-56	1.46234e-46	1	3.28235e-45	0.0783799	1	0.00132378	5.2497e-60	9.1844e-51	0.213242	2.07835e-49	6.60208e-06
ENSG00000188549.13_13	CCDC9B	802	5669	5181	2040	5242	5132	5452	7.06858	6.4601	2.54364	6.53616	6.399	6.798	2.82142	2.69156	1.3469	2.70844	2.67785	2.76511	7.6258e-208	9.25988e-183	1.62443e-51	6.41952e-193	8.36712e-303	1.93928e-227	1.00309e-231	4.03781e-212	4.92363e-187	8.5254e-56	3.40956e-197	4.32723e-307
ENSG00000162688.17_7	AGL	491	3468	3757	707	3491	2482	2726	7.06314	7.65173	1.43992	7.10998	5.05499	5.55193	2.82031	2.93579	0.525987	2.82985	2.33771	2.47299	5.5463e-163	9.75828e-184	0.407444	4.05025e-171	2.08652e-179	5.97804e-132	3.13528e-136	2.97868e-167	5.18809e-188	2.93062e-05	2.16406e-175	1.08628e-183
ENSG00000272031.3_8	ANKRD34A	48	339	288	76	307	154	172	7.0625	6	1.58333	6.39583	3.20833	3.58333	2.82018	2.58496	0.662965	2.67713	1.68182	1.8413	3.36119e-25	2.56711e-18	1	5.70196e-22	4.67829e-11	4.50257e-06	4.8089e-10	2.52304e-29	2.14498e-22	0.0435021	4.41739e-26	3.21025e-15
ENSG00000165046.13_10	LETM2	249	1758	1372	505	1297	454	535	7.06024	5.51004	2.02811	5.20884	1.82329	2.14859	2.81972	2.46206	1.02014	2.38096	0.866547	1.10339	7.35469e-106	8.90767e-69	9.87931e-10	1.13502e-64	6.56599e-11	0.000202992	2.45337e-08	4.10258e-110	5.20369e-73	5.8454e-14	6.7026e-69	4.51519e-15
ENSG00000197903.8_7	H2BC12	2005	14131	12980	2096	13260	1516	3058	7.04788	6.47382	1.04539	6.61347	0.75611	1.52519	2.81719	2.69462	0.0640365	2.72541	-0.403332	0.608986	9.87786e-281	2.11734e-251	1	1.88063e-267	0.757669	1	0.00691259	5.17653e-285	1.11129e-255	0.53322	9.85191e-272	6.66493e-05
ENSG00000104450.13_5	SPAG1	397	2794	2243	425	2514	1105	783	7.03778	5.64987	1.07053	6.33249	2.78338	1.97229	2.81512	2.49822	0.0983238	2.66277	1.47684	0.979873	3.10129e-143	7.66559e-100	1	1.56138e-126	1.1778e-55	0.000513172	6.38115e-08	1.68247e-147	4.271e-104	0.937292	8.52888e-131	6.52596e-60
ENSG00000161217.12_12	PCYT1A	441	3098	3049	1009	2967	1254	1938	7.02494	6.91383	2.28798	6.72789	2.84354	4.39456	2.81249	2.78949	1.19408	2.75015	1.50769	2.13572	3.95824e-152	5.48199e-149	1.92705e-25	2.66141e-148	1.15103e-62	3.99373e-81	2.15133e-85	2.13728e-156	2.95207e-153	1.04549e-29	1.43457e-152	6.30255e-67
ENSG00000116285.13_8	ERRFI1	2000	14032	10207	3490	7712	9723	14006	7.016	5.1035	1.745	3.856	4.8615	7.003	2.81065	2.35149	0.803227	1.94711	2.2814	2.80797	4.96516e-279	1.19721e-174	1.98668e-21	4.41922e-107	7.08104e-291	0	0	2.60256e-283	6.3824e-179	1.09002e-25	2.45485e-111	3.66381e-295
ENSG00000136875.13_9	PRPF4	626	4391	3768	1887	3861	1642	2627	7.01438	6.01917	3.01438	6.16773	2.623	4.19649	2.81031	2.58956	1.59186	2.62474	1.39122	2.06918	2.79489e-183	3.62689e-145	1.2244e-67	6.21869e-157	1.65456e-65	1.59033e-91	8.4917e-96	1.49005e-187	1.95604e-149	6.37808e-72	3.34051e-161	9.02799e-70
ENSG00000123977.10_9	DAW1	213	1493	713	141	720	839	351	7.00939	3.34742	0.661972	3.38028	3.93897	1.64789	2.80929	1.74305	-0.595158	1.75714	1.97782	0.720618	2.1355e-93	1.21695e-17	0.261995	8.56586e-20	6.65206e-70	1	0.0341206	1.21033e-97	1.03201e-21	1.86633e-05	6.88961e-24	3.61074e-74
ENSG00000278677.2_8	H2AC17	1	7	11	4	12	0	2	7	11	4	12	0	2	2.80735	3.45943	2	3.58496	-Inf	1	1	1	1	1	1	1	1	0.158693	0.0349751	0.376447	0.020154	1
ENSG00000167264.18_12	DUS2	106	742	767	238	727	552	592	7	7.23585	2.24528	6.85849	5.20755	5.58491	2.80735	2.85516	1.1669	2.77789	2.3806	2.48153	1.07283e-52	6.77793e-56	1.25416e-05	2.89875e-53	3.58088e-63	3.10384e-42	1.7986e-46	6.64129e-57	4.0984e-60	7.86849e-10	1.77163e-57	1.95976e-67
ENSG00000154188.10_14	ANGPT1	166	1158	981	86	690	91	135	6.9759	5.90964	0.518072	4.15663	0.548193	0.813253	2.80238	2.56307	-0.948775	2.05541	-0.867245	-0.298224	2.3601e-76	7.00064e-57	0.000924619	4.48024e-28	1	0.169141	2.74001e-05	1.3712e-80	4.21852e-61	6.03734e-08	3.21625e-32	0.000110508
ENSG00000170734.12_7	POLH	691	4819	4710	1058	4884	1696	2246	6.97395	6.81621	1.53111	7.06802	2.45441	3.25036	2.80198	2.76897	0.614582	2.82131	1.29538	1.7006	1.37356e-190	6.10705e-185	0.000125489	8.15848e-202	1.47028e-59	2.55057e-54	1.42641e-58	7.31122e-195	3.2455e-189	8.02925e-09	4.32352e-206	8.09404e-64
ENSG00000126814.7_10	TRMT5	295	2055	1819	1159	2070	623	1698	6.9661	6.1661	3.92881	7.01695	2.11186	5.75593	2.80035	2.62436	1.97409	2.81084	1.07852	2.52505	1.30433e-116	2.16e-95	5.95775e-71	5.2832e-123	1.47102e-21	1.82626e-101	9.69352e-106	7.19431e-121	1.20914e-99	3.10154e-75	2.89379e-127	9.16352e-26
ENSG00000122085.17_11	MTERF4	383	2665	2309	859	2275	1531	2230	6.95822	6.02872	2.24282	5.93995	3.99739	5.82245	2.79872	2.59185	1.16531	2.57045	1.99906	2.54163	1.07841e-137	2.00565e-109	2.62049e-21	2.90716e-111	1.56649e-108	7.23264e-123	3.80385e-127	5.8686e-142	1.10663e-113	1.43872e-25	1.60821e-115	8.28218e-113
ENSG00000154920.15_8	EME1	90	626	598	144	614	122	181	6.95556	6.64444	1.6	6.82222	1.35556	2.01111	2.79817	2.73215	0.678072	2.77024	0.438884	1.00799	7.00522e-45	1.79466e-41	1	1.3939e-45	1	1	0.00262285	4.48076e-49	1.15777e-45	0.00432282	8.80597e-50	0.00835775
ENSG00000130713.17_14	EXOSC2	476	3310	2732	732	2798	862	1390	6.95378	5.7395	1.53782	5.87815	1.81092	2.92017	2.7978	2.52092	0.620882	2.55536	0.856726	1.54605	2.11976e-156	5.2514e-115	0.00439705	6.80412e-125	7.83981e-19	1.67669e-31	1.02795e-35	1.14187e-160	2.88617e-119	2.92027e-07	3.72074e-129	4.98398e-23
ENSG00000066135.13_10	KDM4A	211	1467	1503	503	1323	964	1144	6.95261	7.12322	2.38389	6.27014	4.56872	5.4218	2.79755	2.83253	1.25332	2.6485	2.19179	2.43877	2.15938e-91	1.98469e-95	1.66726e-15	2.36606e-80	4.36132e-89	1.93627e-71	1.05312e-75	1.22804e-95	1.11088e-99	9.39939e-20	1.35723e-84	2.33064e-93
ENSG00000183779.7_6	ZNF703	184	1279	1197	582	1232	288	646	6.95109	6.50543	3.16304	6.69565	1.56522	3.51087	2.79724	2.70165	1.66131	2.74322	0.646363	1.81183	2.61481e-82	9.91557e-74	1.67953e-30	7.91492e-81	0.00265223	1.19539e-24	7.74265e-29	1.50544e-86	5.72823e-78	9.00599e-35	4.53655e-85	2.12263e-07
ENSG00000164144.16_11	ARFIP1	326	2265	2201	845	2241	1348	1972	6.94785	6.75153	2.59202	6.87423	4.13497	6.04908	2.79657	2.75522	1.37408	2.7812	2.04788	2.59672	4.79033e-124	5.99101e-119	2.45622e-29	3.6324e-127	3.53291e-103	8.71301e-118	4.58894e-122	2.62815e-128	3.28347e-123	1.32083e-33	1.98319e-131	1.87264e-107
ENSG00000179841.8_6	AKAP5	52	361	549	49	455	108	59	6.94231	10.5577	0.942308	8.75	2.07692	1.13462	2.79542	3.40022	-0.0857299	3.12928	1.05445	0.182203	1.51472e-26	5.84327e-54	1	7.5136e-42	0.0232652	1	0.381344	1.11614e-30	3.55516e-58	0.544182	4.85375e-46	1.92227e-06
ENSG00000197275.14_9	RAD54B	117	810	715	267	661	112	206	6.92308	6.11111	2.28205	5.64957	0.957265	1.76068	2.79141	2.61143	1.19033	2.49814	-0.0630098	0.816136	3.34327e-56	5.21497e-45	6.01304e-07	1.51388e-40	1	1	0.0290778	2.04256e-60	3.30124e-49	3.68378e-11	9.84e-45	0.836724
ENSG00000166938.13_10	DIS3L	806	5573	4101	1094	4595	1670	2278	6.91439	5.08809	1.35732	5.70099	2.07196	2.8263	2.7896	2.34712	0.440761	2.51121	1.051	1.49892	9.5647e-202	3.06083e-123	1	1.85148e-156	8.34165e-42	4.57579e-40	2.67527e-44	5.07465e-206	1.67267e-127	9.42273e-05	9.94615e-161	4.77075e-46
ENSG00000183439.10_11	TRIM61	46	318	333	131	256	161	249	6.91304	7.23913	2.84783	5.56522	3.5	5.41304	2.78932	2.85582	1.50986	2.47644	1.80735	2.43644	2.9709e-23	1.90002e-25	9.62269e-05	1.47848e-15	5.66673e-13	1.74433e-17	1.24862e-21	2.28971e-27	1.40296e-29	6.14083e-09	1.3128e-19	3.79553e-17
ENSG00000166704.13_12	ZNF606	114	788	804	159	632	557	328	6.91228	7.05263	1.39474	5.54386	4.88596	2.87719	2.78916	2.81816	0.479993	2.47089	2.28864	1.52466	7.6445e-55	5.5462e-57	1	4.29666e-38	1.4089e-60	5.76204e-08	5.56665e-12	4.69276e-59	3.34089e-61	0.0496974	2.83983e-42	7.74419e-65
ENSG00000188312.15_8	CENPP	124	857	684	173	671	159	268	6.91129	5.51613	1.39516	5.41129	1.28226	2.16129	2.78896	2.46366	0.480432	2.43597	0.358687	1.11189	5.29627e-59	1.32099e-38	1	3.48303e-39	1	0.180576	2.94049e-05	3.21064e-63	8.67705e-43	0.0384245	2.2856e-43	0.0104689
ENSG00000198954.9_9	KIFBP	972	6715	6571	3886	6669	3181	5609	6.90844	6.76029	3.99794	6.86111	3.27263	5.77058	2.78836	2.75708	1.99926	2.77844	1.71045	2.52872	6.43168e-218	5.44807e-212	3.69359e-146	7.62209e-224	1.67255e-127	1.70747e-195	8.85206e-200	3.39959e-222	2.87755e-216	1.90617e-150	4.02115e-228	8.78766e-132
ENSG00000175087.10_8	PDIK1L	43	297	268	143	257	176	279	6.90698	6.23256	3.32558	5.97674	4.09302	6.48837	2.78805	2.63982	1.73361	2.57936	2.03317	2.69786	1.60381e-21	1.57286e-17	1.93121e-07	5.38267e-17	4.3218e-17	1.96538e-23	1.28953e-27	1.2757e-25	1.33565e-21	1.1762e-11	4.59038e-21	2.78556e-21
ENSG00000197061.5_6	H4C3	469	3238	3438	633	3470	527	1373	6.90405	7.33049	1.34968	7.39872	1.12367	2.92751	2.78744	2.87391	0.432618	2.88728	0.168215	1.54967	1.96691e-153	1.87133e-168	1	1.01507e-176	1	2.59125e-31	1.59021e-35	1.06113e-157	9.99911e-173	0.00169456	5.41399e-181	0.00983418
ENSG00000076321.11_7	KLHL20	247	1705	1704	451	1646	807	1343	6.90283	6.89879	1.82591	6.66397	3.26721	5.43725	2.78719	2.78634	0.868616	2.73638	1.70806	2.44288	1.64601e-101	1.3132e-101	1.45611e-05	4.93745e-100	5.35353e-55	6.84643e-81	3.68941e-85	9.21977e-106	7.2988e-106	9.14754e-10	2.76221e-104	2.97187e-59
ENSG00000198700.10_6	IPO9	1213	8371	7995	1882	7838	2867	4529	6.90107	6.5911	1.55153	6.46167	2.36356	3.73372	2.78682	2.72052	0.633687	2.69191	1.24096	1.90061	5.69531e-236	5.5437e-222	3.22633e-08	2.4743e-223	2.0009e-72	1.77624e-99	9.43957e-104	3.00195e-240	2.92251e-226	1.94263e-12	1.30549e-227	1.08332e-76
ENSG00000184661.14_9	CDCA2	1364	9407	9050	2310	9314	539	962	6.89663	6.6349	1.69355	6.82845	0.395161	0.705279	2.78589	2.73007	0.760049	2.77156	-1.33949	-0.503735	3.95498e-245	4.43981e-233	2.38488e-15	1.34718e-250	1.48238e-38	6.8026e-29	4.24234e-33	2.0819e-249	2.33686e-237	1.34663e-19	7.07515e-255	8.56716e-43
ENSG00000148019.14_17	CEP78	563	3881	3473	984	3390	1096	1714	6.89343	6.16874	1.74778	6.02131	1.94671	3.0444	2.78522	2.62498	0.805523	2.59008	0.961041	1.60616	4.38157e-169	8.40285e-143	6.66259e-10	6.53948e-143	1.54011e-27	6.32374e-40	3.69939e-44	2.34786e-173	4.53914e-147	3.93491e-14	3.53447e-147	9.28558e-32
ENSG00000184436.12_8	THAP7	64	441	441	173	509	282	478	6.89062	6.89062	2.70312	7.95312	4.40625	7.46875	2.78463	2.78463	1.43463	2.99152	2.13955	2.90087	4.38182e-32	4.20232e-32	3.19022e-06	1.98269e-43	9.54469e-30	1.68903e-44	9.70931e-49	3.06207e-36	2.90236e-36	1.98114e-10	1.269e-47	5.69424e-34
ENSG00000092094.11_9	OSGEP	228	1571	1500	314	1534	677	676	6.89035	6.57895	1.37719	6.72807	2.9693	2.96491	2.78458	2.71786	0.461731	2.75019	1.57012	1.56799	2.57985e-95	1.17214e-88	1	6.36932e-96	2.89687e-42	3.71236e-18	2.62878e-22	1.45705e-99	6.61593e-93	0.0101566	3.58089e-100	1.65413e-46
ENSG00000160193.12_8	WDR4	147	1011	856	202	842	245	301	6.87755	5.82313	1.37415	5.72789	1.66667	2.04762	2.78189	2.54179	0.458539	2.518	0.736966	1.03395	1.49232e-67	5.17272e-50	1	1.05473e-50	0.00108084	0.486385	8.31997e-05	8.83973e-72	3.1958e-54	0.0361823	6.50869e-55	8.55162e-08
ENSG00000187792.5_8	ZNF70	140	962	1161	274	1126	718	882	6.87143	8.29286	1.95714	8.04286	5.12857	6.3	2.78061	3.05187	0.968749	3.00771	2.35856	2.65535	1.27347e-64	1.78233e-88	0.000625052	1.34046e-87	6.92429e-78	6.74378e-67	3.69199e-71	7.60144e-69	1.00617e-92	4.06168e-08	7.60933e-92	3.72935e-82
ENSG00000145386.11_8	CCNA2	1402	9622	9373	2381	9236	224	752	6.86305	6.68545	1.69829	6.58773	0.159772	0.536377	2.77885	2.74102	0.764081	2.71978	-2.64592	-0.898682	1.25504e-245	1.23099e-237	8.10042e-16	1.06745e-240	4.14407e-123	1.00669e-56	5.60172e-61	6.60548e-250	6.47513e-242	4.55848e-20	5.61519e-245	2.17994e-127
ENSG00000186834.4_5	HEXIM1	509	3493	4280	2140	4225	2444	3084	6.86248	8.40864	4.20432	8.30059	4.80157	6.05894	2.77873	3.07187	2.07187	3.05321	2.26351	2.59907	5.0761e-159	4.42503e-213	1.10533e-114	5.04054e-216	4.83074e-170	1.18962e-154	6.20337e-159	2.73085e-163	2.33671e-217	5.71346e-119	2.66287e-220	2.51851e-174
ENSG00000011332.22_16	DPF1	65	446	367	85	468	70	102	6.86154	5.64615	1.30769	7.2	1.07692	1.56923	2.77853	2.49727	0.387023	2.848	0.106915	0.650058	2.73631e-32	8.54336e-22	1	6.49662e-37	1	1	0.378238	1.90671e-36	6.65423e-26	0.276587	4.32531e-41	0.427796
ENSG00000075188.9_13	NUP37	303	2079	1719	700	1741	730	1343	6.86139	5.67327	2.31023	5.74587	2.40924	4.43234	2.7785	2.50418	1.20804	2.52253	1.26858	2.14807	1.07282e-115	9.94676e-84	1.95957e-19	8.70969e-90	3.21722e-32	8.01281e-64	4.40458e-68	5.92227e-120	5.65478e-88	1.08329e-23	4.93048e-94	1.8993e-36
ENSG00000139133.7_6	ALG10	260	1781	1591	407	1590	798	1244	6.85	6.11923	1.56538	6.11538	3.06923	4.78462	2.7761	2.61335	0.646517	2.61244	1.61788	2.2584	6.17512e-104	4.30383e-86	0.249746	8.98833e-90	2.54446e-50	2.35308e-66	1.28929e-70	3.44998e-108	2.43663e-90	1.77679e-05	5.0885e-94	1.42579e-54
ENSG00000182150.19_18	ERCC6L2	767	5239	5519	1323	5918	3065	3926	6.83051	7.19557	1.7249	7.71578	3.99609	5.11864	2.77199	2.84711	0.786515	2.94781	1.99859	2.35576	5.19142e-194	1.32641e-209	7.79875e-12	4.71961e-238	2.43891e-159	4.14225e-146	2.16396e-150	2.75978e-198	7.01027e-214	4.51578e-16	2.48361e-242	1.27338e-163
ENSG00000138587.6_8	MNS1	557	3804	3888	416	3784	481	609	6.82944	6.98025	0.746858	6.79354	0.863555	1.09336	2.77177	2.80328	-0.421094	2.76416	-0.21164	0.128765	9.97817e-166	6.75392e-172	0.0114601	2.65779e-171	1	1	0.00210283	5.35367e-170	3.60459e-176	7.70583e-07	1.41999e-175	0.344589
ENSG00000177302.16_12	TOP3A	336	2294	2093	1052	2197	750	1167	6.82738	6.22917	3.13095	6.53869	2.23214	3.47321	2.77133	2.63904	1.6466	2.709	1.15843	1.79627	6.24108e-123	3.32591e-106	1.38151e-48	8.61455e-120	2.15293e-28	1.39857e-39	8.19317e-44	3.42653e-127	1.84149e-110	7.26463e-53	4.73015e-124	1.29235e-32
ENSG00000105948.13_7	IFT56	150	1024	940	152	921	197	656	6.82667	6.26667	1.01333	6.14	1.31333	4.37333	2.77118	2.6477	0.0191088	2.61824	0.393233	2.12873	9.70808e-68	2.76262e-58	1	7.59193e-59	1	4.57669e-35	2.74316e-39	5.74851e-72	1.65794e-62	0.629261	4.55397e-63	0.00253012
ENSG00000136783.10_6	NIPSNAP3A	154	1051	1147	212	1103	289	338	6.82468	7.44805	1.37662	7.16234	1.87662	2.19481	2.77076	2.89686	0.461134	2.84043	0.908139	1.13409	3.01045e-69	2.12e-80	1	1.35234e-78	2.26834e-07	0.0132089	1.88456e-06	1.77597e-73	1.21198e-84	0.0306553	7.78144e-83	1.64826e-11
ENSG00000180340.7_6	FZD2	160	1091	1244	274	1352	454	603	6.81875	7.775	1.7125	8.45	2.8375	3.76875	2.76951	2.95884	0.776104	3.07895	1.50462	1.91409	2.43716e-71	8.71789e-89	0.165667	5.72877e-105	4.1866e-28	4.82428e-26	3.08339e-30	1.43017e-75	4.9198e-93	1.16823e-05	3.1892e-109	2.51629e-32
ENSG00000160957.15_10	RECQL4	95	645	576	178	686	186	221	6.78947	6.06316	1.87368	7.22105	1.95789	2.32632	2.7633	2.60007	0.905878	2.85221	0.969303	1.21805	3.36974e-45	1.10632e-36	0.378011	8.39063e-53	8.69433e-05	0.0806849	1.26287e-05	2.15167e-49	7.36124e-41	2.71501e-05	5.13534e-57	6.67664e-09
ENSG00000189369.9_7	GSPT2	239	1620	2655	1194	1736	1534	2179	6.77824	11.1088	4.99582	7.2636	6.41841	9.11715	2.76091	3.47363	2.32072	2.86068	2.68222	3.18858	3.59527e-96	4.62444e-196	2.61941e-93	3.83306e-112	3.06066e-160	2.03297e-173	1.05746e-177	2.02779e-100	2.45042e-200	1.35735e-97	2.119e-116	1.59767e-164
ENSG00000184677.18_16	ZBTB40	315	2134	1866	813	1890	1057	924	6.7746	5.92381	2.58095	6	3.35556	2.93333	2.76014	2.56653	1.3679	2.58496	1.74655	1.55254	1.56224e-116	4.58284e-93	2.74313e-28	2.03564e-99	1.3805e-69	3.30904e-23	2.17786e-27	8.61738e-121	2.57318e-97	1.4783e-32	1.13952e-103	7.49658e-74
ENSG00000196757.8_12	ZNF700	272	1842	1789	960	1974	1042	1171	6.77206	6.57721	3.52941	7.25735	3.83088	4.30515	2.75959	2.71747	1.81943	2.85944	1.93768	2.10606	2.53808e-105	1.30415e-100	5.34691e-54	1.28176e-122	9.25362e-80	1.98242e-55	1.10657e-59	1.41642e-109	7.2578e-105	2.80119e-58	7.02294e-127	4.97667e-84
ENSG00000186272.13_12	ZNF17	131	886	942	269	962	469	558	6.76336	7.19084	2.05344	7.34351	3.58015	4.25954	2.75774	2.84616	1.03804	2.87647	1.84002	2.0907	1.61168e-59	2.06757e-66	8.14105e-05	1.14982e-71	6.30082e-39	3.56811e-29	2.22105e-33	9.75827e-64	1.21514e-70	5.18538e-09	6.69358e-76	3.63642e-43
ENSG00000065457.11_16	ADAT1	247	1670	1490	489	1660	995	1358	6.76113	6.03239	1.97976	6.72065	4.02834	5.49798	2.75727	2.59273	0.985323	2.7486	2.01019	2.4589	5.63703e-98	1.00597e-80	1.2864e-08	1.83531e-101	2.6744e-81	1.88932e-82	1.01669e-86	3.17061e-102	5.74743e-85	7.70528e-13	1.0248e-105	1.43715e-85
ENSG00000122870.12_7	BICC1	251	1695	2551	366	2396	1937	1433	6.75299	10.1633	1.45817	9.54582	7.71713	5.70916	2.75553	3.3453	0.544156	3.25487	2.94806	2.51328	7.06769e-99	7.794e-181	1	1.04254e-171	1.21078e-208	3.05498e-89	1.63438e-93	3.97151e-103	4.14619e-185	0.000764387	5.56882e-176	6.28584e-213
ENSG00000106477.20_17	CEP41	233	1573	1493	291	1444	345	1106	6.75107	6.40773	1.24893	6.19742	1.48069	4.74678	2.75512	2.67981	0.320689	2.63167	0.566266	2.24695	1.03857e-93	5.57463e-86	1	1.12219e-84	0.00473455	4.26516e-60	2.3567e-64	5.88192e-98	3.15736e-90	0.129579	6.395e-89	3.8188e-07
ENSG00000205208.5_8	C4orf46	88	594	637	178	673	120	246	6.75	7.23864	2.02273	7.64773	1.36364	2.79545	2.75489	2.85572	1.0163	2.93503	0.447459	1.48308	1.39047e-41	2.38183e-47	0.0372672	1.97879e-54	1	4.01767e-05	4.59057e-09	9.06137e-46	1.48995e-51	2.55377e-06	1.20379e-58	0.00781756
ENSG00000106144.20_6	CASP2	341	2296	2219	550	2275	350	957	6.73314	6.50733	1.6129	6.67155	1.02639	2.80645	2.75128	2.70207	0.68966	2.73802	0.0375832	1.48875	1.46402e-121	2.57661e-115	0.0035318	6.14917e-125	1	2.20635e-21	1.48726e-25	8.04581e-126	1.41557e-119	2.33925e-07	3.36241e-129	0.234538
ENSG00000184743.13_11	ATL3	1071	7201	7400	1693	6933	2345	5065	6.72362	6.90943	1.58077	6.47339	2.18954	4.72923	2.74924	2.78857	0.660623	2.69452	1.13063	2.2416	1.20809e-217	7.52673e-227	1.29579e-08	3.86846e-214	1.5844e-56	4.45926e-148	2.32884e-152	6.38629e-222	3.96519e-231	7.76248e-13	2.04421e-218	8.76278e-61
ENSG00000169136.13_9	ATF5	119	800	607	140	720	123	272	6.72269	5.10084	1.17647	6.05042	1.03361	2.28571	2.74904	2.35073	0.234465	2.59704	0.0476967	1.19265	3.38235e-54	1.71313e-31	1	5.74399e-47	1	0.0254794	3.75858e-06	2.08029e-58	1.18934e-35	0.517481	3.6008e-51	0.421967
ENSG00000129354.12_12	AP1M2	252	1694	1551	617	1689	262	182	6.72222	6.15476	2.44841	6.70238	1.03968	0.722222	2.74894	2.6217	1.29185	2.74467	0.0561431	-0.469485	1.64434e-98	5.19709e-85	6.38799e-20	1.74112e-102	1	1.07275e-05	1.17627e-09	9.24201e-103	2.9477e-89	3.52382e-24	9.71442e-107	0.249435
ENSG00000167112.10_9	TRUB2	103	692	654	137	656	277	448	6.71845	6.34951	1.3301	6.36893	2.68932	4.34951	2.74813	2.66665	0.411532	2.67105	1.42724	2.12085	1.15121e-47	4.64458e-43	1	2.61179e-45	5.21632e-16	1.77682e-24	1.15236e-28	7.26681e-52	2.96911e-47	0.123096	1.65293e-49	3.38634e-20
ENSG00000183891.6_8	TTC32	45	302	245	123	302	234	256	6.71111	5.44444	2.73333	6.71111	5.2	5.68889	2.74655	2.44478	1.45066	2.74655	2.37851	2.50815	2.58128e-21	9.71452e-14	0.00070967	1.43348e-22	2.99957e-28	5.12598e-19	3.57386e-23	2.06172e-25	9.16292e-18	4.61754e-08	1.10157e-26	1.80165e-32
ENSG00000150456.11_9	EEF1AKMT1	117	784	460	168	667	254	358	6.70085	3.93162	1.4359	5.70085	2.17094	3.05983	2.74435	1.97513	0.521953	2.51118	1.11832	1.61345	4.39447e-53	3.24815e-16	1	3.92017e-41	1.714e-09	2.43982e-10	2.12732e-14	2.71582e-57	2.85878e-20	0.0253944	2.54193e-45	1.20247e-13
ENSG00000137337.16_15	MDC1	1602	10734	9764	3555	9664	3686	4783	6.70037	6.09488	2.2191	6.03246	2.30087	2.98564	2.74424	2.6076	1.14998	2.59275	1.20218	1.57804	2.89488e-247	1.04925e-216	1.13663e-48	2.82305e-221	4.54997e-76	3.94493e-65	2.16516e-69	1.52338e-251	5.53664e-221	5.97598e-53	1.49005e-225	2.45559e-80
ENSG00000156802.13_9	ATAD2	3624	24281	22384	6490	23350	4143	8244	6.70006	6.1766	1.79084	6.44316	1.14321	2.27483	2.74417	2.62681	0.840636	2.68777	0.193093	1.18576	2.42003e-295	1.12227e-265	2.30536e-29	1.7355e-290	0.0237672	3.03117e-34	1.82535e-38	1.26571e-299	5.87914e-270	1.23951e-33	9.07025e-295	1.96521e-06
ENSG00000189144.15_11	ZNF573	99	663	552	155	564	384	343	6.69697	5.57576	1.56566	5.69697	3.87879	3.46465	2.74351	2.47917	0.646768	2.51019	1.95561	1.79271	1.02993e-45	4.27831e-32	1	2.72403e-35	2.35996e-35	6.4532e-13	5.16587e-17	6.55669e-50	2.95505e-36	0.00591802	1.83387e-39	1.37687e-39
ENSG00000168876.9_12	ANKRD49	117	782	756	365	774	503	632	6.68376	6.46154	3.11966	6.61538	4.29915	5.40171	2.74066	2.69188	1.64139	2.72583	2.10405	2.43342	7.11049e-53	7.72326e-50	2.95994e-19	1.77846e-54	8.53411e-50	2.35504e-43	1.35948e-47	4.39706e-57	4.77304e-54	1.63822e-23	1.08185e-58	4.78664e-54
ENSG00000159055.4_8	MIS18A	139	928	807	470	869	294	468	6.67626	5.80576	3.38129	6.2518	2.11511	3.36691	2.73904	2.53748	1.75758	2.64427	1.08073	1.75142	3.58379e-61	2.30974e-47	7.86089e-28	5.78931e-57	1.86324e-10	1.07074e-16	7.78948e-21	2.15917e-65	1.44458e-51	4.23996e-32	3.49111e-61	1.2898e-14
ENSG00000247626.5_7	MARS2	41	273	178	142	208	151	174	6.65854	4.34146	3.46341	5.07317	3.68293	4.2439	2.73521	2.11818	1.7922	2.34289	1.88085	2.08539	4.97492e-19	1.33711e-06	7.22253e-08	5.36866e-11	9.39931e-13	1.89549e-08	1.78719e-12	4.15026e-23	1.72664e-10	4.3712e-12	5.54958e-15	6.31292e-17
ENSG00000187778.14_13	MCRS1	153	1018	884	282	992	437	589	6.65359	5.77778	1.84314	6.48366	2.85621	3.84967	2.73413	2.53051	0.882164	2.69681	1.5141	1.94474	9.08873e-66	5.52609e-51	0.00643169	5.45954e-66	2.81276e-27	1.76743e-26	1.12417e-30	5.40931e-70	3.39858e-55	4.29151e-07	3.21585e-70	1.6974e-31
ENSG00000115159.17_7	GPD2	830	5517	5257	1049	5451	1319	1889	6.64699	6.33373	1.26386	6.56747	1.58916	2.2759	2.7327	2.66306	0.337831	2.71534	0.668261	1.18644	4.33208e-193	3.49413e-180	1	4.23047e-197	2.27821e-16	3.77966e-18	2.67681e-22	2.30368e-197	1.85947e-184	0.00739748	2.245e-201	1.47629e-20
ENSG00000145604.17_12	SKP2	321	2132	2360	408	2333	384	528	6.64174	7.35202	1.27103	7.26791	1.19626	1.64486	2.73156	2.87814	0.345996	2.86154	0.258533	0.717965	3.80777e-114	1.48678e-134	1	3.48104e-137	1	1	0.0127899	2.10514e-118	8.07025e-139	0.0475007	1.88797e-141	0.00277042
ENSG00000196652.12_4	ZKSCAN5	308	2044	1986	799	2125	1257	1951	6.63636	6.44805	2.59416	6.89935	4.08117	6.33442	2.73039	2.68886	1.37527	2.78646	2.02898	2.66321	7.05458e-111	4.72519e-106	3.64158e-28	2.98734e-123	2.83047e-97	5.56181e-122	2.92557e-126	3.91486e-115	2.61668e-110	1.96301e-32	1.636e-127	1.50445e-101
ENSG00000168077.14_6	SCARA3	131	869	607	142	1132	93	221	6.63359	4.63359	1.08397	8.64122	0.709924	1.68702	2.72979	2.21213	0.116324	3.11124	-0.494264	0.75448	2.01171e-57	1.08683e-27	1	1.02429e-92	1	1	0.0540767	1.22456e-61	7.82567e-32	1	5.77779e-97	0.0606592
ENSG00000105676.14_15	ARMC6	237	1572	1245	336	1306	251	362	6.63291	5.25316	1.41772	5.51055	1.05907	1.52743	2.72964	2.39319	0.503574	2.4622	0.0828003	0.611103	5.01936e-92	2.70303e-60	1	1.90578e-69	1	1	0.178566	2.8511e-96	1.61414e-64	0.00301011	1.11482e-73	0.18534
ENSG00000138798.13_9	EGF	308	2040	1421	347	2138	301	306	6.62338	4.61364	1.12662	6.94156	0.977273	0.993506	2.72757	2.2059	0.172005	2.79526	-0.0331669	-0.0093987	1.3118e-110	5.32438e-56	1	2.66889e-124	1	1	0.000561796	7.2825e-115	3.21812e-60	0.635253	1.46009e-128	0.561254
ENSG00000125741.6_13	OPA3	31	205	219	75	239	129	159	6.6129	7.06452	2.41935	7.70968	4.16129	5.12903	2.72528	2.82059	1.27462	2.94667	2.05703	2.35869	5.67895e-14	4.33755e-16	1	6.84701e-20	2.88216e-12	6.50191e-10	5.7728e-14	5.37932e-18	3.8277e-20	0.000146261	5.49961e-24	1.94793e-16
ENSG00000106305.10_6	AIMP2	150	991	893	367	860	444	687	6.60667	5.95333	2.44667	5.73333	2.96	4.58	2.72392	2.5737	1.29082	2.51937	1.5656	2.19535	6.84937e-64	5.36449e-53	4.73137e-12	1.07154e-51	2.89285e-29	8.87226e-39	5.21468e-43	4.097e-68	3.27522e-57	2.73553e-16	6.5852e-56	1.72914e-33
ENSG00000188811.14_7	NHLRC3	167	1103	1058	718	972	922	1033	6.60479	6.33533	4.2994	5.82036	5.52096	6.18563	2.72351	2.66342	2.10414	2.54111	2.46492	2.62892	7.47236e-70	5.14062e-65	3.81772e-54	2.6214e-58	2.71803e-100	6.04414e-75	3.27383e-79	4.40146e-74	3.03228e-69	1.99985e-58	1.57461e-62	1.44269e-104
ENSG00000143970.18_15	ASXL2	1220	8045	7376	3738	7339	5005	5760	6.59426	6.0459	3.06393	6.01557	4.10246	4.72131	2.72121	2.59596	1.61539	2.5887	2.03649	2.23919	9.08664e-222	1.09383e-195	7.68739e-98	1.16622e-201	2.34594e-200	1.92006e-155	1.00108e-159	4.79937e-226	5.79728e-200	3.98042e-102	6.18063e-206	1.2188e-204
ENSG00000204104.12_12	TRAF3IP1	917	6034	6451	1491	6217	3742	4881	6.58015	7.0349	1.62595	6.77972	4.0807	5.32279	2.71812	2.81453	0.701287	2.76122	2.02882	2.41218	2.24543e-198	5.29067e-219	2.13033e-09	4.0603e-215	4.84559e-178	1.10305e-168	5.73995e-173	1.19235e-202	2.79058e-223	1.26564e-13	2.14547e-219	2.52322e-182
ENSG00000177646.20_11	ACAD9	431	2835	2777	581	2725	1042	1501	6.57773	6.44316	1.34803	6.32251	2.41763	3.4826	2.71759	2.68777	0.43085	2.6605	1.2736	1.80016	1.78695e-135	1.70679e-131	1	1.04674e-132	2.41191e-42	1.12024e-47	6.37694e-52	9.73499e-140	9.27704e-136	0.00251864	5.69435e-137	1.37666e-46
ENSG00000146587.18_8	RBAK	264	1734	1826	1137	1737	1240	1337	6.56818	6.91667	4.30682	6.57955	4.69697	5.06439	2.71549	2.79008	2.10662	2.71799	2.23173	2.34039	5.82621e-98	3.9247e-107	1.13256e-77	1.19281e-102	1.53012e-109	8.45001e-75	4.57821e-79	3.2772e-102	2.17098e-111	5.88495e-82	6.65407e-107	8.08603e-114
ENSG00000184992.13_13	BRI3BP	48	314	255	69	276	102	81	6.54167	5.3125	1.4375	5.75	2.125	1.6875	2.70966	2.40939	0.523562	2.52356	1.08746	0.754888	1.0529e-21	8.01139e-14	1	1.30444e-17	0.0255328	1	0.239125	8.35108e-26	7.54937e-18	0.15692	1.09903e-21	2.11295e-06
ENSG00000269335.7_14	IKBKG	454	2968	3868	1785	2890	2465	3361	6.53744	8.51982	3.93172	6.36564	5.42952	7.40308	2.70873	3.09082	1.97516	2.67031	2.44082	2.88813	2.3021e-138	5.44996e-204	3.61578e-95	2.44137e-138	1.72797e-189	1.00156e-193	5.1943e-198	1.2523e-142	2.88343e-208	1.87307e-99	1.32259e-142	8.98256e-194
ENSG00000196458.11_11	ZNF605	119	777	793	135	1164	1049	552	6.52941	6.66387	1.13445	9.78151	8.81513	4.63866	2.70695	2.73636	0.181998	3.29006	3.13998	2.21371	2.66683e-51	1.31067e-53	1	1.00178e-102	5.98705e-146	2.20921e-32	1.34576e-36	1.65879e-55	7.98216e-58	0.743833	5.58748e-107	3.13179e-150
ENSG00000156853.13_9	ZNF689	57	372	346	183	395	235	391	6.52632	6.07018	3.21053	6.92982	4.12281	6.85965	2.70627	2.60174	1.68281	2.79282	2.04363	2.77813	8.89056e-26	2.27877e-22	1.56808e-09	1.87514e-30	2.43494e-23	1.71286e-34	1.03017e-38	6.60959e-30	1.75804e-26	9.29951e-14	1.31551e-34	1.4999e-27
ENSG00000167522.17_15	ANKRD11	4340	28307	29638	14443	26542	25128	36146	6.52235	6.82903	3.32788	6.11567	5.78986	8.32857	2.70539	2.77168	1.7346	2.61251	2.53353	3.05807	1.01804e-292	0	1.17597e-162	2.92826e-278	0	0	0	5.327e-297	0	6.06548e-167	1.53184e-282	0
ENSG00000143756.12_6	FBXO28	387	2524	1912	1215	2023	1373	1678	6.52196	4.94057	3.13953	5.22739	3.5478	4.33592	2.70531	2.30468	1.65055	2.38609	1.82693	2.11634	3.77394e-125	3.86799e-76	3.60777e-54	4.2419e-89	7.5914e-89	1.65735e-72	9.00149e-77	2.06837e-129	2.22451e-80	1.88968e-58	2.40362e-93	4.05762e-93
ENSG00000164053.22_12	ATRIP	210	1369	1214	341	1361	533	802	6.51905	5.78095	1.62381	6.48095	2.5381	3.81905	2.70466	2.53131	0.699382	2.69621	1.34375	1.93321	9.74231e-82	4.31633e-66	0.215349	9.4837e-85	4.19228e-27	2.76194e-34	1.66281e-38	5.61613e-86	2.53902e-70	1.52708e-05	5.40289e-89	2.53203e-31
ENSG00000204713.11_8	TRIM27	475	3096	2954	1684	2888	1988	2890	6.51789	6.21895	3.54526	6.08	4.18526	6.08421	2.70441	2.63667	1.82589	2.60407	2.06532	2.60507	2.46352e-141	1.71791e-131	1.9159e-80	6.69755e-132	3.89106e-133	1.21992e-149	6.36932e-154	1.33749e-145	9.33801e-136	9.9481e-85	3.64552e-136	2.04158e-137
ENSG00000138496.17_12	PARP9	258	1680	1593	395	1828	1134	1568	6.51163	6.17442	1.53101	7.08527	4.39535	6.07752	2.70302	2.6263	0.614482	2.82482	2.13598	2.60348	5.97451e-95	5.40591e-87	0.9253	9.1225e-114	5.44562e-97	4.17255e-101	2.21497e-105	3.37676e-99	3.0566e-91	6.79419e-05	5.03477e-118	2.89476e-101
ENSG00000275835.5_15	TUBGCP5	445	2893	2865	719	2987	1150	1834	6.50112	6.4382	1.61573	6.71236	2.58427	4.12135	2.70069	2.68666	0.692186	2.74682	1.36976	2.04312	1.49978e-135	8.75636e-134	0.000134366	1.5982e-148	7.58996e-51	1.11594e-71	6.06756e-76	8.16916e-140	4.75398e-138	8.60217e-09	8.61332e-153	4.24898e-55
ENSG00000180035.13_8	ZNF48	98	637	651	232	732	587	655	6.5	6.64286	2.36735	7.46939	5.9898	6.68367	2.70044	2.7318	1.24327	2.90099	2.58251	2.74064	7.32454e-43	6.75485e-45	1.86787e-06	1.46063e-57	2.21645e-73	2.15685e-54	1.20595e-58	4.73681e-47	4.27765e-49	1.1545e-10	8.79419e-62	1.19925e-77
ENSG00000144362.12_7	PHOSPHO2	24	156	161	43	164	75	131	6.5	6.70833	1.79167	6.83333	3.125	5.45833	2.70044	2.74595	0.841302	2.77259	1.64386	2.44846	6.16795e-10	1.09449e-10	1	8.67702e-12	0.000665639	2.44828e-08	2.31626e-12	6.85861e-14	1.15942e-14	0.0484292	8.65884e-16	5.22725e-08
ENSG00000145725.21_13	PPIP5K2	1527	9922	9940	3266	9859	3265	4059	6.49771	6.5095	2.13883	6.45645	2.13818	2.65815	2.69993	2.70255	1.09682	2.69074	1.09638	1.41042	1.10453e-233	6.3829e-235	1.39078e-42	2.2261e-240	4.85905e-62	2.30656e-45	1.32234e-49	5.82251e-238	3.35872e-239	7.34074e-47	1.17108e-244	2.66322e-66
ENSG00000128000.17_11	ZNF780B	193	1254	1425	232	1453	961	522	6.49741	7.38342	1.20207	7.5285	4.97927	2.70466	2.69986	2.88429	0.265524	2.91236	2.31594	1.43545	4.06055e-76	1.32626e-94	1	2.12077e-101	1.19329e-95	4.87884e-11	4.1448e-15	2.36024e-80	7.43379e-99	0.300206	1.18426e-105	6.35204e-100
ENSG00000204920.11_13	ZNF155	103	665	654	346	649	382	426	6.45631	6.34951	3.35922	6.30097	3.70874	4.13592	2.69071	2.66665	1.74813	2.65557	1.89093	2.04821	3.21767e-44	4.64458e-43	1.68553e-20	1.64013e-44	1.87812e-33	1.11921e-21	7.5054e-26	2.06579e-48	2.96911e-47	9.28154e-25	1.04274e-48	1.10289e-37
ENSG00000152133.17_9	GPATCH11	544	3510	2737	1354	2656	1162	2016	6.45221	5.03125	2.48897	4.88235	2.13603	3.70588	2.68979	2.33092	1.31555	2.28758	1.09493	1.88982	5.99472e-150	9.58947e-98	3.87947e-38	6.96072e-97	1.3065e-35	1.45338e-64	7.98208e-69	3.24021e-154	5.35545e-102	2.05633e-42	3.90745e-101	7.61938e-40
ENSG00000130544.12_10	ZNF557	165	1064	935	303	1006	448	580	6.44848	5.66667	1.83636	6.09697	2.71515	3.51515	2.68896	2.5025	0.876852	2.60809	1.44103	1.81359	2.66469e-66	3.30109e-52	0.00306969	6.27338e-63	8.00205e-26	2.17982e-22	1.45012e-26	1.58358e-70	2.02074e-56	2.02914e-07	3.72263e-67	4.86328e-30
ENSG00000259956.2_6	RBM15B	530	3417	3497	761	3356	2193	3696	6.44717	6.59811	1.43585	6.33208	4.13774	6.97358	2.68867	2.72205	0.521904	2.66268	2.04884	2.8019	9.27924e-148	9.61006e-154	0.276058	9.38389e-150	2.53703e-139	7.9361e-194	4.11559e-198	5.02069e-152	5.16115e-158	1.96875e-05	5.05298e-154	1.3294e-143
ENSG00000276966.3_7	H4C5	774	4990	5137	1359	5266	1332	3290	6.44703	6.63695	1.75581	6.80362	1.72093	4.25065	2.68863	2.73052	0.81214	2.7663	0.783189	2.08768	1.29878e-178	2.09375e-187	4.85313e-13	2.79202e-201	5.83747e-22	3.29165e-105	1.7441e-109	6.93644e-183	1.11192e-191	2.78388e-17	1.47992e-205	3.62778e-26
ENSG00000185798.8_9	WDR53	133	857	754	629	766	496	870	6.44361	5.66917	4.72932	5.7594	3.72932	6.54135	2.68787	2.50314	2.24163	2.52592	1.89891	2.70959	3.03133e-55	1.66456e-43	2.79236e-53	4.3078e-47	1.11031e-42	2.48711e-68	1.35885e-72	1.85755e-59	1.06219e-47	1.46366e-57	2.69861e-51	6.33304e-47
ENSG00000176273.15_12	SLC35G1	88	567	484	96	419	179	269	6.44318	5.5	1.09091	4.76136	2.03409	3.05682	2.68777	2.45943	0.125531	2.25137	1.02438	1.61203	3.33463e-38	6.33618e-28	1	2.069e-21	3.74837e-05	2.4372e-07	2.43647e-11	2.22102e-42	4.54794e-32	1	1.6183e-25	2.85156e-09
ENSG00000103653.17_6	CSK	360	2318	1980	978	2100	882	1377	6.43889	5.5	2.71667	5.83333	2.45	3.825	2.68681	2.45943	1.44184	2.54432	1.29278	1.93546	4.88931e-117	4.47622e-89	4.3269e-36	1.14404e-103	2.11996e-38	1.55646e-52	8.73727e-57	2.69547e-121	2.52509e-93	2.29885e-40	6.37598e-108	1.22591e-42
ENSG00000165304.8_7	MELK	1535	9880	9348	2317	9718	1162	2737	6.43648	6.0899	1.50945	6.33094	0.757003	1.78306	2.68627	2.60642	0.594019	2.66242	-0.401629	0.834357	6.41909e-231	1.17443e-213	1.12942e-07	2.9336e-234	1	3.07329e-05	3.48722e-09	3.38577e-235	6.20145e-218	6.85453e-12	1.54489e-238	0.000189726
ENSG00000152359.15_13	POC5	179	1152	1065	477	1423	684	902	6.43575	5.94972	2.6648	7.94972	3.82123	5.03911	2.68611	2.57282	1.41403	2.9909	1.93404	2.33317	1.69769e-70	2.68988e-61	6.44802e-19	3.05625e-104	1.33977e-57	1.11801e-54	6.24833e-59	9.98523e-75	1.60207e-65	3.57369e-23	1.70227e-108	7.39754e-62
ENSG00000269343.9_14	ZNF587B	454	2920	2523	834	2649	1053	1177	6.43172	5.55727	1.837	5.8348	2.31938	2.59251	2.6852	2.47438	0.877355	2.54468	1.21374	1.37435	8.6419e-135	1.84722e-105	9.21554e-11	6.31031e-120	1.98736e-39	2.76938e-20	1.89502e-24	4.70948e-139	1.02356e-109	5.39299e-15	3.46416e-124	1.14499e-43
ENSG00000126790.12_9	L3HYPDH	170	1093	1363	562	1144	770	916	6.42941	8.01765	3.30588	6.72941	4.52941	5.38824	2.68469	3.00318	1.72504	2.75048	2.17932	2.42981	1.67069e-67	1.09621e-97	1.42877e-31	1.15317e-76	2.79409e-74	1.54006e-59	8.52086e-64	9.89743e-72	6.12237e-102	7.64457e-36	6.65534e-81	1.51024e-78
ENSG00000135829.17_6	DHX9	3502	22511	21246	2958	21841	5638	8818	6.42804	6.06682	0.84466	6.23672	1.60994	2.51799	2.68438	2.60094	-0.243557	2.64079	0.687004	1.33227	3.91038e-278	1.12411e-257	0.00048359	1.3619e-276	9.62874e-33	1.18138e-49	6.68463e-54	2.05e-282	5.89402e-262	3.1345e-08	7.1259e-281	5.67531e-37
ENSG00000095002.15_12	MSH2	1251	8039	7012	2249	7303	2821	3601	6.42606	5.60512	1.79776	5.83773	2.255	2.8785	2.68393	2.48674	0.846202	2.54541	1.17312	1.52532	1.24461e-215	1.95903e-175	8.82318e-20	1.68139e-194	1.92964e-65	4.83601e-53	2.71168e-57	6.58038e-220	1.04409e-179	4.8693e-24	8.92694e-199	1.05295e-69
ENSG00000197798.9_11	FAM118B	254	1632	1527	818	1481	828	1261	6.4252	6.01181	3.22047	5.83071	3.25984	4.96457	2.68374	2.5878	1.68727	2.54367	1.7048	2.31167	9.7147e-92	6.81432e-82	7.40452e-42	4.73727e-81	5.62623e-56	6.55718e-70	3.57281e-74	5.52191e-96	3.88546e-86	3.90946e-46	2.71384e-85	3.11582e-60
ENSG00000176055.10_8	MBLAC2	26	167	151	69	163	145	218	6.42308	5.80769	2.65385	6.26923	5.57692	8.38462	2.68326	2.53797	1.40808	2.64829	2.47947	3.06774	1.1569e-10	1.79398e-08	0.836038	8.5522e-11	4.48885e-18	5.51149e-22	3.68292e-26	1.2511e-14	2.08796e-12	6.11631e-05	8.94114e-15	2.87085e-22
ENSG00000135451.13_16	TROAP	312	2004	1877	350	1894	127	137	6.42308	6.01603	1.12179	6.07051	0.407051	0.439103	2.68326	2.58881	0.165809	2.60182	-1.29672	-1.18737	5.15754e-106	5.61529e-95	1	7.03582e-101	4.78428e-10	4.62699e-23	3.0511e-27	2.87664e-110	3.14582e-99	0.667686	3.93107e-105	3.33028e-14
ENSG00000161980.6_9	POLR3K	62	398	284	170	353	124	139	6.41935	4.58065	2.74194	5.69355	2	2.24194	2.68243	2.19555	1.45519	2.50933	1	1.16474	3.61693e-27	1.11487e-12	3.21426e-06	2.40042e-22	0.0123723	1	0.00116363	2.65054e-31	1.08715e-16	1.99631e-10	1.85032e-26	1.01155e-06
ENSG00000177082.13_10	WDR73	36	231	237	50	215	142	135	6.41667	6.58333	1.38889	5.97222	3.94444	3.75	2.68182	2.71882	0.473931	2.57827	1.97982	1.90689	1.89234e-15	3.29011e-16	1	5.77339e-14	5.31338e-13	8.71233e-05	1.02197e-08	1.72094e-19	2.89623e-20	0.274563	5.35465e-18	3.55791e-17
ENSG00000179958.10_9	DCTPP1	79	506	406	124	427	112	174	6.40506	5.13924	1.56962	5.40506	1.41772	2.20253	2.67921	2.36156	0.650416	2.43431	0.503574	1.13916	4.77999e-34	1.31756e-21	1	1.81574e-25	1	1	0.00044433	3.28206e-38	1.03112e-25	0.0110935	1.34469e-29	0.00554251
ENSG00000090316.16_7	MAEA	328	2100	2075	627	2201	924	1313	6.40244	6.32622	1.91159	6.71037	2.81707	4.00305	2.67862	2.66134	0.93477	2.74639	1.4942	2.0011	6.27504e-109	2.80953e-107	1.21438e-09	5.51119e-123	6.57727e-50	1.75334e-54	9.80176e-59	3.4904e-113	1.55386e-111	7.19548e-14	3.01884e-127	3.68785e-54
ENSG00000156876.10_9	SASS6	440	2817	2509	912	2376	677	980	6.40227	5.70227	2.07273	5.4	1.53864	2.22727	2.67858	2.51154	1.05153	2.43296	0.621652	1.15528	3.61707e-131	3.09559e-108	7.50366e-18	8.60028e-103	1.90435e-08	5.01939e-10	4.42978e-14	1.97536e-135	1.71055e-112	4.17566e-22	4.79632e-107	1.35637e-12
ENSG00000112576.13_14	CCND3	92	589	476	112	509	176	258	6.40217	5.17391	1.21739	5.53261	1.91304	2.80435	2.67856	2.37126	0.283793	2.46796	0.93587	1.48767	2.66869e-39	1.46287e-25	1	5.24662e-31	0.000556019	2.05738e-05	2.30442e-09	1.76477e-43	1.0781e-29	0.426175	3.66205e-35	4.35957e-08
ENSG00000166881.10_11	NEMP1	247	1576	1339	515	1364	310	699	6.38057	5.42105	2.08502	5.52227	1.25506	2.82996	2.67368	2.43857	1.06006	2.46526	0.327757	1.50078	6.44593e-89	4.08472e-66	6.92406e-11	6.36308e-72	1	1.23699e-16	9.01403e-21	3.67687e-93	2.40249e-70	4.04632e-15	3.70183e-76	0.0011632
ENSG00000108384.16_16	RAD51C	306	1950	1266	449	1699	650	860	6.37255	4.13725	1.46732	5.55229	2.12418	2.81046	2.67187	2.04867	0.553184	2.47308	1.08691	1.49081	2.80669e-103	2.19892e-43	1	5.34727e-85	9.87362e-23	1.34042e-19	9.26344e-24	1.56904e-107	1.40407e-47	0.000204424	3.04497e-89	6.10198e-27
ENSG00000132423.12_9	COQ3	127	809	550	205	677	160	329	6.37008	4.33071	1.61417	5.33071	1.25984	2.59055	2.67131	2.1146	0.690795	2.41433	0.333243	1.37326	4.57515e-52	9.85099e-23	1	8.54059e-39	1	1.18434e-05	1.30262e-09	2.83871e-56	7.55213e-27	0.000626161	5.6177e-43	0.0155216
ENSG00000104611.12_11	SH2D4A	685	4363	4024	1087	4112	1372	1707	6.36934	5.87445	1.58686	6.00292	2.00292	2.49197	2.67114	2.55445	0.666176	2.58566	1.0021	1.31729	1.67151e-165	5.59401e-146	3.404e-06	1.98967e-157	2.65989e-34	2.16516e-23	1.42164e-27	8.97022e-170	3.01613e-150	2.11508e-10	1.06828e-161	1.55813e-38
ENSG00000126787.13_13	DLGAP5	2553	16260	16207	3539	15743	315	1097	6.36898	6.34822	1.38621	6.16647	0.123384	0.429691	2.67106	2.66635	0.471148	2.62445	-3.01877	-1.21863	6.9892e-259	1.22107e-258	0.000330396	7.37483e-257	2.27539e-214	1.61809e-116	8.52792e-121	3.67234e-263	6.40075e-263	2.13296e-08	3.86988e-261	1.18049e-218
ENSG00000160352.11	ZNF714	260	1655	1394	638	1462	383	570	6.36538	5.36154	2.45385	5.62308	1.47308	2.19231	2.67025	2.42265	1.29504	2.49136	0.558833	1.13245	6.47521e-92	1.97816e-67	1.43264e-20	2.49975e-77	0.00188063	2.16659e-05	2.42973e-09	3.6791e-96	1.15933e-71	7.88727e-25	1.44136e-81	1.49827e-07
ENSG00000134809.9_8	TIMM10	141	897	771	173	722	238	419	6.3617	5.46809	1.22695	5.12057	1.68794	2.97163	2.66941	2.45104	0.295077	2.3563	0.755266	1.57126	1.07013e-56	1.87702e-42	1	4.17423e-39	0.000931024	2.08438e-11	1.7482e-15	6.52755e-61	1.20515e-46	0.285889	2.74026e-43	7.34478e-08
ENSG00000138658.16_12	ZGRF1	627	3983	3715	837	3852	614	1306	6.35247	5.92504	1.33493	6.14354	0.979266	2.08293	2.66732	2.56682	0.416762	2.61907	-0.0302268	1.05862	7.76701e-158	1.29482e-141	1	3.43983e-156	1	2.54351e-09	2.30286e-13	4.18053e-162	7.00015e-146	0.00090196	1.84798e-160	0.433039
ENSG00000135476.12_7	ESPL1	256	1625	1458	312	1560	314	255	6.34766	5.69531	1.21875	6.09375	1.22656	0.996094	2.66622	2.50978	0.285402	2.60733	0.294621	-0.00564656	2.36905e-90	9.59362e-75	1	3.37563e-88	1	1	0.0015784	1.34896e-94	5.53106e-79	0.184657	1.91493e-92	0.00242626
ENSG00000131467.12_12	PSME3	864	5482	4714	1247	4660	1383	2181	6.34491	5.45602	1.44329	5.39352	1.60069	2.52431	2.6656	2.44785	0.529358	2.43123	0.678698	1.33589	2.74302e-183	3.16031e-144	0.00512608	2.44447e-147	2.00418e-17	1.54884e-28	9.6845e-33	1.46232e-187	1.70588e-148	3.41148e-07	1.31827e-151	1.28836e-21
ENSG00000285077.4_13	ARHGAP11B	32	203	204	33	178	17	14	6.34375	6.375	1.03125	5.5625	0.53125	0.4375	2.66534	2.67243	0.0443941	2.47573	-0.912537	-1.19265	3.19632e-13	2.02928e-13	1	2.92211e-10	1	1	0.000269897	3.11199e-17	1.938e-17	0.900526	3.12927e-14	0.0825044
ENSG00000185127.7_4	C6orf120	53	336	385	92	373	292	543	6.33962	7.26415	1.73585	7.03774	5.50943	10.2453	2.6644	2.86079	0.795642	2.81511	2.4619	3.35689	1.77994e-22	1.50226e-29	1	4.58584e-29	1.11556e-36	3.30072e-61	1.82199e-65	1.38938e-26	1.06155e-33	0.00644385	3.25884e-33	6.4839e-41
ENSG00000217555.13_9	CKLF	9	57	59	14	53	10	18	6.33333	6.55556	1.55556	5.88889	1.11111	2	2.66297	2.71272	0.63743	2.558	0.152003	1	0.0462687	0.0202852	1	0.0957964	1	1	0.435145	9.18576e-06	3.74196e-06	0.411384	1.90185e-05	0.818897
ENSG00000130772.14_6	MED18	28	177	187	95	172	120	174	6.32143	6.67857	3.39286	6.14286	4.28571	6.21429	2.66025	2.73954	1.7625	2.61891	2.09954	2.63559	3.34348e-11	1.04916e-12	0.000274872	3.61775e-11	1.44029e-11	1.46031e-13	1.14624e-17	3.51021e-15	1.02267e-16	1.77183e-08	3.71508e-15	9.82058e-16
ENSG00000129255.16_7	MPDU1	275	1738	1396	376	1694	343	488	6.32	5.07636	1.36727	6.16	1.24727	1.77455	2.65992	2.3438	0.451301	2.62293	0.318777	0.82745	1.58583e-94	5.31028e-63	1	1.09113e-94	1	1	0.000987599	8.97067e-99	3.14982e-67	0.00642366	6.14202e-99	0.000863116
ENSG00000117228.11_9	GBP1	1674	10579	12244	1604	11599	2548	1875	6.31959	7.31422	0.958184	6.92891	1.5221	1.12007	2.65983	2.8707	-0.0616254	2.79263	0.606066	0.163591	9.59096e-231	4.90071e-282	1	1.93535e-271	6.99698e-20	0.666762	0.00011675	5.05906e-235	2.563e-286	0.0204123	1.01338e-275	4.40866e-24
ENSG00000132623.16_8	ANKEF1	141	891	747	322	889	799	687	6.31915	5.29787	2.28369	6.30496	5.66667	4.87234	2.65973	2.40541	1.19137	2.65649	2.5025	2.28461	4.4912e-56	8.03813e-40	1.33624e-08	1.57618e-58	3.25728e-91	8.75072e-42	5.08083e-46	2.74507e-60	5.24169e-44	8.00527e-13	9.46202e-63	1.73833e-95
ENSG00000103549.22_13	RNF40	727	4594	4324	1159	4365	2259	2984	6.31912	5.94773	1.59422	6.00413	3.10729	4.10454	2.65972	2.57234	0.672853	2.58595	1.63566	2.03722	2.08431e-168	1.97203e-153	8.88845e-07	6.35385e-162	5.98097e-101	6.24603e-95	3.32873e-99	1.11711e-172	1.05926e-157	5.46175e-11	3.40671e-166	3.17327e-105
ENSG00000224051.7_6	CPTP	22	139	131	74	120	141	175	6.31818	5.95455	3.36364	5.45455	6.40909	7.95455	2.65951	2.57399	1.75002	2.44746	2.68012	2.99178	2.79961e-08	3.38698e-07	0.0103037	3.15729e-06	2.77705e-19	1.15777e-16	8.42687e-21	3.39635e-12	4.23108e-11	6.91523e-07	4.17521e-10	1.75908e-23
ENSG00000124786.13_15	SLC35B3	329	2078	1995	728	1911	866	1464	6.31611	6.06383	2.21277	5.80851	2.63222	4.44985	2.65904	2.60023	1.14585	2.53817	1.39628	2.15376	7.66501e-107	5.41892e-100	6.06617e-18	8.2177e-97	1.08257e-42	3.84225e-68	2.09993e-72	4.27186e-111	3.01856e-104	3.37478e-22	4.61383e-101	6.17414e-47
ENSG00000166526.19_16	ZNF3	205	1294	1361	472	1329	788	976	6.3122	6.63902	2.30244	6.48293	3.8439	4.76098	2.65814	2.73097	1.20316	2.69665	1.94257	2.25126	8.27986e-76	3.88352e-83	2.93114e-13	3.34349e-83	7.18482e-65	1.80887e-54	1.01127e-58	4.81583e-80	2.21044e-87	1.67887e-17	1.90937e-87	3.92292e-69
ENSG00000129474.17_11	AJUBA	428	2699	2972	1478	2939	1359	1915	6.30607	6.94393	3.45327	6.86682	3.17523	4.4743	2.65674	2.79575	1.78796	2.77964	1.66686	2.16166	7.59916e-126	2.37267e-147	3.22117e-71	2.21136e-150	4.27798e-77	1.86654e-82	1.00433e-86	4.16278e-130	1.27852e-151	1.67638e-75	1.19037e-154	2.30656e-81
ENSG00000106077.19_13	ABHD11	46	290	217	67	189	77	81	6.30435	4.71739	1.45652	4.1087	1.67391	1.76087	2.65635	2.23799	0.542527	2.03868	0.743225	0.816288	3.16814e-19	1.10257e-09	1	6.05589e-07	1	1	0.170402	2.63529e-23	1.21269e-13	0.125878	7.64536e-11	0.00168797
ENSG00000187676.8_7	B3GLCT	348	2193	2264	554	1848	1452	1293	6.30172	6.50575	1.59195	5.31034	4.17241	3.71552	2.65575	2.70171	0.670799	2.40881	2.06088	1.89356	2.71381e-110	7.63209e-117	0.00732291	1.60995e-85	2.54445e-109	7.29671e-48	4.15128e-52	1.50742e-114	4.18862e-121	4.89467e-07	9.16201e-90	1.34485e-113
ENSG00000094916.16_10	CBX5	1273	8015	8803	1385	8396	2564	4312	6.29615	6.91516	1.08798	6.59544	2.01414	3.38727	2.65447	2.78976	0.121654	2.72147	1.01016	1.76012	1.58194e-210	3.07892e-241	1	9.7755e-234	1.11232e-48	1.19875e-81	6.45459e-86	8.37091e-215	1.61861e-245	0.873231	5.14852e-238	6.25463e-53
ENSG00000173276.14_10	ZBTB21	302	1900	1817	916	1741	1809	2482	6.29139	6.01656	3.03311	5.7649	5.99007	8.21854	2.65338	2.58894	1.6008	2.5273	2.58257	3.03888	3.79732e-100	5.16207e-93	1.10127e-41	4.10082e-90	3.3629e-170	1.35751e-175	7.05789e-180	2.13093e-104	2.89857e-97	5.81634e-46	2.32065e-94	1.75297e-174
ENSG00000099260.12_8	PALMD	98	616	660	156	558	54	117	6.28571	6.73469	1.59184	5.69388	0.55102	1.19388	2.65208	2.75161	0.670692	2.50941	-0.859822	0.255655	2.80907e-40	6.35042e-46	1	4.78416e-35	1	1	0.394368	1.84504e-44	3.99825e-50	0.00392938	3.22752e-39	0.00261747
ENSG00000187790.12_16	FANCM	647	4063	3523	1325	3483	921	1677	6.27975	5.44513	2.04791	5.38331	1.42349	2.59196	2.65071	2.44497	1.03415	2.42849	0.509435	1.37405	1.78893e-157	1.37476e-124	8.10275e-23	1.3995e-127	1.96755e-07	4.14863e-26	2.64936e-30	9.63083e-162	7.50704e-129	4.42725e-27	7.63919e-132	1.42762e-11
ENSG00000101811.15_10	CSTF2	556	3491	2683	1042	2834	1276	1501	6.27878	4.82554	1.8741	5.09712	2.29496	2.69964	2.65048	2.27069	0.906198	2.34968	1.19847	1.43277	2.84921e-145	2.2411e-91	5.02919e-14	1.91143e-106	4.67328e-44	3.06011e-27	1.93213e-31	1.54404e-149	1.26124e-95	2.86645e-18	1.06267e-110	2.65618e-48
ENSG00000146834.15_7	MEPCE	11	69	49	25	80	25	49	6.27273	4.45455	2.27273	7.27273	2.27273	4.45455	2.64909	2.15528	1.18442	2.8625	1.18442	2.15528	0.00614826	1	1	4.75552e-05	1	0.601067	0.000104697	1.1112e-06	0.000727311	0.0432814	6.87313e-09	0.0116788
ENSG00000110583.13_7	NAA40	98	614	612	108	625	310	276	6.26531	6.2449	1.10204	6.37755	3.16327	2.81633	2.64739	2.64268	0.140178	2.673	1.66141	1.49381	4.5296e-40	6.43649e-40	1	1.53943e-43	1.00676e-22	4.13975e-06	4.41762e-10	2.97902e-44	4.19179e-44	0.885705	9.84602e-48	6.22302e-27
ENSG00000181019.13_8	NQO1	1456	9115	13987	3156	11702	3994	11941	6.2603	9.60646	2.16758	8.03709	2.74313	8.20124	2.64623	3.264	1.11609	3.00667	1.45582	3.03584	2.81904e-218	0	1.83646e-43	0	6.20753e-108	0	0	1.48998e-222	0	9.68598e-48	0	3.28302e-112
ENSG00000196597.13_9	ZNF782	272	1698	1575	376	1741	615	540	6.24265	5.79044	1.38235	6.40074	2.26103	1.98529	2.64216	2.53367	0.467126	2.67824	1.17698	0.989353	1.11819e-91	1.44629e-80	1	3.16015e-100	1.13908e-24	0.015518	2.22417e-06	6.3566e-96	8.26638e-85	0.00480768	1.76752e-104	6.97326e-29
ENSG00000135966.14_9	TGFBRAP1	401	2502	2327	773	2425	1357	1487	6.2394	5.80299	1.92768	6.04738	3.38404	3.70823	2.64141	2.5368	0.946866	2.59631	1.75875	1.89073	6.14627e-119	2.03539e-105	3.44151e-12	4.27535e-118	2.37425e-83	8.30225e-53	4.65843e-57	3.38414e-123	1.12789e-109	1.98632e-16	2.35129e-122	1.27299e-87
ENSG00000132109.10_10	TRIM21	247	1540	1219	748	1589	907	913	6.23482	4.93522	3.02834	6.4332	3.67206	3.69636	2.64035	2.30312	1.59853	2.68554	1.87659	1.8861	2.51985e-85	7.88142e-55	2.48028e-35	2.32062e-94	9.35208e-69	2.80977e-36	1.67388e-40	1.44355e-89	4.78328e-59	1.31965e-39	1.3068e-98	5.08348e-73
ENSG00000065308.5_8	TRAM2	437	2724	3145	1025	3226	1417	1455	6.23341	7.1968	2.34554	7.38215	3.24256	3.32952	2.64002	2.84735	1.22992	2.88404	1.69713	1.73531	4.64105e-125	2.15753e-157	1.9791e-27	2.89933e-169	2.60401e-81	5.53135e-43	3.19731e-47	2.54402e-129	1.15698e-161	1.06892e-31	1.55028e-173	1.39925e-85
ENSG00000147592.9_8	LACTB2	279	1739	1373	692	1449	728	1003	6.23297	4.92115	2.48029	5.19355	2.60932	3.59498	2.63992	2.29899	1.31051	2.37672	1.38367	1.84598	3.5696e-93	1.07022e-59	1.18494e-22	4.2329e-70	7.51334e-37	2.5138e-37	1.48746e-41	2.02381e-97	6.40007e-64	6.47864e-27	2.47263e-74	4.36391e-41
ENSG00000263002.8_6	ZNF234	225	1402	1187	528	1364	1163	1096	6.23111	5.27556	2.34667	6.06222	5.16889	4.87111	2.63949	2.39932	1.23061	2.59985	2.36985	2.28425	1.40969e-79	2.30724e-58	1.46693e-15	1.87118e-79	2.83953e-113	2.26063e-61	1.24759e-65	8.14753e-84	1.3844e-62	8.26718e-20	1.07502e-83	1.49843e-117
ENSG00000163214.21_15	DHX57	760	4735	4477	1079	4536	2404	2791	6.23026	5.89079	1.41974	5.96842	3.16316	3.67237	2.63929	2.55846	0.505624	2.57735	1.66137	1.87671	3.34379e-168	2.31655e-154	0.0606216	6.76926e-164	1.20243e-106	9.9078e-77	5.35557e-81	1.79234e-172	1.24372e-158	4.18918e-06	3.62652e-168	6.36375e-111
ENSG00000147439.14_15	BIN3	167	1040	882	288	883	570	740	6.22754	5.28144	1.72455	5.28743	3.41317	4.43114	2.63866	2.40093	0.786221	2.40257	1.77111	2.14768	7.29519e-63	9.21973e-46	0.078377	2.42974e-48	1.03051e-43	1.63424e-39	9.57659e-44	4.37624e-67	5.8088e-50	5.44096e-06	1.51414e-52	5.86317e-48
ENSG00000095319.14_7	NUP188	1709	10636	9791	2667	9992	3416	4643	6.22352	5.72908	1.56056	5.84669	1.99883	2.71679	2.63773	2.5183	0.642065	2.54762	0.999156	1.4419	5.97904e-227	3.08586e-201	1.65117e-10	1.87435e-215	5.56619e-54	6.4639e-51	3.64492e-55	3.15583e-231	1.63308e-205	9.68938e-15	9.90253e-220	3.09646e-58
ENSG00000160299.19_15	PCNT	2029	12626	12570	2449	12744	3347	4593	6.22277	6.19517	1.207	6.28093	1.64958	2.26368	2.63756	2.63114	0.271424	2.65098	0.7221	1.17867	9.02643e-238	6.31927e-237	1	5.04715e-250	2.47175e-30	5.69101e-28	3.57251e-32	4.75676e-242	3.32453e-241	0.0172253	2.65137e-254	1.47154e-34
ENSG00000111581.10_9	NUP107	1220	7587	7046	2263	7037	2578	4227	6.21885	5.77541	1.85492	5.76803	2.11311	3.46475	2.63665	2.52992	0.891355	2.52808	1.07937	1.79275	1.12595e-203	1.81323e-182	1.94428e-22	3.10093e-189	9.74922e-55	1.44497e-84	7.75781e-89	5.9694e-208	9.64228e-187	1.06361e-26	1.6482e-193	5.41774e-59
ENSG00000176974.22_14	SHMT1	234	1455	1407	515	1511	555	836	6.21795	6.01282	2.20085	6.45726	2.37179	3.57265	2.63644	2.58804	1.13806	2.69092	1.24598	1.83699	1.46113e-81	3.19966e-77	7.1832e-13	3.66534e-91	7.51622e-25	7.95581e-32	4.86148e-36	8.42391e-86	1.83698e-81	4.12638e-17	2.07152e-95	4.59399e-29
ENSG00000173540.14_11	GMPPB	80	497	501	175	487	277	208	6.2125	6.2625	2.1875	6.0875	3.4625	2.6	2.63517	2.64674	1.12928	2.60585	1.79181	1.37851	1.57978e-32	3.99463e-33	0.00313192	6.74807e-33	1.00359e-22	0.00548223	7.48939e-07	1.09898e-36	2.73137e-37	2.07097e-07	4.62831e-37	6.20305e-27
ENSG00000198440.9_11	ZNF583	118	733	669	126	688	296	279	6.21186	5.66949	1.0678	5.83051	2.50847	2.36441	2.63503	2.50322	0.0946369	2.54362	1.32681	1.24148	2.06477e-46	4.83137e-39	1	2.42696e-43	3.26544e-15	0.00488448	6.62123e-07	1.31088e-50	3.16562e-43	0.947012	1.55385e-47	2.13819e-19
ENSG00000174796.12_8	THAP6	134	832	746	302	703	507	843	6.20896	5.56716	2.25373	5.24627	3.78358	6.29104	2.63435	2.47694	1.17232	2.39129	1.91975	2.6533	5.21695e-52	3.20844e-42	9.86742e-08	2.13363e-39	2.99605e-44	2.1879e-64	1.20188e-68	3.23773e-56	2.06238e-46	5.98533e-12	1.39819e-43	1.70201e-48
ENSG00000185347.19_19	TEDC1	24	149	142	27	135	35	69	6.20833	5.91667	1.125	5.625	1.45833	2.875	2.63421	2.56478	0.169925	2.49185	0.544321	1.52356	5.20237e-09	6.38394e-08	1	1.6848e-07	1	1	0.00129138	6.06973e-13	7.68316e-12	0.888843	2.05538e-11	0.113502
ENSG00000075702.19_17	WDR62	461	2862	2253	673	3357	257	425	6.20824	4.8872	1.45987	7.282	0.557484	0.921909	2.63419	2.28901	0.54584	2.86433	-0.842998	-0.117304	2.66188e-128	1.88138e-83	0.243223	4.91139e-171	3.946e-05	0.00397574	5.36104e-07	1.45569e-132	1.06994e-87	1.7294e-05	2.62445e-175	3.00327e-09
ENSG00000117280.13_8	RAB29	164	1017	795	428	783	773	795	6.20122	4.84756	2.60976	4.77439	4.71341	4.84756	2.63255	2.27726	1.38391	2.25532	2.23677	2.27726	2.03255e-61	1.35718e-37	2.67258e-16	2.41757e-38	3.39098e-77	6.21077e-47	3.54435e-51	1.22354e-65	8.97072e-42	1.49968e-20	1.5946e-42	1.82802e-81
ENSG00000180596.9_9	H2BC4	5	31	36	7	14	18	9	6.2	7.2	1.4	2.8	3.6	1.8	2.63227	2.848	0.485427	1.48543	1.848	0.847997	1	1	1	1	1	1	0.788094	0.00160745	0.000277508	0.775939	0.249272	0.0053064
ENSG00000186687.16_6	LYRM7	110	681	617	196	572	496	648	6.19091	5.60909	1.78182	5.2	4.50909	5.89091	2.63015	2.48777	0.83335	2.37851	2.17284	2.55849	1.75291e-43	8.65605e-36	0.732838	3.06158e-32	2.75302e-51	2.32554e-48	1.32073e-52	1.12901e-47	5.79737e-40	5.34294e-05	2.11202e-36	1.54007e-55
ENSG00000112742.10_11	TTK	1670	10334	9459	3098	10235	169	1044	6.18802	5.66407	1.85509	6.12874	0.101198	0.62515	2.62948	2.50184	0.891489	2.61559	-3.30475	-0.677726	1.07065e-223	2.00048e-196	3.53445e-26	3.62083e-229	9.13235e-184	2.58381e-45	1.48179e-49	5.65346e-228	1.05974e-200	1.91403e-30	1.90811e-233	4.75124e-188
ENSG00000183856.11_8	IQGAP3	891	5510	5064	714	5343	215	453	6.18406	5.6835	0.801347	5.99663	0.241302	0.508418	2.62855	2.50678	-0.319501	2.58415	-2.05109	-0.975914	1.59651e-178	1.83601e-156	0.0248976	2.58481e-177	9.74034e-61	1.82978e-45	1.04882e-49	8.52701e-183	9.84984e-161	1.69394e-06	1.37842e-181	5.35183e-65
ENSG00000163781.14_15	TOPBP1	2149	13288	12263	3848	12488	3425	6157	6.18334	5.70638	1.7906	5.81107	1.59376	2.86505	2.62839	2.51257	0.840443	2.53881	0.672439	1.51856	6.84327e-239	5.69552e-213	8.14325e-25	5.89392e-227	4.93667e-27	1.62512e-64	8.92629e-69	3.60552e-243	3.00793e-217	4.42352e-29	3.1068e-231	2.98307e-31
ENSG00000114904.13_13	NEK4	607	3750	3358	838	3483	1863	3017	6.17792	5.53213	1.38056	5.73806	3.06919	4.97035	2.62712	2.46783	0.465254	2.52056	1.61786	2.31335	2.10446e-148	8.51368e-124	1	2.00401e-137	2.32176e-89	2.70271e-123	1.42136e-127	1.1381e-152	4.65051e-128	0.000135003	1.08665e-141	1.24052e-93
ENSG00000177192.14_12	PUS1	191	1178	961	390	1069	414	513	6.16754	5.03141	2.04188	5.59686	2.16754	2.68586	2.62469	2.33096	1.0299	2.48462	1.11606	1.42539	7.70213e-69	2.45404e-46	1.6727e-07	2.39702e-60	7.4323e-16	1.25938e-10	1.08755e-14	4.54752e-73	1.54226e-50	1.01758e-11	1.43182e-64	4.83527e-20
ENSG00000103047.8_10	TANGO6	308	1897	1680	409	1725	736	870	6.15909	5.45455	1.32792	5.60065	2.38961	2.82468	2.62272	2.44746	0.40917	2.48559	1.25678	1.49809	7.32387e-98	6.94564e-79	1	1.32809e-86	6.0836e-32	4.65627e-20	3.19777e-24	4.11986e-102	3.9794e-83	0.0140789	7.54813e-91	3.59572e-36
ENSG00000161920.11_7	MED11	26	160	132	30	158	96	97	6.15385	5.07692	1.15385	6.07692	3.69231	3.73077	2.62149	2.34395	0.206451	2.60334	1.88452	1.89947	9.94084e-10	7.08003e-06	1	4.72954e-10	2.00576e-07	0.0104109	1.46984e-06	1.11519e-13	9.61622e-10	0.892829	5.11855e-14	1.45556e-11
ENSG00000100426.7_7	ZBED4	421	2589	2443	1509	2462	1834	2272	6.14964	5.80285	3.58432	5.84798	4.35629	5.39667	2.6205	2.53676	1.8417	2.54794	2.1231	2.43207	1.13064e-119	9.14491e-109	4.30278e-76	7.61693e-115	4.30575e-132	8.7051e-115	4.59275e-119	6.22257e-124	5.0502e-113	2.23661e-80	4.20082e-119	2.25976e-136
ENSG00000055130.18_13	CUL1	1528	9389	8930	3403	8648	2780	6799	6.14463	5.84424	2.22709	5.65969	1.81937	4.44961	2.61933	2.54702	1.15516	2.50072	0.86344	2.15368	1.4902e-215	1.45811e-200	2.51087e-48	2.67226e-198	1.43666e-38	4.07541e-152	2.12693e-156	7.87924e-220	7.71774e-205	1.32068e-52	1.41772e-202	8.30202e-43
ENSG00000171302.17_13	CANT1	688	4227	3574	1325	3830	2745	2577	6.1439	5.19477	1.92587	5.56686	3.98983	3.74564	2.61915	2.37706	0.945512	2.47686	1.99633	1.90521	8.27936e-157	3.10173e-118	1.29235e-18	2.68397e-139	9.1055e-151	5.30079e-76	2.86777e-80	4.45918e-161	1.70088e-122	7.16698e-23	1.45307e-143	4.7603e-155
ENSG00000124608.5_9	AARS2	292	1788	1641	521	1757	1268	1784	6.12329	5.61986	1.78425	6.01712	4.34247	6.10959	2.61431	2.49053	0.835315	2.58907	2.11851	2.61108	2.48574e-93	3.03458e-80	7.13014e-06	7.32917e-95	7.46622e-104	3.85826e-111	2.03796e-115	1.40899e-97	1.73523e-84	4.45216e-10	4.12493e-99	3.95603e-108
ENSG00000112584.14_12	FAM120B	855	5232	5598	1493	5855	3943	5054	6.1193	6.54737	1.7462	6.84795	4.6117	5.91111	2.61337	2.71092	0.804218	2.77567	2.2053	2.56343	2.27507e-172	6.80999e-192	1.20993e-13	5.47571e-212	5.15263e-206	5.02982e-192	2.60937e-196	1.21765e-176	3.61177e-196	6.9127e-18	2.8949e-216	2.67572e-210
ENSG00000147874.11_9	HAUS6	1234	7550	6930	2810	7061	3227	4720	6.11831	5.61588	2.27715	5.72204	2.61507	3.82496	2.61313	2.48951	1.18723	2.51653	1.38685	1.93544	1.56342e-199	3.52816e-175	4.79046e-47	1.15977e-187	1.54799e-91	2.39632e-105	1.26957e-109	8.29926e-204	1.88058e-179	2.52169e-51	6.167e-192	8.25903e-96
ENSG00000197362.15_9	ZNF786	70	428	427	198	437	196	381	6.11429	6.1	2.82857	6.24286	2.8	5.44286	2.61218	2.60881	1.50007	2.64221	1.48543	2.44436	1.08024e-27	1.02193e-27	2.94427e-08	1.5415e-30	8.75736e-12	2.91747e-27	1.84195e-31	7.85912e-32	7.3568e-32	1.77195e-12	1.08092e-34	5.95496e-16
ENSG00000139174.12_11	PRICKLE1	70	428	645	110	534	403	259	6.11429	9.21429	1.57143	7.62857	5.75714	3.7	2.61218	3.20387	0.652077	2.93141	2.52535	1.88753	1.08024e-27	1.39607e-57	1	5.47434e-44	3.57875e-51	1.16822e-10	1.00587e-14	7.85912e-32	8.39589e-62	0.0171672	3.49218e-48	2.00221e-55
ENSG00000089685.15_11	BIRC5	562	3434	3244	758	3364	78	232	6.11032	5.77224	1.34875	5.98577	0.13879	0.412811	2.61125	2.52913	0.431628	2.58154	-2.84902	-1.27645	5.83826e-140	9.96276e-128	1	2.54501e-141	7.34835e-66	4.33193e-43	2.50328e-47	3.17279e-144	5.43078e-132	0.000746804	1.3765e-145	4.00717e-70
ENSG00000117650.13_8	NEK2	939	5733	5338	1266	5473	96	356	6.10543	5.68477	1.34824	5.82854	0.102236	0.379127	2.61009	2.5071	0.43108	2.54313	-3.29002	-1.39925	7.30647e-179	4.08767e-160	1	1.9795e-173	7.98139e-120	5.47433e-73	2.9713e-77	3.90199e-183	2.19002e-164	7.4563e-05	1.05686e-177	4.20272e-124
ENSG00000198901.14_15	PRC1	41	250	210	61	254	21	47	6.09756	5.12195	1.4878	6.19512	0.512195	1.14634	2.60823	2.35669	0.573185	2.63113	-0.965235	0.197037	7.72278e-16	1.67388e-10	1	2.32627e-17	1	1	0.447511	6.97821e-20	1.7851e-14	0.130581	1.97125e-21	0.0287915
ENSG00000132763.15_6	MMACHC	123	750	592	147	627	269	339	6.09756	4.81301	1.19512	5.09756	2.18699	2.7561	2.60823	2.26694	0.257158	2.34981	1.12895	1.46263	1.20654e-46	1.51429e-28	1	2.88091e-34	2.43959e-10	2.90376e-07	2.91162e-11	7.65282e-51	1.07963e-32	0.445721	1.95488e-38	1.6904e-14
ENSG00000166902.5_9	MRPL16	329	2004	1859	441	1814	943	1420	6.09119	5.65046	1.34043	5.51368	2.86626	4.31611	2.60672	2.49837	0.422691	2.46301	1.51917	2.10973	2.144e-100	4.36226e-88	1	3.82189e-88	5.66639e-52	4.14599e-64	2.27814e-68	1.20274e-104	2.46344e-92	0.00762448	2.1682e-92	3.16505e-56
ENSG00000057019.16_14	DCBLD2	6776	41179	35023	8295	34693	23922	40290	6.07718	5.16868	1.22417	5.11998	3.5304	5.94599	2.6034	2.3698	0.291808	2.35614	1.81983	2.57192	5.98636e-280	1.08421e-221	1	7.33165e-227	9.14852e-231	0	0	3.13734e-284	5.71597e-226	0.00147921	3.86486e-231	4.74213e-235
ENSG00000204439.4_7	C6orf47	57	346	338	159	361	308	409	6.07018	5.92982	2.78947	6.33333	5.40351	7.17544	2.60174	2.56799	1.47999	2.66297	2.4339	2.84307	3.74419e-22	2.99653e-21	5.15716e-06	1.71827e-25	4.75425e-38	2.89941e-37	1.71664e-41	2.93708e-26	2.35947e-25	3.21298e-10	1.27223e-29	2.7521e-42
ENSG00000135312.7_7	HTR1B	45	273	244	90	97	54	141	6.06667	5.42222	2	2.15556	1.2	3.13333	2.6009	2.43888	1	1.10806	0.263034	1.6477	2.33785e-17	1.43785e-13	1	1	1	0.00393052	5.2972e-07	2.0345e-21	1.36186e-17	0.000776519	0.044515	0.220388
ENSG00000213186.8_13	TRIM59	183	1110	921	137	819	162	248	6.06557	5.03279	0.748634	4.47541	0.885246	1.35519	2.60064	2.33136	-0.417668	2.16202	-0.17585	0.438496	1.8777e-64	9.47321e-45	1	1.83691e-36	1	1	1	1.12155e-68	6.00559e-49	0.00220519	1.22731e-40	0.731993
ENSG00000100395.15_7	L3MBTL2	168	1018	1076	271	1063	395	379	6.05952	6.40476	1.6131	6.32738	2.35119	2.25595	2.5992	2.67914	0.689832	2.66161	1.23339	1.17374	4.86153e-60	9.43124e-67	1	3.10045e-68	7.20292e-18	0.00111871	1.43535e-07	2.93748e-64	5.53704e-71	0.000120551	1.81813e-72	4.6146e-22
ENSG00000102699.6_9	PARP4	2541	15386	13365	3522	15333	12066	11132	6.0551	5.25974	1.38607	6.03424	4.74852	4.38095	2.59815	2.39499	0.470999	2.59317	2.24748	2.13124	5.62027e-241	4.93477e-195	0.000322957	5.82511e-249	1.04279e-297	4.40733e-171	2.29286e-175	2.95975e-245	2.6157e-199	2.08454e-08	3.06037e-253	5.39467e-302
ENSG00000168813.17_11	ZNF507	716	4335	3925	1722	3856	2181	3183	6.05447	5.48184	2.40503	5.38547	3.04609	4.44553	2.598	2.45466	1.26605	2.42907	1.60696	2.15236	4.01736e-156	7.07424e-133	2.67803e-41	2.10695e-134	2.47977e-96	4.93356e-110	2.60732e-114	2.16441e-160	3.84261e-137	1.41485e-45	1.14496e-138	1.3191e-100
ENSG00000148143.13_11	ZNF462	1924	11643	10002	4538	10939	6637	6807	6.05146	5.19854	2.35863	5.68555	3.44958	3.53794	2.59728	2.37811	1.23795	2.5073	1.78642	1.82291	3.51883e-225	3.64012e-178	2.64678e-62	1.38776e-213	5.01299e-178	7.83165e-105	4.15054e-109	1.85769e-229	1.93819e-182	1.38141e-66	7.33452e-218	2.61053e-182
ENSG00000154642.11_14	C21orf91	100	604	572	386	504	600	663	6.04	5.72	3.86	5.04	6	6.63	2.59455	2.51602	1.9486	2.33342	2.58496	2.72901	5.30704e-38	3.31813e-34	1.80992e-27	1.62907e-27	6.60618e-75	1.16618e-54	6.51789e-59	3.53991e-42	2.25065e-38	9.77436e-32	1.17614e-31	3.5684e-79
ENSG00000162419.13_7	GMEB1	225	1356	1163	655	1208	762	972	6.02667	5.16889	2.91111	5.36889	3.38667	4.32	2.59136	2.36985	1.54157	2.42462	1.75987	2.11103	8.37321e-75	5.21167e-56	1.32523e-29	1.58395e-63	6.18432e-55	3.74416e-48	2.12809e-52	4.88177e-79	3.1498e-60	7.12028e-34	9.38361e-68	3.43421e-59
ENSG00000105974.13_11	CAV1	2085	12543	17127	2355	18148	955	3020	6.01583	8.21439	1.1295	8.70408	0.458034	1.44844	2.58876	3.03815	0.17568	3.12169	-1.12647	0.534501	9.29409e-228	0	1	0	8.58285e-35	1	0.116765	4.90505e-232	0	0.333352	0	5.01569e-39
ENSG00000140471.17_12	LINS1	161	967	841	503	784	369	543	6.00621	5.2236	3.12422	4.86957	2.29193	3.37267	2.58646	2.38505	1.6435	2.28379	1.19656	1.75389	6.80012e-57	1.93897e-43	2.75838e-26	2.13971e-39	6.5675e-16	2.07907e-19	1.4408e-23	4.14616e-61	1.23769e-47	1.49312e-30	1.40226e-43	4.26751e-20
ENSG00000119333.12_9	DYNC2I2	161	967	997	162	1122	285	433	6.00621	6.19255	1.00621	6.96894	1.77019	2.68944	2.58646	2.63053	0.00893312	2.80094	0.823901	1.42731	6.80012e-57	1.2473e-60	1	1.14433e-77	7.58479e-06	6.58201e-09	6.08488e-13	4.14616e-61	7.44257e-65	0.558697	6.59289e-82	5.68362e-10
ENSG00000139354.11_11	GAS2L3	862	5176	4712	1424	4983	636	867	6.00464	5.46636	1.65197	5.78074	0.737819	1.0058	2.58608	2.45058	0.724189	2.53125	-0.438661	0.00834412	5.38158e-168	2.18652e-144	6.02206e-10	4.08604e-165	1	0.00535624	7.28462e-07	2.88495e-172	1.17993e-148	3.55389e-14	2.18762e-169	0.000417183
ENSG00000120688.9_6	WBP4	892	5356	5080	2039	5071	3253	4497	6.00448	5.69507	2.28587	5.68498	3.64686	5.04148	2.58604	2.50971	1.19275	2.50715	1.86666	2.33385	1.42096e-170	4.77487e-157	2.48157e-40	3.85916e-163	1.23719e-147	1.42536e-152	7.43729e-157	7.6097e-175	2.5608e-161	1.31251e-44	2.06837e-167	6.4703e-152
ENSG00000110075.15_15	PPP6R3	2300	13809	13176	3935	13268	7217	9326	6.00391	5.7287	1.71087	5.7687	3.13783	4.05478	2.5859	2.51821	0.77473	2.52825	1.64977	2.01962	1.13848e-232	8.6926e-218	1.62465e-20	2.75374e-228	1.16628e-159	2.42449e-145	1.26685e-149	6.00305e-237	4.58567e-222	8.94584e-25	1.45132e-232	6.08864e-164
ENSG00000129347.21_15	KRI1	760	4561	3954	2139	4015	2837	3622	6.00132	5.20263	2.81447	5.28289	3.73289	4.76579	2.58528	2.37924	1.49287	2.40133	1.90029	2.25272	2.37203e-158	8.86794e-125	1.98197e-64	5.06618e-134	2.9332e-142	9.75072e-129	5.11956e-133	1.27632e-162	4.84137e-129	1.03368e-68	2.75366e-138	1.53595e-146
ENSG00000158882.15_7	TOMM40L	56	336	306	82	347	212	214	6	5.46429	1.46429	6.19643	3.78571	3.82143	2.58496	2.45003	0.550197	2.63144	1.92057	1.93411	2.16143e-21	2.13414e-17	1	3.86435e-24	3.19778e-19	4.94757e-09	4.54364e-13	1.72239e-25	1.81721e-21	0.0975264	2.91275e-28	2.02737e-23
ENSG00000203666.13_8	EFCAB2	194	1164	1100	234	1056	456	493	6	5.6701	1.20619	5.4433	2.35052	2.54124	2.58496	2.50337	0.270452	2.44448	1.23298	1.34553	3.71922e-66	8.12505e-60	1	5.86483e-58	2.02821e-20	1.69186e-08	1.59024e-12	2.21066e-70	4.85744e-64	0.301236	3.52666e-62	1.27368e-24
ENSG00000118491.10_7	ZC2HC1B	1	6	3	1	5	1	1	6	3	1	5	1	1	2.58496	1.58496	0	2.32193	0	0	1	1	1	1	1	1	1	0.256797	1	1	0.411809	1
ENSG00000145861.9_13	C1QTNF2	23	138	142	17	126	42	5	6	6.17391	0.73913	5.47826	1.82609	0.217391	2.58496	2.62619	-0.436099	2.45372	0.868755	-2.20163	9.69413e-08	1.81986e-08	1	1.3333e-06	1	0.161691	2.6012e-05	1.2089e-11	2.11957e-12	0.266717	1.71949e-10	0.0114985
ENSG00000138180.16_6	CEP55	2947	17668	16985	4347	16421	434	1849	5.99525	5.76349	1.47506	5.57211	0.147268	0.627418	2.58382	2.52694	0.560773	2.47822	-2.76348	-0.672502	7.60807e-245	6.23378e-232	1.05594e-08	9.93299e-229	2.0291e-205	3.89282e-60	2.15085e-64	4.00509e-249	3.2818e-236	6.31772e-13	5.23478e-233	1.05375e-209
ENSG00000185745.10_6	IFIT1	181	1085	897	297	978	588	381	5.99448	4.9558	1.64088	5.40331	3.24862	2.10497	2.58363	2.30912	0.714473	2.43384	1.69983	1.0738	1.98898e-62	6.37783e-43	0.457562	6.54855e-54	2.61365e-42	0.0242033	3.55827e-06	1.19458e-66	4.08417e-47	3.29893e-05	3.98937e-58	1.49232e-46
ENSG00000151012.13_9	SLC7A11	851	5096	6239	2412	3857	3895	9843	5.98825	7.33137	2.83431	4.53231	4.57697	11.5664	2.58213	2.87408	1.503	2.18025	2.19439	3.53187	3.12218e-166	5.83238e-225	1.21994e-69	1.2352e-106	1.45209e-203	0	0	1.67454e-170	3.07339e-229	6.35252e-74	6.86602e-111	7.5433e-208
ENSG00000162929.14_5	SANBR	231	1382	1375	314	1462	410	549	5.98268	5.95238	1.35931	6.329	1.77489	2.37662	2.58079	2.57347	0.442872	2.66198	0.827731	1.24891	2.2004e-75	5.24412e-75	1	2.07865e-87	5.66336e-09	1.63305e-07	1.6188e-11	1.28079e-79	3.02168e-79	0.0135673	1.18018e-91	3.9987e-13
ENSG00000091732.17_9	ZC3HC1	150	897	751	301	816	219	536	5.98	5.00667	2.00667	5.44	1.46	3.57333	2.58015	2.32385	1.0048	2.44361	0.545968	1.83727	2.42232e-53	2.6917e-37	4.29628e-05	9.35485e-47	0.584794	2.57983e-21	1.74031e-25	1.49526e-57	1.78282e-41	2.72106e-09	5.87137e-51	5.11094e-05
ENSG00000085982.16_14	USP40	948	5667	5701	667	5821	2142	2637	5.97785	6.01371	0.703586	6.1403	2.25949	2.78165	2.57963	2.58826	-0.5072	2.61831	1.176	1.47594	7.32926e-174	4.5183e-176	9.83717e-08	1.01943e-188	1.00802e-57	9.31249e-42	5.40764e-46	3.92149e-178	2.4077e-180	5.96662e-12	5.41959e-193	5.56519e-62
ENSG00000084070.12_9	SMAP2	180	1076	914	231	928	402	520	5.97778	5.07778	1.28333	5.15556	2.23333	2.88889	2.57961	2.3442	0.359896	2.36613	1.1592	1.53051	6.10192e-62	4.69592e-45	1	6.04799e-49	2.53105e-16	3.79e-13	3.01367e-17	3.66834e-66	2.97097e-49	0.102956	3.75861e-53	1.64056e-20
ENSG00000127586.17_10	CHTF18	179	1068	875	312	891	244	375	5.96648	4.88827	1.74302	4.97765	1.36313	2.09497	2.57688	2.28932	0.801586	2.31547	0.446922	1.06693	1.88101e-61	2.71183e-41	0.0241944	2.99702e-45	1	0.0328423	4.89089e-06	1.13219e-65	1.75307e-45	1.6451e-06	1.89757e-49	0.000256294
ENSG00000108733.11_10	PEX12	88	525	462	226	494	381	619	5.96591	5.25	2.56818	5.61364	4.32955	7.03409	2.57674	2.39232	1.36075	2.48894	2.11422	2.81436	6.00937e-33	3.35165e-25	8.42213e-08	1.14746e-30	5.19595e-39	5.07856e-54	2.84195e-58	4.16392e-37	2.48087e-29	5.10092e-12	8.03546e-35	2.99737e-43
ENSG00000189306.11_8	RRP7A	312	1860	1430	348	1461	603	869	5.96154	4.58333	1.11538	4.68269	1.93269	2.78526	2.57568	2.1964	0.157541	2.22734	0.950612	1.47781	2.83876e-93	7.16208e-56	1	9.17903e-62	7.20917e-17	2.26927e-19	1.57359e-23	1.60918e-97	4.33121e-60	0.699029	5.46436e-66	4.65378e-21
ENSG00000124120.11_6	TTPAL	174	1037	979	622	907	466	762	5.95977	5.62644	3.57471	5.21264	2.67816	4.37931	2.57526	2.49222	1.83783	2.38202	1.42124	2.1307	7.41772e-60	7.4374e-54	1.63285e-38	1.14342e-48	2.50571e-26	6.90276e-40	4.03883e-44	4.48472e-64	4.527e-58	8.65179e-43	7.11747e-53	1.51944e-30
ENSG00000154822.18_13	PLCL2	239	1424	982	252	1063	512	620	5.95816	4.10879	1.05439	4.4477	2.14226	2.59414	2.57487	2.03871	0.0764131	2.15306	1.09913	1.37526	8.21009e-77	5.8562e-35	1	7.15059e-45	1.04061e-18	1.57975e-11	1.32031e-15	4.76555e-81	3.94703e-39	0.845642	4.5389e-49	6.62258e-23
ENSG00000139921.13_6	TMX1	897	5335	4778	1696	4191	1663	2776	5.9476	5.32664	1.89075	4.67224	1.85396	3.09476	2.57231	2.41323	0.918956	2.22411	0.890608	1.62983	2.25893e-168	9.12474e-141	1.8371e-20	5.37482e-116	1.86663e-31	4.36351e-55	2.43717e-59	1.21077e-172	4.93549e-145	1.0119e-24	2.96133e-120	1.10517e-35
ENSG00000176102.13_9	CSTF3	871	5179	4891	2397	4851	2601	3321	5.94604	5.61538	2.75201	5.56946	2.98622	3.81286	2.57193	2.48938	1.46049	2.47754	1.57832	1.93087	3.27091e-166	5.52353e-152	1.2566e-65	3.91162e-156	1.72217e-102	1.80532e-89	9.65771e-94	1.7544e-170	2.97012e-156	6.54992e-70	2.10155e-160	9.13134e-107
ENSG00000162928.9_6	PEX13	428	2543	2901	1353	2635	1760	2535	5.94159	6.77804	3.16121	6.15654	4.11215	5.9229	2.57085	2.76087	1.66048	2.62212	2.03989	2.5663	4.99617e-114	6.08063e-142	5.51375e-59	1.456e-126	9.04176e-122	3.77884e-135	1.9799e-139	2.76245e-118	3.28647e-146	2.88105e-63	7.9528e-131	4.75857e-126
ENSG00000183814.16_10	LIN9	410	2436	1986	705	2213	632	1104	5.94146	4.8439	1.71951	5.39756	1.54146	2.69268	2.57082	2.27617	0.781999	2.43231	0.624301	1.42904	6.71702e-111	5.92464e-76	1.1211e-06	3.76061e-98	5.43924e-08	1.69454e-21	1.13926e-25	3.72733e-115	3.40829e-80	6.90247e-11	2.10856e-102	3.90666e-12
ENSG00000107815.10_10	TWNK	254	1509	1340	1148	1374	943	1478	5.94094	5.27559	4.51969	5.40945	3.7126	5.8189	2.57069	2.39933	2.17622	2.43548	1.89243	2.54075	7.18358e-80	3.56276e-64	3.11274e-82	1.00148e-70	8.98668e-72	7.90789e-93	4.21822e-97	4.15068e-84	2.10577e-68	1.6155e-86	5.84327e-75	4.86925e-76
ENSG00000157212.20_9	PAXIP1	484	2872	2752	1087	2914	733	1652	5.93388	5.68595	2.24587	6.02066	1.51446	3.41322	2.56898	2.5074	1.16727	2.58992	0.598806	1.77113	1.71237e-122	3.39086e-114	1.09477e-25	3.51208e-131	1.98735e-08	3.7261e-49	2.11146e-53	9.40348e-127	1.86506e-118	5.93564e-30	1.913e-135	1.4161e-12
ENSG00000146842.17_11	TMEM209	309	1833	1571	752	1663	730	2199	5.93204	5.08414	2.43366	5.38188	2.36246	7.1165	2.56853	2.346	1.28313	2.42811	1.24029	2.83117	8.80761e-92	8.08098e-69	2.25875e-23	8.94085e-81	4.73585e-31	8.60008e-146	4.49348e-150	5.00546e-96	4.72047e-73	1.23146e-27	5.12546e-85	2.80909e-35
ENSG00000273542.2_7	H4C12	235	1391	1602	343	1596	232	522	5.91915	6.81702	1.45957	6.79149	0.987234	2.22128	2.56539	2.76914	0.545548	2.76373	-0.018536	1.15139	6.48581e-75	4.47347e-96	1	1.72027e-99	1	3.14948e-05	3.5753e-09	3.78027e-79	2.50166e-100	0.00104997	9.62928e-104	0.548643
ENSG00000185115.6_9	NSMCE3	317	1876	2321	1213	2075	813	2109	5.91798	7.32177	3.8265	6.54574	2.56467	6.653	2.56511	2.87219	1.93602	2.71056	1.35877	2.734	5.0356e-93	1.31477e-132	4.45175e-71	1.55509e-115	4.37994e-39	6.11078e-134	3.20305e-138	2.85546e-97	7.14236e-137	2.31693e-75	8.57083e-120	2.52606e-43
ENSG00000128944.14_13	KNSTRN	1064	6295	5427	1714	5561	1185	1767	5.91635	5.10056	1.6109	5.2265	1.11372	1.66071	2.56471	2.35066	0.687869	2.38585	0.155389	0.731804	3.89643e-179	2.03926e-140	8.46798e-10	7.19749e-153	1	0.394338	6.68257e-05	2.08076e-183	1.10314e-144	5.00797e-14	3.87107e-157	0.00126129
ENSG00000166272.18_14	WBP1L	137	810	964	441	961	686	962	5.91241	7.0365	3.21898	7.0146	5.0073	7.0219	2.56375	2.81486	1.6866	2.81036	2.32403	2.81186	3.39844e-48	1.83399e-66	2.11351e-24	8.01582e-69	1.31592e-73	1.03747e-78	5.6001e-83	2.14129e-52	1.07781e-70	1.14939e-28	4.69695e-73	7.11691e-78
ENSG00000163359.17_12	COL6A3	755	4460	8345	26349	3750	37890	28623	5.90728	11.053	34.8993	4.96689	50.1854	37.9113	2.5625	3.46636	5.12513	2.31234	5.6492	5.24455	5.78024e-154	0	0	1.28019e-119	0	0	0	3.11754e-158	0	0	7.0313e-124	0
ENSG00000117748.10_11	RPA2	330	1949	1450	647	1662	616	1154	5.90606	4.39394	1.96061	5.03636	1.86667	3.49697	2.5622	2.13551	0.9713	2.33238	0.900464	1.80611	3.49057e-95	6.22918e-53	4.69578e-11	1.95385e-74	1.321e-15	1.33611e-39	7.82589e-44	1.97218e-99	3.80408e-57	2.73806e-15	1.13175e-78	8.61711e-20
ENSG00000149474.15_12	KAT14	205	1210	1168	383	1189	905	1505	5.90244	5.69756	1.86829	5.8	4.41463	7.34146	2.56131	2.51034	0.90172	2.53605	2.14229	2.87607	4.4458e-67	5.39257e-63	4.53035e-05	2.38262e-68	1.76066e-82	4.21338e-115	2.22213e-119	2.63611e-71	3.19882e-67	2.8704e-09	1.39686e-72	9.44714e-87
ENSG00000184887.14_16	BTBD6	144	849	855	242	828	114	526	5.89583	5.9375	1.68056	5.75	0.791667	3.65278	2.5597	2.56986	0.748938	2.52356	-0.337035	1.86899	5.48727e-50	5.09336e-51	0.81603	2.56351e-50	1	8.39483e-22	5.61903e-26	3.43062e-54	3.13168e-55	5.96687e-05	1.58359e-54	0.241411
ENSG00000138134.12_7	STAMBPL1	628	3701	2370	1087	2652	1231	1520	5.89331	3.77389	1.73089	4.22293	1.96019	2.42038	2.55908	1.91605	0.791515	2.07824	0.970994	1.27523	7.66574e-140	9.0576e-57	2.67959e-10	2.05167e-78	3.10067e-30	1.20111e-19	8.29553e-24	4.16639e-144	5.45967e-61	1.57577e-14	1.18096e-82	1.84673e-34
ENSG00000275004.4_9	ZNF280B	72	424	338	336	372	299	436	5.88889	4.69444	4.66667	5.16667	4.15278	6.05556	2.558	2.23095	2.22239	2.36923	2.05408	2.59826	2.02142e-26	8.3931e-16	1.42945e-29	5.08719e-21	9.0382e-30	2.57906e-34	1.55215e-38	1.4905e-30	7.4685e-20	7.68149e-34	4.00787e-25	5.39143e-34
ENSG00000213020.10_14	ZNF611	151	889	724	140	436	435	21	5.88742	4.7947	0.927152	2.88742	2.88079	0.139073	2.55763	2.26144	-0.109122	1.52978	1.52647	-2.84609	5.09841e-52	3.92298e-34	1	8.14883e-08	1.19232e-27	3.92778e-29	2.44569e-33	3.16397e-56	2.66199e-38	0.220187	9.7509e-12	7.18352e-32
ENSG00000107290.14_10	SETX	2374	13973	14857	3735	14550	9294	11022	5.88585	6.25821	1.57329	6.1289	3.91491	4.6428	2.55725	2.64575	0.653788	2.61563	1.96898	2.21499	1.04725e-227	1.43459e-249	7.3358e-13	1.4249e-250	3.12032e-227	1.09795e-185	5.70009e-190	5.52726e-232	7.53222e-254	4.21428e-17	7.48414e-255	1.61784e-231
ENSG00000143850.16_19	PLEKHA6	262	1542	813	422	898	396	543	5.8855	3.10305	1.61069	3.42748	1.51145	2.07252	2.55716	1.63369	0.687676	1.77715	0.595934	1.05139	1.75462e-80	2.0577e-16	0.0518903	1.10715e-24	0.000352187	0.0012994	1.6773e-07	1.01312e-84	1.7968e-20	3.57642e-06	8.27898e-29	2.74802e-08
ENSG00000182901.18_13	RGS7	154	906	836	158	655	154	228	5.88312	5.42857	1.02597	4.25325	1	1.48052	2.55658	2.44057	0.0369942	2.08856	0	0.566103	8.21851e-53	3.1949e-45	1	8.49618e-28	1	1	0.413237	5.08414e-57	2.02004e-49	0.677621	6.11544e-32	0.548346
ENSG00000151503.14_14	NCAPD3	1938	11398	10127	4052	10785	2793	5178	5.88132	5.22549	2.09082	5.56502	1.44118	2.67183	2.55614	2.38557	1.06407	2.47639	0.527247	1.41783	2.56343e-216	3.7985e-180	2.38965e-43	5.57146e-207	4.58155e-16	1.37693e-50	7.77002e-55	1.35524e-220	2.02155e-184	1.26049e-47	2.9488e-211	2.97349e-20
ENSG00000166263.13_12	STXBP4	132	776	704	132	631	235	226	5.87879	5.33333	1	4.7803	1.7803	1.71212	2.55552	2.41504	0	2.2571	0.832123	0.775785	3.85679e-46	3.90185e-38	1	9.46991e-32	0.000118113	1	0.0426809	2.45156e-50	2.57039e-42	0.563974	6.55675e-36	9.09615e-09
ENSG00000169047.6_8	IRS1	720	4232	3543	1572	3964	1232	2082	5.87778	4.92083	2.18333	5.50556	1.71111	2.89167	2.55527	2.2989	1.12653	2.46089	0.774933	1.5319	3.14877e-149	1.94811e-109	1.09883e-30	4.86477e-140	1.8961e-20	4.28612e-40	2.50533e-44	1.70241e-153	1.07482e-113	5.88964e-35	2.63273e-144	1.19042e-24
ENSG00000089280.19_8	FUS	4161	24437	24497	4046	24460	5945	8447	5.87287	5.88729	0.972362	5.87839	1.42874	2.03004	2.55406	2.5576	-0.040434	2.55542	0.514747	1.02151	5.37153e-252	1.10973e-253	1	7.57659e-262	8.75797e-20	1.31946e-20	8.9918e-25	2.82474e-256	5.82263e-258	0.0153827	3.97221e-266	5.5224e-24
ENSG00000148296.7_8	SURF6	249	1462	1232	667	1340	853	1206	5.87149	4.94779	2.67871	5.38153	3.4257	4.84337	2.55373	2.30678	1.42154	2.42802	1.7764	2.27601	3.65073e-77	1.99718e-55	9.05218e-26	5.69682e-69	1.071e-60	1.28599e-65	7.05347e-70	2.11796e-81	1.20968e-59	4.90659e-30	3.33694e-73	5.8856e-65
ENSG00000066654.14_10	THUMPD1	479	2812	2674	956	2795	1531	2328	5.87056	5.58246	1.99582	5.83507	3.19624	4.86013	2.5535	2.4809	0.996985	2.54475	1.67638	2.28099	1.55597e-119	7.13454e-110	1.81256e-16	7.47183e-124	9.28895e-84	1.55038e-103	8.22354e-108	8.56437e-124	3.93456e-114	1.01601e-20	4.08945e-128	4.9788e-88
ENSG00000141298.19_15	SSH2	795	4665	4347	1510	4702	2384	2079	5.86792	5.46792	1.89937	5.91447	2.99874	2.61509	2.55285	2.45099	0.925522	2.56425	1.58436	1.38686	3.88959e-156	2.89782e-139	2.60439e-19	6.08366e-165	1.07198e-98	1.00396e-30	6.18279e-35	2.09546e-160	1.56859e-143	1.44088e-23	3.25782e-169	5.69354e-103
ENSG00000170270.5_10	GON7	43	252	244	50	274	76	152	5.86047	5.67442	1.16279	6.37209	1.76744	3.53488	2.55102	2.50447	0.217591	2.67177	0.821663	1.82166	2.60274e-15	3.17953e-14	1	1.84882e-19	1	5.05387e-05	5.81172e-09	2.37108e-19	2.95358e-18	0.752679	1.4969e-23	0.000974469
ENSG00000144043.13_11	TEX261	43	252	243	47	225	74	155	5.86047	5.65116	1.09302	5.23256	1.72093	3.60465	2.55102	2.49855	0.128324	2.38752	0.783189	1.84986	2.60274e-15	3.1005e-14	1	1.27968e-12	1	2.52405e-05	2.8392e-09	2.37108e-19	2.87936e-18	1	1.24652e-16	0.0017304
ENSG00000100479.14_11	POLE2	164	959	923	183	977	261	239	5.84756	5.62805	1.11585	5.95732	1.59146	1.45732	2.54784	2.49263	0.158148	2.57466	0.670354	0.543315	4.47728e-55	2.41836e-51	1	5.86761e-60	0.00388515	1	0.488785	2.74646e-59	1.4852e-55	0.776935	3.5085e-64	3.12462e-07
ENSG00000130021.15_15	PUDP	102	596	450	92	491	127	314	5.84314	4.41176	0.901961	4.81373	1.2451	3.07843	2.54674	2.14136	-0.148863	2.26715	0.316259	1.6222	3.68121e-36	2.70824e-19	1	2.60344e-25	1	4.62398e-09	4.2418e-13	2.48411e-40	2.21497e-23	0.236406	1.93019e-29	0.0331897
ENSG00000163840.10_6	DTX3L	565	3295	2889	1462	3492	2178	2656	5.83186	5.11327	2.58761	6.18053	3.85487	4.70088	2.54396	2.35425	1.37162	2.62773	1.94668	2.23293	7.34577e-130	5.30639e-103	1.39764e-43	3.45627e-149	9.07912e-129	3.05298e-107	1.61601e-111	4.0143e-134	2.94603e-107	7.37076e-48	1.86171e-153	4.76744e-133
ENSG00000150990.9_9	DHX37	603	3513	2893	1247	2996	1553	2305	5.82587	4.79768	2.06799	4.96849	2.57546	3.82255	2.54247	2.26234	1.04823	2.31281	1.36483	1.93454	3.53466e-134	1.2165e-94	1.54941e-22	4.15747e-106	2.00333e-61	1.38025e-73	7.48713e-78	1.9274e-138	6.81743e-99	8.47458e-27	2.31215e-110	1.09934e-65
ENSG00000164889.15_11	SLC4A2	815	4746	4728	1035	4808	731	2128	5.82331	5.80123	1.26994	5.89939	0.896933	2.61104	2.54184	2.53636	0.344759	2.56056	-0.156929	1.38463	7.54623e-156	1.44729e-155	1	3.47531e-166	1	4.89553e-31	3.00967e-35	4.06652e-160	7.76736e-160	0.00595177	1.85984e-170	0.612273
ENSG00000103042.9_9	SLC38A7	61	355	338	115	281	182	222	5.81967	5.54098	1.88525	4.60656	2.98361	3.63934	2.54094	2.47014	0.914753	2.20369	1.57706	1.86368	7.23718e-22	1.06475e-19	1	1.8492e-13	7.14282e-12	1.06614e-08	9.925e-13	5.71522e-26	8.62565e-24	0.000599053	1.74766e-17	4.85312e-16
ENSG00000196074.13_11	SYCP2	761	4426	4870	1463	6135	4869	2576	5.81603	6.39947	1.92247	8.06176	6.39816	3.38502	2.54004	2.67795	0.942961	3.01109	2.67766	1.75916	1.26434e-150	5.79072e-176	9.14847e-20	3.0396e-251	1.40401e-296	1.51934e-63	8.35491e-68	6.83205e-155	3.08592e-180	5.04938e-24	1.59609e-255	7.26377e-301
ENSG00000214029.6_13	ZNF891	65	378	360	133	361	355	249	5.81538	5.53846	2.04615	5.55385	5.46154	3.83077	2.53987	2.46949	1.03291	2.47349	2.44931	1.93763	2.93091e-23	4.52745e-21	0.364643	3.05306e-22	5.77534e-44	7.80084e-11	6.67138e-15	2.25872e-27	3.57336e-25	2.61636e-05	2.35903e-26	3.28368e-48
ENSG00000105497.8_6	ZNF175	269	1564	1502	958	1449	908	1420	5.81413	5.58364	3.56134	5.38662	3.37546	5.27881	2.53956	2.48121	1.83242	2.42938	1.75509	2.40021	3.51593e-80	1.16965e-74	1.8253e-54	3.50867e-73	1.56659e-62	9.98925e-82	5.37837e-86	2.03069e-84	6.74499e-79	9.55807e-59	2.03684e-77	8.57936e-67
ENSG00000142528.16_10	ZNF473	262	1521	1360	723	1542	598	1089	5.80534	5.19084	2.75954	5.8855	2.28244	4.15649	2.53738	2.37597	1.46443	2.55716	1.19058	2.05537	2.46583e-78	1.32839e-63	3.16615e-29	2.36529e-84	1.47341e-24	8.36523e-50	4.73093e-54	1.42764e-82	7.86497e-68	1.70296e-33	1.34851e-88	9.02662e-29
ENSG00000079691.19_14	CARMIL1	650	3767	4392	1058	4585	2332	2387	5.79538	6.75692	1.62769	7.05385	3.58769	3.67231	2.5349	2.75637	0.702828	2.81841	1.84306	1.87669	1.74983e-138	4.7156e-177	3.34733e-07	2.10857e-195	3.24085e-123	2.25208e-70	1.22616e-74	9.51768e-143	2.51177e-181	2.04305e-11	1.11926e-199	1.70464e-127
ENSG00000146670.10_14	CDCA5	156	904	814	247	854	68	155	5.79487	5.21795	1.58333	5.47436	0.435897	0.99359	2.53478	2.38348	0.662965	2.45269	-1.19794	-0.00927781	9.71636e-52	3.80954e-42	1	6.35722e-49	0.00276246	1	0.0101371	6.03463e-56	2.45065e-46	0.000368827	3.95128e-53	2.21192e-07
ENSG00000169683.8_9	LRRC45	110	637	693	201	707	586	448	5.79091	6.3	1.82727	6.42727	5.32727	4.07273	2.53379	2.65535	0.869692	2.68421	2.4134	2.026	4.82037e-38	4.09043e-45	0.23311	5.0366e-49	1.20493e-67	2.68484e-22	1.78823e-26	3.21422e-42	2.58724e-49	1.65526e-05	3.1293e-53	6.5603e-72
ENSG00000164342.14_10	TLR3	133	770	681	125	707	435	284	5.78947	5.1203	0.93985	5.31579	3.27068	2.13534	2.53343	2.35623	-0.0894982	2.41028	1.70959	1.09446	5.16523e-45	3.06038e-35	1	4.1847e-40	1.02052e-32	0.186071	3.0369e-05	3.29983e-49	2.05879e-39	0.299617	2.72939e-44	6.01686e-37
ENSG00000168802.14_11	CHTF8	14	81	95	23	80	48	54	5.78571	6.78571	1.64286	5.71429	3.42857	3.85714	2.5325	2.7625	0.716207	2.51457	1.77761	1.94753	0.00180651	1.95837e-05	1	0.00108381	0.048913	1	0.000260709	3.07595e-07	2.73706e-09	0.247891	1.7327e-07	4.08869e-06
ENSG00000104691.16_13	UBXN8	220	1271	857	230	889	221	278	5.77727	3.89545	1.04545	4.04091	1.00455	1.26364	2.53039	1.96179	0.0641303	2.01468	0.00654285	0.337581	3.50718e-68	2.27496e-28	1	2.21158e-33	1	1	0.49779	2.07488e-72	1.62509e-32	0.761942	1.51188e-37	0.442385
ENSG00000164002.12_11	EXO5	31	179	160	29	160	26	12	5.77419	5.16129	0.935484	5.16129	0.83871	0.387097	2.52962	2.36773	-0.0962153	2.36773	-0.253757	-1.36923	2.68389e-10	1.09688e-07	1	2.61154e-08	1	0.775655	0.000136679	2.95031e-14	1.33132e-11	0.604076	3.05264e-12	0.789267
ENSG00000125912.11_7	NCLN	310	1789	1649	405	1546	728	810	5.77097	5.31935	1.30645	4.9871	2.34839	2.6129	2.52881	2.41125	0.385654	2.3182	1.23167	1.38565	1.33311e-87	1.58882e-75	1	9.59287e-70	1.17021e-30	3.05676e-15	2.30004e-19	7.61777e-92	9.14691e-80	0.0220487	5.60823e-74	6.95807e-35
ENSG00000257727.6_10	CNPY2	26	150	161	62	152	82	132	5.76923	6.19231	2.38462	5.84615	3.15385	5.07692	2.52838	2.63048	1.25376	2.54749	1.65711	2.34395	2.68476e-08	6.48283e-10	1	3.88215e-09	0.000135839	8.26366e-08	8.06054e-12	3.25346e-12	7.05883e-14	0.000703315	4.35512e-13	1.04814e-08
ENSG00000128973.13_14	CLN6	168	968	704	149	756	126	169	5.7619	4.19048	0.886905	4.5	0.75	1.00595	2.52655	2.06711	-0.173149	2.16993	-0.415037	0.00856201	1.43923e-54	4.08886e-27	1	2.27532e-34	1	1	0.0111549	8.84375e-59	2.96444e-31	0.110712	1.54311e-38	0.0974357
ENSG00000125450.11_13	NUP85	415	2391	2196	610	2254	1217	1186	5.76145	5.29157	1.46988	5.43133	2.93253	2.85783	2.52643	2.40369	0.555698	2.4413	1.55215	1.51492	7.44179e-106	4.48978e-91	0.310926	4.4877e-100	2.78021e-64	1.39439e-26	8.85948e-31	4.1514e-110	2.5276e-95	2.22455e-05	2.51032e-104	1.51966e-68
ENSG00000116863.11_6	ADPRS	76	436	404	224	460	353	355	5.73684	5.31579	2.94737	6.05263	4.64474	4.67105	2.52026	2.41028	1.55943	2.59756	2.2156	2.22375	2.35251e-26	2.34707e-22	2.42864e-10	4.64009e-31	1.2366e-38	3.0133e-21	2.03478e-25	1.73694e-30	1.81101e-26	1.42777e-14	3.2378e-35	7.14466e-43
ENSG00000170779.11_8	CDCA4	195	1118	1024	603	1203	250	683	5.73333	5.25128	3.09231	6.16923	1.28205	3.50256	2.51937	2.39267	1.62868	2.62509	0.358454	1.80841	4.45846e-61	1.33656e-51	1.8019e-30	2.7167e-73	1	8.81273e-26	5.64267e-30	2.68793e-65	8.20026e-56	9.66426e-35	1.57691e-77	0.00155763
ENSG00000142945.13_14	KIF2C	911	5221	4610	1197	4875	115	415	5.73106	5.06037	1.31394	5.35126	0.126235	0.455543	2.5188	2.33924	0.3939	2.41988	-2.98582	-1.13434	1.28739e-159	2.50127e-129	1	6.54675e-149	2.44391e-104	2.04803e-55	1.14326e-59	6.92406e-164	1.36168e-133	0.000575356	3.52696e-153	1.29465e-108
ENSG00000152683.14_7	SLC30A6	420	2407	2607	1005	2481	1460	1904	5.73095	6.20714	2.39286	5.90714	3.47619	4.53333	2.51877	2.63393	1.25873	2.56246	1.79751	2.18057	1.10575e-105	1.10159e-121	2.54936e-28	1.07159e-116	2.66867e-90	1.15776e-83	6.22219e-88	6.1691e-110	6.02717e-126	1.3738e-32	5.90276e-121	1.42504e-94
ENSG00000089195.15_8	TRMT6	1081	6178	5189	2656	5359	2889	4133	5.71508	4.80019	2.45698	4.95745	2.67253	3.82331	2.51477	2.26309	1.29689	2.3096	1.4182	1.93482	1.01918e-170	1.92075e-126	9.49323e-55	1.7931e-140	1.31794e-90	1.51428e-99	8.04654e-104	5.45747e-175	1.04764e-130	4.96976e-59	9.70186e-145	7.03574e-95
ENSG00000240857.2_9	RDH14	157	897	860	538	857	722	1073	5.71338	5.47771	3.42675	5.4586	4.59873	6.83439	2.51434	2.45357	1.77684	2.44853	2.20123	2.77281	1.26724e-50	9.14639e-47	4.23247e-32	5.63808e-49	1.92062e-71	6.01316e-84	3.23063e-88	7.902e-55	5.73981e-51	2.26323e-36	3.50365e-53	1.04087e-75
ENSG00000167258.16_14	CDK12	2012	11488	10258	3811	10246	6447	6170	5.70974	5.09841	1.89414	5.09245	3.20427	3.0666	2.51343	2.35005	0.921539	2.34836	1.68	1.61664	7.10795e-209	1.57182e-174	9.36414e-31	1.15852e-181	1.77002e-159	6.99885e-76	3.78705e-80	3.76241e-213	8.3799e-179	5.01857e-35	6.16987e-186	9.241e-164
ENSG00000135776.5_8	ABCB10	264	1507	1261	373	1404	574	650	5.70833	4.77652	1.41288	5.31818	2.17424	2.46212	2.51307	2.25596	0.498638	2.41093	1.12051	1.2999	2.0972e-76	1.02811e-53	1	2.39214e-70	1.8301e-21	3.43731e-10	3.01836e-14	1.21831e-80	6.25978e-58	0.00222912	1.39655e-74	1.14089e-25
ENSG00000076650.7_6	GPATCH1	346	1973	1745	689	2183	955	1316	5.70231	5.04335	1.99133	6.30925	2.76012	3.80347	2.51155	2.33438	0.993732	2.65747	1.46473	1.92732	2.71197e-92	1.7027e-73	2.71471e-12	3.6195e-115	1.2461e-49	2.53826e-50	1.43316e-54	1.53993e-96	9.8405e-78	1.56549e-16	1.99587e-119	6.99311e-54
ENSG00000274349.5_8	ZNF658	131	747	765	158	860	559	679	5.70229	5.83969	1.20611	6.56489	4.26718	5.18321	2.51154	2.54589	0.270358	2.71477	2.09328	2.37384	3.63371e-43	1.58272e-45	1	2.88425e-59	5.24878e-54	2.61667e-44	1.50539e-48	2.34508e-47	9.98563e-50	0.388421	1.72813e-63	2.91956e-58
ENSG00000125945.16_9	ZNF436	134	764	906	424	962	541	606	5.70149	6.76119	3.16418	7.1791	4.03731	4.52239	2.51134	2.75728	1.66183	2.8438	2.0134	2.17708	4.17714e-44	9.41383e-61	6.57896e-23	1.96576e-70	6.05159e-50	4.13382e-34	2.49131e-38	2.68299e-48	5.61483e-65	3.5931e-27	1.14729e-74	3.39272e-54
ENSG00000064313.13_10	TAF2	1515	8634	8310	2938	8280	3634	5658	5.69901	5.48515	1.93927	5.46535	2.39868	3.73465	2.51071	2.45553	0.955517	2.45031	1.26224	1.90097	1.06265e-191	6.35878e-181	5.6754e-30	2.86804e-187	3.47194e-82	1.57892e-108	8.35055e-113	5.65358e-196	3.38251e-185	3.04687e-34	1.52531e-191	1.86343e-86
ENSG00000177917.12_8	ARL6IP6	163	928	906	351	869	460	807	5.69325	5.55828	2.15337	5.33129	2.82209	4.95092	2.50925	2.47464	1.1066	2.41448	1.49676	2.3077	5.0591e-52	1.05503e-49	5.00653e-08	3.13947e-48	3.35212e-28	7.71059e-49	4.37356e-53	3.13938e-56	6.52541e-54	3.02217e-12	1.95776e-52	2.01377e-32
ENSG00000132570.15_7	PCBD2	48	273	231	34	255	77	89	5.6875	4.8125	0.708333	5.3125	1.60417	1.85417	2.50779	2.26679	-0.4975	2.40939	0.681824	0.890771	4.01735e-16	9.34235e-11	1	1.05052e-14	1	1	0.0935094	3.60235e-20	9.88294e-15	0.0728288	9.5242e-19	0.00335439
ENSG00000159063.14_17	ALG8	515	2928	2440	459	2559	752	1331	5.68544	4.73786	0.891262	4.96893	1.46019	2.58447	2.50727	2.24424	-0.166078	2.31294	0.54616	1.36987	6.37253e-118	5.69561e-84	1	4.83689e-97	4.183e-07	4.93644e-22	3.29712e-26	3.51142e-122	3.23651e-88	0.00993868	2.714e-101	3.05552e-11
ENSG00000174652.20_11	ZNF266	161	915	340	395	816	884	705	5.68323	2.1118	2.45342	5.06832	5.49068	4.37888	2.50671	1.07847	1.29479	2.34151	2.45699	2.13056	2.70531e-51	1	4.86151e-13	6.22449e-43	1.27931e-96	2.21947e-37	1.31314e-41	1.68282e-55	0.00147302	2.78884e-17	3.99108e-47	6.80341e-101
ENSG00000167325.15_7	RRM1	2496	14184	12560	2933	13094	2058	4260	5.68269	5.03205	1.17508	5.24599	0.824519	1.70673	2.50657	2.33115	0.232759	2.39122	-0.278375	0.771235	2.28878e-218	1.66577e-180	1	3.35259e-201	1	0.000372068	4.56974e-08	1.20965e-222	8.86286e-185	0.0592905	1.77715e-205	0.0151876
ENSG00000146757.14_9	ZNF92	247	1403	1509	971	1454	606	1427	5.68016	6.10931	3.93117	5.88664	2.45344	5.77733	2.50593	2.61101	1.97496	2.55744	1.29481	2.5304	4.45682e-72	1.05769e-82	2.5977e-62	9.34991e-81	1.4149e-28	5.60673e-90	2.99681e-94	2.61045e-76	6.02397e-87	1.35572e-66	5.36026e-85	8.48468e-33
ENSG00000162174.12_7	ASRGL1	56	318	321	106	315	127	55	5.67857	5.73214	1.89286	5.625	2.26786	0.982143	2.50553	2.51907	0.920566	2.49185	1.18133	-0.0259952	5.29157e-19	2.19118e-19	1	1.30736e-19	0.000236769	1	0.118525	4.41627e-23	1.78188e-23	0.00088135	1.05637e-23	1.83813e-08
ENSG00000186814.15_13	ZSCAN30	93	528	524	152	594	602	463	5.67742	5.63441	1.63441	6.3871	6.47312	4.97849	2.50524	2.49426	0.708769	2.67516	2.69446	2.31571	2.99465e-31	6.68649e-31	1	1.41102e-41	1.09258e-78	7.47516e-30	4.63116e-34	2.10935e-35	4.66347e-35	0.0021965	9.13285e-46	5.88009e-83
ENSG00000198948.12_11	MFAP3L	92	522	423	299	412	403	703	5.67391	4.59783	3.25	4.47826	4.38043	7.6413	2.50434	2.20095	1.70044	2.16294	2.13107	2.93382	5.08739e-31	2.37158e-19	7.77453e-17	3.01748e-19	1.96215e-41	2.53476e-64	1.39257e-68	3.58975e-35	1.92952e-23	4.34696e-21	2.45643e-23	1.12341e-45
ENSG00000109674.4_6	NEIL3	763	4328	4117	1037	4591	411	939	5.67235	5.39581	1.35911	6.01704	0.538663	1.23067	2.50395	2.43184	0.442661	2.58905	-0.892545	0.299442	1.34928e-144	2.64011e-133	1	2.59805e-166	4.05534e-10	1	0.12698	7.31473e-149	1.43359e-137	0.000117118	1.39022e-170	2.81973e-14
ENSG00000170633.17_13	RNF34	466	2642	2614	800	2581	802	1367	5.66953	5.60944	1.71674	5.53863	1.72103	2.93348	2.50323	2.48786	0.77967	2.46953	0.783272	1.55261	1.53066e-110	6.71789e-109	1.63136e-07	2.07931e-111	3.44291e-15	2.0603e-31	1.26383e-35	8.49848e-115	3.70908e-113	9.92251e-12	1.15012e-115	2.25484e-19
ENSG00000187837.4_7	H1-2	1540	8727	8855	2106	8723	2155	4905	5.66688	5.75	1.36753	5.66429	1.39935	3.18506	2.50256	2.52356	0.451575	2.50189	0.484758	1.67132	4.80896e-191	4.41343e-196	0.0239168	6.1799e-199	3.94059e-12	4.97408e-76	2.69058e-80	2.55918e-195	2.33849e-200	1.62588e-06	3.27811e-203	2.66797e-16
ENSG00000268107.6_14	ENSG00000268107	3	17	13	10	15	28	37	5.66667	4.33333	3.33333	5	9.33333	12.3333	2.5025	2.11548	1.73697	2.32193	3.22239	3.62449	1	1	1	1	0.0174171	0.015276	2.18729e-06	0.0360123	0.123313	0.0949096	0.0523453	1.43315e-06
ENSG00000160392.14_14	C19orf47	110	623	580	230	598	291	308	5.66364	5.27273	2.09091	5.43636	2.64545	2.8	2.50173	2.39855	1.06413	2.44264	1.40352	1.48543	2.53845e-36	1.56973e-31	0.000474714	2.03205e-35	2.03082e-16	9.21081e-07	9.46932e-11	1.71031e-40	1.08941e-35	3.07617e-08	1.36682e-39	1.31564e-20
ENSG00000163531.17_18	NFASC	245	1383	337	202	1726	261	194	5.6449	1.37551	0.82449	7.0449	1.06531	0.791837	2.49695	0.459967	-0.278426	2.81658	0.0912681	-0.336725	8.01846e-71	1	1	8.31701e-109	1	0.00134099	1.73165e-07	4.71259e-75	0.236673	0.00841916	4.61134e-113	0.161229
ENSG00000206560.12_10	ANKRD28	1645	9279	7935	2735	9869	7619	7413	5.64073	4.82371	1.66261	5.99939	4.63161	4.50638	2.49588	2.27014	0.733453	2.58482	2.21151	2.17197	1.4159e-193	3.50163e-149	2.82583e-15	3.03091e-221	4.24487e-260	2.08356e-159	1.08536e-163	7.52739e-198	1.88533e-153	1.59661e-19	1.59985e-225	2.19782e-264
ENSG00000136463.9_8	TACO1	22	124	89	63	118	79	105	5.63636	4.04545	2.86364	5.36364	3.59091	4.77273	2.49476	2.0163	1.51785	2.42321	1.84435	2.25481	2.57572e-06	0.0867611	0.789521	6.9005e-06	2.03165e-05	3.25402e-05	3.69775e-09	3.48258e-10	1.70992e-05	5.76588e-05	9.35915e-10	1.53645e-09
ENSG00000182318.6_6	ZSCAN22	44	248	208	60	255	127	135	5.63636	4.72727	1.36364	5.79545	2.88636	3.06818	2.49476	2.24101	0.447459	2.53492	1.52925	1.61738	2.00518e-14	2.78317e-09	1	2.91723e-16	2.19985e-07	0.00840232	1.17236e-06	1.87295e-18	3.1156e-13	0.272431	2.53628e-20	1.59826e-11
ENSG00000234616.9_11	JRK	30	169	168	37	172	91	88	5.63333	5.6	1.23333	5.73333	3.03333	2.93333	2.49399	2.48543	0.302563	2.51937	1.6009	1.55254	3.17196e-09	3.19896e-09	1	3.0367e-10	5.21098e-05	1	0.000191158	3.66913e-13	3.58507e-13	0.622448	3.25338e-14	3.97846e-09
ENSG00000174799.12_7	CEP135	733	4128	3305	950	3540	857	1240	5.63165	4.50887	1.29604	4.82947	1.16917	1.69168	2.49356	2.17277	0.374114	2.27186	0.225482	0.758455	4.38201e-140	5.26603e-93	1	7.81378e-112	1	0.58654	0.000101989	2.38114e-144	2.95712e-97	0.00281548	4.3213e-116	0.000241019
ENSG00000011376.12_13	LARS2	510	2870	2678	1091	2787	1520	1914	5.62745	5.25098	2.13922	5.46471	2.98039	3.75294	2.49248	2.39259	1.09708	2.45014	1.5755	1.90802	3.14704e-115	5.65077e-102	1.49597e-22	1.1306e-114	5.99383e-76	9.82094e-64	5.39909e-68	1.73812e-119	3.13914e-106	8.1814e-27	6.23571e-119	3.23536e-80
ENSG00000117877.11_12	POLR1G	28	157	154	67	127	37	85	5.60714	5.5	2.39286	4.53571	1.32143	3.03571	2.48727	2.45943	1.25873	2.18133	0.402098	1.60204	1.73647e-08	5.86149e-08	1	7.24924e-05	1	0.788151	0.000138979	2.07712e-12	7.03322e-12	0.000347044	1.05536e-08	0.168878
ENSG00000115514.12_10	TXNDC9	282	1581	1435	440	1474	578	866	5.60638	5.08865	1.56028	5.22695	2.04965	3.07092	2.48707	2.34728	0.641808	2.38597	1.03537	1.61867	1.54065e-77	1.49756e-64	0.179207	1.75072e-71	7.41545e-19	2.15075e-24	1.39614e-28	8.93543e-82	8.84195e-69	1.26577e-05	1.01952e-75	4.71331e-23
ENSG00000089876.12_14	DHX32	518	2904	3022	1394	3093	3681	3895	5.60618	5.83398	2.69112	5.97104	7.10618	7.51931	2.48702	2.54448	1.42821	2.57798	2.82907	2.9106	1.92996e-115	3.27044e-124	1.11504e-45	1.6182e-134	2.36869e-282	6.06924e-212	3.14354e-216	1.06569e-119	1.78605e-128	5.87326e-50	8.79267e-139	1.22584e-286
ENSG00000118965.16_12	WDR35	888	4978	4713	1387	4411	2442	3819	5.60586	5.30743	1.56194	4.96734	2.75	4.30068	2.48693	2.40801	0.643336	2.31247	1.45943	2.10456	3.60347e-152	3.49591e-139	6.93205e-07	3.10707e-129	9.46253e-88	6.37985e-115	3.36561e-119	1.94562e-156	1.89254e-143	4.2507e-11	1.69452e-133	5.06018e-92
ENSG00000043143.22_13	JADE2	495	2770	2311	717	3372	1599	1437	5.59596	4.66869	1.44848	6.81212	3.2303	2.90303	2.48439	2.22302	0.534545	2.7681	1.69167	1.53756	4.42032e-112	1.22731e-79	0.243452	2.41028e-161	2.19385e-87	9.19117e-32	5.61842e-36	2.4492e-116	7.02484e-84	1.73116e-05	1.29279e-165	1.17356e-91
ENSG00000151287.17_8	TEX30	207	1158	971	484	1085	364	498	5.5942	4.69082	2.33816	5.24155	1.75845	2.4058	2.48393	2.22984	1.22538	2.38999	0.814308	1.26651	4.37266e-61	1.44555e-42	2.83333e-14	1.12559e-56	1.21769e-07	4.19643e-07	4.23454e-11	2.63588e-65	9.27348e-47	1.61205e-18	6.79581e-61	8.79772e-12
ENSG00000196632.12_15	WNK3	600	3353	3310	1088	3361	889	929	5.58833	5.51667	1.81333	5.60167	1.48167	1.54833	2.48242	2.4638	0.858644	2.48586	0.567221	0.630716	1.09473e-124	2.10368e-122	9.75271e-13	3.11944e-131	5.61552e-09	1	0.028969	6.00346e-129	1.1503e-126	5.60694e-17	1.69886e-135	3.96381e-13
ENSG00000166750.10_6	SLFN5	616	3442	3540	1403	2954	4256	8474	5.58766	5.74675	2.2776	4.79545	6.90909	13.7565	2.48224	2.52275	1.18751	2.26167	2.7885	3.78204	1.50022e-126	3.69285e-133	8.65917e-32	1.94462e-100	4.89875e-296	0	0	8.21231e-131	2.00556e-137	4.63181e-36	1.08729e-104	2.53454e-300
ENSG00000177311.12_12	ZBTB38	5055	28230	25698	16069	27425	22377	28054	5.58457	5.08368	3.17883	5.42532	4.42671	5.54975	2.48145	2.34587	1.6685	2.43971	2.14623	2.47242	2.31994e-240	1.31348e-208	3.41238e-153	1.18619e-239	1.09427e-303	1.5541e-276	8.02696e-281	1.22205e-244	6.94302e-213	1.76068e-157	6.24112e-244	5.65895e-308
ENSG00000278053.5_10	DDX52	707	3943	3434	1025	3564	1764	2230	5.57709	4.85714	1.44979	5.04102	2.49505	3.15417	2.47951	2.28011	0.535842	2.33372	1.31907	1.65726	1.71874e-135	1.04197e-105	0.0164618	7.27764e-119	9.28738e-63	8.71422e-51	4.91496e-55	9.36288e-140	5.77236e-110	1.11311e-06	4.00002e-123	5.08424e-67
ENSG00000172403.11_15	SYNPO2	233	1298	2188	326	1789	306	379	5.57082	9.39056	1.39914	7.67811	1.3133	1.62661	2.47789	3.23121	0.484542	2.94075	0.393202	0.701868	1.63559e-66	9.71724e-155	1	6.89051e-120	1	1	0.0407294	9.71194e-71	5.21647e-159	0.00563293	3.78329e-124	0.000241395
ENSG00000147475.17_14	ERLIN2	492	2736	2206	646	1910	971	1485	5.56098	4.48374	1.31301	3.88211	1.97358	3.01829	2.47534	2.1647	0.392876	1.95684	0.980813	1.59373	2.42953e-110	7.33659e-73	1	1.29261e-55	4.81615e-26	1.44685e-35	8.65084e-40	1.34929e-114	4.24768e-77	0.005305	7.82926e-60	2.92419e-30
ENSG00000169432.19_16	SCN9A	1431	7957	4859	1153	6204	1427	3121	5.56045	3.39553	0.80573	4.33543	0.997205	2.18099	2.4752	1.76364	-0.311631	2.11618	-0.00403834	1.12498	6.05434e-181	1.62374e-65	0.000947518	6.62596e-122	1	2.80092e-20	1.91726e-24	3.23105e-185	9.56493e-70	6.18848e-08	3.63186e-126	0.175562
ENSG00000127423.11_10	AUNIP	127	706	678	214	647	96	151	5.55906	5.33858	1.68504	5.09449	0.755906	1.18898	2.47484	2.41646	0.752782	2.34894	-0.403722	0.24972	7.07318e-40	6.62171e-37	1	3.0252e-35	1	1	0.313963	4.65617e-44	4.39893e-41	0.000152771	2.03868e-39	0.163581
ENSG00000198863.8_5	RUNDC1	174	967	857	368	855	789	852	5.55747	4.92529	2.11494	4.91379	4.53448	4.89655	2.47443	2.30021	1.08062	2.29684	2.18094	2.29177	2.03757e-52	6.70408e-41	5.60411e-08	5.54947e-43	5.44632e-76	1.79684e-50	1.01419e-54	1.26228e-56	4.34399e-45	3.38576e-12	3.55713e-47	2.93967e-80
ENSG00000185070.12_7	FLRT2	88	489	102	91	189	350	326	5.55682	1.15909	1.03409	2.14773	3.97727	3.70455	2.47426	0.212994	0.048363	1.10281	1.99178	1.8893	1.89166e-28	1	1	1	2.90007e-33	7.16595e-14	5.58183e-18	1.36641e-32	0.0680655	0.817557	0.00606069	1.70522e-37
ENSG00000123136.15_9	DDX39A	461	2560	2032	318	2157	379	416	5.55315	4.40781	0.689805	4.67896	0.822126	0.902386	2.47331	2.14006	-0.53574	2.22619	-0.282569	-0.148183	7.94852e-106	2.56496e-67	0.000548945	1.66258e-80	1	0.000917768	1.17077e-07	4.43432e-110	1.50385e-71	3.5618e-08	9.53478e-85	0.134685
ENSG00000099783.13_16	HNRNPM	3543	19640	19088	2392	18963	5472	6637	5.54332	5.38752	0.675134	5.35224	1.54445	1.87327	2.47075	2.42962	-0.566754	2.42014	0.627097	0.90556	1.69458e-225	1.29592e-216	3.59368e-21	1.01302e-222	1.28074e-27	7.90485e-12	6.54267e-16	8.9457e-230	6.83898e-221	1.97422e-25	5.3452e-227	7.71857e-32
ENSG00000100023.20_8	PPIL2	455	2520	2219	579	2604	1178	1530	5.53846	4.87692	1.27253	5.72308	2.58901	3.36264	2.46949	2.28597	0.347697	2.51679	1.3724	1.74959	1.37096e-104	1.5544e-82	1	2.98896e-116	5.51739e-52	2.3906e-45	1.37083e-49	7.65558e-109	8.85751e-87	0.0230303	1.64663e-120	3.08165e-56
ENSG00000162062.15_11	TEDC2	41	227	199	53	235	57	97	5.53659	4.85366	1.29268	5.73171	1.39024	2.36585	2.469	2.27907	0.370368	2.51896	0.475338	1.24236	9.13351e-13	3.59773e-09	1	9.55192e-15	1	1	0.00270506	9.03056e-17	4.06799e-13	0.403591	8.65053e-19	0.0513566
ENSG00000146966.13_14	DENND2A	599	3315	3375	1909	4527	1528	3405	5.53422	5.63439	3.18698	7.5576	2.55092	5.68447	2.46838	2.49426	1.67219	2.91793	1.35102	2.50703	2.10251e-122	6.51131e-127	1.82564e-74	1.06013e-206	7.21237e-60	6.78012e-153	3.53739e-157	1.15478e-126	3.55091e-131	9.4942e-79	5.61212e-211	3.96764e-64
ENSG00000005194.15_10	CIAPIN1	253	1400	1280	545	1315	642	833	5.5336	5.05929	2.15415	5.19763	2.53755	3.29249	2.46822	2.33893	1.10712	2.37785	1.34344	1.71918	9.10526e-70	9.79709e-59	1.06907e-12	2.88087e-65	8.14386e-32	2.84078e-27	1.79331e-31	5.36456e-74	5.87215e-63	6.14868e-17	1.69933e-69	4.81629e-36
ENSG00000155755.20_12	TMEM237	918	5078	4918	958	4870	871	1678	5.53159	5.3573	1.04357	5.30501	0.948802	1.82789	2.46769	2.42151	0.0615315	2.40736	-0.0758214	0.870177	4.01307e-151	1.72258e-143	1	2.32369e-147	1	0.000138084	1.63878e-08	2.16794e-155	9.30069e-148	0.596765	1.25307e-151	0.716587
ENSG00000103248.19_16	MTHFSD	110	608	551	258	571	425	612	5.52727	5.00909	2.34545	5.19091	3.86364	5.56364	2.46657	2.32455	1.22987	2.37599	1.94996	2.47603	1.20679e-34	4.09458e-28	3.51797e-07	3.15586e-32	1.38416e-38	1.9836e-43	1.14461e-47	8.25323e-39	2.93602e-32	2.14799e-11	2.17901e-36	7.99813e-43
ENSG00000166167.18_11	BTRC	755	4173	4284	1804	4115	2689	4237	5.52715	5.67417	2.3894	5.45033	3.56159	5.61192	2.46654	2.50441	1.25665	2.44634	1.83252	2.48849	8.62836e-138	1.68717e-144	9.40726e-42	7.9666e-141	2.58498e-131	6.75579e-168	3.51589e-172	4.69494e-142	9.10362e-149	4.96818e-46	4.31e-145	1.3568e-135
ENSG00000132664.13_9	POLR3F	429	2371	2143	971	2131	968	1674	5.52681	4.99534	2.2634	4.96737	2.25641	3.9021	2.46645	2.32058	1.17849	2.31248	1.17403	1.96425	1.9086e-100	2.94099e-83	5.45682e-24	1.53033e-86	3.73338e-35	3.48106e-62	1.9191e-66	1.07056e-104	1.67358e-87	2.97083e-28	8.69901e-91	2.17906e-39
ENSG00000128708.13_7	HAT1	1790	9892	8974	2901	9023	2383	4302	5.52626	5.01341	1.62067	5.04078	1.33128	2.40335	2.4663	2.32579	0.696591	2.33365	0.412819	1.26505	5.45994e-192	4.74286e-164	1.12208e-13	1.28576e-172	2.10973e-09	6.07883e-34	3.6668e-38	2.90422e-196	2.53819e-168	6.4086e-18	6.86615e-177	1.48176e-13
ENSG00000178917.18_13	ZNF852	170	939	970	314	1012	658	870	5.52353	5.70588	1.84706	5.95294	3.87059	5.11765	2.46559	2.51245	0.88523	2.5736	1.95255	2.35548	9.26583e-51	2.39726e-54	0.00158253	1.26683e-61	2.11356e-56	5.54688e-54	3.10419e-58	5.77418e-55	1.45668e-58	1.0384e-07	7.54423e-66	1.16958e-60
ENSG00000214654.9_16	B3GALT9	52	287	273	45	250	138	148	5.51923	5.25	0.865385	4.80769	2.65385	2.84615	2.46447	2.39232	-0.208587	2.26534	1.40808	1.50901	2.16843e-16	1.23755e-14	1	1.42745e-12	4.81649e-07	0.0194091	2.81863e-06	1.92818e-20	1.13568e-18	0.303134	1.39223e-16	3.52185e-11
ENSG00000117395.13_11	EBNA1BP2	1520	8362	6786	1689	6516	2153	3301	5.50132	4.46447	1.11118	4.28684	1.41645	2.17171	2.45978	2.15849	0.152098	2.09992	0.502277	1.11883	2.03216e-181	1.70052e-125	1	9.40961e-122	6.51631e-13	1.76294e-20	1.20296e-24	1.08428e-185	9.2793e-130	0.559794	5.15878e-126	4.36867e-17
ENSG00000225805.4_9	DEFB131B	2	11	25	5	21	13	18	5.5	12.5	2.5	10.5	6.5	9	2.45943	3.64386	1.32193	3.39232	2.70044	3.16993	1	1	1	1	1	1	0.00255616	0.0916611	0.000472032	0.455021	0.00198021	0.00317961
ENSG00000198146.4_9	ZNF770	1226	6730	6733	3166	6656	4404	6678	5.4894	5.49184	2.58238	5.42904	3.59217	5.44698	2.45665	2.45729	1.3687	2.4407	1.84486	2.44546	1.06006e-167	1.84538e-168	2.79312e-66	3.30159e-172	4.94913e-164	6.3668e-196	3.3004e-200	5.68395e-172	9.85991e-173	1.45566e-70	1.76329e-176	2.58184e-168
ENSG00000176894.10_9	PXMP2	35	192	210	34	219	42	61	5.48571	6	0.971429	6.25714	1.2	1.74286	2.45568	2.58496	-0.0418202	2.6455	0.263034	0.801454	2.33895e-10	7.30005e-13	1	6.82994e-15	1	1	0.250509	2.56745e-14	7.0833e-17	0.715431	6.16699e-19	0.298534
ENSG00000006634.8_6	DBF4	1234	6766	6260	3786	6135	1035	1871	5.48298	5.07293	3.06807	4.97164	0.838736	1.51621	2.45496	2.34282	1.61733	2.31372	-0.253712	0.600467	8.53185e-168	1.72812e-147	1.21141e-98	9.66706e-149	1	1	0.0219943	4.57423e-172	9.31151e-152	6.27218e-103	5.2091e-153	0.079738
ENSG00000119421.7_8	NDUFA8	344	1885	1788	950	1846	898	1375	5.47965	5.19767	2.76163	5.36628	2.61047	3.99709	2.45408	2.37787	1.46552	2.42392	1.38431	1.99895	1.53776e-85	1.23011e-77	2.04871e-36	1.5612e-86	2.07121e-43	3.39776e-56	1.8929e-60	8.80478e-90	7.05743e-82	1.08789e-40	8.87501e-91	1.17917e-47
ENSG00000100526.21_10	CDKN3	1002	5485	5238	752	5329	310	652	5.47405	5.22754	0.750499	5.31836	0.309381	0.650699	2.45261	2.38613	-0.414078	2.41098	-1.69254	-0.619939	4.73265e-154	6.64941e-143	3.00758e-05	1.45294e-153	4.47026e-48	2.88969e-29	1.7974e-33	2.55239e-158	3.59175e-147	1.90004e-09	7.81233e-158	2.51746e-52
ENSG00000111554.15_11	MDM1	287	1571	1504	521	1592	824	1016	5.47387	5.24042	1.81533	5.54704	2.87108	3.54007	2.45256	2.38968	0.860233	2.47172	1.52159	1.82378	4.01179e-75	2.37969e-69	2.25407e-06	5.30551e-81	4.25444e-47	1.1866e-36	7.05093e-41	2.33719e-79	1.3883e-73	1.39502e-10	3.03971e-85	2.40065e-51
ENSG00000183527.12_9	PSMG1	817	4470	3860	1345	3709	1111	2029	5.47124	4.7246	1.64627	4.53978	1.35985	2.48348	2.45187	2.24019	0.719198	2.18262	0.443451	1.31236	1.5851e-140	6.63263e-108	2.13546e-09	7.58147e-105	1.49111e-06	6.96377e-26	4.4551e-30	8.60953e-145	3.66687e-112	1.26876e-13	4.22107e-109	1.10045e-10
ENSG00000079616.14_12	KIF22	479	2619	2473	853	2562	345	716	5.46764	5.16284	1.78079	5.34864	0.720251	1.49478	2.45092	2.36816	0.83252	2.41917	-0.473429	0.579934	1.90759e-105	3.11387e-95	1.48966e-09	2.43263e-106	1	1	0.143212	1.06445e-109	1.74339e-99	8.8334e-14	1.35266e-110	0.00170625
ENSG00000198301.12_9	SDAD1	1300	7102	6552	1917	6312	4062	6505	5.46308	5.04	1.47462	4.85538	3.12462	5.00385	2.44971	2.33342	0.560339	2.27959	1.64368	2.32304	5.16442e-170	9.69813e-149	1.48489e-05	1.95363e-145	2.78424e-132	2.82546e-175	1.46922e-179	2.7666e-174	5.22303e-153	9.32956e-10	1.05465e-149	1.46116e-136
ENSG00000141994.16_14	DUS3L	147	803	671	233	719	211	282	5.46259	4.56463	1.58503	4.89116	1.43537	1.91837	2.44958	2.1905	0.664514	2.29018	0.521427	0.939879	9.24955e-44	1.13493e-29	1	9.71722e-37	1	1	0.00104953	5.9498e-48	8.00883e-34	0.000579941	6.48203e-41	0.000130579
ENSG00000126749.17_12	EMG1	39	213	208	101	238	115	125	5.46154	5.33333	2.58974	6.10256	2.94872	3.20513	2.44931	2.41504	1.37281	2.60942	1.56009	1.68038	1.14678e-11	3.83302e-11	0.0331656	4.97281e-16	1.07969e-06	0.00948845	1.33509e-06	1.18091e-15	3.99024e-15	2.26773e-06	4.35562e-20	7.94943e-11
ENSG00000188827.12_9	SLX4	274	1496	1485	433	1638	729	745	5.45985	5.41971	1.58029	5.9781	2.66058	2.71898	2.44886	2.43822	0.660191	2.57969	1.41174	1.44306	3.28157e-72	2.01536e-71	0.103411	1.61433e-89	4.28268e-38	7.73368e-16	5.73587e-20	1.92129e-76	1.16975e-75	7.21492e-06	9.14326e-94	2.47883e-42
ENSG00000137806.10_13	NDUFAF1	138	752	657	180	635	434	385	5.44928	4.76087	1.30435	4.60145	3.14493	2.78986	2.44606	2.25123	0.383329	2.20209	1.65303	1.48019	2.73548e-41	6.17242e-31	1	2.2175e-30	4.02525e-31	8.31236e-09	7.71951e-13	1.78603e-45	4.30374e-35	0.111399	1.55647e-34	2.38618e-35
ENSG00000132313.15_8	MRPL35	344	1874	1426	399	1559	628	907	5.44767	4.14535	1.15988	4.53198	1.82558	2.63663	2.44564	2.05149	0.21398	2.18014	0.868356	1.39869	1.21013e-84	1.48046e-47	1	7.63371e-62	6.3616e-15	2.87913e-17	2.07296e-21	6.94203e-89	9.24765e-52	0.389523	4.5436e-66	4.18086e-19
ENSG00000197062.12_14	ZSCAN26	143	779	827	150	844	506	666	5.44755	5.78322	1.04895	5.9021	3.53846	4.65734	2.44561	2.53187	0.0689474	2.56123	1.82312	2.21951	1.4881e-42	3.44493e-48	1	1.77874e-52	4.27822e-41	1.7625e-38	1.03786e-42	9.64297e-47	2.14544e-52	0.854336	1.08984e-56	2.45311e-45
ENSG00000113569.16_8	NUP155	2419	13166	11655	4525	11663	4312	6584	5.44274	4.81811	1.87061	4.82141	1.78255	2.72179	2.44433	2.26847	0.903507	2.26946	0.833946	1.44455	8.56488e-203	3.45328e-166	3.52036e-31	8.25534e-174	9.16288e-43	1.36956e-57	7.60825e-62	4.5425e-207	1.84677e-170	1.88527e-35	4.40708e-178	5.22399e-47
ENSG00000090924.15_12	PLEKHG2	394	2144	2354	461	2284	1332	1654	5.44162	5.97462	1.17005	5.79695	3.38071	4.19797	2.44404	2.57885	0.226571	2.5353	1.75733	2.06969	1.94908e-92	1.14671e-109	1	1.47303e-108	2.60482e-82	1.49532e-68	8.16715e-73	1.10643e-96	6.32527e-114	0.295492	8.1685e-113	1.39781e-86
ENSG00000134954.14_13	ETS1	1572	8550	7301	7737	7364	5722	4264	5.43893	4.6444	4.92176	4.68448	3.63995	2.71247	2.44332	2.21549	2.29917	2.22789	1.86392	1.43961	6.39531e-180	3.91485e-137	5.1174e-238	6.79849e-146	2.3421e-182	5.51296e-49	3.12562e-53	3.41429e-184	2.12176e-141	2.63756e-242	3.66911e-150	1.21883e-186
ENSG00000174007.9_11	CEP19	30	163	187	79	209	293	398	5.43333	6.23333	2.63333	6.96667	9.76667	13.2667	2.44184	2.64	1.39689	2.80047	3.28787	3.72973	1.61453e-08	9.55447e-12	0.303103	9.91572e-16	1.90938e-50	1.05861e-51	5.95563e-56	1.92825e-12	9.63541e-16	2.16688e-05	8.78197e-20	1.06974e-54
ENSG00000169760.18_13	NLGN1	485	2635	3580	628	2924	792	976	5.43299	7.38144	1.29485	6.02887	1.63299	2.01237	2.44175	2.8839	0.37278	2.59189	0.707516	1.0089	5.09622e-105	2.33695e-173	1	1.22203e-131	2.13788e-12	7.73529e-06	8.42991e-10	2.84483e-109	1.24644e-177	0.0103415	6.65305e-136	1.44247e-16
ENSG00000119285.11_9	HEATR1	3157	17141	14940	5747	14559	6818	10284	5.42952	4.73234	1.8204	4.61166	2.15965	3.25752	2.44083	2.24255	0.864255	2.20529	1.11079	1.70378	8.04479e-214	6.04456e-171	2.95723e-30	9.86971e-171	4.19561e-80	1.02897e-99	5.46712e-104	4.25583e-218	3.22738e-175	1.58667e-34	5.27454e-175	2.25631e-84
ENSG00000275052.5_10	PPP4R3B	1647	8930	8493	3045	8156	4637	6644	5.42198	5.15665	1.84882	4.95203	2.81542	4.034	2.43882	2.36643	0.886602	2.30802	1.49335	2.01221	1.06089e-181	8.3892e-168	1.26366e-25	2.69866e-163	1.13191e-118	2.50695e-130	1.31557e-134	5.659e-186	4.48404e-172	6.85246e-30	1.44615e-167	5.96183e-123
ENSG00000128731.18_14	HERC2	2502	13558	13987	3129	14128	7229	8384	5.41886	5.59033	1.2506	5.64668	2.88929	3.35092	2.43799	2.48293	0.32262	2.4974	1.53071	1.74456	4.34137e-203	8.00064e-214	1	2.28943e-225	9.37044e-141	2.08643e-100	1.1081e-104	2.30238e-207	4.22398e-218	0.0010425	1.20725e-229	4.9083e-145
ENSG00000177981.11_13	ASB8	110	596	567	156	631	310	421	5.41818	5.15455	1.41818	5.73636	2.81818	3.82727	2.43781	2.36585	0.504043	2.52014	1.49476	1.93632	3.76506e-33	6.88931e-30	1	1.91437e-39	2.66315e-19	6.19661e-19	4.32422e-23	2.60395e-37	4.84924e-34	0.0347471	1.25376e-43	1.68671e-23
ENSG00000186017.16_13	ZNF566	125	677	633	401	1756	392	575	5.416	5.064	3.208	14.048	3.136	4.6	2.43723	2.34028	1.68167	3.81229	1.64893	2.20163	2.55554e-37	2.18127e-32	3.5401e-22	1.31742e-171	4.12039e-28	3.807e-33	2.30811e-37	1.71225e-41	1.50194e-36	1.93787e-26	7.03747e-176	2.47634e-32
ENSG00000152454.4_9	ZNF256	172	931	609	512	673	662	502	5.41279	3.5407	2.97674	3.91279	3.84884	2.9186	2.43637	1.82403	1.57374	1.9682	1.94442	1.54528	3.62833e-49	3.05607e-17	1.12097e-24	7.84877e-25	2.40387e-56	3.83599e-13	3.05413e-17	2.27696e-53	2.61672e-21	6.09188e-29	5.86123e-29	1.33031e-60
ENSG00000166068.13_7	SPRED1	1471	7959	7522	4276	7455	6049	9145	5.41061	5.11353	2.90687	5.06798	4.11217	6.21686	2.43579	2.35432	1.53946	2.34141	2.0399	2.63619	1.01982e-174	2.59966e-159	3.99034e-94	1.10526e-163	4.90531e-214	5.66197e-251	2.92608e-255	5.45419e-179	1.39325e-163	2.06753e-98	5.92189e-168	2.5453e-218
ENSG00000122783.17_11	CYREN	39	211	199	76	256	110	309	5.41026	5.10256	1.94872	6.5641	2.82051	7.92308	2.4357	2.35122	0.962525	2.7146	1.49596	2.98606	1.74884e-11	6.09877e-10	1	1.64806e-18	9.11197e-06	1.63454e-30	1.00798e-34	1.82038e-15	6.6327e-14	0.00306026	1.36327e-22	6.8362e-10
ENSG00000241852.11_11	C8orf58	44	238	257	86	291	124	141	5.40909	5.84091	1.95455	6.61364	2.81818	3.20455	2.43539	2.54619	0.966833	2.72544	1.49476	1.68012	5.3026e-13	1.05833e-15	1	2.1181e-21	7.77266e-07	0.00174255	2.27665e-07	5.20884e-17	9.43334e-20	0.0016089	1.65722e-25	5.70806e-11
ENSG00000081913.14_7	PHLPP1	1182	6383	6109	3480	6520	2070	2616	5.40017	5.16836	2.94416	5.51607	1.75127	2.2132	2.433	2.36971	1.55786	2.46364	0.808401	1.14613	5.56318e-161	6.57418e-150	1.11944e-88	2.66043e-174	6.9919e-30	1.08941e-19	7.51938e-24	2.98967e-165	3.53831e-154	5.80291e-93	1.41988e-178	4.16954e-34
ENSG00000179915.25_19	NRXN1	299	1613	254	1040	785	316	785	5.39465	0.849498	3.47826	2.62542	1.05686	2.62542	2.43153	-0.235317	1.79837	1.39255	0.0797791	1.39255	3.03657e-75	1.08272e-06	2.76125e-56	2.01945e-10	1	5.53177e-15	4.18947e-19	1.76874e-79	1.39436e-10	1.44447e-60	2.14698e-14	0.141978
ENSG00000188021.9_5	UBQLN2	779	4200	4116	3332	3986	2846	3882	5.39153	5.2837	4.27728	5.11682	3.6534	4.98331	2.43069	2.40155	2.09669	2.35525	1.86924	2.3171	4.68261e-134	8.52031e-130	7.79545e-148	3.2338e-128	5.47069e-139	1.22627e-140	6.4152e-145	2.55364e-138	4.63615e-134	4.02284e-152	1.7645e-132	2.86694e-143
ENSG00000138772.13_8	ANXA3	2920	15741	15318	7165	14623	6704	8888	5.39075	5.24589	2.45377	5.00788	2.29589	3.04384	2.43049	2.39119	1.295	2.3242	1.19905	1.60589	2.86809e-208	3.50652e-200	2.24124e-78	3.13035e-193	4.594e-91	7.36234e-83	3.9608e-87	1.51839e-212	1.85609e-204	1.16422e-82	1.66251e-197	2.45196e-95
ENSG00000038210.14_15	PI4K2B	443	2386	2340	630	2481	864	1196	5.386	5.28217	1.42212	5.60045	1.95034	2.69977	2.42922	2.40113	0.508045	2.48554	0.963725	1.43284	9.43462e-98	1.28479e-94	1	4.77289e-110	3.22059e-23	5.2338e-23	3.45351e-27	5.3078e-102	7.20094e-99	0.000118797	2.64353e-114	1.98532e-27
ENSG00000126785.13_6	RHOJ	219	1177	1811	201	1818	581	992	5.37443	8.26941	0.917808	8.30137	2.65297	4.52968	2.42611	3.04778	-0.123735	3.05335	1.40761	2.17941	5.95625e-59	1.00067e-123	1	6.49338e-129	2.13582e-31	5.13746e-52	2.88751e-56	3.61182e-63	5.46696e-128	0.130882	3.5421e-133	1.26477e-35
ENSG00000112079.9_9	STK38	1729	9287	12396	3443	11285	4794	5792	5.37131	7.16946	1.99132	6.52689	2.7727	3.34991	2.42527	2.84186	0.993728	2.7064	1.47129	1.74412	1.36301e-181	2.08235e-277	5.70243e-35	8.29963e-253	4.8204e-117	1.56848e-89	8.38982e-94	7.27173e-186	1.08955e-281	3.03466e-39	4.35745e-257	2.54053e-121
ENSG00000001631.17_17	KRIT1	68	365	335	106	371	181	221	5.36765	4.92647	1.55882	5.45588	2.66176	3.25	2.42429	2.30055	0.640458	2.44781	1.41238	1.70044	1.91242e-20	8.53615e-17	1	1.62249e-22	7.65766e-10	9.12784e-07	9.38209e-11	1.55053e-24	7.38485e-21	0.0233918	1.2473e-26	5.34641e-14
ENSG00000101574.15_9	METTL4	201	1078	1159	594	1111	741	1133	5.36318	5.76617	2.95522	5.52736	3.68657	5.63682	2.42309	2.52761	1.56327	2.46659	1.88228	2.49488	8.598e-55	1.79703e-63	6.44664e-28	2.19251e-61	3.62543e-59	8.08812e-74	4.38523e-78	5.27971e-59	1.06434e-67	3.47696e-32	1.30647e-65	1.9966e-63
ENSG00000186141.10_10	POLR3C	565	3029	2619	777	2684	1693	2554	5.36106	4.6354	1.37522	4.75044	2.99646	4.52035	2.42252	2.21269	0.459664	2.24806	1.58326	2.17644	4.46284e-112	5.03125e-85	1	7.33612e-94	1.10335e-81	7.99583e-100	4.2479e-104	2.4729e-116	2.85347e-89	0.000231037	4.13372e-98	5.92687e-86
ENSG00000118961.15_11	LDAH	190	1018	790	293	982	557	595	5.35789	4.15789	1.54211	5.16842	2.93158	3.13158	2.42167	2.05585	0.624901	2.36972	1.55168	1.64689	2.54591e-52	9.70927e-30	1	1.75803e-51	4.10782e-35	3.55855e-18	2.51826e-22	1.57788e-56	6.84812e-34	0.000334622	1.0812e-55	2.39831e-39
ENSG00000253710.5_12	ALG11	152	814	839	372	738	510	816	5.35526	5.51974	2.44737	4.85526	3.35526	5.36842	2.42096	2.4646	1.29123	2.27955	1.74643	2.4245	2.45169e-43	3.07861e-46	3.13975e-12	2.80475e-37	6.33987e-39	9.92365e-54	5.55698e-58	1.58113e-47	1.93562e-50	1.81132e-16	1.86375e-41	3.65916e-43
ENSG00000158373.9_6	H2BC5	1713	9167	8837	2299	8983	1858	3722	5.35143	5.15879	1.34209	5.24402	1.08465	2.1728	2.41992	2.36703	0.424481	2.39067	0.117225	1.11955	5.46383e-180	5.03937e-170	0.0874795	6.22769e-182	1	1.20743e-21	8.09922e-26	2.91684e-184	2.69125e-174	6.08807e-06	3.3163e-186	0.00193174
ENSG00000122966.18_16	CIT	2627	14056	12190	6026	13516	2480	2994	5.35059	4.64027	2.29387	5.14503	0.944043	1.1397	2.4197	2.21421	1.19778	2.36318	-0.0830761	0.188658	3.11593e-201	1.42189e-158	1.36101e-63	2.2526e-197	1	0.660625	0.000115635	1.65337e-205	7.62124e-163	7.10041e-68	1.19533e-201	0.707086
ENSG00000186193.9_8	SAPCD2	29	155	123	53	110	37	28	5.34483	4.24138	1.82759	3.7931	1.27586	0.965517	2.41814	2.08453	0.869939	1.92338	0.351472	-0.0506261	8.18796e-08	0.000939202	1	0.0126594	1	1	0.225499	1.01891e-11	1.51338e-07	0.024826	2.25417e-06	0.214286
ENSG00000141499.18_13	WRAP53	179	956	867	237	838	343	405	5.34078	4.84358	1.32402	4.68156	1.9162	2.26257	2.41705	2.27607	0.404927	2.22699	0.938249	1.17796	1.65597e-49	2.189e-40	1	1.05576e-39	1.55008e-09	0.000438035	5.42727e-08	1.03784e-53	1.42235e-44	0.0528264	6.89993e-44	1.08632e-13
ENSG00000132017.11_9	DCAF15	146	779	674	292	810	304	443	5.33562	4.61644	2	5.54795	2.08219	3.03425	2.41565	2.20678	1	2.47195	1.0581	1.60134	2.02563e-41	2.76567e-30	9.19175e-05	1.78001e-47	1.62792e-10	1.24291e-12	1.00307e-16	1.32153e-45	1.9381e-34	5.8632e-09	1.11299e-51	1.12589e-14
ENSG00000133985.3_6	TTC9	36	192	187	72	124	138	62	5.33333	5.19444	2	3.44444	3.83333	1.72222	2.41504	2.37697	1	1.78427	1.9386	0.784271	4.90594e-10	2.4487e-09	1	0.0243663	3.67827e-12	1	0.256531	5.43896e-14	2.73781e-13	0.00309919	4.49895e-06	2.48851e-16
ENSG00000065268.11_8	WDR18	96	512	515	166	515	327	418	5.33333	5.36458	1.72917	5.36458	3.40625	4.35417	2.41504	2.42347	0.790077	2.42347	1.76818	2.1224	2.95335e-28	8.0906e-29	1	2.00774e-30	2.33219e-26	7.86892e-23	5.20603e-27	2.1367e-32	5.75229e-33	0.000375392	1.40874e-34	1.41379e-30
ENSG00000169871.13_10	TRIM56	200	1066	1058	485	1125	1009	1091	5.33	5.29	2.425	5.625	5.045	5.455	2.41414	2.40327	1.27798	2.49185	2.33485	2.44758	6.2476e-54	2.17764e-53	1.2948e-15	3.88234e-63	2.79435e-100	2.27534e-69	1.24085e-73	3.84823e-58	1.3275e-57	7.29586e-20	2.30256e-67	1.48328e-104
ENSG00000127995.17_7	CASD1	258	1375	1447	361	1418	578	1407	5.32946	5.60853	1.39922	5.49612	2.24031	5.45349	2.41399	2.48762	0.484628	2.45841	1.1637	2.44718	5.87387e-66	4.75705e-73	1	1.08071e-73	5.14945e-23	4.49539e-84	2.4148e-88	3.49344e-70	2.75356e-77	0.00353617	6.26791e-78	3.17769e-27
ENSG00000165259.14_11	HDX	442	2355	1834	1000	1987	1190	1514	5.32805	4.14932	2.26244	4.49548	2.69231	3.42534	2.41361	2.05288	1.17788	2.16847	1.42884	1.77625	9.93568e-96	4.45986e-57	1.45098e-24	4.9946e-72	1.00898e-55	1.27856e-46	7.30145e-51	5.60673e-100	2.68585e-61	7.88746e-29	2.90485e-76	5.5902e-60
ENSG00000121621.7_8	KIF18A	1580	8418	7815	1621	7849	846	1353	5.32785	4.9462	1.02595	4.96772	0.535443	0.856329	2.41355	2.30632	0.0369595	2.31258	-0.901195	-0.223763	3.46197e-174	5.53213e-154	1	3.7316e-162	4.905e-18	3.04085e-15	2.2879e-19	1.85201e-178	2.97091e-158	0.33534	2.00064e-166	3.13839e-22
ENSG00000157168.22_18	NRG1	641	3415	2708	672	2906	1291	984	5.32761	4.22465	1.04836	4.53354	2.01404	1.5351	2.41349	2.07883	0.0681369	2.18064	1.01009	0.618334	1.18033e-118	5.12873e-75	1	6.69098e-92	1.93589e-33	1	0.037699	6.50068e-123	2.95502e-79	0.691599	3.77787e-96	1.13689e-37
ENSG00000182628.13_8	SKA2	556	2962	2704	735	2884	453	993	5.32734	4.86331	1.32194	5.18705	0.814748	1.78597	2.41341	2.28194	0.402659	2.37491	-0.295574	0.836709	1.01833e-109	9.79285e-93	1	7.30597e-110	1	0.0608187	9.38704e-06	5.66023e-114	5.50346e-97	0.0024301	4.04763e-114	0.0841485
ENSG00000136381.13_7	IREB2	1300	6924	7299	1978	7124	4140	5328	5.32615	5.61462	1.52154	5.48	3.18462	4.09846	2.41309	2.48919	0.605531	2.45418	1.67112	2.03508	7.08871e-163	2.4367e-178	2.25914e-07	1.40554e-178	5.57151e-137	1.71442e-123	9.0138e-128	3.80745e-167	1.29736e-182	1.37652e-11	7.49223e-183	2.921e-141
ENSG00000111445.14_10	RFC5	437	2327	1990	656	2123	675	1280	5.32494	4.55378	1.50114	4.85812	1.54462	2.92906	2.41277	2.18706	0.586063	2.2804	0.627254	1.55044	9.02525e-95	9.97772e-70	0.0594368	8.13876e-84	1.36647e-08	8.35291e-30	5.17625e-34	5.10305e-99	5.81316e-74	4.10475e-06	4.64382e-88	9.70846e-13
ENSG00000196152.10_10	ZNF79	133	708	594	279	675	305	383	5.32331	4.46617	2.09774	5.07519	2.29323	2.8797	2.41232	2.15904	1.06884	2.34346	1.19738	1.52592	5.61677e-38	1.2648e-25	1.80307e-05	2.38402e-36	4.01605e-13	1.43936e-09	1.29265e-13	3.74701e-42	9.3089e-30	1.13444e-09	1.59445e-40	2.6856e-17
ENSG00000139436.22_13	GIT2	813	4326	3881	1094	4347	1839	1748	5.32103	4.77368	1.34563	5.34686	2.26199	2.15006	2.41171	2.2551	0.428285	2.41869	1.17759	1.10438	1.22926e-133	8.95474e-110	1	3.67421e-141	2.63347e-53	1.64711e-13	1.2949e-17	6.7048e-138	4.93891e-114	0.000173936	1.98746e-145	1.46679e-57
ENSG00000165338.17_11	HECTD2	441	2346	2707	587	2377	975	1665	5.31973	6.13832	1.33107	5.39002	2.21088	3.77551	2.41135	2.61784	0.412582	2.43029	1.14462	1.91667	3.69165e-95	3.53162e-123	1	1.68997e-102	7.45152e-34	7.76232e-59	4.30046e-63	2.08592e-99	1.93016e-127	0.00381263	9.42854e-107	4.37039e-38
ENSG00000136108.15_15	CKAP2	3801	20210	20305	5353	20329	3707	5907	5.31702	5.34202	1.40831	5.34833	0.97527	1.55406	2.41062	2.41738	0.493969	2.41909	-0.0361269	0.636047	6.10762e-214	3.21597e-216	3.94525e-06	4.27946e-225	1	1	0.000486905	3.23086e-218	1.69726e-220	2.45382e-10	2.25698e-229	0.250448
ENSG00000127564.17_13	PKMYT1	35	186	168	35	204	39	49	5.31429	4.8	1	5.82857	1.11429	1.4	2.40988	2.26303	0	2.54314	0.156119	0.485427	1.15744e-09	2.63554e-07	1	7.56884e-13	1	1	0.911401	1.30152e-13	3.24774e-11	0.809227	7.29456e-17	0.480118
ENSG00000114405.11_8	CEP15	117	621	576	248	507	144	352	5.30769	4.92308	2.11966	4.33333	1.23077	3.00855	2.40808	2.29956	1.08383	2.11548	0.29956	1.58907	1.03085e-33	1.06333e-28	7.09667e-05	1.79095e-22	1	1.18885e-09	1.06375e-13	7.09855e-38	7.56762e-33	4.51471e-09	1.37733e-26	0.0325337
ENSG00000134851.13_7	TMEM165	1403	7432	8056	2434	7027	3082	4453	5.29722	5.74198	1.73485	5.00855	2.19672	3.17391	2.40524	2.52155	0.794814	2.32439	1.13535	1.66626	6.70986e-166	7.83188e-190	1.12553e-17	6.34255e-158	1.95425e-64	1.23561e-72	6.70871e-77	3.5999e-170	4.15616e-194	6.26758e-22	3.40448e-162	1.06795e-68
ENSG00000156239.12_9	N6AMT1	78	413	318	102	335	145	232	5.29487	4.07692	1.30769	4.29487	1.85897	2.97436	2.4046	2.02748	0.387023	2.10262	0.894507	1.57258	8.82334e-23	1.13949e-11	1	1.17915e-14	0.0161561	1.11345e-05	1.22223e-09	6.84617e-27	1.15415e-15	0.219897	1.0744e-18	1.32808e-06
ENSG00000111358.14_9	GTF2H3	296	1567	1466	498	1426	696	1089	5.29392	4.9527	1.68243	4.81757	2.35135	3.67905	2.40434	2.30822	0.750549	2.2683	1.23349	1.87933	5.59439e-72	2.54015e-63	0.000767661	6.57389e-63	1.37189e-29	2.41406e-41	1.4036e-45	3.27752e-76	1.50554e-67	5.00203e-08	3.90142e-67	8.18797e-34
ENSG00000115840.14_16	SLC25A12	423	2239	2099	420	2056	763	1337	5.29314	4.96217	0.992908	4.86052	1.80378	3.16076	2.40412	2.31097	-0.0102683	2.28111	0.851025	1.66027	6.00499e-92	1.62928e-81	1	3.32517e-82	6.46795e-17	1.69494e-36	1.00817e-40	3.41135e-96	9.29848e-86	0.293143	1.90107e-86	4.17395e-21
ENSG00000130935.10_7	NOL11	1632	8637	7589	2965	7677	3732	4290	5.29228	4.65012	1.81679	4.70404	2.28676	2.62868	2.40389	2.21727	0.861391	2.2339	1.19331	1.39434	3.93415e-174	5.03785e-139	1.1299e-23	8.64898e-149	1.82101e-75	5.7627e-45	3.3081e-49	2.10472e-178	2.72773e-143	6.15615e-28	4.66026e-153	9.83214e-80
ENSG00000197566.10_9	ZNF624	125	661	708	392	788	621	616	5.288	5.664	3.136	6.304	4.968	4.928	2.40272	2.50182	1.64893	2.65627	2.31267	2.301	1.82924e-35	3.97252e-41	6.08314e-21	6.20218e-53	3.09311e-67	2.94702e-38	1.73671e-42	1.24219e-39	2.56921e-45	3.34404e-25	3.79292e-57	1.6847e-71
ENSG00000104147.9_8	OIP5	7	37	39	5	34	4	8	5.28571	5.57143	0.714286	4.85714	0.571429	1.14286	2.4021	2.47805	-0.485427	2.28011	-0.807355	0.192645	1	1	1	1	1	1	0.797168	0.00100281	0.000652563	0.56903	0.00209762	0.551451
ENSG00000135074.16_11	ADAM19	3047	16099	23260	6698	18426	15989	13391	5.28356	7.63374	2.19823	6.04726	5.24746	4.39481	2.40151	2.93239	1.13634	2.59628	2.39162	2.1358	2.27883e-203	0	1.75258e-58	7.84143e-259	0	4.59662e-179	2.3886e-183	1.20829e-207	0	9.15949e-63	4.11321e-263	0
ENSG00000196227.11_8	FAM217B	266	1405	1024	688	1147	689	679	5.28195	3.84962	2.58647	4.31203	2.59023	2.55263	2.40107	1.94472	1.37098	2.10837	1.37308	1.35199	3.30686e-66	2.26003e-32	1.12277e-24	1.38628e-45	7.51313e-35	4.5567e-12	3.74605e-16	1.96545e-70	1.55649e-36	6.10203e-29	8.75732e-50	4.38979e-39
ENSG00000181827.16_17	RFX7	1931	10198	9992	5907	10965	6641	7056	5.2812	5.17452	3.05904	5.6784	3.43915	3.65407	2.40087	2.37143	1.61308	2.50549	1.78205	1.8695	1.76257e-182	6.23247e-177	3.39192e-115	2.09406e-213	2.84155e-177	1.35988e-112	7.17953e-117	9.39987e-187	3.32009e-181	1.75302e-119	1.1068e-217	1.4802e-181
ENSG00000146267.12_8	FAXC	50	264	280	86	240	126	204	5.28	5.6	1.72	4.8	2.52	4.08	2.40054	2.48543	0.782409	2.26303	1.33342	2.02857	3.20234e-14	2.34815e-16	1	5.51149e-12	1.63673e-05	1.59695e-09	1.43714e-13	3.01596e-18	2.05276e-20	0.0107347	5.4759e-16	1.23527e-09
ENSG00000223501.9_8	VPS52	436	2302	2460	610	2647	1288	1925	5.27982	5.6422	1.39908	6.0711	2.95413	4.41514	2.40049	2.49626	0.484481	2.60196	1.56273	2.14246	2.99411e-93	1.16896e-105	1	4.50459e-125	1.88541e-67	2.99982e-81	1.61567e-85	1.69744e-97	6.47625e-110	0.000323549	2.4626e-129	1.02663e-71
ENSG00000065526.13_13	SPEN	3011	15890	17233	12062	17477	13977	15498	5.27732	5.72335	4.00598	5.80438	4.64198	5.14713	2.3998	2.51686	2.00215	2.53714	2.21474	2.36377	1.28277e-202	2.03182e-230	5.14733e-207	8.00486e-244	7.81833e-299	2.60179e-229	1.34557e-233	6.8037e-207	1.06983e-234	2.6534e-211	4.20843e-248	4.04445e-303
ENSG00000105248.16_7	YJU2	184	970	788	259	1020	448	605	5.27174	4.28261	1.40761	5.54348	2.43478	3.28804	2.39828	2.09849	0.493246	2.47079	1.28379	1.71723	2.5154e-49	4.68065e-31	1	1.51221e-57	1.41363e-21	1.84722e-20	1.2609e-24	1.57765e-53	3.26155e-35	0.0108002	9.10532e-62	8.80437e-26
ENSG00000213588.6_10	ZBTB9	72	379	322	141	368	179	256	5.26389	4.47222	1.95833	5.11111	2.48611	3.55556	2.39613	2.16099	0.969626	2.35364	1.31389	1.83007	9.18195e-21	5.41322e-14	0.667524	1.15803e-20	1.9851e-08	7.53201e-10	6.69572e-14	7.40838e-25	5.05294e-18	4.86038e-05	9.18635e-25	1.41429e-12
ENSG00000135775.14_10	COG2	463	2437	2174	1206	2115	1651	2465	5.2635	4.69546	2.60475	4.56803	3.56587	5.32397	2.39602	2.23127	1.38115	2.19157	1.83426	2.4125	2.73266e-96	3.19886e-77	1.06921e-38	7.72441e-77	1.97964e-100	6.74381e-119	3.55068e-123	1.54091e-100	1.83642e-81	5.66438e-43	4.45648e-81	1.05071e-104
ENSG00000185697.17_13	MYBL1	2002	10528	9777	2619	10356	2033	3064	5.25874	4.88362	1.30819	5.17283	1.01548	1.53047	2.39472	2.28795	0.387574	2.37095	0.0221682	0.613974	5.52695e-183	5.99559e-162	0.546222	3.71688e-186	1	1	0.00525766	2.94708e-187	3.21032e-166	3.95555e-05	1.97706e-190	0.0654814
ENSG00000160294.11_11	MCM3AP	1413	7428	7019	2583	7283	4195	5977	5.2569	4.96745	1.82803	5.15428	2.96886	4.23001	2.39421	2.3125	0.870286	2.36577	1.56991	2.08066	3.14542e-164	2.27258e-149	1.09105e-22	4.14703e-166	2.30205e-124	3.10413e-135	1.62614e-139	1.68854e-168	1.22339e-153	5.96366e-27	2.21944e-170	1.21059e-128
ENSG00000110104.13_13	CCDC86	326	1713	1197	762	1167	552	1007	5.2546	3.67178	2.33742	3.57975	1.69325	3.08896	2.39358	1.87648	1.22492	1.83986	0.759796	1.62712	5.77959e-76	2.03615e-33	2.26669e-21	1.90508e-33	2.33704e-10	6.1552e-28	3.86512e-32	3.36042e-80	1.38958e-37	1.2442e-25	1.30191e-37	1.6189e-14
ENSG00000137842.7_10	TMEM62	266	1397	1053	562	997	944	803	5.25188	3.95865	2.11278	3.74812	3.54887	3.0188	2.39283	1.98501	1.07914	1.90617	1.82736	1.59397	1.41352e-65	8.77439e-35	2.20494e-12	3.08574e-32	2.96975e-68	5.54204e-22	3.70358e-26	8.41834e-70	5.92344e-39	1.27079e-16	2.12883e-36	1.61584e-72
ENSG00000172409.7_10	CLP1	124	651	551	372	555	310	351	5.25	4.44355	3	4.47581	2.5	2.83065	2.39232	2.15171	1.58496	2.16215	1.32193	1.50113	1.13806e-34	1.1322e-23	1.87936e-18	8.57295e-26	9.65495e-16	3.1845e-08	3.04097e-12	7.78106e-39	8.56755e-28	1.04334e-22	6.31851e-30	6.28864e-20
ENSG00000168014.18_17	C2CD3	1052	5522	5769	1528	6085	2110	2933	5.24905	5.48384	1.45247	5.78422	2.0057	2.78802	2.39206	2.45519	0.53851	2.53212	1.00411	1.47924	2.17094e-146	2.71631e-158	0.000592187	1.2293e-179	6.00806e-44	2.38843e-44	1.37369e-48	1.17545e-150	1.45608e-162	3.84612e-08	6.5503e-184	3.41619e-48
ENSG00000180801.14_9	ARSJ	2444	12825	12621	4052	10108	1973	6634	5.24755	5.16408	1.65794	4.13584	0.807283	2.7144	2.39164	2.36851	0.72939	2.04818	-0.308853	1.44063	8.51429e-192	1.43338e-187	8.48059e-18	3.23842e-131	1	2.0508e-57	1.13953e-61	4.52936e-196	7.61182e-192	4.72036e-22	1.76375e-135	0.00463963
ENSG00000165572.8_7	KBTBD6	255	1336	1305	541	1313	710	817	5.23922	5.11765	2.12157	5.14902	2.78431	3.20392	2.38935	2.35548	1.08513	2.3643	1.47732	1.67984	4.84356e-63	1.65585e-60	4.0897e-12	1.85825e-64	4.91726e-40	2.50422e-25	1.61012e-29	2.90416e-67	9.88334e-65	2.3629e-16	1.09806e-68	2.82731e-44
ENSG00000105879.13_13	CBLL1	841	4405	4284	2905	4296	1416	3350	5.23781	5.09394	3.45422	5.1082	1.68371	3.98335	2.38896	2.34878	1.78836	2.35282	0.751644	1.99398	4.23837e-132	3.50043e-126	2.90513e-105	1.50535e-132	2.88189e-21	2.61467e-96	1.39256e-100	2.31327e-136	1.90946e-130	1.5033e-109	8.19059e-137	1.79916e-25
ENSG00000160087.21_11	UBE2J2	408	2136	1851	775	1859	995	1568	5.23529	4.53676	1.89951	4.55637	2.43873	3.84314	2.38827	2.18166	0.925627	2.18789	1.28613	1.94228	5.67357e-88	4.74825e-66	1.72758e-11	2.18757e-70	1.58236e-41	4.20273e-58	2.33213e-62	3.23982e-92	2.79342e-70	1.00312e-15	1.27697e-74	9.0576e-46
ENSG00000143344.16_12	RGL1	371	1942	2171	836	2208	1082	1838	5.2345	5.85175	2.25337	5.95148	2.91644	4.95418	2.38805	2.54887	1.17208	2.57325	1.54421	2.30865	1.37547e-82	1.20458e-101	3.78079e-21	2.05641e-109	9.78374e-59	4.05796e-91	2.16725e-95	7.91549e-87	6.69433e-106	2.07713e-25	1.13973e-113	5.39287e-63
ENSG00000183853.18_11	KIRREL1	496	2596	3101	953	2536	1275	1849	5.23387	6.25202	1.92137	5.1129	2.57056	3.72782	2.38788	2.64432	0.942136	2.35414	1.36209	1.89833	2.47702e-99	4.91007e-136	2.19114e-14	6.06785e-100	4.36495e-54	9.28244e-62	5.1205e-66	1.39104e-103	2.66244e-140	1.24574e-18	3.39498e-104	2.42753e-58
ENSG00000164087.8_10	POC1A	241	1261	1145	300	1245	145	352	5.23237	4.75104	1.24481	5.16598	0.60166	1.46058	2.38746	2.24824	0.315929	2.36904	-0.73298	0.546542	3.00559e-60	1.51339e-49	1	4.73384e-62	1	1	0.392614	1.81508e-64	9.3685e-54	0.134796	2.81592e-66	0.000108803
ENSG00000143799.14_9	PARP1	2838	14839	13320	3068	13551	4517	6193	5.22868	4.69345	1.08104	4.77484	1.59161	2.18217	2.38645	2.23065	0.112424	2.25545	0.67049	1.12576	3.23411e-197	1.31328e-164	1	2.55889e-177	1.78478e-29	1.15931e-26	7.36209e-31	1.7179e-201	7.0274e-169	0.964328	1.36452e-181	1.06567e-33
ENSG00000196116.8_6	TDRD7	378	1973	1966	855	2205	1229	1395	5.21958	5.20106	2.2619	5.83333	3.25132	3.69048	2.38393	2.37881	1.17754	2.54432	1.70103	1.88381	3.975e-83	5.94897e-83	9.59565e-22	7.59347e-107	2.66164e-74	5.47638e-50	3.0954e-54	2.28566e-87	3.38683e-87	5.25962e-26	4.21977e-111	1.43857e-78
ENSG00000170727.7	BOP1	525	2739	2179	804	2159	887	1518	5.21714	4.15048	1.53143	4.11238	1.68952	2.89143	2.38326	2.05328	0.614878	2.03997	0.756617	1.53178	4.14917e-102	5.89194e-64	0.00222861	2.9706e-66	1.82734e-15	1.04684e-32	6.36182e-37	2.32173e-106	3.48429e-68	1.46774e-07	1.74834e-70	1.19333e-19
ENSG00000100294.13_10	MCAT	116	605	523	211	529	294	418	5.21552	4.50862	1.81897	4.56034	2.53448	3.60345	2.38281	2.17269	0.863118	2.18914	1.34169	1.84938	3.37118e-32	3.82783e-23	0.208622	2.7884e-25	2.22674e-15	6.12093e-17	4.43513e-21	2.35352e-36	2.91822e-27	1.47844e-05	2.06778e-29	1.45576e-19
ENSG00000166401.15_8	SERPINB8	569	2965	2430	700	2623	2093	2162	5.2109	4.27065	1.23023	4.60984	3.67838	3.79965	2.38153	2.09446	0.298926	2.20472	1.87907	1.92587	9.64717e-107	1.10118e-71	1	9.23497e-89	1.62675e-119	3.4879e-70	1.89962e-74	5.37717e-111	6.38849e-76	0.0520639	5.23494e-93	8.56682e-124
ENSG00000159200.18_9	RCAN1	147	766	545	398	558	1636	2416	5.21088	3.70748	2.70748	3.79592	11.1293	16.4354	2.38153	1.89044	1.43695	1.92445	3.47628	4.03873	8.39553e-40	4.12508e-17	2.4687e-16	1.02203e-19	3.233e-223	3.90148e-250	2.01637e-254	5.52883e-44	3.54023e-21	1.38496e-20	8.22954e-24	1.67652e-227
ENSG00000106462.12_14	EZH2	1725	8973	8406	1701	9123	810	2239	5.20174	4.87304	0.986087	5.2887	0.469565	1.29797	2.37899	2.28482	-0.0202132	2.40291	-1.0906	0.376258	5.67914e-172	2.34658e-154	1	8.31604e-185	3.1877e-29	1	0.409782	3.04023e-176	1.25991e-158	0.0765925	4.42554e-189	1.90572e-33
ENSG00000161057.13_15	PSMC2	1350	7011	6835	2254	6554	1520	3999	5.19333	5.06296	1.66963	4.85481	1.12593	2.96222	2.37666	2.33998	0.739528	2.27942	0.171112	1.56668	3.26999e-158	4.49108e-152	4.12764e-14	1.71046e-147	1	1.78785e-59	9.89235e-64	1.75976e-162	2.41456e-156	2.3514e-18	9.22281e-152	0.000251472
ENSG00000164631.19_10	ZNF12	452	2347	2443	1222	2554	2446	2380	5.19248	5.40487	2.70354	5.65044	5.4115	5.26549	2.37642	2.43426	1.43485	2.49836	2.43603	2.39657	2.48299e-92	6.11213e-100	3.77637e-42	3.01288e-113	2.64681e-188	5.83569e-115	3.07822e-119	1.40975e-96	3.40509e-104	1.99354e-46	1.66393e-117	1.37604e-192
ENSG00000197056.11_9	ZMYM1	739	3835	3697	2215	3674	2677	3869	5.18945	5.00271	2.99729	4.97158	3.62246	5.23545	2.37558	2.32271	1.58366	2.31371	1.85697	2.38831	5.16519e-122	1.82993e-114	2.40353e-73	1.45904e-118	1.45408e-133	7.62197e-149	3.98014e-153	2.83786e-126	1.00629e-118	1.25041e-77	8.02242e-123	7.62854e-138
ENSG00000161692.18_10	DBF4B	210	1089	1044	241	1164	216	205	5.18571	4.97143	1.14762	5.54286	1.02857	0.97619	2.37454	2.31366	0.198644	2.47063	0.040642	-0.0347654	4.69673e-53	6.68733e-49	1	5.41008e-64	1	1	0.00196182	2.9028e-57	4.15233e-53	0.544771	3.20104e-68	0.323368
ENSG00000112365.6_9	ZBTB24	515	2666	2499	1333	2395	836	1768	5.1767	4.85243	2.58835	4.65049	1.6233	3.43301	2.37203	2.27871	1.37203	2.21738	0.698931	1.77947	1.74746e-99	2.94839e-88	4.3666e-41	4.39845e-85	8.92558e-13	5.75604e-52	3.23628e-56	9.81001e-104	1.66463e-92	2.30768e-45	2.50438e-89	5.99354e-17
ENSG00000278318.5_16	ZNF229	125	647	757	288	661	582	476	5.176	6.056	2.304	5.288	4.656	3.808	2.37184	2.59837	1.20414	2.40272	2.21909	1.92903	8.27061e-34	8.5531e-47	9.10093e-08	1.49672e-37	2.33753e-60	3.68123e-21	2.48866e-25	5.68896e-38	5.36716e-51	5.51739e-12	9.92917e-42	1.2852e-64
ENSG00000198093.11_11	ZNF649	190	983	805	380	978	637	101	5.17368	4.23684	2	5.14737	3.35263	0.531579	2.37119	2.08299	1	2.36384	1.74529	-0.911644	1.14394e-48	4.66234e-31	1.03784e-06	6.54453e-51	7.33952e-47	9.02083e-10	8.03566e-14	7.19188e-53	3.24856e-35	6.38595e-11	4.03635e-55	4.14404e-51
ENSG00000197147.15_11	LRRC8B	99	512	449	194	534	210	388	5.17172	4.53535	1.9596	5.39394	2.12121	3.91919	2.37064	2.18122	0.970556	2.43134	1.08489	1.97056	3.89775e-27	4.27501e-20	0.0413206	1.11825e-31	3.88733e-07	3.41799e-18	2.41827e-22	2.85675e-31	3.43761e-24	2.83601e-06	7.74785e-36	2.83767e-11
ENSG00000256269.11_18	HMBS	178	919	778	376	894	586	742	5.16292	4.37079	2.11236	5.02247	3.29213	4.16854	2.36819	2.12789	1.07886	2.3284	1.71902	2.05954	5.4235e-46	9.81379e-32	4.43283e-08	6.33724e-46	7.41635e-43	1.45009e-36	8.62018e-41	3.44962e-50	6.7986e-36	2.6736e-12	3.99574e-50	4.22801e-47
ENSG00000139734.19_12	DIAPH3	3967	20411	19560	4214	18712	1724	4793	5.1452	4.93068	1.06226	4.71691	0.434585	1.20822	2.36323	2.30179	0.0871419	2.23784	-1.20229	0.272881	2.39497e-204	3.42809e-191	1	3.85679e-185	5.39449e-53	1	0.00659534	1.2694e-208	1.81852e-195	0.733547	2.05214e-189	3.00579e-57
ENSG00000148153.14_8	INIP	88	452	400	142	399	145	226	5.13636	4.54545	1.61364	4.53409	1.64773	2.56818	2.36075	2.18442	0.690316	2.18081	0.720477	1.36075	6.15805e-24	5.72014e-18	1	5.09822e-19	0.454527	0.00319323	4.25708e-07	4.70403e-28	4.80845e-22	0.00398971	4.16317e-23	3.95172e-05
ENSG00000070778.13_9	PTPN21	366	1879	2083	841	2092	1033	1451	5.13388	5.69126	2.29781	5.71585	2.8224	3.96448	2.36005	2.50875	1.20026	2.51497	1.49692	1.98713	9.57417e-79	5.22715e-96	2.66213e-22	5.17437e-101	2.63935e-54	1.0058e-57	5.58529e-62	5.54028e-83	2.92379e-100	1.45687e-26	2.89055e-105	1.46745e-58
ENSG00000179886.6_6	TIGD5	15	77	65	43	91	99	111	5.13333	4.33333	2.86667	6.06667	6.6	7.4	2.3599	2.11548	1.51937	2.6009	2.72247	2.88753	0.0186855	0.496346	1	8.9456e-05	3.97102e-13	2.45957e-09	2.22586e-13	3.56254e-06	0.0001094	0.000786598	1.30956e-08	2.65532e-17
ENSG00000105173.14_13	CCNE1	122	626	477	204	462	176	165	5.13115	3.90984	1.67213	3.78689	1.44262	1.35246	2.35928	1.96711	0.741688	1.92101	0.528694	0.435585	1.51147e-32	1.42797e-16	1	2.58375e-16	1	1	1	1.05124e-36	1.24388e-20	0.000230139	2.24401e-20	0.000320383
ENSG00000206053.13_16	JPT2	455	2334	2397	765	2151	952	864	5.12967	5.26813	1.68132	4.72747	2.09231	1.8989	2.35887	2.39729	0.749593	2.24107	1.0651	0.925165	1.47972e-90	8.67795e-96	2.25671e-06	1.59342e-81	1.39625e-29	0.00270397	3.58759e-07	8.42329e-95	4.85507e-100	1.39682e-10	9.12195e-86	8.33385e-34
ENSG00000080345.18_14	RIF1	4633	23763	23023	7981	23108	10432	14703	5.12907	4.96935	1.72264	4.9877	2.25167	3.17354	2.3587	2.31306	0.784623	2.31837	1.171	1.66609	3.25885e-208	1.3285e-198	4.90432e-26	6.47095e-208	9.80273e-96	4.21906e-101	2.23978e-105	1.72535e-212	7.03432e-203	2.65702e-30	3.42432e-212	5.21755e-100
ENSG00000108312.16_14	UBTF	1546	7926	7937	2320	8598	3002	3863	5.12678	5.13389	1.50065	5.56145	1.94179	2.49871	2.35805	2.36005	0.585584	2.47546	0.957384	1.32118	3.41162e-162	3.03669e-163	2.73622e-07	1.0177e-193	1.28101e-47	6.92716e-37	4.11108e-41	1.83273e-166	1.62529e-167	1.66842e-11	5.40437e-198	7.22019e-52
ENSG00000162607.13_8	USP1	2077	10645	10352	3392	10610	2703	5237	5.12518	4.98411	1.63312	5.10833	1.3014	2.52143	2.3576	2.31734	0.707635	2.35285	0.38006	1.33424	4.20652e-177	1.86565e-169	2.2934e-15	3.42937e-184	1.47833e-08	7.5997e-43	4.39492e-47	2.24779e-181	9.96503e-174	1.29461e-19	1.8251e-188	1.05085e-12
ENSG00000177732.9_7	SOX12	80	410	419	237	474	373	391	5.125	5.2375	2.9625	5.925	4.6625	4.8875	2.35755	2.38888	1.56682	2.56682	2.2211	2.2891	1.23463e-21	6.93258e-23	3.90005e-11	2.40907e-31	8.47112e-41	9.45033e-25	6.11158e-29	9.80019e-26	5.2977e-27	2.27236e-15	1.67623e-35	4.86426e-45
ENSG00000151233.11_10	GXYLT1	454	2326	1766	362	1149	651	636	5.12335	3.88987	0.797357	2.53084	1.43392	1.40088	2.35709	1.95972	-0.326703	1.33961	0.519965	0.486334	2.22646e-90	1.38044e-49	1	1.10269e-12	1.58434e-05	1	0.622258	1.2677e-94	8.54393e-54	0.000151108	1.07276e-16	1.19555e-09
ENSG00000163866.9_9	SMIM12	171	875	796	321	781	329	423	5.11696	4.65497	1.87719	4.56725	1.92398	2.47368	2.35529	2.21877	0.908577	2.19133	0.944091	1.30666	1.37964e-43	1.82412e-35	0.000499739	5.10981e-36	3.3811e-09	1.44648e-06	1.50034e-10	8.88202e-48	1.22465e-39	3.24001e-08	3.42527e-40	2.37955e-13
ENSG00000204775.4	KM-PA-2	240	1228	974	431	962	486	757	5.11667	4.05833	1.79583	4.00833	2.025	3.15417	2.3552	2.02089	0.844653	2.003	1.01792	1.65726	2.11597e-57	4.5233e-34	8.39894e-05	2.9824e-35	1.03351e-15	5.27784e-23	3.48304e-27	1.28826e-61	3.07331e-38	5.35203e-09	2.00957e-39	6.73339e-20
ENSG00000107672.15_9	NSMCE4A	613	3131	3036	1042	3206	1386	2603	5.10767	4.95269	1.69984	5.23002	2.26101	4.24633	2.35266	2.30821	0.765396	2.38682	1.17697	2.08622	2.65293e-107	1.15764e-101	4.72695e-09	8.12573e-118	4.02531e-45	1.26864e-92	6.76789e-97	1.47804e-111	6.4331e-106	2.81819e-13	4.47058e-122	2.28102e-49
ENSG00000184857.8_8	TMEM186	28	143	116	102	99	136	128	5.10714	4.14286	3.64286	3.53571	4.85714	4.57143	2.35252	2.05063	1.86507	1.822	2.28011	2.19265	1.35431e-06	0.00297265	2.24202e-05	0.135478	6.12219e-15	2.00661e-06	2.09699e-10	1.79474e-10	5.00952e-07	1.41265e-09	2.73362e-05	4.02194e-19
ENSG00000077152.12_11	UBE2T	416	2124	1879	693	1896	333	766	5.10577	4.51683	1.66587	4.55769	0.800481	1.84135	2.35213	2.17531	0.736272	2.1883	-0.321061	0.880761	8.83053e-85	2.57763e-66	1.99649e-05	2.80226e-71	1	0.060232	9.29362e-06	5.06483e-89	1.51528e-70	1.25668e-09	1.63235e-75	0.0768285
ENSG00000122644.13_9	ARL4A	146	745	858	316	814	308	456	5.10274	5.87671	2.16438	5.57534	2.10959	3.12329	2.35127	2.55501	1.11396	2.47906	1.07696	1.64307	1.02232e-37	1.49404e-50	3.38362e-07	7.19204e-48	5.84193e-11	6.87703e-14	5.35469e-18	6.83187e-42	9.20658e-55	2.06533e-11	4.4897e-52	4.01425e-15
ENSG00000062370.17_18	ZNF112	225	1148	1300	328	1402	778	633	5.10222	5.77778	1.45778	6.23111	3.45778	2.81333	2.35113	2.53051	0.543771	2.63949	1.78985	1.49228	3.1714e-54	1.47531e-69	1	1.9471e-83	2.97797e-57	6.22382e-15	4.71966e-19	1.94995e-58	8.60187e-74	0.00137764	1.11149e-87	1.64501e-61
ENSG00000104299.15_9	INTS9	186	948	877	209	863	414	443	5.09677	4.71505	1.12366	4.63978	2.22581	2.38172	2.34958	2.23727	0.1682	2.21406	1.15433	1.252	1.92352e-46	2.43952e-39	1	4.27876e-40	9.28219e-17	6.61776e-06	7.16518e-10	1.22089e-50	1.59518e-43	0.708151	2.79092e-44	5.99663e-21
ENSG00000152147.11_7	GEMIN6	292	1488	1142	432	1208	553	797	5.09589	3.91096	1.47945	4.13699	1.89384	2.72945	2.34933	1.96752	0.565063	2.04858	0.921311	1.44861	5.12561e-66	2.11565e-36	1	1.44416e-44	7.82719e-15	5.62728e-17	4.07538e-21	3.04806e-70	1.41062e-40	0.000160218	9.17449e-49	5.14913e-19
ENSG00000145675.16_12	PIK3R1	551	2806	2342	2009	2207	2397	3088	5.09256	4.25045	3.6461	4.00544	4.35027	5.60436	2.34839	2.08762	1.86635	2.00196	2.12111	2.48655	1.8434e-100	1.99032e-69	6.9227e-93	2.93943e-64	1.36229e-153	6.30815e-143	3.29804e-147	1.03393e-104	1.16094e-73	3.58745e-97	1.73787e-68	7.11974e-158
ENSG00000083720.13_9	OXCT1	1633	8316	7748	1191	7337	710	1467	5.09247	4.74464	0.729333	4.49296	0.434783	0.898347	2.34836	2.2463	-0.455351	2.16767	-1.20163	-0.154656	3.76483e-163	2.01126e-144	1.9791e-09	1.16345e-136	1.03501e-34	3.68725e-12	3.01541e-16	2.02171e-167	1.08529e-148	1.17531e-13	6.31316e-141	6.05094e-39
ENSG00000165209.19_13	STRBP	853	4336	3052	2612	3125	1998	2747	5.08324	3.57796	3.06213	3.66354	2.34232	3.2204	2.34575	1.83914	1.61454	1.87324	1.22794	1.68724	6.29071e-126	5.50161e-59	5.90581e-83	6.71258e-67	9.44086e-60	1.21759e-59	6.73443e-64	3.44527e-130	3.29536e-63	3.06477e-87	3.94579e-71	5.19471e-64
ENSG00000069869.17_12	NEDD4	1589	8063	7588	3003	7458	5719	5425	5.07426	4.77533	1.88987	4.69352	3.59912	3.4141	2.3432	2.2556	0.918285	2.23067	1.84764	1.7715	1.13659e-160	6.62679e-145	1.25848e-27	7.70935e-147	8.6454e-180	7.88344e-91	4.21124e-95	6.10871e-165	3.5747e-149	6.79303e-32	4.15823e-151	4.50047e-184
ENSG00000256223.6_12	ZNF10	41	208	205	137	197	129	154	5.07317	5	3.34146	4.80488	3.14634	3.7561	2.34289	2.32193	1.74048	2.2645	1.65368	1.90923	2.44086e-10	5.29704e-10	3.84784e-07	1.26287e-09	1.63297e-08	7.80105e-06	8.50343e-10	2.68021e-14	5.75327e-14	2.35169e-11	1.38154e-13	1.16176e-12
ENSG00000135763.10_6	URB2	411	2084	1788	1081	1811	697	1176	5.07056	4.35036	2.63017	4.40633	1.69586	2.86131	2.34214	2.12114	1.39516	2.13958	0.76202	1.51668	5.44933e-83	1.65051e-60	1.73947e-36	7.58166e-66	8.80789e-13	1.90261e-26	1.21077e-30	3.13414e-87	9.85084e-65	9.23582e-41	4.46742e-70	5.91411e-17
ENSG00000137273.6_9	FOXF2	43	218	193	93	136	157	154	5.06977	4.48837	2.16279	3.16279	3.65116	3.5814	2.34192	2.16619	1.11289	1.6612	1.86836	1.84052	6.60793e-11	8.61738e-08	1	0.0527689	2.95511e-13	3.61472e-05	4.12215e-09	7.04245e-15	1.04163e-11	0.000149368	1.0057e-05	1.97283e-17
ENSG00000155115.7_6	GTF3C6	746	3780	3489	928	3901	556	1692	5.06702	4.67694	1.24397	5.22922	0.745308	2.2681	2.34114	2.22557	0.314949	2.3866	-0.424091	1.18148	2.51266e-117	4.3845e-101	1	2.21316e-130	1	1.28218e-16	9.346e-21	1.38484e-121	2.43881e-105	0.0203851	1.20628e-134	0.00125727
ENSG00000197841.15_17	ZNF181	76	385	401	136	409	374	351	5.06579	5.27632	1.78947	5.38158	4.92105	4.61842	2.34079	2.39953	0.839535	2.42803	2.29897	2.2074	4.67961e-20	5.28219e-22	1	1.94264e-24	1.38125e-42	1.05904e-20	7.20928e-25	3.81666e-24	4.10236e-26	0.00060977	1.45866e-28	7.88067e-47
ENSG00000047579.20_11	DTNBP1	323	1635	1184	819	1428	1232	1347	5.06192	3.66563	2.5356	4.42105	3.81424	4.17028	2.33968	1.87406	1.34233	2.14439	1.9314	2.06014	3.27335e-70	4.202e-33	1.95053e-27	5.86062e-56	1.89022e-89	7.24621e-59	4.01408e-63	1.9264e-74	2.87532e-37	1.05343e-31	3.54673e-60	1.00979e-93
ENSG00000134668.13_15	SPOCD1	407	2060	1886	442	1869	800	1306	5.06143	4.63391	1.086	4.59214	1.9656	3.20885	2.33954	2.21223	0.119018	2.19917	0.974971	1.68205	3.29331e-82	4.77169e-69	1	1.89466e-71	2.3917e-22	6.99954e-37	4.15477e-41	1.89663e-86	2.78574e-73	0.938073	1.10341e-75	1.48231e-26
ENSG00000173614.14_7	NMNAT1	141	713	736	298	773	453	802	5.05674	5.21986	2.11348	5.48227	3.21277	5.68794	2.33821	2.38401	1.07962	2.45477	1.68382	2.50791	6.35992e-36	1.08041e-38	3.8247e-06	5.1893e-45	3.57698e-33	3.58198e-56	1.99575e-60	4.29811e-40	7.09491e-43	2.3781e-10	3.29166e-49	2.10386e-37
ENSG00000156374.16_10	PCGF6	286	1443	1250	544	1292	744	1126	5.04545	4.37063	1.9021	4.51748	2.6014	3.93706	2.33498	2.12784	0.927592	2.17552	1.37929	1.97712	9.32988e-64	5.16662e-47	3.47636e-08	1.56136e-53	2.74575e-37	2.35689e-47	1.34273e-51	5.58375e-68	3.23865e-51	2.09394e-12	9.52748e-58	1.59377e-41
ENSG00000124659.7_7	TBCC	132	666	648	224	630	323	536	5.04545	4.90909	1.69697	4.77273	2.44697	4.06061	2.33498	2.29546	0.762961	2.25481	1.291	2.0217	1.04813e-33	9.29793e-32	1	1.44843e-31	8.50919e-16	2.96872e-26	1.89247e-30	7.21856e-38	6.4399e-36	8.19201e-05	1.00529e-35	5.53876e-20
ENSG00000141564.16_8	RPTOR	508	2563	2446	778	2571	2442	1962	5.04528	4.81496	1.5315	5.06102	4.80709	3.8622	2.33493	2.26752	0.614942	2.33943	2.26516	1.94942	5.53791e-94	4.23529e-86	0.00328625	1.34431e-99	3.91766e-170	6.93944e-68	3.79391e-72	3.13567e-98	2.3977e-90	2.17417e-07	7.524e-104	2.04226e-174
ENSG00000170854.18_18	RIOX2	536	2704	2362	974	2673	1115	1685	5.04478	4.40672	1.81716	4.98694	2.08022	3.14366	2.33479	2.1397	0.861689	2.31815	1.05674	1.65244	5.12853e-97	6.32771e-74	9.05385e-12	6.38038e-100	9.8082e-33	2.88385e-42	1.67102e-46	2.88769e-101	3.65383e-78	5.24557e-16	3.57004e-104	5.78177e-37
ENSG00000198373.13_12	WWP2	513	2582	2417	762	2521	1272	1430	5.03314	4.7115	1.48538	4.91423	2.47953	2.78752	2.33146	2.23619	0.570832	2.29697	1.31007	1.47898	4.07903e-94	8.24471e-83	0.0333158	1.06462e-94	1.00507e-50	1.15936e-28	7.24237e-33	2.30936e-98	4.69463e-87	2.27832e-06	5.99212e-99	5.62842e-55
ENSG00000178935.5_7	ZNF552	341	1714	1556	655	1609	784	976	5.02639	4.56305	1.92082	4.71848	2.29912	2.86217	2.32952	2.19	0.941723	2.23832	1.20108	1.51711	8.29443e-72	4.93367e-59	2.38879e-10	8.30951e-67	4.49624e-31	7.14098e-23	4.72225e-27	4.86135e-76	2.95483e-63	1.40418e-14	4.88593e-71	2.66602e-35
ENSG00000126216.15_10	TUBGCP3	1085	5445	4579	1611	4891	1898	3120	5.01843	4.22028	1.48479	4.50783	1.74931	2.87558	2.32724	2.07734	0.570261	2.17243	0.806785	1.52385	8.1098e-137	5.49525e-98	3.72753e-05	6.50162e-118	1.7117e-28	2.19228e-49	1.24152e-53	4.41494e-141	3.06809e-102	2.35845e-09	3.57605e-122	1.02675e-32
ENSG00000100629.17_13	CEP128	1323	6636	5307	2761	5503	1268	3467	5.01587	4.01134	2.08692	4.15949	0.958428	2.62056	2.3265	2.00408	1.06138	2.05641	-0.0612583	1.38987	8.62884e-148	2.80909e-95	8.33015e-37	7.17453e-109	1	1.11075e-40	6.47666e-45	4.66827e-152	1.57266e-99	4.42223e-41	3.97767e-113	0.549052
ENSG00000123485.12_15	HJURP	2089	10468	9395	4224	10191	218	1327	5.01101	4.49737	2.02202	4.87841	0.104356	0.635232	2.3251	2.16908	1.0158	2.28641	-3.26041	-0.654644	1.18222e-170	6.28808e-141	1.02425e-39	1.07143e-170	2.51579e-209	1.80779e-49	1.02349e-53	6.33086e-175	3.4008e-145	5.42045e-44	5.72622e-175	1.30602e-213
ENSG00000125812.16_11	GZF1	408	2043	1831	1857	1999	1642	2159	5.00735	4.48775	4.55147	4.89951	4.02451	5.29167	2.32405	2.16599	2.18633	2.29264	2.00881	2.40372	1.21907e-80	1.68237e-64	7.68717e-115	1.44002e-81	2.99889e-114	6.1948e-109	3.27542e-113	7.03769e-85	9.93487e-69	3.97332e-119	8.24187e-86	1.58194e-118
ENSG00000120925.16_9	RNF170	144	721	722	187	771	680	862	5.00694	5.01389	1.29861	5.35417	4.72222	5.98611	2.32393	2.32593	0.376969	2.42066	2.23947	2.58162	9.19858e-36	3.79961e-36	1	1.16319e-43	1.12577e-69	9.84359e-63	5.42078e-67	6.22535e-40	2.53798e-40	0.117674	7.43444e-48	6.11165e-74
ENSG00000276234.5_9	TADA2A	292	1462	1213	254	1407	418	859	5.00685	4.15411	0.869863	4.81849	1.43151	2.94178	2.3239	2.05454	-0.20114	2.26858	0.517535	1.55669	8.13802e-64	3.00159e-42	1	2.94172e-62	0.00359296	6.10453e-22	4.08248e-26	4.86927e-68	1.92929e-46	0.0226501	1.74894e-66	2.88754e-07
ENSG00000161800.13_10	RACGAP1	1654	8279	7705	2125	8203	1059	1538	5.00544	4.6584	1.28476	4.95949	0.640266	0.929867	2.3235	2.21984	0.361504	2.31019	-0.643257	-0.104904	5.34015e-159	4.13229e-140	1	4.47541e-164	1.59983e-07	6.10004e-10	5.40448e-14	2.87306e-163	2.23573e-144	0.000352214	2.3975e-168	1.15871e-11
ENSG00000166133.18_10	RPUSD2	91	455	440	329	483	335	463	5	4.83516	3.61538	5.30769	3.68132	5.08791	2.32193	2.27357	1.85415	2.40808	1.88022	2.34707	3.31919e-23	1.17151e-21	1.06276e-21	3.52795e-28	2.23798e-29	1.55171e-30	9.56723e-35	2.56071e-27	9.15961e-26	5.82624e-26	2.531e-32	1.33714e-33
ENSG00000239789.6_8	MRPS17	1	5	3	2	9	5	4	5	3	2	9	5	4	2.32193	1.58496	1	3.16993	2.32193	2	1	1	1	1	1	1	0.4023	0.413362	1	1	0.0578721	0.112226
ENSG00000238227.8_12	TMEM250	8	40	47	15	55	39	61	5	5.875	1.875	6.875	4.875	7.625	2.32193	2.55459	0.906891	2.78136	2.2854	2.93074	1	0.548848	1	0.0171076	0.0142476	0.000345755	4.24031e-08	0.000939718	0.000121885	0.216585	3.11671e-06	1.16826e-06
ENSG00000160818.17_15	GPATCH4	2	10	9	3	6	6	7	5	4.5	1.5	3	3	3.5	2.32193	2.16993	0.584963	1.58496	1.58496	1.80735	1	1	1	1	1	1	0.316928	0.141967	0.218521	1	0.487679	0.165226
ENSG00000159445.13_8	THEM4	76	380	277	100	285	249	341	5	3.64474	1.31579	3.75	3.27632	4.48684	2.32193	1.86581	0.395929	1.90689	1.71207	2.1657	2.29952e-19	6.59807e-08	1	1.36021e-09	4.64125e-19	1.9403e-19	1.34314e-23	1.90674e-23	7.94279e-12	0.214719	1.48967e-13	2.94664e-23
ENSG00000285053.1_15	ENSG00000285053	1	5	5	1	5	5	4	5	5	1	5	5	4	2.32193	2.32193	0	2.32193	2.32193	2	1	1	1	1	1	1	0.4023	0.413362	0.413206	1	0.411809	0.112226
ENSG00000198692.10_7	EIF1AY	1	5	5	1	1	0	7	5	5	1	1	0	7	2.32193	2.32193	0	0	-Inf	2.80735	1	1	1	1	1	1	0.149283	0.413362	0.413206	1	1	1
ENSG00000214114.9_9	MYCBP	1	5	2	1	3	2	1	5	2	1	3	2	1	2.32193	1	0	1.58496	1	0	1	1	1	1	1	1	1	0.413362	1	1	0.653159	0.611297
ENSG00000144840.10_12	RABL3	267	1334	1357	503	1266	423	736	4.99625	5.0824	1.8839	4.74157	1.58427	2.75655	2.32085	2.34551	0.913719	2.24537	0.663818	1.46287	2.34841e-59	9.37956e-62	3.22395e-07	1.97446e-56	6.65849e-06	3.15199e-16	2.31747e-20	1.42267e-63	5.57942e-66	1.96726e-11	1.19295e-60	4.98353e-10
ENSG00000091127.14_13	PUS7	849	4241	3829	2071	3981	870	2590	4.99529	4.51001	2.43934	4.68905	1.02473	3.05065	2.32057	2.17313	1.28649	2.22929	0.0352508	1.60912	1.29431e-121	2.78147e-100	2.24227e-47	8.44105e-114	1	1.64946e-51	9.2828e-56	7.1124e-126	1.54887e-104	1.18008e-51	4.65765e-118	0.104682
ENSG00000138375.14_14	SMARCAL1	346	1728	1642	585	1879	1109	1241	4.99422	4.74566	1.69075	5.43064	3.2052	3.58671	2.32026	2.24661	0.757665	2.44112	1.68042	1.84266	1.29876e-71	7.49585e-65	6.49746e-05	8.38431e-89	5.15776e-68	8.87969e-44	5.11768e-48	7.61555e-76	4.42285e-69	4.12957e-09	4.75166e-93	2.80679e-72
ENSG00000118246.14_7	FASTKD2	1192	5949	5265	2326	5526	2787	4008	4.99077	4.41695	1.95134	4.63591	2.33809	3.36242	2.31926	2.14305	0.964467	2.21285	1.22533	1.7495	8.45652e-141	4.05664e-112	2.7149e-27	2.95525e-129	4.17878e-70	5.58082e-78	3.01356e-82	4.59244e-145	2.23457e-116	1.46672e-31	1.61154e-133	2.26812e-74
ENSG00000079999.14_11	KEAP1	272	1356	1456	540	1376	821	1129	4.98529	5.35294	1.98529	5.05882	3.01838	4.15074	2.31768	2.42033	0.989353	2.3388	1.59378	2.05337	7.01206e-60	1.58515e-69	1.15602e-09	2.93765e-65	2.743e-50	3.11751e-51	1.75625e-55	4.2392e-64	9.24337e-74	6.84724e-14	1.73292e-69	1.53721e-54
ENSG00000173065.14_10	FAM222B	157	782	737	489	736	545	743	4.98089	4.69427	3.11465	4.6879	3.47134	4.73248	2.3164	2.2309	1.63907	2.22894	1.79549	2.2426	4.00361e-38	1.09251e-33	1.44396e-25	1.77998e-35	7.2758e-43	4.08601e-43	2.3609e-47	2.66783e-42	7.44265e-38	7.83057e-30	1.19663e-39	4.14765e-47
ENSG00000184281.15_16	TSSC4	99	493	469	212	495	276	386	4.9798	4.73737	2.14141	5	2.78788	3.89899	2.31609	2.24409	1.09856	2.32193	1.47917	1.9631	5.10197e-25	2.85622e-22	0.000512243	9.76056e-27	6.15567e-17	7.49974e-18	5.33448e-22	3.83722e-29	2.20558e-26	3.32194e-08	7.11722e-31	3.9714e-21
ENSG00000166888.12_14	STAT6	638	3172	3175	938	3134	1764	1915	4.97179	4.97649	1.47022	4.91223	2.76489	3.00157	2.31376	2.31513	0.556031	2.29638	1.46722	1.58572	2.88481e-104	7.76361e-105	0.0122464	2.71885e-107	2.86346e-74	1.65165e-41	9.59702e-46	1.61154e-108	4.30379e-109	8.24117e-07	1.50972e-111	1.54782e-78
ENSG00000110074.12_8	FOXRED1	130	646	683	278	667	449	538	4.96923	5.25385	2.13846	5.13077	3.45385	4.13846	2.31302	2.39337	1.09657	2.35918	1.7882	2.04909	3.82454e-32	2.45335e-36	7.71632e-06	1.53155e-36	6.10651e-36	3.78619e-27	2.39239e-31	2.67095e-36	1.63644e-40	4.82149e-10	1.02294e-40	3.55671e-40
ENSG00000121350.16_8	PYROXD1	627	3114	2848	629	2457	823	1779	4.96651	4.54226	1.00319	3.91866	1.3126	2.83732	2.31223	2.18341	0.00459457	1.97036	0.392427	1.50453	5.46529e-103	1.28058e-86	1	4.34555e-66	0.00118118	9.42509e-35	5.66038e-39	3.05597e-107	7.24556e-91	0.282964	2.55877e-70	9.35438e-08
ENSG00000119541.10_9	VPS4B	1338	6645	6024	3379	6279	3655	5879	4.96637	4.50224	2.52541	4.69283	2.73169	4.39387	2.31219	2.17064	1.33652	2.23046	1.44979	2.13549	7.5295e-146	8.73614e-122	5.6342e-65	3.17748e-138	1.19493e-103	4.93404e-142	2.58003e-146	4.07816e-150	4.77933e-126	2.938e-69	1.72165e-142	6.33211e-108
ENSG00000022976.16_15	ZNF839	165	819	764	266	786	350	833	4.96364	4.6303	1.61212	4.76364	2.12121	5.04848	2.3114	2.21111	0.68896	2.25206	1.08489	2.33585	1.25673e-39	6.01267e-34	1	2.00527e-38	9.56596e-13	3.46513e-51	1.95219e-55	8.28596e-44	4.0872e-38	0.000131872	1.32204e-42	6.42571e-17
ENSG00000115687.14_10	PASK	212	1052	851	247	1049	422	515	4.96226	4.01415	1.16509	4.94811	1.99057	2.42925	2.311	2.00509	0.220447	2.30688	0.993179	1.28051	7.44118e-49	7.12078e-30	1	1.86385e-51	4.28972e-13	1.30658e-07	1.28892e-11	4.67411e-53	5.01251e-34	0.452309	1.14642e-55	2.86938e-17
ENSG00000149483.13_8	TMEM138	238	1180	1100	339	1069	472	655	4.95798	4.62185	1.42437	4.4916	1.98319	2.7521	2.30975	2.20847	0.510324	2.16723	0.987825	1.46053	1.58289e-53	3.82929e-46	1	7.42882e-46	2.21025e-14	1.57816e-14	1.20867e-18	9.76553e-58	2.40836e-50	0.00265256	4.68548e-50	1.45911e-18
ENSG00000169105.8_5	CHST14	45	223	285	94	244	191	241	4.95556	6.33333	2.08889	5.42222	4.24444	5.35556	2.30905	2.66297	1.06274	2.43888	2.08558	2.42104	8.2924e-11	4.80307e-19	1	2.92707e-14	2.50074e-19	1.05277e-16	7.65652e-21	8.86034e-15	3.94179e-23	0.000252387	2.69702e-18	1.58335e-23
ENSG00000147789.16_11	ZNF7	314	1556	1467	971	1487	1014	1398	4.95541	4.67197	3.09236	4.73567	3.2293	4.45223	2.30901	2.22403	1.62871	2.24357	1.69122	2.15453	6.46015e-66	2.22168e-58	7.00816e-45	2.18408e-63	2.36748e-64	4.06051e-66	2.22603e-70	3.84304e-70	1.33298e-62	3.69337e-49	1.29442e-67	1.29399e-68
ENSG00000160993.4_8	ALKBH4	22	109	82	53	94	53	151	4.95455	3.72727	2.40909	4.27273	2.40909	6.86364	2.30875	1.89812	1.26849	2.09516	1.26849	2.77897	0.000279092	0.613262	1	0.00977902	1	1.07135e-12	8.62466e-17	4.39376e-08	0.000137134	0.00143508	1.72835e-06	0.000144696
ENSG00000149930.18_9	TAOK2	603	2986	2921	1317	3115	1322	1668	4.95191	4.84411	2.18408	5.16584	2.19237	2.76617	2.30798	2.27623	1.12703	2.369	1.13249	1.46789	2.84717e-100	1.88197e-96	2.59882e-27	3.73799e-114	4.14588e-41	3.03192e-31	1.86133e-35	1.59729e-104	1.0522e-100	1.40385e-31	2.062e-118	2.37695e-45
ENSG00000170364.13_6	SETMAR	61	302	244	64	265	98	107	4.95082	4	1.04918	4.34426	1.60656	1.7541	2.30767	2	0.0692627	2.11911	0.683973	0.81073	4.03203e-15	2.06517e-08	1	1.72362e-11	1	1	0.128341	3.69403e-19	2.42164e-12	0.927306	1.74473e-15	0.00105476
ENSG00000165895.19_8	ARHGAP42	339	1678	1718	489	1432	755	668	4.94985	5.06785	1.44248	4.22419	2.22714	1.9705	2.30739	2.34137	0.528549	2.07867	1.15519	0.978563	2.50953e-69	4.76462e-73	1	2.86981e-52	2.05253e-28	0.00285434	3.79365e-07	1.48011e-73	2.7581e-77	0.000254563	1.76008e-56	1.23194e-32
ENSG00000189050.16_14	RNFT1	79	391	348	142	330	242	208	4.94937	4.40506	1.79747	4.17722	3.06329	2.63291	2.30724	2.13916	0.845966	2.06254	1.61508	1.39666	1.12134e-19	1.08908e-14	1	9.35048e-14	6.41429e-17	0.0038306	5.13692e-07	9.22531e-24	9.94321e-19	0.000362558	8.74203e-18	4.13905e-21
ENSG00000125319.15_7	HROB	98	485	409	248	503	169	189	4.94898	4.17347	2.53061	5.13265	1.72449	1.92857	2.30713	2.06125	1.33949	2.3597	0.78617	0.947533	1.93782e-24	5.25411e-16	2.5695e-08	3.8416e-28	0.0237328	1	0.00606432	1.47117e-28	4.6439e-20	1.54547e-12	2.7568e-32	1.96171e-06
ENSG00000171792.11_10	RHNO1	794	3929	3876	929	4296	997	1876	4.94836	4.88161	1.17003	5.41058	1.25567	2.36272	2.30695	2.28736	0.22654	2.43578	0.328454	1.24045	1.02977e-115	2.83495e-113	1	1.38717e-142	0.00740789	8.74676e-21	5.94654e-25	5.68432e-120	1.56023e-117	0.183709	7.49942e-147	6.01534e-07
ENSG00000187189.11_8	TSPYL4	241	1190	1338	160	1352	405	913	4.93776	5.55187	0.6639	5.60996	1.6805	3.78838	2.30386	2.47297	-0.590961	2.48799	0.748889	1.92158	1.87373e-53	5.538e-68	0.108058	8.86787e-73	2.86867e-07	9.49935e-38	5.60897e-42	1.15605e-57	3.2422e-72	7.547e-06	5.15035e-77	2.08767e-11
ENSG00000162302.13_11	RPS6KA4	273	1348	1194	395	1413	306	525	4.93773	4.37363	1.44689	5.17582	1.12088	1.92308	2.30385	2.12883	0.532952	2.37179	0.164631	0.943416	5.38468e-59	2.51351e-45	1	2.01222e-68	1	0.0983298	1.55241e-05	3.26443e-63	1.58791e-49	0.000709539	1.17956e-72	0.0399452
ENSG00000137168.8_8	PPIL1	199	982	898	352	917	289	540	4.93467	4.51256	1.76884	4.60804	1.45226	2.71357	2.30295	2.17395	0.822807	2.20415	0.538301	1.44019	7.5146e-46	1.31648e-37	0.00279649	6.36385e-42	0.0732141	1.52905e-11	1.27783e-15	4.7821e-50	8.7e-42	1.84636e-07	4.10969e-46	6.15865e-06
ENSG00000148384.14_12	INPP5E	133	656	679	198	734	543	599	4.93233	5.10526	1.48872	5.5188	4.08271	4.50376	2.30227	2.35199	0.574074	2.46435	2.02953	2.17113	3.75057e-32	7.07518e-35	1	2.32871e-43	1.54622e-50	1.73129e-33	1.04717e-37	2.61912e-36	4.77118e-39	0.0063947	1.49085e-47	8.66082e-55
ENSG00000103966.11_9	EHD4	535	2638	2109	1374	2210	1134	1738	4.93084	3.94206	2.56822	4.13084	2.11963	3.2486	2.30183	1.97895	1.36077	2.04644	1.08381	1.69982	9.15026e-93	2.85511e-57	3.45444e-41	7.50995e-68	1.74648e-34	3.25495e-46	1.86103e-50	5.19164e-97	1.71819e-61	1.82533e-45	4.40699e-72	1.02235e-38
ENSG00000117461.15_12	PIK3R3	14	69	122	30	111	46	44	4.92857	8.71429	2.14286	7.92857	3.28571	3.14286	2.30117	3.12338	1.09954	2.98706	1.71621	1.65208	0.0882301	1.00026e-09	1	1.89666e-08	0.123941	1	0.00465846	1.81319e-05	1.09846e-13	0.0336482	2.20645e-12	1.05133e-05
ENSG00000237765.8_7	FAM200B	271	1333	1422	367	1356	936	887	4.91882	5.24723	1.35424	5.00369	3.45387	3.27306	2.29831	2.39156	0.437487	2.32299	1.78822	1.71064	3.34542e-58	1.38551e-66	1	9.8944e-64	8.83442e-66	2.01575e-28	1.26166e-32	2.03221e-62	8.14141e-71	0.0100246	5.85849e-68	4.81913e-70
ENSG00000010165.20_8	METTL13	343	1685	1623	784	1526	809	959	4.91254	4.73178	2.28571	4.44898	2.3586	2.79592	2.29647	2.24238	1.19265	2.15347	1.23793	1.48332	8.27799e-69	4.36615e-64	9.67453e-21	3.01482e-59	1.82035e-33	3.54334e-21	2.39447e-25	4.8881e-73	2.58123e-68	5.3227e-25	1.80658e-63	1.06884e-37
ENSG00000062650.20_11	WAPL	3230	15866	15060	8515	15138	8759	13146	4.91207	4.66254	2.63622	4.68669	2.71176	4.06997	2.29633	2.22112	1.39847	2.22857	1.43923	2.02502	2.29493e-182	2.63302e-167	1.44564e-95	2.01288e-176	1.36861e-132	2.95796e-158	1.54117e-162	1.22396e-186	1.40758e-171	7.48802e-100	1.07371e-180	7.18168e-137
ENSG00000120647.10_17	CCDC77	766	3762	3333	2011	3364	1736	2226	4.91123	4.35117	2.62533	4.39164	2.26632	2.90601	2.29608	2.12141	1.3925	2.13476	1.18035	1.53904	3.75589e-112	3.16874e-88	1.45873e-54	7.14794e-95	8.48778e-52	2.56983e-42	1.48881e-46	2.08094e-116	1.78924e-92	7.6377e-59	4.0227e-99	4.74337e-56
ENSG00000204767.4_10	INSYN2B	517	2538	1424	757	1833	1635	1323	4.90909	2.75435	1.46422	3.54545	3.16248	2.55899	2.29546	1.46171	0.550129	1.82597	1.66105	1.35558	4.46886e-90	3.23247e-18	0.0866564	1.2184e-45	5.11008e-86	3.04773e-21	2.05816e-25	2.54549e-94	2.70386e-22	6.02911e-06	7.69387e-50	2.73486e-90
ENSG00000116793.16_15	PHTF1	612	3003	3771	1023	3528	1738	2029	4.90686	6.16176	1.67157	5.76471	2.83987	3.31536	2.2948	2.62334	0.741203	2.52725	1.50582	1.72917	2.48447e-99	5.24385e-149	3.7259e-08	4.53546e-139	1.01384e-76	4.95693e-53	2.77964e-57	1.3953e-103	2.82367e-153	2.24492e-12	2.45598e-143	5.46812e-81
ENSG00000149308.17_9	NPAT	1059	5192	5031	3043	5208	2928	4028	4.90274	4.75071	2.87347	4.91785	2.76487	3.80359	2.29359	2.24814	1.52279	2.29803	1.46721	1.92736	8.50998e-130	7.39836e-123	5.44966e-80	3.28142e-137	2.36678e-96	1.31321e-97	6.98776e-102	4.65077e-134	4.04503e-127	2.8304e-84	1.77961e-141	1.25892e-100
ENSG00000141934.10_15	PLPP2	201	985	708	481	804	585	603	4.9005	3.52239	2.39303	4	2.91045	3	2.29293	1.81655	1.25884	2	1.54124	1.58496	1.78351e-45	1.15009e-19	5.43853e-15	3.40458e-30	2.13392e-36	9.96064e-17	7.23936e-21	1.13686e-49	9.31924e-24	3.0794e-19	2.39372e-34	1.24137e-40
ENSG00000108883.13_10	EFTUD2	1815	8893	8187	2677	8000	3433	5394	4.89972	4.51074	1.47493	4.40771	1.89146	2.9719	2.2927	2.17337	0.560648	2.14003	0.9195	1.57139	1.12614e-157	6.97658e-136	6.94222e-07	1.87546e-136	7.55165e-47	1.8562e-67	1.01537e-71	6.0617e-162	3.78339e-140	4.2572e-11	1.01783e-140	4.26406e-51
ENSG00000172318.6_6	B3GALT1	29	142	106	68	116	154	205	4.89655	3.65517	2.34483	4	5.31034	7.06897	2.29177	1.86994	1.22948	2	2.40881	2.8215	4.04112e-06	0.0716911	1	0.00328841	1.17411e-18	3.22547e-18	2.28109e-22	5.51463e-10	1.38667e-05	0.000403448	5.53884e-07	7.4765e-23
ENSG00000188636.4_11	RTL6	57	279	363	186	373	236	246	4.89474	6.36842	3.26316	6.54386	4.14035	4.31579	2.29123	2.67094	1.70627	2.71014	2.04975	2.10962	1.30098e-13	1.20512e-24	4.73601e-10	2.87056e-27	2.43677e-23	6.52423e-13	5.22314e-17	1.24866e-17	9.00281e-29	2.79131e-14	2.07906e-31	1.50112e-27
ENSG00000160208.13_6	RRP1B	1567	7669	6767	3506	6680	3164	4601	4.89407	4.31844	2.2374	4.26292	2.01914	2.93618	2.29103	2.11051	1.16182	2.09184	1.01374	1.55394	4.99451e-150	9.75684e-119	1.72139e-49	7.37771e-122	1.16166e-53	8.33932e-62	4.59948e-66	2.69945e-154	5.34856e-123	9.04663e-54	4.04435e-126	6.4666e-58
ENSG00000101407.13_8	TTI1	569	2782	2505	1616	2773	1119	2014	4.88928	4.40246	2.84007	4.87346	1.96661	3.53954	2.28962	2.13831	1.50593	2.28495	0.975709	1.82356	1.29398e-94	1.68474e-76	1.88825e-55	4.27744e-99	1.13057e-28	1.09265e-59	6.04276e-64	7.31804e-99	9.68406e-81	9.88146e-60	2.39552e-103	6.7764e-33
ENSG00000146143.19_8	PRIM2	361	1765	1452	519	1518	405	600	4.8892	4.02216	1.43767	4.20499	1.12188	1.66205	2.2896	2.00797	0.523736	2.0721	0.165923	0.732964	1.16862e-70	7.30107e-46	1	4.06867e-54	1	1	0.00546983	6.87138e-75	4.59852e-50	0.000226173	2.47697e-58	0.0201589
ENSG00000152193.8_9	OBI1	695	3396	2907	1948	3152	1293	2142	4.88633	4.18273	2.80288	4.53525	1.86043	3.08201	2.28875	2.06445	1.48691	2.18118	0.895637	1.62387	1.69087e-105	8.10068e-77	1.27341e-60	2.76997e-96	3.22653e-27	3.54154e-47	2.01958e-51	9.43462e-110	4.65476e-81	6.6507e-65	1.5566e-100	1.94792e-31
ENSG00000197603.16_20	CPLANE1	1997	9755	10044	2880	9951	7076	7750	4.88483	5.02954	1.44216	4.98297	3.54331	3.88082	2.28831	2.33043	0.528234	2.31701	1.8251	1.95636	2.94288e-161	2.8431e-170	7.51743e-06	1.07533e-174	1.30294e-187	1.55518e-128	8.16582e-133	1.58143e-165	1.51826e-174	4.69605e-10	5.73816e-179	6.7745e-192
ENSG00000100916.14_7	BRMS1L	553	2701	2758	946	2683	1215	1851	4.88427	4.98734	1.71067	4.85172	2.19711	3.3472	2.28814	2.31827	0.774561	2.2785	1.1356	1.74295	7.69531e-93	3.6417e-97	1.34439e-08	1.36878e-96	5.30182e-39	4.39541e-51	2.47741e-55	4.36588e-97	2.0347e-101	8.05509e-13	7.68892e-101	3.05898e-43
ENSG00000158545.16_10	ZC3H18	1682	8202	7480	3631	7913	3437	5689	4.87634	4.44709	2.15874	4.70452	2.0434	3.38228	2.2858	2.15286	1.11019	2.23405	1.03097	1.758	1.42897e-152	4.26668e-129	1.28561e-45	2.50333e-150	4.26752e-57	1.2984e-90	6.93778e-95	7.71376e-157	2.32327e-133	6.77281e-50	1.34769e-154	2.35788e-61
ENSG00000111331.14_14	OAS3	144	702	794	227	1075	324	139	4.875	5.51389	1.57639	7.46528	2.25	0.965278	2.2854	2.46307	0.656623	2.9002	1.16993	-0.0509839	8.65957e-34	5.59527e-44	1	1.16796e-79	2.38173e-13	1	0.00721365	5.95774e-38	3.56047e-48	0.00076133	6.70699e-84	1.58899e-17
ENSG00000117308.15_14	GALE	166	809	716	300	772	748	775	4.87349	4.31325	1.80723	4.6506	4.50602	4.66867	2.28496	2.10878	0.853779	2.21742	2.17186	2.22301	2.9563e-38	6.36211e-29	0.00653239	1.09715e-36	2.47094e-72	5.48815e-44	3.16083e-48	1.96798e-42	4.52047e-33	4.36016e-07	7.32117e-41	1.33817e-76
ENSG00000100749.9_15	VRK1	1508	7340	6281	2690	6301	857	3204	4.86737	4.16512	1.78382	4.17838	0.568302	2.12467	2.28314	2.05836	0.83497	2.06294	-0.815269	1.08724	8.57571e-147	7.90219e-109	5.28259e-21	2.04947e-115	1.10307e-13	2.90278e-18	2.05187e-22	4.64179e-151	4.3632e-113	2.90316e-25	1.12968e-119	7.33426e-18
ENSG00000142794.19_11	NBPF3	176	856	725	452	860	622	630	4.86364	4.11932	2.56818	4.88636	3.53409	3.57955	2.28204	2.04241	1.36075	2.28876	1.82134	1.83978	6.29203e-40	4.09207e-27	1.24532e-16	5.98048e-43	6.41574e-49	6.36591e-25	4.1089e-29	4.14167e-44	2.96699e-31	6.97348e-21	3.83389e-47	3.60496e-53
ENSG00000133997.12_13	MED6	396	1925	1597	670	1640	862	1231	4.86111	4.03283	1.69192	4.14141	2.17677	3.10859	2.28129	2.01179	0.758661	2.05012	1.12219	1.63626	2.04464e-74	2.03408e-49	9.12242e-06	8.28759e-56	6.32173e-30	3.76144e-33	2.28035e-37	1.19326e-78	1.25973e-53	5.70686e-10	5.01761e-60	3.76899e-34
ENSG00000156256.15_13	USP16	1775	8627	7893	1775	8487	2091	3621	4.86028	4.44676	1	4.78141	1.17803	2.04	2.28104	2.15275	0	2.25744	0.236374	1.02857	2.23725e-154	2.71264e-131	1	3.40424e-157	0.0162756	8.01659e-16	5.94835e-20	1.20645e-158	1.47466e-135	0.131336	1.82817e-161	1.33823e-06
ENSG00000134575.13_12	ACP2	114	554	564	131	551	294	532	4.85965	4.94737	1.14912	4.83333	2.57895	4.66667	2.28085	2.30666	0.200533	2.27302	1.36678	2.22239	4.34717e-27	2.42413e-28	1	1.78575e-28	6.89539e-16	1.59265e-31	9.76006e-36	3.18801e-31	1.73214e-32	0.64229	1.27663e-32	4.48247e-20
ENSG00000133302.13_10	SLF1	867	4213	3798	1119	3857	1318	1864	4.85928	4.38062	1.29066	4.44867	1.52018	2.14994	2.28074	2.13114	0.368106	2.15338	0.604246	1.1043	9.37893e-117	2.47607e-95	1	1.14106e-103	1.36493e-13	3.78534e-14	2.92688e-18	5.17144e-121	1.38615e-99	0.00195471	6.35899e-108	9.0826e-18
ENSG00000125863.20_9	MKKS	172	835	802	438	929	1068	1227	4.85465	4.66279	2.54651	5.40116	6.2093	7.13372	2.27937	2.22119	1.34852	2.43327	2.63443	2.83465	4.41767e-39	6.68535e-36	8.18298e-16	1.2211e-51	2.48026e-121	1.48033e-96	7.88124e-101	2.92619e-43	4.4748e-40	4.6052e-20	7.50798e-56	1.30567e-125
ENSG00000183718.6_10	TRIM52	116	563	596	257	636	726	352	4.85345	5.13793	2.21552	5.48276	6.25862	3.03448	2.27901	2.36119	1.14764	2.4549	2.64584	1.60145	2.15726e-27	2.56273e-31	6.13739e-06	8.17621e-38	3.87403e-90	5.5717e-10	4.92461e-14	1.57717e-31	1.78252e-35	3.82798e-10	5.41328e-42	2.06913e-94
ENSG00000149313.11_8	AASDHPPT	348	1688	1489	715	1464	736	1331	4.85057	4.27874	2.0546	4.2069	2.11494	3.82471	2.27816	2.09718	1.03886	2.07276	1.08062	1.93535	7.99313e-68	9.72179e-52	3.67416e-14	9.09818e-53	6.51611e-25	2.76057e-51	1.55507e-55	4.7319e-72	5.95808e-56	2.09199e-18	5.56907e-57	3.98149e-29
ENSG00000142556.19_11	ZNF614	130	630	645	306	617	317	302	4.84615	4.96154	2.35385	4.74615	2.43846	2.32308	2.27684	2.31079	1.23502	2.24676	1.28597	1.21604	2.24967e-30	3.59372e-32	6.94933e-09	1.01702e-30	1.88552e-15	0.00428244	5.78864e-07	1.59619e-34	2.47877e-36	4.1491e-13	7.11899e-35	1.23172e-19
ENSG00000111684.11_8	LPCAT3	207	1003	1198	455	1044	694	709	4.84541	5.78744	2.19807	5.04348	3.35266	3.42512	2.27662	2.53293	1.13624	2.33442	1.7453	1.77615	1.91389e-45	1.98253e-65	2.65488e-11	2.31782e-52	2.23065e-50	1.36446e-25	8.7555e-30	1.22052e-49	1.16812e-69	1.54407e-15	1.4211e-56	1.24987e-54
ENSG00000171448.9_8	ZBTB26	96	465	495	209	488	409	449	4.84375	5.15625	2.17708	5.08333	4.26042	4.67708	2.27612	2.36632	1.1224	2.34577	2.09099	2.22561	8.97187e-23	2.73156e-26	0.000377061	6.01687e-27	6.33411e-41	8.20618e-27	5.19971e-31	6.96196e-27	1.99763e-30	2.43847e-08	4.37114e-31	3.63466e-45
ENSG00000198393.8_9	ZNF26	298	1442	1337	665	1527	759	999	4.83893	4.48658	2.23154	5.12416	2.54698	3.35235	2.27469	2.16562	1.15804	2.35732	1.34879	1.74517	2.28842e-60	2.22457e-51	7.00771e-17	1.23083e-71	1.62371e-36	9.68788e-33	5.88535e-37	1.38148e-64	1.36594e-55	3.91602e-21	7.16555e-76	9.44125e-41
ENSG00000164815.11_8	ORC5	546	2640	2220	965	2314	500	1464	4.83516	4.06593	1.7674	4.2381	0.915751	2.68132	2.27357	2.02359	0.821628	2.08342	-0.126973	1.42294	2.40837e-90	1.94269e-62	2.58339e-10	1.24103e-72	1	3.62159e-26	2.31042e-30	1.37143e-94	1.15403e-66	1.51901e-14	7.20901e-77	0.884764
ENSG00000169570.10_9	DTWD2	65	314	318	58	353	221	147	4.83077	4.89231	0.892308	5.43077	3.4	2.26154	2.27225	2.29052	-0.164387	2.44116	1.76553	1.1773	3.99733e-15	8.32018e-16	1	2.56479e-21	1.3552e-17	1	0.000714183	3.65966e-19	7.40295e-20	0.31269	2.00892e-25	8.70226e-22
ENSG00000242485.6_8	MRPL20	650	3139	2928	683	2879	1079	1637	4.82923	4.50462	1.05077	4.42923	1.66	2.51846	2.27179	2.1714	0.0714459	2.14706	0.731183	1.33254	1.75934e-99	7.66516e-87	1	2.14959e-88	9.07392e-17	1.5436e-23	1.01127e-27	9.8773e-104	4.3355e-91	0.717555	1.21935e-92	5.86171e-21
ENSG00000170365.10_11	SMAD1	152	734	815	372	828	553	934	4.82895	5.36184	2.44737	5.44737	3.63816	6.14474	2.27171	2.42273	1.29123	2.44556	1.86321	2.61935	1.0364e-34	1.47243e-43	3.13975e-12	2.84796e-47	1.32883e-45	1.17476e-68	6.41387e-73	7.08408e-39	9.38869e-48	1.81132e-16	1.7822e-51	7.52454e-50
ENSG00000148331.12_8	ASB6	110	531	455	260	450	349	393	4.82727	4.13636	2.36364	4.09091	3.17273	3.57273	2.27121	2.04836	1.24101	2.03242	1.66572	1.83703	1.24448e-25	1.42095e-17	1.87129e-07	2.93244e-18	1.43614e-25	1.01317e-15	7.53677e-20	9.26848e-30	1.20614e-21	1.13943e-11	2.43518e-22	8.74307e-30
ENSG00000173480.11_16	ZNF417	762	3678	3741	1255	4036	2404	2305	4.82677	4.90945	1.64698	5.29659	3.15486	3.02493	2.27106	2.29556	0.719824	2.40506	1.65757	1.5969	3.49614e-108	3.50378e-112	7.27999e-09	8.87329e-135	2.58327e-106	2.66128e-47	1.51683e-51	1.94619e-112	1.92992e-116	4.34756e-13	4.82035e-139	1.36753e-110
ENSG00000067798.16_14	NAV3	3029	14611	9656	3492	11666	4987	5869	4.8237	3.18785	1.15286	3.85144	1.64642	1.9376	2.27014	1.67258	0.205212	1.9454	0.719331	0.954273	1.40298e-174	2.3632e-70	1	2.85787e-119	2.02744e-34	2.94631e-14	2.27006e-18	7.50419e-179	1.37507e-74	0.128635	1.57034e-123	1.18703e-38
ENSG00000033011.14_10	ALG1	136	656	532	155	545	183	268	4.82353	3.91176	1.13971	4.00735	1.34559	1.97059	2.27009	1.96782	0.188662	2.00265	0.428237	0.978626	2.66044e-31	1.65406e-18	1	3.21989e-21	1	1	0.000624525	1.87236e-35	1.37838e-22	0.667573	2.52639e-25	0.00173162
ENSG00000125378.16_10	BMP4	197	949	2237	313	2386	508	278	4.81726	11.3553	1.58883	12.1117	2.57868	1.41117	2.26821	3.5053	0.667967	3.59833	1.36663	0.496889	4.09368e-43	2.32085e-177	0.922436	7.26115e-198	1.18226e-26	1	0.691946	2.64245e-47	1.23607e-181	6.77117e-05	3.85288e-202	7.15478e-31
ENSG00000110442.12_8	COMMD9	141	679	628	193	650	305	319	4.8156	4.4539	1.36879	4.60993	2.16312	2.26241	2.26772	2.15507	0.452906	2.20474	1.11311	1.17786	3.60907e-32	7.34435e-27	1	4.08731e-31	1.53599e-11	0.00663784	9.13621e-07	2.51995e-36	5.33591e-31	0.0432896	2.84909e-35	1.04788e-15
ENSG00000124357.13_15	NAGK	262	1261	1170	383	1201	378	697	4.81298	4.46565	1.46183	4.58397	1.44275	2.66031	2.26693	2.15887	0.547778	2.1966	0.528819	1.41159	4.87436e-54	5.56969e-46	1	9.67284e-52	0.00703515	5.19887e-14	4.03859e-18	3.00035e-58	3.50604e-50	0.000590277	5.94264e-56	5.70943e-07
ENSG00000157895.11_14	C12orf43	159	765	616	231	614	390	462	4.81132	3.87421	1.45283	3.86164	2.45283	2.90566	2.26643	1.9539	0.538866	1.94921	1.29445	1.53887	9.21749e-36	6.9258e-21	1	3.33085e-22	3.72642e-19	6.22461e-12	5.14091e-16	6.23857e-40	5.49318e-25	0.00700471	2.57447e-26	2.36358e-23
ENSG00000153936.18_9	HS2ST1	63	303	265	128	250	195	246	4.80952	4.20635	2.03175	3.96825	3.09524	3.90476	2.26589	2.07257	1.02272	1.9885	1.63005	1.96523	1.55183e-14	3.43127e-10	0.680696	4.33282e-09	1.02235e-13	4.81674e-11	4.09169e-15	1.44598e-18	3.70909e-14	4.95737e-05	4.86615e-13	6.79621e-18
ENSG00000159216.19_15	RUNX1	1580	7597	6487	4465	7114	6042	7550	4.80823	4.1057	2.82595	4.50253	3.82405	4.77848	2.26551	2.03763	1.49874	2.17074	1.9351	2.25655	1.05292e-145	2.41845e-107	5.93054e-91	7.73124e-136	6.82306e-197	1.19548e-173	6.21805e-178	5.70412e-150	1.33749e-111	3.07377e-95	4.1972e-140	3.54518e-201
ENSG00000215012.9_12	RTL10	57	274	297	103	312	117	125	4.80702	5.21053	1.80702	5.47368	2.05263	2.19298	2.26514	2.38143	0.853611	2.45251	1.03747	1.13289	6.14149e-13	7.79826e-16	1	6.58394e-19	0.0123148	1	0.00261896	6.04121e-17	6.91765e-20	0.00200063	5.38944e-23	1.00661e-06
ENSG00000139505.13_7	MTMR6	1121	5388	4753	1932	5007	2340	3586	4.80642	4.23996	1.72346	4.46655	2.08742	3.19893	2.26496	2.08405	0.785309	2.15916	1.06172	1.67759	3.77276e-128	2.66933e-100	4.4669e-15	2.10129e-117	7.72436e-51	4.2869e-67	2.3459e-71	2.06331e-132	1.48635e-104	2.5281e-19	1.15665e-121	4.32447e-55
ENSG00000156017.13_10	CARNMT1	440	2114	1823	992	1755	794	994	4.80455	4.14318	2.25455	3.98864	1.80455	2.25909	2.2644	2.05074	1.17284	1.9959	0.851635	1.17574	5.29374e-78	1.19425e-56	3.31032e-24	5.5116e-55	1.62245e-17	8.17845e-11	6.99551e-15	3.06706e-82	7.20208e-61	1.80134e-28	3.34462e-59	1.04224e-21
ENSG00000138346.16_10	DNA2	863	4141	3734	984	3742	703	1346	4.79838	4.32677	1.14021	4.33604	0.8146	1.55968	2.26255	2.11329	0.189298	2.11638	-0.295836	0.641246	1.1753e-113	9.00905e-93	1	3.17949e-98	1	1	0.00992962	6.50236e-118	5.0624e-97	0.359566	1.78243e-102	0.0432473
ENSG00000128567.17_12	PODXL	1906	9139	6597	6166	7660	2296	6959	4.79486	3.46118	3.23505	4.01889	1.20462	3.6511	2.26149	1.79126	1.69379	2.0068	0.268575	1.86833	6.67198e-154	1.2001e-76	4.39499e-128	2.86761e-115	0.00102801	6.33424e-112	3.3449e-116	3.5987e-158	6.89751e-81	2.26967e-132	1.58082e-119	8.12529e-08
ENSG00000137801.11_7	THBS1	14228	68084	141424	21511	75799	33284	82596	4.78521	9.93984	1.51188	5.32745	2.33933	5.80517	2.25858	3.31322	0.596342	2.41345	1.2261	2.53734	2.76046e-206	0	1.15782e-14	2.49995e-254	7.43893e-118	0	0	1.46203e-210	0	6.56919e-19	1.31231e-258	3.91935e-122
ENSG00000112877.8_6	CEP72	124	593	477	159	524	232	246	4.78226	3.84677	1.28226	4.22581	1.87097	1.98387	2.25769	1.94365	0.358687	2.07923	0.903785	0.988318	3.11595e-28	4.05157e-16	1	2.73228e-22	1.80892e-05	1	0.000849782	2.25483e-32	3.57407e-20	0.171407	2.10889e-26	1.36687e-09
ENSG00000086200.17_11	IPO11	1140	5451	5037	2320	5114	2448	3332	4.78158	4.41842	2.03509	4.48596	2.14737	2.92281	2.25749	2.14353	1.02509	2.16542	1.10257	1.54735	7.6357e-128	4.71975e-110	2.81618e-31	3.32936e-119	2.99531e-55	3.97315e-53	2.22748e-57	4.17685e-132	2.60257e-114	1.50767e-35	1.82952e-123	1.66157e-59
ENSG00000162408.11_8	NOL9	878	4197	3380	1312	3703	1420	1994	4.78018	3.84966	1.49431	4.21754	1.61731	2.27107	2.25707	1.94473	0.579475	2.0764	0.693598	1.18337	8.08475e-114	6.99234e-72	0.000134837	1.93279e-93	2.17488e-18	1.13574e-18	7.97069e-23	4.47165e-118	4.05471e-76	8.63287e-09	1.0897e-97	1.38801e-22
ENSG00000175073.8_8	VCPIP1	1165	5566	5577	2818	5622	3263	4403	4.77768	4.78712	2.41888	4.82575	2.80086	3.7794	2.25631	2.25916	1.27434	2.27075	1.48587	1.91816	8.9479e-129	1.06622e-129	1.90572e-54	6.45374e-138	5.0247e-103	2.20488e-100	1.17107e-104	4.89143e-133	5.80227e-134	9.97969e-59	3.49758e-142	2.66364e-107
ENSG00000131747.15_9	TOP2A	9751	46571	48694	14832	47320	2176	6408	4.77602	4.99374	1.52107	4.85284	0.223157	0.657163	2.25581	2.32012	0.605091	2.27883	-2.16387	-0.605676	1.26056e-200	9.22319e-217	1.22141e-14	2.62195e-215	8.94095e-215	2.5084e-76	1.35633e-80	6.69017e-205	4.86609e-221	6.93116e-19	1.3853e-219	4.63814e-219
ENSG00000198830.12_7	HMGN2	423	2020	1923	477	1907	236	503	4.77541	4.5461	1.12766	4.50827	0.55792	1.18913	2.25563	2.18463	0.173332	2.17258	-0.841871	0.249901	5.12625e-75	5.07263e-68	1	2.01386e-70	0.000151102	1	0.0925355	2.9875e-79	2.96923e-72	0.56879	1.17543e-74	1.16708e-08
ENSG00000178695.6_7	KCTD12	31	148	124	170	153	91	246	4.77419	4	5.48387	4.93548	2.93548	7.93548	2.25526	2	2.45519	2.30319	1.5536	2.98832	3.45933e-06	0.00295344	6.28306e-17	2.77274e-07	0.000108501	4.90286e-24	3.19592e-28	4.7021e-10	4.9763e-07	3.51048e-21	3.41639e-11	8.34877e-09
ENSG00000099364.18_17	FBXL19	122	582	668	255	676	455	451	4.77049	5.47541	2.09016	5.54098	3.72951	3.69672	2.25414	2.45297	1.06362	2.47014	1.89899	1.88625	1.36203e-27	1.50278e-37	8.50127e-05	1.97452e-40	1.44782e-39	3.8025e-19	2.64375e-23	9.91866e-32	9.94033e-42	5.41827e-09	1.28483e-44	8.33663e-44
ENSG00000197557.7_8	IFT70A	61	291	405	65	353	246	305	4.77049	6.63934	1.06557	5.78689	4.03279	5	2.25414	2.73104	0.0916305	2.53279	2.01178	2.32193	8.91024e-14	1.53998e-28	1	6.94758e-23	6.56342e-24	9.81237e-20	6.76575e-24	8.51107e-18	1.09803e-32	1	5.31933e-27	4.03282e-28
ENSG00000163714.18_17	U2SURP	5153	24579	21925	6719	20840	9606	13510	4.76984	4.2548	1.3039	4.04425	1.86416	2.62177	2.25394	2.08909	0.382834	2.01587	0.898523	1.39054	2.44577e-187	7.43176e-153	0.0480138	2.67118e-145	3.56091e-59	2.06088e-61	1.13716e-65	1.30233e-191	3.99321e-157	3.30378e-06	1.44217e-149	1.96096e-63
ENSG00000177873.14_9	ZNF619	152	725	612	303	757	531	817	4.76974	4.02632	1.99342	4.98026	3.49342	5.375	2.25391	2.00946	0.995246	2.31622	1.80464	2.42626	1.19106e-33	2.44165e-22	5.05553e-05	1.8115e-39	3.09011e-42	6.11926e-54	3.4249e-58	8.20405e-38	1.88428e-26	3.20579e-09	1.186e-43	1.76467e-46
ENSG00000183665.5_4	TRMT12	39	186	183	57	182	187	167	4.76923	4.69231	1.46154	4.66667	4.79487	4.28205	2.25376	2.2303	0.547488	2.22239	2.26149	2.0983	2.88035e-08	9.0302e-08	1	2.20879e-08	4.38509e-21	3.40585e-08	3.25451e-12	3.49599e-12	1.09258e-11	0.177102	2.57314e-12	2.74102e-25
ENSG00000167333.13_12	TRIM68	112	534	391	390	448	506	652	4.76786	3.49107	3.48214	4	4.51786	5.82143	2.25334	1.80367	1.79998	2	2.17564	2.54137	2.03503e-25	1.11846e-10	2.83276e-24	1.89927e-17	2.72347e-52	4.91009e-48	2.79157e-52	1.52106e-29	1.18543e-14	1.54105e-28	1.60303e-21	1.51971e-56
ENSG00000157350.13_9	ST3GAL2	112	534	792	257	665	378	482	4.76786	7.07143	2.29464	5.9375	3.375	4.30357	2.25334	2.822	1.19827	2.56986	1.75489	2.10553	2.03503e-25	1.71727e-56	1.15287e-06	7.22427e-43	6.69696e-30	9.27734e-26	5.9432e-30	1.52106e-29	1.03637e-60	7.10159e-11	4.63332e-47	3.99318e-34
ENSG00000153237.19_15	CCDC148	168	801	300	125	407	221	198	4.76786	1.78571	0.744048	2.42262	1.31548	1.17857	2.25334	0.836501	-0.426533	1.27657	0.395585	0.237039	8.45139e-37	1	1	0.00228854	1	1	0.222032	5.67855e-41	0.144843	0.00269239	3.77335e-07	0.00139483
ENSG00000148730.7_6	EIF4EBP2	482	2297	2150	582	2128	913	1384	4.76556	4.46058	1.20747	4.41494	1.89419	2.87137	2.25265	2.15723	0.271986	2.14239	0.921582	1.52174	3.18367e-81	4.76815e-71	1	1.91201e-73	2.11765e-22	3.71161e-30	2.29537e-34	1.83624e-85	2.76993e-75	0.116456	1.10944e-77	1.31205e-26
ENSG00000105894.13_10	PTN	226	1077	1225	288	972	15	278	4.76549	5.42035	1.27434	4.30088	0.0663717	1.23009	2.25262	2.43839	0.349746	2.10463	-3.91329	0.298762	3.68818e-47	7.71838e-62	1	9.7935e-40	3.59385e-39	1	0.335424	2.33547e-51	4.59045e-66	0.0855629	6.39973e-44	2.07198e-43
ENSG00000188321.14_14	ZNF559	97	462	559	127	625	413	99	4.76289	5.76289	1.30928	6.4433	4.25773	1.02062	2.25184	2.52679	0.388772	2.6878	2.09009	0.0294438	3.89021e-22	1.06586e-33	1	6.48971e-44	2.16711e-41	1	0.0634492	3.05258e-26	7.25967e-38	0.166439	4.14149e-48	1.24105e-45
ENSG00000213551.7_9	DNAJC9	750	3572	3489	913	3226	706	1764	4.76267	4.652	1.21733	4.30133	0.941333	2.352	2.25177	2.21785	0.283724	2.10478	-0.0872224	1.23389	2.02352e-104	3.01599e-100	1	5.95288e-90	1	1.07412e-19	7.41282e-24	1.13014e-108	1.67956e-104	0.0503844	3.3693e-94	0.821147
ENSG00000013392.8_6	RWDD2A	84	400	445	392	447	374	709	4.7619	5.29762	4.66667	5.32143	4.45238	8.44048	2.25154	2.40534	2.22239	2.41181	2.15458	3.07732	4.5004e-19	1.16453e-24	3.43904e-34	3.16565e-26	2.56855e-39	3.04029e-69	1.65846e-73	3.7519e-23	8.69898e-29	1.83318e-38	2.32188e-30	1.48035e-43
ENSG00000183763.9_8	TRAIP	98	466	428	140	399	113	162	4.7551	4.36735	1.42857	4.07143	1.15306	1.65306	2.24948	2.12676	0.514573	2.02554	0.205469	0.72514	3.33088e-22	4.51225e-18	1	4.85983e-16	1	1	0.13426	2.61061e-26	3.78798e-22	0.0430536	4.25629e-20	0.133885
ENSG00000087191.14_15	PSMC5	1341	6376	5910	1657	5983	2220	3280	4.75466	4.40716	1.23565	4.4616	1.65548	2.44594	2.24934	2.13985	0.305264	2.15756	0.72725	1.29039	8.01988e-135	5.88466e-117	1	8.88147e-126	9.03552e-26	4.85734e-32	2.96468e-36	4.37027e-139	3.22907e-121	0.00844286	4.853e-130	5.49372e-30
ENSG00000137802.14_13	MAPKBP1	715	3399	2531	975	2495	1575	1738	4.75385	3.53986	1.36364	3.48951	2.2028	2.43077	2.2491	1.82369	0.447459	1.80302	1.13934	1.28141	1.66685e-101	6.96933e-52	1	1.5775e-53	3.20153e-46	8.11512e-22	5.43144e-26	9.33702e-106	4.26911e-56	0.000124271	9.62655e-58	1.81031e-50
ENSG00000197579.8_12	TOPORS	1744	8289	7814	4234	7731	4213	5479	4.75287	4.4805	2.42775	4.43291	2.41571	3.14163	2.2488	2.16366	1.27962	2.14825	1.27245	1.65151	2.55375e-147	2.13159e-132	5.63121e-65	3.63615e-136	6.43644e-88	6.31371e-77	3.41226e-81	1.38197e-151	1.15822e-136	2.93629e-69	1.97359e-140	3.4414e-92
ENSG00000109689.20_14	STIM2	620	2943	2890	1180	2903	1636	2166	4.74677	4.66129	1.90323	4.68226	2.63871	3.49355	2.24695	2.22073	0.928447	2.2272	1.39983	1.80469	1.05025e-93	1.13872e-90	2.38896e-16	2.66461e-96	5.80737e-66	6.18283e-61	3.41498e-65	5.9484e-98	6.41315e-95	1.34e-20	1.49723e-100	3.16668e-70
ENSG00000081014.11_7	AP4E1	524	2487	2148	794	2258	1153	1707	4.74618	4.09924	1.51527	4.30916	2.20038	3.25763	2.24677	2.03536	0.599572	2.10741	1.13775	1.70382	6.97334e-85	5.6459e-62	0.00588987	2.31292e-73	1.01206e-37	5.81671e-46	3.32897e-50	3.99916e-89	3.35706e-66	3.9271e-07	1.34222e-77	5.86463e-42
ENSG00000235106.10_14	BRD3OS	63	299	322	63	408	302	346	4.74603	5.11111	1	6.47619	4.79365	5.49206	2.24672	2.35364	0	2.69515	2.26112	2.45735	4.90205e-14	6.18142e-17	1	1.81413e-29	4.64098e-34	5.90268e-25	3.80867e-29	4.63332e-18	5.33663e-21	0.716257	1.28379e-33	2.72054e-38
ENSG00000157184.7_7	CPT2	35	166	244	120	199	222	279	4.74286	6.97143	3.42857	5.68571	6.34286	7.97143	2.24576	2.80145	1.77761	2.50734	2.66513	2.99484	5.60816e-07	9.02952e-18	2.87601e-06	4.07413e-12	8.76848e-31	1.74718e-27	1.10093e-31	7.27199e-11	7.64372e-22	1.7838e-10	4.01907e-16	5.21003e-35
ENSG00000147586.10_11	MRPS28	35	166	101	54	112	68	79	4.74286	2.88571	1.54286	3.2	1.94286	2.25714	2.24576	1.52893	0.625604	1.67807	0.95818	1.1745	5.60816e-07	1	1	0.225352	1	1	0.0120616	7.27199e-11	0.00120027	0.107192	4.72436e-05	0.000400716
ENSG00000101773.19_11	RBBP8	2777	13156	11928	4825	12218	3374	6815	4.73749	4.29528	1.73749	4.39971	1.21498	2.45409	2.24412	2.10275	0.797002	2.13741	0.280933	1.29519	4.94515e-166	9.97044e-139	1.23421e-23	1.89148e-152	4.02383e-05	1.01095e-42	5.85004e-47	2.65255e-170	5.39964e-143	6.72519e-28	1.01736e-156	3.06274e-09
ENSG00000013573.17_14	DDX11	1056	5001	4420	1266	4811	1233	1675	4.7358	4.18561	1.19886	4.55587	1.16761	1.58617	2.24361	2.06544	0.261668	2.18773	0.223563	0.665551	1.51926e-121	3.94638e-95	1	7.93977e-119	0.511733	1	0.00207652	8.34989e-126	2.21036e-99	0.0565961	4.36443e-123	4.46149e-05
ENSG00000221886.4_9	FAM200C	49	232	256	87	280	276	214	4.73469	5.22449	1.77551	5.71429	5.63265	4.36735	2.24327	2.38529	0.828234	2.51457	2.49381	2.12676	1.86515e-10	1.13278e-13	1	1.2763e-17	2.52236e-35	2.37702e-11	1.99816e-15	2.03153e-14	1.06987e-17	0.006371	1.07496e-21	1.47171e-39
ENSG00000119922.11_14	IFIT2	146	691	570	297	686	630	780	4.73288	3.90411	2.03425	4.69863	4.31507	5.34247	2.24272	1.96499	1.02449	2.23224	2.10938	2.41751	5.44169e-32	1.01597e-19	3.13733e-05	2.00334e-33	1.89122e-60	1.69144e-51	9.51961e-56	3.80511e-36	8.22779e-24	1.98251e-09	1.36924e-37	1.03976e-64
ENSG00000152782.19_8	PANK1	123	582	672	421	674	563	582	4.73171	5.46341	3.42276	5.47967	4.57724	4.73171	2.24236	2.4498	1.77516	2.45409	2.19448	2.24236	2.61226e-27	1.3082e-37	1.83862e-25	6.76255e-40	6.20806e-58	1.0414e-34	6.25581e-39	1.91066e-31	8.6447e-42	9.97354e-30	4.41419e-44	3.42627e-62
ENSG00000151093.8_10	OXSM	89	421	322	243	381	235	288	4.73034	3.61798	2.73034	4.2809	2.64045	3.23596	2.24194	1.85518	1.44908	2.09791	1.40078	1.69419	7.82299e-20	2.47565e-09	1.00127e-09	1.34331e-16	4.40509e-13	3.10669e-09	2.83018e-13	6.40493e-24	2.76825e-13	5.92503e-14	1.15993e-20	2.94695e-17
ENSG00000119321.10_14	FKBP15	1547	7317	6652	2328	6860	3380	4530	4.7298	4.29994	1.50485	4.43439	2.18487	2.92825	2.24178	2.10431	0.589618	2.14874	1.12755	1.55004	1.64138e-140	2.97927e-117	1.6867e-07	5.06642e-131	4.27936e-66	5.1724e-61	2.85658e-65	8.9162e-145	1.63445e-121	1.02629e-11	2.76009e-135	2.33309e-70
ENSG00000165934.13_6	CPSF2	2499	11811	10862	4602	11060	3497	7920	4.72629	4.34654	1.84154	4.42577	1.39936	3.16927	2.24071	2.11987	0.88091	2.14593	0.484767	1.66415	2.87746e-161	1.90355e-138	1.41754e-29	2.28876e-150	4.62662e-15	4.62378e-88	2.47552e-92	1.54619e-165	1.03101e-142	7.6171e-34	1.2321e-154	3.03484e-19
ENSG00000100221.11_8	JOSD1	193	912	989	585	1014	738	1109	4.72539	5.12435	3.03109	5.25389	3.82383	5.74611	2.24043	2.35737	1.59984	2.39338	1.93502	2.52259	1.31603e-40	1.41816e-48	1.04762e-28	6.9655e-54	2.76923e-61	5.19449e-74	2.81605e-78	8.62406e-45	8.81993e-53	5.64117e-33	4.24441e-58	1.51997e-65
ENSG00000159231.6_6	CBR3	160	756	872	110	801	122	186	4.725	5.45	0.6875	5.00625	0.7625	1.1625	2.24031	2.44626	-0.540568	2.32373	-0.391191	0.217231	1.36982e-34	3.62352e-47	1	1.01635e-41	1	1	0.190321	9.3708e-39	2.26867e-51	0.000466272	6.56852e-46	0.133347
ENSG00000130119.17_9	GNL3L	1041	4918	4711	1594	4327	1140	1764	4.7243	4.52546	1.53122	4.15658	1.0951	1.69452	2.2401	2.17806	0.614682	2.0554	0.131064	0.76088	3.37988e-120	4.31488e-111	1.34152e-06	2.64946e-98	1	0.081538	1.27642e-05	1.85922e-124	2.37826e-115	8.27334e-11	1.48521e-102	0.00361708
ENSG00000100104.13_7	SRRD	253	1195	1204	499	1127	545	816	4.72332	4.75889	1.97233	4.45455	2.15415	3.2253	2.2398	2.25063	0.979902	2.15528	1.10712	1.68943	1.64766e-50	1.16742e-51	1.10938e-08	3.71733e-47	3.76929e-20	9.74586e-26	6.24495e-30	1.02773e-54	7.15858e-56	6.63983e-13	2.32842e-51	2.37137e-24
ENSG00000137338.6_6	PGBD1	299	1412	1407	747	1408	858	1083	4.72241	4.70569	2.49833	4.70903	2.86957	3.62207	2.23952	2.2344	1.32096	2.23543	1.52083	1.85682	2.03992e-57	2.88491e-57	1.39893e-24	1.68867e-60	1.60819e-48	4.05177e-40	2.36752e-44	1.24188e-61	1.73623e-61	7.60372e-29	1.00822e-64	9.04645e-53
ENSG00000120159.13_10	CAAP1	516	2436	2393	1082	2345	1728	3040	4.72093	4.6376	2.0969	4.54457	3.34884	5.89147	2.23907	2.21338	1.06826	2.18414	1.74366	2.55863	3.33507e-83	1.56255e-80	4.17398e-21	2.12808e-81	1.03986e-95	4.09258e-149	2.1369e-153	1.91715e-87	8.9314e-85	2.29327e-25	1.21862e-85	5.53502e-100
ENSG00000084090.14_12	STARD7	887	4185	3844	1692	3773	1675	2704	4.71815	4.33371	1.90755	4.25366	1.88839	3.04848	2.23822	2.1156	0.931724	2.08871	0.917155	1.60809	1.67731e-111	2.20151e-94	4.83797e-21	1.3445e-95	3.63386e-33	1.28038e-52	7.18628e-57	9.29981e-116	1.23431e-98	2.65866e-25	7.56056e-100	2.13744e-37
ENSG00000135045.7_8	C9orf40	187	882	678	397	750	259	413	4.71658	3.62567	2.12299	4.0107	1.38503	2.20856	2.23774	1.85825	1.0861	2.00385	0.469914	1.1431	2.17652e-39	4.65378e-20	9.61057e-09	1.69181e-28	1	0.0010114	1.29319e-07	1.43836e-43	3.74399e-24	5.74795e-13	1.20922e-32	0.000104073
ENSG00000099956.20_16	SMARCB1	1026	4835	4757	1636	5032	2137	3275	4.71248	4.63645	1.59454	4.90448	2.08285	3.19201	2.23649	2.21302	0.673142	2.2941	1.05856	1.67446	7.3666e-119	8.58924e-116	6.32309e-09	1.21334e-134	2.15655e-48	4.21488e-64	2.31612e-68	4.0565e-123	4.71729e-120	3.77363e-13	6.59174e-139	1.21373e-52
ENSG00000121486.12_9	TRMT1L	513	2416	2141	1852	2110	2590	3642	4.70955	4.17349	3.61014	4.11306	5.04873	7.09942	2.23559	2.06125	1.85205	2.04021	2.33592	2.8277	1.61409e-82	8.43605e-64	2.70139e-87	2.55155e-65	3.11409e-183	2.48251e-195	1.28714e-199	9.28973e-87	4.99116e-68	1.40055e-91	1.50498e-69	1.62023e-187
ENSG00000181991.16_6	MRPS11	408	1921	1699	591	1665	761	1167	4.70833	4.16422	1.44853	4.08088	1.8652	2.86029	2.23522	2.05804	0.534589	2.02888	0.899327	1.51616	3.82602e-71	1.98059e-54	0.90136	4.13344e-55	1.2903e-18	2.85313e-26	1.81832e-30	2.2465e-75	1.20328e-58	6.61112e-05	2.50755e-59	8.21847e-23
ENSG00000172081.14_10	MOB3A	113	532	595	192	587	583	425	4.70796	5.26549	1.69912	5.19469	5.15929	3.76106	2.2351	2.39657	0.764784	2.37704	2.36717	1.91114	5.93046e-25	3.07258e-32	1	5.93341e-33	8.77331e-66	1.17576e-18	8.2527e-23	4.46402e-29	2.11814e-36	0.000233656	4.0676e-37	4.78553e-70
ENSG00000181315.11_11	ZNF322	349	1642	1690	1272	1771	1823	2539	4.70487	4.84241	3.6447	5.0745	5.2235	7.27507	2.23416	2.27572	1.8658	2.34327	2.38502	2.86296	8.54526e-64	5.35582e-68	3.20787e-69	1.60429e-78	2.68806e-154	2.00708e-162	1.04503e-166	5.11356e-68	3.13536e-72	1.67068e-73	9.23277e-83	1.40457e-158
ENSG00000138639.18_8	ARHGAP24	483	2271	2598	1707	2162	3030	3302	4.70186	5.37888	3.53416	4.47619	6.27329	6.83644	2.23323	2.42731	1.82137	2.16227	2.64922	2.77325	4.55836e-79	2.61182e-103	8.4945e-81	1.2237e-75	1.10778e-235	2.28863e-179	1.18921e-183	2.63565e-83	1.44964e-107	4.41021e-85	7.07589e-80	5.7407e-240
ENSG00000121210.16_16	TMEM131L	757	3559	3543	1744	3185	1922	1631	4.70145	4.68032	2.30383	4.2074	2.53897	2.15456	2.23311	2.22661	1.20403	2.07293	1.34424	1.10739	1.95978e-102	7.89612e-102	1.47212e-37	3.07272e-86	8.41283e-68	5.14338e-13	4.11306e-17	1.09626e-106	4.38747e-106	7.80758e-42	1.74725e-90	4.57916e-72
ENSG00000077514.9_11	POLD3	716	3366	2974	1019	3377	1026	1807	4.70112	4.15363	1.42318	4.71648	1.43296	2.52374	2.233	2.05437	0.509123	2.23771	0.518999	1.33557	2.25568e-99	5.52883e-77	0.0721538	1.37215e-105	1.92807e-08	2.62621e-25	1.68888e-29	1.26659e-103	3.17548e-81	5.00131e-06	7.63534e-110	1.37337e-12
ENSG00000146648.21_14	EGFR	2521	11851	8876	4700	10519	8214	7819	4.70091	3.52083	1.86434	4.17255	3.25823	3.10155	2.23294	1.81591	0.898665	2.06093	1.70409	1.63299	5.10864e-160	2.34479e-87	2.82661e-31	1.37585e-134	5.63138e-174	1.54102e-83	8.28416e-88	2.74673e-164	1.32504e-91	1.51333e-35	7.47542e-139	2.93439e-178
ENSG00000166562.9_6	SEC11C	711	3341	2364	799	2414	1092	1868	4.69902	3.32489	1.12377	3.39522	1.53586	2.62729	2.23236	1.73331	0.168346	1.7635	0.619051	1.39357	6.60625e-99	2.38666e-43	1	1.74702e-49	1.67935e-12	4.03979e-29	2.5159e-33	3.71158e-103	1.52424e-47	0.528294	1.08336e-53	1.13149e-16
ENSG00000116903.7_7	EXOC8	359	1686	1467	948	1521	1250	1641	4.69638	4.08635	2.64067	4.23677	3.48189	4.57103	2.23155	2.03081	1.4009	2.08296	1.79987	2.19252	7.92827e-65	1.59479e-47	2.38224e-33	5.81533e-55	1.19414e-81	1.582e-76	8.55274e-81	4.72934e-69	9.9631e-52	1.27107e-37	3.52936e-59	6.41492e-86
ENSG00000152904.11_12	GGPS1	79	371	328	183	354	299	512	4.6962	4.1519	2.31646	4.48101	3.78481	6.48101	2.23149	2.05377	1.21192	2.16382	1.92022	2.69622	2.62531e-17	1.70016e-12	0.000241661	1.60179e-16	4.92212e-27	1.62214e-42	9.39172e-47	2.28606e-21	1.66601e-16	1.55549e-08	1.38575e-20	2.97391e-31
ENSG00000167767.14_9	KRT80	635	2982	3675	1986	3687	2211	3389	4.69606	5.7874	3.12756	5.8063	3.48189	5.33701	2.23145	2.53292	1.64504	2.53762	1.79987	2.41603	5.9068e-93	5.84494e-137	7.06938e-74	1.49621e-143	1.42627e-115	2.28926e-142	1.197e-146	3.35004e-97	3.16816e-141	3.67718e-78	8.08411e-148	7.52136e-120
ENSG00000162819.12_9	BROX	1446	6789	6092	2078	6288	3206	4486	4.69502	4.213	1.43707	4.34855	2.21715	3.10235	2.23113	2.07485	0.523128	2.12053	1.14871	1.63336	2.53364e-135	9.53376e-110	0.000149519	3.72338e-123	9.19698e-67	2.36782e-69	1.29135e-73	1.38035e-139	5.25855e-114	9.58212e-09	2.0392e-127	5.01116e-71
ENSG00000118894.15_9	EEF2KMT	42	197	150	55	164	72	121	4.69048	3.57143	1.30952	3.90476	1.71429	2.88095	2.22973	1.8365	0.389042	1.96523	0.777608	1.52655	1.49357e-08	0.0035602	1	3.15427e-05	1	0.0938947	1.47959e-05	1.78188e-12	6.02199e-07	0.355287	4.47859e-09	0.00209841
ENSG00000126953.8_10	TIMM8A	99	464	382	144	348	164	225	4.68687	3.85859	1.45455	3.51515	1.65657	2.27273	2.22862	1.94807	0.540568	1.81359	0.728195	1.18442	1.41247e-21	7.02073e-13	1	1.95769e-10	0.12493	0.163568	2.6382e-05	1.12244e-25	6.80831e-17	0.0276419	2.08043e-14	1.05981e-05
ENSG00000176994.11_6	SMCR8	640	2998	2633	1894	2463	1622	2255	4.68438	4.11406	2.95938	3.84844	2.53437	3.52344	2.22786	2.04056	1.56529	1.94427	1.34163	1.81698	6.38454e-93	1.0751e-70	1.05441e-65	4.46273e-64	1.96908e-61	2.552e-63	1.40405e-67	3.62141e-97	6.25168e-75	5.49572e-70	2.63927e-68	1.08049e-65
ENSG00000198646.14_14	NCOA6	1598	7472	7217	2674	7487	5327	6253	4.67584	4.51627	1.67334	4.68523	3.33354	3.91302	2.22523	2.17513	0.742732	2.22812	1.73706	1.96828	5.58465e-139	1.16013e-130	1.19539e-15	1.17172e-146	3.64805e-159	1.32271e-121	6.95869e-126	3.03711e-143	6.30953e-135	6.73422e-20	6.32062e-151	1.90479e-163
ENSG00000069431.14_12	ABCC9	1059	4951	1357	3725	1753	1667	2683	4.67517	1.2814	3.51747	1.65534	1.57413	2.53352	2.22502	0.357718	1.81454	0.727123	0.654552	1.34114	1.30462e-118	1	4.69675e-121	1	2.77191e-18	2.13808e-32	1.30236e-36	7.18559e-123	0.000816045	2.42664e-125	0.039566	1.77062e-22
ENSG00000149289.11_13	ZC3H12C	612	2860	2533	1683	2700	2227	2022	4.6732	4.13889	2.75	4.41176	3.63889	3.30392	2.22441	2.04924	1.45943	2.14136	1.8635	1.72418	3.98712e-90	9.2737e-70	1.37334e-53	8.63279e-85	3.63858e-122	1.15707e-52	6.4938e-57	2.27083e-94	5.40237e-74	7.19629e-58	4.91729e-89	1.91464e-126
ENSG00000171262.11_7	FAM98B	1242	5800	5271	1779	5536	2004	3023	4.66989	4.24396	1.43237	4.45733	1.61353	2.43398	2.22339	2.08541	0.518401	2.15618	0.690217	1.28332	1.88087e-126	7.0297e-105	0.00073565	5.76334e-122	3.15608e-22	3.17041e-30	1.95898e-34	1.02977e-130	3.89651e-109	4.79001e-08	3.15886e-126	1.95726e-26
ENSG00000119673.16_12	ACOT2	242	1130	1263	280	1196	483	854	4.66942	5.21901	1.15702	4.94215	1.99587	3.52893	2.22324	2.38378	0.21042	2.30514	0.997016	1.81923	1.37827e-47	2.17291e-60	1	5.4133e-57	4.64933e-15	1.28626e-31	7.87669e-36	8.70504e-52	1.29726e-64	0.476871	3.26417e-61	3.04994e-19
ENSG00000204560.10_9	DHX16	853	3982	3546	1570	3738	2274	2928	4.66823	4.15709	1.84056	4.38218	2.66589	3.43259	2.22288	2.05557	0.880147	2.13165	1.41461	1.7793	3.62841e-107	1.64816e-84	1.30645e-17	9.53144e-100	2.21374e-80	8.58374e-70	4.6783e-74	2.02185e-111	9.35709e-89	7.27708e-22	5.33347e-104	1.19031e-84
ENSG00000260537.2_11	ENSG00000260537	3	14	15	9	9	15	14	4.66667	5	3	3	5	4.66667	2.22239	2.32193	1.58496	1.58496	2.32193	2.22239	1	1	1	1	1	1	0.0476253	0.0818994	0.0539326	0.148964	0.382224	0.00341466
ENSG00000111325.16_12	OGFOD2	3	14	21	7	21	21	18	4.66667	7	2.33333	7	7	6	2.22239	2.80735	1.22239	2.80735	2.80735	2.58496	1	1	1	1	1	1	0.00776243	0.0818994	0.00586069	0.34665	0.00555267	0.00010407
ENSG00000258311.5_17	ENSG00000258311	3	14	2	3	3	8	2	4.66667	0.666667	1	1	2.66667	0.666667	2.22239	-0.584963	0	0	1.41504	-0.584963	1	1	1	1	1	1	0.656519	0.0818994	0.389865	1	0.689903	0.133372
ENSG00000131019.11_8	ULBP3	71	331	196	109	196	52	105	4.66197	2.76056	1.53521	2.76056	0.732394	1.47887	2.22094	1.46496	0.618437	1.46496	-0.449307	0.564498	3.04508e-15	0.109377	1	0.047929	1	1	0.584836	2.77582e-19	2.17883e-05	0.0257896	9.09124e-06	0.230727
ENSG00000143553.11_6	SNAPIN	91	424	398	108	426	203	311	4.65934	4.37363	1.18681	4.68132	2.23077	3.41758	2.22013	2.12883	0.247093	2.22691	1.15754	1.77298	1.27936e-19	7.70434e-17	1	3.16161e-21	8.53028e-08	2.73149e-11	2.29942e-15	1.05384e-23	6.65947e-21	0.558041	2.48028e-25	6.14751e-12
ENSG00000178999.13_13	AURKB	490	2283	1828	843	2003	103	268	4.65918	3.73061	1.72041	4.08776	0.210204	0.546939	2.22008	1.89941	0.782751	2.03131	-2.25014	-0.870549	1.99363e-78	5.71855e-47	5.91486e-08	1.66599e-62	2.61291e-42	3.65256e-24	2.3758e-28	1.15405e-82	3.58642e-51	3.57523e-12	9.89837e-67	1.49181e-46
ENSG00000167862.10_9	MRPL58	287	1337	1139	424	1215	705	862	4.65854	3.96864	1.47735	4.23345	2.45645	3.00348	2.21988	1.98865	0.563014	2.08183	1.29657	1.58664	4.91115e-54	3.28305e-37	1	2.43891e-46	1.85967e-32	3.81882e-23	2.51503e-27	3.02318e-58	2.17579e-41	0.000199307	1.5341e-50	1.09715e-36
ENSG00000110218.9_13	PANX1	420	1956	1772	984	1607	1174	1360	4.65714	4.21905	2.34286	3.82619	2.79524	3.2381	2.21945	2.07692	1.22827	1.93591	1.48297	1.69515	6.1747e-71	3.3375e-57	2.02032e-26	4.16034e-48	1.55443e-58	1.0685e-38	6.2838e-43	3.62748e-75	2.00909e-61	1.09343e-30	2.59567e-52	8.57236e-63
ENSG00000257365.8_7	FNTB	29	135	150	28	154	42	51	4.65517	5.17241	0.965517	5.31034	1.44828	1.75862	2.21883	2.37084	-0.0506261	2.40881	0.534336	0.814444	3.69981e-05	3.94293e-07	1	4.40161e-08	1	1	0.303187	5.4642e-09	4.94473e-11	0.690539	5.21086e-12	0.0715825
ENSG00000121406.9_9	ZNF549	143	665	545	502	507	570	560	4.65035	3.81119	3.51049	3.54545	3.98601	3.91608	2.21734	1.93024	1.81167	1.82597	1.99495	1.96941	4.81314e-30	5.57408e-18	3.894e-31	1.08279e-15	1.19941e-51	7.11698e-26	4.55399e-30	3.4267e-34	4.68371e-22	2.08548e-35	9.59919e-20	6.70512e-56
ENSG00000100105.18_9	PATZ1	176	818	754	371	909	525	739	4.64773	4.28409	2.10795	5.16477	2.98295	4.19886	2.21653	2.09899	1.07584	2.3687	1.57674	2.07	3.46284e-36	6.74162e-30	6.60985e-08	3.07173e-48	2.46618e-34	9.21622e-37	5.47282e-41	2.3366e-40	4.74495e-34	3.9987e-12	1.91528e-52	1.44449e-38
ENSG00000048342.18_18	CC2D2A	1305	6062	5386	1120	5427	1898	3184	4.64521	4.1272	0.858238	4.15862	1.45441	2.43985	2.21574	2.04516	-0.220551	2.05611	0.54043	1.28679	1.30346e-127	6.80239e-101	0.423564	2.89723e-108	6.82773e-14	3.02039e-31	1.85414e-35	7.13171e-132	3.785e-105	3.04898e-05	1.60707e-112	4.53008e-18
ENSG00000122482.22_10	ZNF644	2347	10898	11028	4490	10577	5535	7652	4.64337	4.69876	1.91308	4.5066	2.35833	3.26033	2.21517	2.23228	0.935898	2.17204	1.23777	1.70502	1.05648e-153	9.04917e-158	8.26244e-34	5.08547e-153	2.27298e-91	1.41974e-92	7.57439e-97	5.69898e-158	4.85236e-162	4.4064e-38	2.735e-157	1.21284e-95
ENSG00000151148.14_11	UBE3B	750	3481	3745	1057	3585	1661	2704	4.64133	4.99333	1.40933	4.78	2.21467	3.60533	2.21454	2.32	0.495013	2.25701	1.14709	1.85013	2.79898e-99	6.01836e-115	0.12404	5.06471e-111	2.88066e-48	4.34173e-73	2.35592e-77	1.57211e-103	3.30788e-119	8.69237e-06	2.80252e-115	1.62154e-52
ENSG00000178927.19_16	CYBC1	64	297	315	73	350	391	321	4.64062	4.92188	1.14062	5.46875	6.10938	5.01562	2.21432	2.29921	0.189825	2.45121	2.61102	2.32643	2.0168e-13	9.09876e-16	1	2.71965e-21	8.81606e-52	5.84104e-21	3.9603e-25	1.95161e-17	8.10075e-20	0.793343	2.13222e-25	4.92737e-56
ENSG00000163293.12_8	NIPAL1	100	464	437	308	477	498	391	4.64	4.37	3.08	4.77	4.98	3.91	2.21412	2.12763	1.62293	2.25399	2.31615	1.96717	2.63591e-21	1.63714e-18	7.42151e-16	2.52976e-24	8.01273e-56	2.93331e-18	2.0736e-22	2.10637e-25	1.36417e-22	4.17502e-20	1.90136e-28	4.43845e-60
ENSG00000154743.19_14	TSEN2	367	1702	1400	504	1501	921	1268	4.6376	3.81471	1.3733	4.08992	2.50954	3.45504	2.21338	1.93157	0.457644	2.03207	1.32742	1.7887	4.50905e-64	1.59392e-40	1	2.15557e-51	2.28538e-41	1.38756e-41	8.06157e-46	2.69487e-68	1.03448e-44	0.00180775	1.32626e-55	1.30893e-45
ENSG00000180011.7_11	PTGR3	300	1391	1290	640	1293	917	1385	4.63667	4.3	2.13333	4.31	3.05667	4.61667	2.21309	2.10434	1.09311	2.10769	1.61196	2.20685	2.91512e-55	6.4605e-47	1.91562e-14	4.69395e-50	1.34757e-55	9.0743e-69	4.95376e-73	1.78611e-59	4.05251e-51	1.08861e-18	2.90252e-54	7.46863e-60
ENSG00000128908.19_19	INO80	1542	7147	6703	2816	6564	4152	6849	4.63489	4.34695	1.8262	4.25681	2.69261	4.44163	2.21254	2.12	0.868845	2.08977	1.429	2.15109	4.47194e-135	1.05333e-119	1.55119e-23	8.95735e-121	4.34316e-106	3.97996e-152	2.07701e-156	2.43676e-139	5.77007e-124	8.45472e-28	4.91379e-125	2.29955e-110
ENSG00000128915.12_14	ICE2	793	3673	3998	1592	3603	2001	3622	4.63178	5.04161	2.00757	4.54351	2.52333	4.56747	2.21157	2.33389	1.00545	2.18381	1.33533	2.19139	1.09231e-101	2.30344e-120	4.06842e-24	1.91827e-103	1.47892e-68	7.30087e-122	3.84054e-126	6.11698e-106	1.2614e-124	2.21435e-28	1.06921e-107	8.03982e-73
ENSG00000158006.14_15	PAFAH2	62	287	263	81	256	153	192	4.62903	4.24194	1.30645	4.12903	2.46774	3.09677	2.21071	2.08472	0.385654	2.0458	1.30319	1.63077	7.93131e-13	3.87505e-10	1	4.05752e-10	5.94673e-07	5.86701e-05	6.75767e-09	7.83417e-17	4.19424e-14	0.30403	4.36152e-14	4.35817e-11
ENSG00000155097.12_6	ATP6V1C1	1094	5064	3965	2075	3999	2004	2920	4.62888	3.62431	1.89671	3.65539	1.83181	2.6691	2.21066	1.85771	0.923499	1.87003	0.87327	1.41636	4.56182e-118	4.51164e-69	2.51348e-23	3.40371e-75	1.31723e-33	1.95261e-39	1.14469e-43	2.5134e-122	2.63361e-73	1.37049e-27	1.96963e-79	7.73066e-38
ENSG00000172009.15_10	THOP1	757	3504	3329	866	3450	1279	1747	4.6288	4.39762	1.14399	4.55746	1.68956	2.30779	2.21064	2.13672	0.194074	2.18823	0.756651	1.20651	3.2344e-99	1.17457e-89	1	1.20149e-101	3.87636e-20	3.53133e-18	2.49882e-22	1.81687e-103	6.62214e-94	0.339897	6.70776e-106	2.43888e-24
ENSG00000164818.16_9	DNAAF5	269	1245	1124	421	1296	699	830	4.62825	4.17844	1.56506	4.81784	2.59851	3.0855	2.21047	2.06296	0.646214	2.26839	1.37769	1.62551	1.17921e-50	3.12462e-40	0.220109	1.36342e-58	2.29701e-35	1.02912e-23	6.73199e-28	7.34983e-55	2.03188e-44	1.56161e-05	8.18332e-63	1.34007e-39
ENSG00000141026.6_6	MED9	24	111	86	90	114	67	107	4.625	3.58333	3.75	4.75	2.79167	4.45833	2.20945	1.8413	1.90689	2.24793	1.48113	2.1565	0.000733721	0.632086	7.89755e-05	0.000143412	0.0212773	9.64732e-05	1.13445e-08	1.20262e-07	0.000141755	5.029e-09	2.12274e-08	1.75585e-06
ENSG00000151881.15_13	TMEM267	88	407	365	136	332	263	436	4.625	4.14773	1.54545	3.77273	2.98864	4.95455	2.20945	2.05232	0.628031	1.91561	1.57949	2.30875	1.27669e-18	5.74574e-14	1	2.09857e-11	9.55043e-18	6.43792e-28	4.04316e-32	1.07601e-22	5.36684e-18	0.0124203	2.1288e-15	6.12757e-22
ENSG00000120697.10_11	ALG5	792	3661	3374	1353	3308	2206	3365	4.62247	4.2601	1.70833	4.17677	2.78535	4.24874	2.20867	2.09089	0.77259	2.06239	1.47786	2.08703	2.93036e-101	6.19311e-86	2.02539e-11	7.26926e-87	6.97459e-85	2.33392e-106	1.23586e-110	1.64184e-105	3.50825e-90	1.17687e-15	4.12979e-91	3.73512e-89
ENSG00000115526.11_12	CHST10	98	453	378	250	412	298	389	4.62245	3.85714	2.55102	4.20408	3.04082	3.96939	2.20866	1.94753	1.35107	2.07179	1.60446	1.98892	1.09905e-20	1.17074e-12	1.28026e-08	1.78817e-17	8.74023e-21	1.25585e-18	8.81916e-23	8.87476e-25	1.14224e-16	7.66763e-13	1.50875e-21	5.47496e-25
ENSG00000160785.14_9	SLC25A44	103	476	491	206	505	227	304	4.62136	4.76699	2	4.90291	2.20388	2.95146	2.20832	2.25308	1	2.29364	1.14005	1.56143	8.20614e-22	1.572e-23	0.00902869	1.34011e-26	1.07998e-08	8.74605e-08	8.53857e-12	6.48553e-26	1.19389e-27	6.04573e-07	9.78327e-31	7.66054e-13
ENSG00000167552.15_9	TUBA1A	4949	22870	27380	5097	27555	2806	7256	4.62114	5.53243	1.02991	5.56779	0.566983	1.46615	2.20825	2.46791	0.0425113	2.47711	-0.818622	0.552037	2.51993e-176	2.88196e-237	1	2.51434e-248	5.38274e-24	1	0.0354499	1.34698e-180	1.51602e-241	0.271946	1.32111e-252	3.30533e-28
ENSG00000139194.8_8	RBP5	95	439	602	152	485	414	385	4.62105	6.33684	1.6	5.10526	4.35789	4.05263	2.20822	2.66376	0.678072	2.35199	2.12363	2.01886	5.26864e-20	8.25831e-40	1	4.48258e-27	3.15676e-42	6.08506e-19	4.24549e-23	4.30268e-24	5.38562e-44	0.00352624	3.25155e-31	1.80283e-46
ENSG00000116560.12_9	SFPQ	5214	24093	23322	5659	22515	7340	10812	4.62083	4.47296	1.08535	4.31818	1.40775	2.07365	2.20815	2.16123	0.118157	2.11042	0.493389	1.05217	1.49586e-177	3.32003e-168	1	4.92024e-165	2.66551e-19	2.73942e-24	1.78e-28	7.992e-182	1.77437e-172	0.88557	2.63467e-169	1.68831e-23
ENSG00000204599.16_9	TRIM39	134	619	579	329	690	496	642	4.6194	4.3209	2.45522	5.14925	3.70149	4.79104	2.20771	2.11133	1.29585	2.36436	1.88811	2.26034	7.16161e-28	7.09682e-24	8.59676e-11	6.78156e-38	2.5269e-42	1.93238e-38	1.1381e-42	5.20012e-32	5.35973e-28	5.0297e-15	4.48694e-42	1.44238e-46
ENSG00000129292.21_13	PHF20L1	1724	7961	7830	2119	7253	3748	5762	4.61775	4.54176	1.22912	4.20708	2.17401	3.34223	2.20719	2.18325	0.297624	2.07282	1.12036	1.74081	4.22197e-139	1.54959e-135	1	1.82286e-122	5.45334e-68	5.94533e-89	3.18102e-93	2.2958e-143	8.40617e-140	0.00736834	9.98881e-127	2.96781e-72
ENSG00000067334.14_11	DNTTIP2	2384	11007	8775	5140	8727	4817	7523	4.61703	3.68079	2.15604	3.66065	2.02055	3.15562	2.20697	1.88001	1.10838	1.8721	1.01475	1.65792	1.18687e-152	1.04429e-95	2.13306e-51	2.53932e-100	2.68097e-62	5.55559e-86	2.97967e-90	6.40616e-157	5.8435e-100	1.1196e-55	1.42012e-104	1.46878e-66
ENSG00000166024.14_8	R3HCC1L	583	2689	2621	1376	2566	1141	1911	4.61235	4.49571	2.36021	4.40137	1.95712	3.27787	2.2055	2.16855	1.23891	2.13795	0.968731	1.71276	2.56416e-85	3.71227e-81	2.72292e-34	5.28428e-82	1.308e-28	5.7488e-50	3.24993e-54	1.46901e-89	2.1196e-85	1.45106e-38	3.02218e-86	7.84264e-33
ENSG00000123685.9_8	BATF3	69	318	120	54	185	82	128	4.6087	1.73913	0.782609	2.68116	1.18841	1.85507	2.20436	0.798366	-0.353637	1.42286	0.249028	0.891476	2.54139e-14	1	1	0.170915	1	1	0.0379318	2.38114e-18	0.445604	0.0972923	3.50093e-05	0.155234
ENSG00000169641.15_13	LUZP1	2574	11862	13669	7281	12990	5990	9166	4.60839	5.31041	2.82867	5.04662	2.32712	3.56099	2.20426	2.40882	1.50012	2.33532	1.21854	1.83228	4.91482e-155	1.17027e-198	5.2997e-106	2.84446e-190	5.28723e-91	1.20631e-115	6.36004e-120	2.64921e-159	6.19619e-203	2.74184e-110	1.51165e-194	2.82227e-95
ENSG00000143337.19_11	TOR1AIP1	691	3179	2850	1175	2437	1801	3011	4.60058	4.12446	1.70043	3.52677	2.60637	4.35745	2.20182	2.0442	0.765903	1.81835	1.38204	2.12349	1.93e-93	3.51502e-74	5.05298e-10	6.30505e-54	2.0481e-68	5.52177e-104	2.92761e-108	1.09367e-97	2.02829e-78	2.97953e-14	3.8408e-58	1.11383e-72
ENSG00000120318.16_9	ARAP3	370	1702	1847	861	2058	2556	2158	4.6	4.99189	2.32703	5.56216	6.90811	5.83243	2.20163	2.31959	1.21849	2.47565	2.78829	2.5441	2.73702e-63	2.38117e-75	1.95767e-23	6.60986e-97	7.42364e-230	1.5278e-120	8.03977e-125	1.63992e-67	1.37133e-79	1.06714e-27	3.71028e-101	3.84844e-234
ENSG00000183431.12_8	SF3A3	2106	9685	8319	3002	8526	3434	5485	4.59877	3.95014	1.42545	4.04843	1.63058	2.60446	2.20125	1.9819	0.511419	2.01736	0.705385	1.38099	1.36616e-146	2.42073e-108	2.53033e-05	1.24545e-120	1.81377e-29	4.9406e-48	2.80923e-52	7.39662e-151	1.33727e-112	1.59682e-09	6.83338e-125	1.08304e-33
ENSG00000100478.16_16	AP4S1	62	285	273	50	271	86	142	4.59677	4.40323	0.806452	4.37097	1.3871	2.29032	2.20062	2.13856	-0.31034	2.12795	0.472068	1.19555	1.12551e-12	2.15508e-11	1	7.40481e-12	1	1	0.000577138	1.11492e-16	2.21238e-15	0.148647	7.37605e-16	0.0182108
ENSG00000172731.15_10	LRRC20	104	478	227	305	303	355	359	4.59615	2.18269	2.93269	2.91346	3.41346	3.45192	2.20043	1.12611	1.55223	1.54273	1.77124	1.7874	1.03987e-21	1	1.76207e-14	2.94974e-05	1.54791e-28	1.97673e-13	1.55931e-17	8.24639e-26	0.00389092	1.00112e-18	4.17691e-09	9.28285e-33
ENSG00000148459.16_7	PDSS1	178	818	607	129	606	128	195	4.59551	3.41011	0.724719	3.40449	0.719101	1.09551	2.20022	1.76982	-0.464506	1.76744	-0.475733	0.131597	1.79101e-35	8.65857e-16	1	4.35368e-17	1	1	0.0611246	1.21573e-39	7.7061e-20	0.00118761	3.70494e-21	0.0403549
ENSG00000196659.10_8	IFT70B	68	312	525	72	449	303	495	4.58824	7.72059	1.05882	6.60294	4.45588	7.27941	2.19794	2.94871	0.0824622	2.72311	2.15571	2.86382	6.04451e-14	6.96296e-42	1	4.49609e-33	4.30303e-32	4.32057e-45	2.47938e-49	5.72994e-18	4.48385e-46	0.931247	3.08036e-37	2.54121e-36
ENSG00000186230.7_7	ZNF749	228	1046	1001	581	1096	750	786	4.58772	4.39035	2.54825	4.80702	3.28947	3.44737	2.19778	2.13434	1.3495	2.26514	1.71786	1.7855	1.53247e-43	1.61343e-39	1.10641e-20	3.18876e-51	2.49233e-52	2.47655e-28	1.55114e-32	9.86778e-48	1.05364e-43	6.08885e-25	1.96376e-55	1.3905e-56
ENSG00000185947.15_7	ZNF267	560	2569	2157	2358	2247	1211	1721	4.5875	3.85179	4.21071	4.0125	2.1625	3.07321	2.19771	1.94553	2.07406	2.0045	1.1127	1.61975	2.79833e-82	1.09875e-55	1.38906e-121	2.47757e-65	1.22378e-37	6.01575e-41	3.50262e-45	1.6112e-86	6.64901e-60	7.17603e-126	1.46126e-69	7.09232e-42
ENSG00000033030.16_14	ZCCHC8	730	3348	3188	1341	2885	1874	2730	4.5863	4.36712	1.83699	3.95205	2.56712	3.73973	2.19733	2.12668	0.877341	1.9826	1.36015	1.90293	1.43885e-95	8.35219e-87	1.06341e-15	1.58459e-73	3.70066e-68	3.08496e-78	1.66556e-82	8.12223e-100	4.72436e-91	5.98836e-20	9.19351e-78	2.01374e-72
ENSG00000123444.14_15	KBTBD4	99	454	437	165	532	213	262	4.58586	4.41414	1.66667	5.37374	2.15152	2.64646	2.19719	2.14213	0.736966	2.42593	1.10535	1.40407	1.41649e-20	8.83633e-19	1	2.55021e-31	1.39519e-07	0.000133166	1.57873e-08	1.14556e-24	7.30034e-23	0.00101745	1.77468e-35	1.0094e-11
ENSG00000171853.16_15	TRAPPC12	375	1717	1739	776	1781	1566	2131	4.57867	4.63733	2.06933	4.74933	4.176	5.68267	2.19493	2.2133	1.04917	2.24773	2.06212	2.50657	2.57282e-63	2.54974e-65	1.57037e-15	2.58584e-72	6.121e-115	1.77317e-116	9.34574e-121	1.54144e-67	1.50285e-69	8.85117e-20	1.50278e-76	3.22821e-119
ENSG00000167395.10_11	ZNF646	381	1743	1677	1194	1897	1576	2091	4.5748	4.40157	3.13386	4.979	4.13648	5.48819	2.19371	2.13802	1.64794	2.31586	2.0484	2.45633	6.95376e-64	5.59497e-59	2.10409e-53	2.07792e-80	2.4739e-114	6.7296e-111	3.55499e-115	4.15969e-68	3.35149e-63	1.10271e-57	1.19188e-84	1.30494e-118
ENSG00000203760.9_4	CENPW	484	2212	2043	737	1927	71	459	4.57025	4.22107	1.52273	3.9814	0.146694	0.948347	2.19227	2.07761	0.606658	1.99328	-2.76912	-0.0765129	1.07966e-74	5.11581e-63	0.00830247	2.31778e-58	8.50757e-56	0.0124672	1.7747e-06	6.29687e-79	3.03411e-67	5.55498e-07	1.39198e-62	4.71307e-60
ENSG00000118200.15_15	CAMSAP2	2977	13595	13690	6806	13279	9348	12535	4.56668	4.59859	2.28619	4.46053	3.14007	4.21061	2.19115	2.20119	1.19295	2.15722	1.6508	2.07403	1.18184e-157	1.91825e-160	3.83478e-65	1.02647e-158	1.40498e-169	1.73587e-165	9.03724e-170	6.36185e-162	1.0275e-164	1.99937e-69	5.50918e-163	7.32522e-174
ENSG00000141076.18_9	UTP4	1332	6082	5119	1837	5574	1924	3479	4.56607	3.84309	1.37913	4.18468	1.44444	2.61186	2.19095	1.94227	0.463758	2.06512	0.530515	1.38508	1.69557e-124	8.51634e-87	0.0231218	1.95534e-110	1.77187e-13	2.6172e-40	1.52802e-44	9.29999e-129	4.81748e-91	1.57131e-06	1.08263e-114	1.18085e-17
ENSG00000072506.14_8	HSD17B10	326	1488	1468	488	1402	467	633	4.56442	4.50307	1.49693	4.30061	1.43252	1.94172	2.19043	2.17091	0.582009	2.10454	0.518551	0.957334	7.15735e-57	2.00615e-55	0.618048	5.78559e-53	0.00107459	0.0112045	1.58883e-06	4.36477e-61	1.21519e-59	4.48869e-05	3.5375e-57	8.50016e-08
ENSG00000161298.19_14	ZNF382	112	511	769	353	849	837	652	4.5625	6.86607	3.15179	7.58036	7.47321	5.82143	2.18982	2.77948	1.65617	2.92227	2.90173	2.54137	7.11612e-23	1.4561e-53	4.91447e-19	3.66929e-66	2.01409e-112	4.91009e-48	2.79157e-52	5.51338e-27	8.87322e-58	2.72225e-23	2.16018e-70	1.06324e-116
ENSG00000196510.14_13	ANAPC7	1278	5830	5548	1864	5608	2104	3120	4.56182	4.34116	1.45853	4.38811	1.64632	2.44131	2.18961	2.11808	0.544514	2.1336	0.719247	1.28766	2.65019e-122	2.59266e-111	6.80635e-05	1.52244e-119	1.3089e-24	5.3205e-31	3.27194e-35	1.45575e-126	1.42878e-115	4.32809e-09	8.36278e-124	8.01578e-29
ENSG00000170037.14_14	CNTROB	457	2084	2022	935	2234	989	1104	4.56018	4.42451	2.04595	4.8884	2.16411	2.41575	2.18909	2.14552	1.03277	2.28936	1.11378	1.27247	1.18614e-71	2.3105e-67	1.46179e-17	3.18091e-87	9.05807e-33	2.28854e-15	1.71709e-19	6.95395e-76	1.3545e-71	8.14322e-22	1.80641e-91	5.33738e-37
ENSG00000119559.17_11	C19orf25	25	114	107	75	124	98	118	4.56	4.28	3	4.96	3.92	4.72	2.18903	2.09761	1.58496	2.31034	1.97085	2.23879	0.000671138	0.00584819	0.0517141	1.33233e-05	3.06791e-08	5.52795e-06	5.92301e-10	1.09861e-07	1.01814e-06	3.56379e-06	1.83416e-09	2.19418e-12
ENSG00000135617.4_8	PRADC1	34	155	133	66	142	75	78	4.55882	3.91176	1.94118	4.17647	2.20588	2.29412	2.18866	1.96782	0.956931	2.06228	1.14136	1.19794	5.52059e-06	0.00208388	1	5.711e-05	0.257565	1	0.0112059	7.65154e-10	3.44215e-07	0.0058437	8.27081e-09	2.21295e-05
ENSG00000070614.15_9	NDST1	1621	7386	9365	2089	8376	4015	3532	4.55645	5.7773	1.28871	5.16718	2.47687	2.1789	2.18791	2.53039	0.365928	2.36938	1.30852	1.1236	5.34621e-133	1.41403e-200	1	1.05811e-174	1.48988e-90	2.20228e-21	1.48431e-25	2.91696e-137	7.48401e-205	0.00030223	5.64595e-179	7.9541e-95
ENSG00000076248.12_12	UNG	511	2328	2332	720	1551	886	1682	4.55577	4.5636	1.409	3.03523	1.73386	3.29159	2.1877	2.19017	0.494674	1.6018	0.793983	1.71878	8.16651e-77	1.78769e-77	1	1.8362e-28	8.16323e-17	2.52499e-46	1.44327e-50	4.73998e-81	1.02599e-81	9.61542e-05	1.31316e-32	5.27238e-21
ENSG00000167461.12_7	RAB8A	998	4546	4197	1313	4203	1498	2343	4.55511	4.20541	1.31563	4.21142	1.501	2.3477	2.18749	2.07225	0.395755	2.07431	0.585926	1.23125	6.45489e-110	1.23855e-93	1	4.20756e-99	5.29801e-14	2.55996e-23	1.68308e-27	3.58704e-114	6.94953e-98	0.000350899	2.35625e-103	3.51094e-18
ENSG00000143473.14_18	KCNH1	119	542	563	195	657	157	284	4.55462	4.73109	1.63866	5.52101	1.31933	2.38655	2.18733	2.24217	0.712513	2.46493	0.399803	1.25493	3.68413e-24	1.46602e-26	1	2.64529e-39	1	0.0025917	3.43545e-07	2.80461e-28	1.06853e-30	0.000561894	1.73439e-43	0.00549468
ENSG00000064651.14_11	SLC12A2	1435	6534	7978	2560	7047	3185	3632	4.55331	5.55958	1.78397	4.9108	2.21951	2.53101	2.18692	2.47498	0.835093	2.29596	1.15024	1.33971	2.40734e-127	1.06145e-181	1.75693e-20	7.29391e-154	9.75514e-67	1.87444e-37	1.10855e-41	1.31736e-131	5.6457e-186	9.6763e-25	3.92083e-158	5.31586e-71
ENSG00000176410.8_7	DNAJC30	38	173	183	20	167	64	92	4.55263	4.81579	0.526316	4.39474	1.68421	2.42105	2.1867	2.26777	-0.925999	2.13578	0.752072	1.27563	6.09168e-07	3.09225e-08	1	1.02029e-06	1	1	0.00269871	7.9123e-11	3.65169e-12	0.0111505	1.30188e-10	0.00453943
ENSG00000107560.12_9	RAB11FIP2	984	4479	3724	1316	3858	2136	4256	4.55183	3.78455	1.3374	3.92073	2.17073	4.3252	2.18645	1.92012	0.419429	1.97112	1.11818	2.11277	4.18587e-109	4.27344e-73	1	3.4536e-84	6.40247e-53	9.47059e-122	4.98216e-126	2.32807e-113	2.47277e-77	0.000114183	1.96943e-88	3.56783e-57
ENSG00000131845.15_10	ZNF304	194	883	871	662	1025	646	682	4.55155	4.48969	3.41237	5.28351	3.3299	3.51546	2.18636	2.16662	1.77077	2.4015	1.73548	1.81372	1.69931e-37	1.73863e-36	3.13733e-38	1.45417e-54	4.87109e-47	7.48944e-26	4.79293e-30	1.13727e-41	1.15886e-40	1.66287e-42	8.84265e-59	2.74892e-51
ENSG00000145147.20_17	SLIT2	1030	4687	4219	1727	4685	1816	1784	4.55049	4.09612	1.6767	4.54854	1.76311	1.73204	2.18602	2.03426	0.745624	2.1854	0.81812	0.792471	3.65529e-111	1.0852e-89	2.76735e-12	2.69878e-117	1.67023e-28	0.012282	1.74683e-06	2.02734e-115	6.11792e-94	1.59612e-16	1.48579e-121	1.00182e-32
[truncated: 18,049 more rows]
