# Supplementary material for: PPM1D activity promotes cellular transformation by preventing senescence and cell death
Source: Oncogene. 2024 Sep 5;43(42):3081–93. doi: 10.1038/s41388-024-03149-3 (PMC11473410; doi:10.1038/s41388-024-03149-3)
Supplement: Supplementary file 3 — Suppl. Table 2 [file 41388_2024_3149_MOESM3_ESM.xlsx]

## Sheet: List2
Supplementary Table 2. Genomic DNA variants from whole exome sequencing of parental RPE-PPM1D-T2 cells (clone 0) and RPE-PPM1D-T2-SA clones 1-6
chrom	start	end	ref	alt	gene	transcript	aa_length	codon_change	aa_change	exon	is_exonic	is_coding	is_splicing	is_lof	biotype	impact	impact_so	impact_severity	Clone_0	MAF_clone_0	Clone_1	MAF_clone_1	Clone_2	MAF_clone_2	Clone_3	MAF_clone_3	Clone_4	MAF_clone_4	Clone_5	MAF_clone_5	Clone_6	MAF_clone_6	max_aaf_all	in_omim	clinvar_sig	clinvar_disease_name	clinvar_origin	clinvar_dsdb	clinvar_dsdbid	clinvar_gene_phenotype
chr1	859912	859913	A	G	SAMD11	NM_152486.2	681	1208	c.-1409A>G		0	0	0	0	protein_coding	upstream_gene	upstream_gene	LOW	2	1	2	1	2	1	2	1	2	1	2	1	2	1	0.9811	0	None	None	None	None	None	inborn_genetic_diseases|neutrophil_inclusion_bodies|retinitis_pigmentosa
chr1	866318	866319	G	A	SAMD11	NM_152486.2	681		c.255-100G>A	3	0	0	0	0	protein_coding	intron	intron	LOW	2	1	NA	NA	NA	NA	NA	NA	2	1	2	1	2	1	1	0	None	None	None	None	None	inborn_genetic_diseases|neutrophil_inclusion_bodies|retinitis_pigmentosa
chr1	866421	866422	C	T	SAMD11	NM_152486.2	681	gtC/gtT	p.Val86Val/c.258C>T	4	1	1	0	0	protein_coding	synonymous	synonymous	LOW	1	0.407407	1	0.5	1	0.390625	1	0.382353	1	0.5	1	0.545455	1	0.482759	0.0158181	0	benign	not_provided	germline	MedGen:CN517202	None	inborn_genetic_diseases|neutrophil_inclusion_bodies|retinitis_pigmentosa
chr1	866510	866511	C	CCCCT	SAMD11	NM_152486.2	681		c.305+42_305+43insCCCT	4	0	0	0	0	protein_coding	intron	intron	LOW	NA	NA	NA	NA	1	0.882353	NA	NA	NA	NA	1	0.884615	NA	NA	0.736721	0	None	None	None	None	None	inborn_genetic_diseases|neutrophil_inclusion_bodies|retinitis_pigmentosa
chr1	871333	871334	G	T	SAMD11	NM_152486.2	681		c.430+58G>T	5	0	0	0	0	protein_coding	intron	intron	LOW	2	1	2	1	NA	NA	2	1	NA	NA	2	1	2	1	0.7097	0	None	None	None	None	None	inborn_genetic_diseases|neutrophil_inclusion_bodies|retinitis_pigmentosa
chr1	876498	876499	A	G	SAMD11	NM_152486.2	681		c.707-25A>G	7	0	0	0	0	protein_coding	intron	intron	LOW	2	1	2	1	2	1	2	1	2	1	2	1	2	1	0.951336	0	None	None	None	None	None	inborn_genetic_diseases|neutrophil_inclusion_bodies|retinitis_pigmentosa
chr1	877714	877715	C	G	SAMD11	NM_152486.2	681		c.986-75C>G	9	0	0	0	0	protein_coding	intron	intron	LOW	2	1	2	1	2	1	2	1	2	1	2	1	2	1	0.9443	0	None	None	None	None	None	inborn_genetic_diseases|neutrophil_inclusion_bodies|retinitis_pigmentosa
chr1	877830	877831	T	C	SAMD11	NM_152486.2	681	Tgg/Cgg	p.Trp343Arg/c.1027T>C	10	1	1	0	0	protein_coding	missense	missense	MED	2	1	2	1	2	1	2	1	2	0.942857	2	1	2	1	1	0	benign	not_provided	germline	MedGen:CN517202	None	inborn_genetic_diseases|neutrophil_inclusion_bodies|retinitis_pigmentosa
chr1	878313	878314	G	C	SAMD11	NM_152486.2	681	ggG/ggC	p.Gly480Gly/c.1440G>C	11	1	1	0	0	protein_coding	synonymous	synonymous	LOW	1	0.333333	1	0.536585	1	0.604651	1	0.606061	1	0.571429	1	0.37037	1	0.535714	0.177157	0	benign	not_provided	germline	MedGen:CN517202	None	inborn_genetic_diseases|neutrophil_inclusion_bodies|retinitis_pigmentosa
chr1	879275	879276	A	G	SAMD11	NM_152486.2	681		c.1801-12A>G	13	0	0	1	1	protein_coding	splice_acceptor	splice_acceptor	HIGH	1	0.466667	1	0.436364	1	0.378378	1	0.52	1	0.592593	1	0.459459	1	0.44186	0.0635	0	benign	not_provided	germline	MedGen:CN517202	None	inborn_genetic_diseases|neutrophil_inclusion_bodies|retinitis_pigmentosa
chr1	879316	879317	C	T	SAMD11	NM_152486.2	681	taC/taT	p.Tyr610Tyr/c.1830C>T	14	1	1	0	0	9999999999	synonymous	synonymous	LOW	2	1	2	1	2	1	2	1	2	1	2	1	2	1	0.2156	0	benign	not_provided	germline	MedGen:CN517202	None	inborn_genetic_diseases|neutrophil_inclusion_bodies|retinitis_pigmentosa
chr1	880237	880238	A	G	NOC2L	NM_015658.3	749		c.2144-58T>C	18	0	0	0	0	protein_coding	intron	intron	LOW	2	1	2	1	2	1	2	1	2	1	2	1	2	1	0.9523	0	None	None	None	None	None	inborn_genetic_diseases
chr1	880389	880390	C	A	NOC2L	NM_015658.3	749		c.2143+47G>T	18	0	0	0	0	protein_coding	intron	intron	LOW	2	1	2	1	2	1	2	1	2	1	2	1	2	1	0.1921	0	None	None	None	None	None	inborn_genetic_diseases
chr1	883624	883625	A	G	NOC2L	NM_015658.3	749		c.1558-13T>C	13	0	0	0	0	protein_coding	intron	intron	LOW	2	1	2	1	2	1	2	1	2	1	2	1	2	1	1	0	None	None	None	None	None	inborn_genetic_diseases
chr1	887559	887560	A	C	NOC2L	NM_015658.3	749		c.1192-41T>G	10	0	0	0	0	protein_coding	intron	intron	LOW	2	1	2	1	NA	NA	2	1	NA	NA	2	1	NA	NA	0.951254	0	None	None	None	None	None	inborn_genetic_diseases
chr1	887800	887801	A	G	NOC2L	NM_015658.3	749	acT/acC	p.Thr394Thr/c.1182T>C	10	1	1	0	0	protein_coding	synonymous	synonymous	LOW	2	1	2	1	2	1	2	1	2	1	2	1	2	1	0.955765	0	None	None	None	None	None	inborn_genetic_diseases
chr1	888638	888639	T	C	NOC2L	NM_015658.3	749	gaA/gaG	p.Glu306Glu/c.918A>G	9	1	1	0	0	protein_coding	synonymous	synonymous	LOW	2	1	2	1	2	1	2	1	2	1	2	1	2	1	0.955844	0	None	None	None	None	None	inborn_genetic_diseases
chr1	888658	888659	T	C	NOC2L	NM_015658.3	749	Atc/Gtc	p.Ile300Val/c.898A>G	9	1	1	0	0	protein_coding	missense	missense	MED	2	1	2	1	2	1	2	1	2	1	2	1	2	1	0.955714	0	None	None	None	None	None	inborn_genetic_diseases
chr1	889157	889158	G	C	NOC2L	NM_015658.3	749		c.888+4C>G	8	0	0	1	1	protein_coding	splice_donor	splice_donor	HIGH	2	1	2	1	2	1	2	1	2	1	2	1	2	1	0.9523	0	None	None	None	None	None	inborn_genetic_diseases
chr1	889158	889159	A	C	NOC2L	NM_015658.3	749		c.888+3T>G	8	0	0	1	1	protein_coding	splice_donor	splice_donor	HIGH	2	1	2	1	2	1	2	1	2	0.939394	2	1	2	1	0.9523	0	None	None	None	None	None	inborn_genetic_diseases
chr1	892459	892460	G	C	NOC2L	NM_015658.3	749		c.354+19C>G	3	0	0	0	0	protein_coding	intron	intron	LOW	2	0.954545	2	1	2	1	2	0.961538	2	0.947368	2	1	2	1	0.2496	0	None	None	None	None	None	inborn_genetic_diseases
chr1	892744	892745	G	A	NOC2L	NM_015658.3	749		c.180-92C>T	2	0	0	0	0	protein_coding	intron	intron	LOW	2	1	2	1	2	1	2	1	2	1	2	1	2	1	0.9533	0	None	None	None	None	None	inborn_genetic_diseases
chr1	896063	896064	C	G	KLHL17	NM_198317.2	642	10	c.-10C>G	1	1	0	0	0	protein_coding	5_prime_UTR	5_prime_UTR	LOW	2	1	2	1	2	1	2	1	2	1	2	1	2	1	0.235849	0	None	None	None	None	None	inborn_genetic_diseases|tracheoesophageal_fistula
chr1	897324	897325	G	C	KLHL17	NM_198317.2	642	gcG/gcC	p.Ala203Ala/c.609G>C	4	1	1	0	0	protein_coding	synonymous	synonymous	LOW	2	1	2	1	2	1	2	1	2	1	2	1	2	1	0.9433	0	None	None	None	None	None	inborn_genetic_diseases|tracheoesophageal_fistula
chr1	897729	897730	C	T	KLHL17	NM_198317.2	642		c.712-5C>T	4	0	0	1	1	protein_coding	splice_acceptor	splice_acceptor	HIGH	2	1	2	1	2	1	2	1	2	1	2	1	2	1	0.1747	0	None	None	None	None	None	inborn_genetic_diseases|tracheoesophageal_fistula
chr1	898322	898323	T	C	KLHL17	NM_198317.2	642		c.1042+26T>C	6	0	0	0	0	protein_coding	intron	intron	LOW	2	1	2	1	2	1	2	1	2	1	2	1	2	1	0.960847	0	None	None	None	None	None	inborn_genetic_diseases|tracheoesophageal_fistula
chr1	899927	899928	G	C	KLHL17	NM_198317.2	642		c.1700+18G>C	11	0	0	0	0	protein_coding	intron	intron	LOW	2	1	2	1	2	1	2	1	2	1	NA	NA	2	1	0.9414	0	None	None	None	None	None	inborn_genetic_diseases|tracheoesophageal_fistula
chr1	899936	899937	G	T	KLHL17	NM_198317.2	642		c.1700+27G>T	11	0	0	0	0	protein_coding	intron	intron	LOW	2	1	2	1	2	1	2	1	2	1	NA	NA	2	1	0.930288	0	None	None	None	None	None	inborn_genetic_diseases|tracheoesophageal_fistula
chr1	899937	899938	G	C	KLHL17	NM_198317.2	642		c.1700+28G>C	11	0	0	0	0	protein_coding	intron	intron	LOW	2	1	2	1	2	1	2	1	2	1	NA	NA	2	1	0.926123	0	None	None	None	None	None	inborn_genetic_diseases|tracheoesophageal_fistula
chr1	899941	899942	G	A	KLHL17	NM_198317.2	642		c.1700+32G>A	11	0	0	0	0	protein_coding	intron	intron	LOW	2	1	2	1	2	1	2	1	2	1	NA	NA	2	1	0.93712	0	None	None	None	None	None	inborn_genetic_diseases|tracheoesophageal_fistula
chr1	900284	900285	C	T	KLHL17	NM_198317.2	642		c.1701-58C>T	11	0	0	0	0	protein_coding	intron	intron	LOW	NA	NA	NA	NA	NA	NA	NA	NA	2	1	2	1	NA	NA	0.9423	0	None	None	None	None	None	inborn_genetic_diseases|tracheoesophageal_fistula
chr1	900285	900286	A	G	KLHL17	NM_198317.2	642		c.1701-57A>G	11	0	0	0	0	protein_coding	intron	intron	LOW	NA	NA	NA	NA	NA	NA	NA	NA	2	1	2	1	NA	NA	0.9543	0	None	None	None	None	None	inborn_genetic_diseases|tracheoesophageal_fistula
chr1	900426	900427	G	A	KLHL17	NM_198317.2	642	gaG/gaA	p.Glu595Glu/c.1785G>A	12	1	1	0	0	protein_coding	synonymous	synonymous	LOW	1	0.476923	1	0.412698	1	0.351351	1	0.410256	1	0.578947	1	0.566038	1	0.510638	0.1278	0	None	None	None	None	None	inborn_genetic_diseases|tracheoesophageal_fistula
chr1	902068	902069	T	C	PLEKHN1	NM_032129.2	611		c.84-15T>C	1	0	0	0	0	protein_coding	intron	intron	LOW	1	0.827586	1	0.527778	1	0.4375	1	0.413793	1	0.590909	1	0.548387	1	0.619048	0.245781	0	None	None	None	None	None	inborn_genetic_diseases
chr1	902107	902108	C	T	PLEKHN1	NM_032129.2	611	gcC/gcT	p.Ala36Ala/c.108C>T	2	1	1	0	0	protein_coding	synonymous	synonymous	LOW	NA	NA	1	0.448276	1	0.53125	1	0.666667	1	0.481481	1	0.44	1	0.461538	0.0540195	0	None	None	None	None	None	inborn_genetic_diseases
chr1	909072	909073	C	T	PLEKHN1	NM_032129.2	611		c.1434+53C>T	13	0	0	0	0	protein_coding	intron	intron	LOW	NA	NA	1	0.5	NA	NA	1	0.529412	NA	NA	1	0.5	1	0.5	0.6409	0	None	None	None	None	None	inborn_genetic_diseases
chr1	909237	909238	G	C	PLEKHN1	NM_032129.2	611	cGt/cCt	p.Arg487Pro/c.1460G>C	14	1	1	0	0	protein_coding	missense	missense	MED	1	0.371429	1	0.326087	1	0.542857	1	0.468085	1	0.461538	1	0.571429	1	0.36	0.8869	0	None	None	None	None	None	inborn_genetic_diseases
chr1	909767	909768	A	G	PLEKHN1	NM_032129.2	611		c.1702+24A>G	15	0	0	0	0	protein_coding	intron	intron	LOW	2	1	2	1	2	1	2	1	2	1	2	1	2	1	1	0	None	None	None	None	None	inborn_genetic_diseases
chr1	911594	911595	A	G	PERM1	NM_001291366.1	790	gTg/gCg	p.Val777Ala/c.2330T>C	4	1	1	0	0	protein_coding	missense	missense	MED	1	0.469697	1	0.475	1	0.419355	1	0.592593	1	0.645833	1	0.482353	1	0.5	0.944433	0	pathogenic	Neutrophil_inclusion_bodies|Renal_tubular_epithelial_cell_apoptosis	unknown	Human_Phenotype_Ontology:HP:0001932,Human_Phenotype_Ontology:HP:0008264,MedGen:C4021547|Human_Phenotype_Ontology:HP:0032647,MedGen:C5397664	None	neutrophil_inclusion_bodies|renal_tubular_epithelial_cell_apoptosis
chr1	912048	912049	T	C	PERM1	NM_001291366.1	790		c.2150-45A>G	2	0	0	0	0	protein_coding	intron	intron	LOW	NA	NA	NA	NA	1	0.666667	NA	NA	NA	NA	NA	NA	NA	NA	0.724589	0	None	None	None	None	None	neutrophil_inclusion_bodies|renal_tubular_epithelial_cell_apoptosis
chr1	914191	914192	G	C	PERM1	NM_001291366.1	790		c.2149+69C>G	2	0	0	0	0	protein_coding	intron	intron	LOW	NA	NA	1	0.4375	1	0.583333	1	0.5	1	0.578947	1	0.361111	1	0.684211	0.999	0	None	None	None	None	None	neutrophil_inclusion_bodies|renal_tubular_epithelial_cell_apoptosis
chr1	914332	914333	C	G	PERM1	NM_001291366.1	790	Gag/Cag	p.Glu693Gln/c.2077G>C	2	1	1	0	0	protein_coding	missense	missense	MED	1	0.5	1	0.465116	1	0.676471	1	0.5	1	0.538462	1	0.4375	1	0.566667	0.812407	0	None	None	None	None	None	neutrophil_inclusion_bodies|renal_tubular_epithelial_cell_apoptosis
chr1	914838	914839	C	T	PERM1	NM_001291366.1	790	cGg/cAg	p.Arg524Gln/c.1571G>A	2	1	1	0	0	protein_coding	missense	missense	MED	1	0.368421	1	0.516129	1	0.6	1	0.5	1	0.714286	1	0.433333	1	0.52381	0.0969917	0	None	None	None	None	None	neutrophil_inclusion_bodies|renal_tubular_epithelial_cell_apoptosis
chr1	914851	914852	G	C	PERM1	NM_001291366.1	790	Cag/Gag	p.Gln520Glu/c.1558C>G	2	1	1	0	0	protein_coding	missense	missense	MED	1	0.307692	1	0.527778	1	0.518519	1	0.5	1	0.666667	1	0.388889	1	0.473684	0.723505	0	None	None	None	None	None	neutrophil_inclusion_bodies|renal_tubular_epithelial_cell_apoptosis
chr1	914875	914876	T	C	PERM1	NM_001291366.1	790	Agc/Ggc	p.Ser512Gly/c.1534A>G	2	1	1	0	0	protein_coding	missense	missense	MED	2	1	2	1	2	1	2	1	2	1	2	1	2	1	0.999907	0	None	None	None	None	None	neutrophil_inclusion_bodies|renal_tubular_epithelial_cell_apoptosis
chr1	914939	914940	T	C	PERM1	NM_001291366.1	790	gcA/gcG	p.Ala490Ala/c.1470A>G	2	1	1	0	0	protein_coding	synonymous	synonymous	LOW	1	0.432432	1	0.533333	1	0.351351	1	0.423077	1	0.6	1	0.382353	1	0.6	0.72365	0	None	None	None	None	None	neutrophil_inclusion_bodies|renal_tubular_epithelial_cell_apoptosis
chr1	915226	915227	A	G	PERM1	NM_001291366.1	790	Ttg/Ctg	p.Leu395Leu/c.1183T>C	2	1	1	0	0	protein_coding	synonymous	synonymous	LOW	1	0.553571	1	0.489796	1	0.589744	1	0.305085	1	0.5	1	0.475	1	0.457143	1	0	None	None	None	None	None	neutrophil_inclusion_bodies|renal_tubular_epithelial_cell_apoptosis
chr1	916548	916549	A	G	PERM1	NM_001291367.1	696	Tgg/Cgg	p.Trp20Arg/c.58T>C	2	1	1	0	0	protein_coding	missense	missense	MED	1	0.714286	1	0.481481	1	0.392857	1	0.576923	1	0.592593	1	0.62069	1	0.323529	0.88	0	None	None	None	None	None	neutrophil_inclusion_bodies|renal_tubular_epithelial_cell_apoptosis
chr1	935221	935222	C	A	HES4	NM_001142467.1	247	agG/agT	p.Arg44Ser/c.132G>T	1	1	1	0	0	protein_coding	missense	missense	MED	1	0.617647	1	0.516129	1	0.294118	1	0.592593	1	0.75	1	0.571429	1	0.444444	0.811327	0	None	None	None	None	None	inborn_genetic_diseases
chr1	948845	948846	T	TA	ISG15	NM_005101.3	165	107	c.-108_-107insA	1	1	0	0	0	protein_coding	5_prime_UTR	5_prime_UTR	LOW	2	1	2	1	NA	NA	2	1	2	1	NA	NA	2	1	0.9791	1	benign	Mendelian_susceptibility_to_mycobacterial_diseases_due_to_complete_ISG15_deficiency	germline	MONDO:MONDO:0014502,MedGen:C4015293,OMIM:616126,Orphanet:ORPHA319563	None	inborn_genetic_diseases|mendelian_susceptibility_to_mycobacterial_diseases_due_to_complete_isg15_deficiency
chr1	948869	948870	C	G	ISG15	NM_005101.3	165	84	c.-84C>G	1	1	0	0	0	protein_coding	5_prime_UTR	5_prime_UTR	LOW	2	1	2	1	2	1	2	1	2	1	2	1	2	1	0.999	1	benign	Mendelian_susceptibility_to_mycobacterial_diseases_due_to_complete_ISG15_deficiency	germline	MONDO:MONDO:0014502,MedGen:C4015293,OMIM:616126,Orphanet:ORPHA319563	None	inborn_genetic_diseases|mendelian_susceptibility_to_mycobacterial_diseases_due_to_complete_isg15_deficiency
chr1	948920	948921	T	C	ISG15	NM_005101.3	165	33	c.-33T>C	1	1	0	0	0	protein_coding	5_prime_UTR	5_prime_UTR	LOW	2	1	2	1	2	1	2	1	2	1	2	1	2	1	0.999837	1	benign	Mendelian_susceptibility_to_mycobacterial_diseases_due_to_complete_ISG15_deficiency	germline	MONDO:MONDO:0014502,MedGen:C4015293,OMIM:616126,Orphanet:ORPHA319563	None	inborn_genetic_diseases|mendelian_susceptibility_to_mycobacterial_diseases_due_to_complete_isg15_deficiency
chr1	949607	949608	G	A	ISG15	NM_005101.3	165	aGc/aAc	p.Ser83Asn/c.248G>A	2	1	1	0	0	protein_coding	missense	missense	MED	1	0.45	1	0.473684	1	0.464286	1	0.6	1	0.393939	1	0.5	1	0.676471	0.4387	1	benign	Mendelian_susceptibility_to_mycobacterial_diseases_due_to_complete_ISG15_deficiency|not_specified|not_provided	germline	MONDO:MONDO:0014502,MedGen:C4015293,OMIM:616126,Orphanet:ORPHA319563|MedGen:CN169374|MedGen:CN517202	None	inborn_genetic_diseases|mendelian_susceptibility_to_mycobacterial_diseases_due_to_complete_isg15_deficiency
chr1	949653	949654	A	G	ISG15	NM_005101.3	165	gtA/gtG	p.Val98Val/c.294A>G	2	1	1	0	0	protein_coding	synonymous	synonymous	LOW	2	1	2	1	2	1	2	1	2	1	2	1	2	1	0.9622	1	benign	Mendelian_susceptibility_to_mycobacterial_diseases_due_to_complete_ISG15_deficiency|not_provided	germline	MONDO:MONDO:0014502,MedGen:C4015293,OMIM:616126,Orphanet:ORPHA319563|MedGen:CN517202	None	inborn_genetic_diseases|mendelian_susceptibility_to_mycobacterial_diseases_due_to_complete_isg15_deficiency
chr1	949924	949925	C	T	ISG15	NM_005101.3	165	6	c.*67C>T		0	0	0	0	protein_coding	downstream_gene	downstream_gene	LOW	NA	NA	NA	NA	2	1	NA	NA	NA	NA	2	1	2	1	0.9762	0	None	None	None	None	None	inborn_genetic_diseases|mendelian_susceptibility_to_mycobacterial_diseases_due_to_complete_isg15_deficiency
chr1	955596	955597	G	T	AGRN	NM_001305275.1	2067	ccG/ccT	p.Pro15Pro/c.45G>T	1	1	1	0	0	protein_coding	synonymous	synonymous	LOW	1	0.518519	1	0.537037	1	0.704545	1	0.525	1	0.73913	1	0.54717	1	0.4	0.467742	1	benign	Congenital_myasthenic_syndrome_8|not_specified	germline	MONDO:MONDO:0014052,MedGen:C3808739,OMIM:615120|MedGen:CN169374	None	abnormality_of_the_musculature|congenital_myasthenic_syndrome|congenital_myasthenic_syndrome_8|inborn_genetic_diseases|neurodevelopmental_disorder|see_cases
chr1	957897	957898	G	T	AGRN	NM_001305275.1	2067		c.463+56G>T	2	0	0	0	0	protein_coding	intron	intron	LOW	1	0.666667	NA	NA	1	0.615385	1	0.7	NA	NA	NA	NA	NA	NA	0.4198	0	benign	not_provided	germline	MedGen:CN517202	None	abnormality_of_the_musculature|congenital_myasthenic_syndrome|congenital_myasthenic_syndrome_8|inborn_genetic_diseases|neurodevelopmental_disorder|see_cases
chr1	976513	976514	C	A	AGRN	NM_001305275.1	2067		c.728-39C>A	4	0	0	0	0	protein_coding	intron	intron	LOW	NA	NA	2	1	2	0.933333	NA	NA	NA	NA	NA	NA	NA	NA	1	0	benign	not_provided	germline	MedGen:CN517202	None	abnormality_of_the_musculature|congenital_myasthenic_syndrome|congenital_myasthenic_syndrome_8|inborn_genetic_diseases|neurodevelopmental_disorder|see_cases
chr1	977202	977203	G	C	AGRN	NM_001305275.1	2067		c.1177+121G>C	6	0	0	0	0	protein_coding	intron	intron	LOW	NA	NA	NA	NA	NA	NA	2	1	NA	NA	NA	NA	NA	NA	0.999	0	benign	not_provided	germline	MedGen:CN517202	None	abnormality_of_the_musculature|congenital_myasthenic_syndrome|congenital_myasthenic_syndrome_8|inborn_genetic_diseases|neurodevelopmental_disorder|see_cases
chr1	977329	977330	T	C	AGRN	NM_001305275.1	2067		c.1178-6T>C	6	0	0	1	1	protein_coding	splice_acceptor	splice_acceptor	HIGH	2	1	2	1	2	1	2	1	2	1	2	1	2	1	0.999834	1	benign	Congenital_myasthenic_syndrome_8|not_specified	germline	MONDO:MONDO:0014052,MedGen:C3808739,OMIM:615120|MedGen:CN169374	None	abnormality_of_the_musculature|congenital_myasthenic_syndrome|congenital_myasthenic_syndrome_8|inborn_genetic_diseases|neurodevelopmental_disorder|see_cases
chr1	977569	977570	G	A	AGRN	NM_001305275.1	2067		c.1384+28G>A	7	0	0	0	0	protein_coding	intron	intron	LOW	NA	NA	2	1	NA	NA	2	1	2	1	2	1	2	1	0.972581	1	benign	Congenital_myasthenic_syndrome_8|not_specified|not_provided	germline	MONDO:MONDO:0014052,MedGen:C3808739,OMIM:615120|MedGen:CN169374|MedGen:CN517202	None	abnormality_of_the_musculature|congenital_myasthenic_syndrome|congenital_myasthenic_syndrome_8|inborn_genetic_diseases|neurodevelopmental_disorder|see_cases
chr1	978602	978605	CCT	C	AGRN	NM_001305275.1	2067		c.1385-15_1385-14delCT	7	0	0	0	0	protein_coding	intron	intron	LOW	1	0.5	1	0.666667	NA	NA	1	0.444444	1	0.318182	1	0.576923	NA	NA	0.8036	1	benign	Congenital_myasthenic_syndrome_8|not_specified|not_provided	germline	MONDO:MONDO:0014052,MedGen:C3808739,OMIM:615120|MedGen:CN169374|MedGen:CN517202	None	abnormality_of_the_musculature|congenital_myasthenic_syndrome|congenital_myasthenic_syndrome_8|inborn_genetic_diseases|neurodevelopmental_disorder|see_cases
chr1	981086	981087	A	G	AGRN	NM_001305275.1	2067		c.2537-26A>G	14	0	0	0	0	protein_coding	intron	intron	LOW	2	1	2	1	2	1	2	1	2	1	2	1	2	1	0.999891	1	benign	Congenital_myasthenic_syndrome_8|not_specified|not_provided	germline	MONDO:MONDO:0014052,MedGen:C3808739,OMIM:615120|MedGen:CN169374|MedGen:CN517202	None	abnormality_of_the_musculature|congenital_myasthenic_syndrome|congenital_myasthenic_syndrome_8|inborn_genetic_diseases|neurodevelopmental_disorder|see_cases
chr1	981930	981931	A	G	AGRN	NM_001305275.1	2067	tcA/tcG	p.Ser1022Ser/c.3066A>G	18	1	1	0	0	protein_coding	synonymous	synonymous	LOW	1	0.526316	1	0.526316	1	0.444444	1	0.65	1	0.533333	1	0.4	1	0.782609	0.967728	1	benign	Congenital_myasthenic_syndrome_8|not_specified	germline	MONDO:MONDO:0014052,MedGen:C3808739,OMIM:615120|MedGen:CN169374	None	abnormality_of_the_musculature|congenital_myasthenic_syndrome|congenital_myasthenic_syndrome_8|inborn_genetic_diseases|neurodevelopmental_disorder|see_cases
chr1	982443	982444	A	G	AGRN	NM_001305275.1	2067		c.3388+107A>G	19	0	0	0	0	protein_coding	intron	intron	LOW	NA	NA	2	1	NA	NA	NA	NA	NA	NA	2	1	NA	NA	0.9722	0	benign	not_provided	germline	MedGen:CN517202	None	abnormality_of_the_musculature|congenital_myasthenic_syndrome|congenital_myasthenic_syndrome_8|inborn_genetic_diseases|neurodevelopmental_disorder|see_cases
chr1	982461	982462	T	C	AGRN	NM_001305275.1	2067		c.3388+125T>C	19	0	0	0	0	protein_coding	intron	intron	LOW	NA	NA	2	1	NA	NA	NA	NA	NA	NA	2	1	NA	NA	1	0	benign	not_provided	germline	MedGen:CN517202	None	abnormality_of_the_musculature|congenital_myasthenic_syndrome|congenital_myasthenic_syndrome_8|inborn_genetic_diseases|neurodevelopmental_disorder|see_cases
chr1	982940	982941	T	C	AGRN	NM_001305275.1	2067		c.3517-12T>C	20	0	0	1	1	protein_coding	splice_acceptor	splice_acceptor	HIGH	2	1	2	1	2	1	2	1	2	1	2	1	2	1	0.972556	1	benign	Congenital_myasthenic_syndrome_8|not_specified	germline	MONDO:MONDO:0014052,MedGen:C3808739,OMIM:615120|MedGen:CN169374	None	abnormality_of_the_musculature|congenital_myasthenic_syndrome|congenital_myasthenic_syndrome_8|inborn_genetic_diseases|neurodevelopmental_disorder|see_cases
chr1	982993	982994	T	C	AGRN	NM_001305275.1	2067	ttT/ttC	p.Phe1186Phe/c.3558T>C	21	1	1	0	0	protein_coding	synonymous	synonymous	LOW	2	1	2	1	2	1	2	1	2	1	2	1	2	1	0.999537	1	benign	Congenital_myasthenic_syndrome_8|not_specified	germline	MONDO:MONDO:0014052,MedGen:C3808739,OMIM:615120|MedGen:CN169374	None	abnormality_of_the_musculature|congenital_myasthenic_syndrome|congenital_myasthenic_syndrome_8|inborn_genetic_diseases|neurodevelopmental_disorder|see_cases
chr1	984301	984302	T	C	AGRN	NM_001305275.1	2067	acT/acC	p.Thr1387Thr/c.4161T>C	24	1	1	0	0	protein_coding	synonymous	synonymous	LOW	1	0.488372	1	0.509434	1	0.474576	1	0.666667	1	0.428571	1	0.657895	1	0.62	0.843475	1	benign	Congenital_myasthenic_syndrome_8|not_specified	germline	MONDO:MONDO:0014052,MedGen:C3808739,OMIM:615120|MedGen:CN169374	None	abnormality_of_the_musculature|congenital_myasthenic_syndrome|congenital_myasthenic_syndrome_8|inborn_genetic_diseases|neurodevelopmental_disorder|see_cases
chr1	985265	985266	C	T	AGRN	NM_001305275.1	2067		c.4745-17C>T	26	0	0	0	0	protein_coding	intron	intron	LOW	1	0.52381	1	0.6875	1	0.692308	1	0.5	1	0.545455	1	0.3	1	0.666667	0.8155	1	benign	Congenital_myasthenic_syndrome_8|not_specified	germline	MONDO:MONDO:0014052,MedGen:C3808739,OMIM:615120|MedGen:CN169374	None	abnormality_of_the_musculature|congenital_myasthenic_syndrome|congenital_myasthenic_syndrome_8|inborn_genetic_diseases|neurodevelopmental_disorder|see_cases
chr1	985459	985460	T	C	AGRN	NM_001305275.1	2067		c.4879+43T>C	27	0	0	0	0	protein_coding	intron	intron	LOW	2	1	NA	NA	2	1	NA	NA	NA	NA	NA	NA	NA	NA	0.580925	0	benign	not_provided	germline	MedGen:CN517202	None	abnormality_of_the_musculature|congenital_myasthenic_syndrome|congenital_myasthenic_syndrome_8|inborn_genetic_diseases|neurodevelopmental_disorder|see_cases
chr1	986442	986443	C	T	AGRN	NM_001305275.1	2067		c.5254-179C>T	30	0	0	0	0	protein_coding	intron	intron	LOW	2	1	2	1	2	1	2	1	2	1	2	1	2	1	0.998054	1	benign	Congenital_myasthenic_syndrome_8|not_provided	germline	MONDO:MONDO:0014052,MedGen:C3808739,OMIM:615120|MedGen:CN517202	None	abnormality_of_the_musculature|congenital_myasthenic_syndrome|congenital_myasthenic_syndrome_8|inborn_genetic_diseases|neurodevelopmental_disorder|see_cases
chr1	987199	987200	C	T	AGRN	NM_001305275.1	2067		c.5660+5C>T	33	0	0	1	1	protein_coding	splice_donor	splice_donor	HIGH	2	1	2	1	2	1	2	1	NA	NA	2	1	2	1	0.996759	1	benign	Congenital_myasthenic_syndrome_8|not_specified	germline	MONDO:MONDO:0014052,MedGen:C3808739,OMIM:615120|MedGen:CN169374	None	abnormality_of_the_musculature|congenital_myasthenic_syndrome|congenital_myasthenic_syndrome_8|inborn_genetic_diseases|neurodevelopmental_disorder|see_cases
chr1	987252	987253	C	T	AGRN	NM_001305275.1	2067		c.5660+58C>T	33	0	0	0	0	protein_coding	intron	intron	LOW	NA	NA	1	0.571429	NA	NA	1	0.521739	NA	NA	1	0.5625	1	0.571429	0.031741	0	likely_benign	not_provided	germline	MedGen:CN517202	None	abnormality_of_the_musculature|congenital_myasthenic_syndrome|congenital_myasthenic_syndrome_8|inborn_genetic_diseases|neurodevelopmental_disorder|see_cases
chr1	988931	988932	G	C	AGRN	NM_001305275.1	2067		c.5717+59G>C	35	0	0	0	0	protein_coding	intron	intron	LOW	2	1	NA	NA	2	1	2	1	NA	NA	2	1	NA	NA	0.9931	1	benign	Congenital_myasthenic_syndrome_8|not_provided	germline	MONDO:MONDO:0014052,MedGen:C3808739,OMIM:615120|MedGen:CN517202	None	abnormality_of_the_musculature|congenital_myasthenic_syndrome|congenital_myasthenic_syndrome_8|inborn_genetic_diseases|neurodevelopmental_disorder|see_cases
chr1	990279	990280	C	T	AGRN	NM_001305275.1	2067	gaC/gaT	p.Asp2041Asp/c.6123C>T	38	1	1	0	0	protein_coding	synonymous	synonymous	LOW	1	0.447368	1	0.425926	1	0.466667	1	0.465116	1	0.309524	1	0.458333	1	0.333333	0.8214	1	benign	Congenital_myasthenic_syndrome_8|not_specified	germline	MONDO:MONDO:0014052,MedGen:C3808739,OMIM:615120|MedGen:CN169374	None	abnormality_of_the_musculature|congenital_myasthenic_syndrome|congenital_myasthenic_syndrome_8|inborn_genetic_diseases|neurodevelopmental_disorder|see_cases
chr1	990379	990380	C	T	AGRN	NM_001305275.1	2067	19	c.*19C>T	38	1	0	0	0	protein_coding	3_prime_UTR	3_prime_UTR	LOW	1	0.75	NA	NA	1	0.611111	1	0.517241	1	0.606061	1	0.684211	1	0.375	0.561024	0	benign	not_specified	germline	MedGen:CN169374	None	abnormality_of_the_musculature|congenital_myasthenic_syndrome|congenital_myasthenic_syndrome_8|inborn_genetic_diseases|neurodevelopmental_disorder|see_cases
chr1	990416	990417	T	C	AGRN	NM_001305275.1	2067	56	c.*56T>C	38	1	0	0	0	protein_coding	3_prime_UTR	3_prime_UTR	LOW	1	0.8	NA	NA	1	0.625	1	0.45	1	0.705882	1	0.769231	NA	NA	0.6475	0	benign	not_provided	germline	MedGen:CN517202	None	abnormality_of_the_musculature|congenital_myasthenic_syndrome|congenital_myasthenic_syndrome_8|inborn_genetic_diseases|neurodevelopmental_disorder|see_cases
chr1	1007202	1007203	A	G	RNF223	NM_001205252.1	249	gaT/gaC	p.Asp248Asp/c.744T>C	2	1	1	0	0	protein_coding	synonymous	synonymous	LOW	2	1	2	1	2	1	2	1	2	1	2	1	2	1	0.9196	0	None	None	None	None	None	inborn_genetic_diseases
chr1	1007431	1007432	G	A	RNF223	NM_001205252.1	249	gCg/gTg	p.Ala172Val/c.515C>T	2	1	1	0	0	protein_coding	missense	missense	MED	2	1	2	1	2	1	2	1	2	1	2	1	2	1	0.845603	0	None	None	None	None	None	inborn_genetic_diseases
chr1	1021414	1021415	A	G	C1orf159	NM_017891.4	198		c.311-23T>C	6	0	0	0	0	protein_coding	intron	intron	LOW	NA	NA	2	1	NA	NA	2	1	NA	NA	2	1	NA	NA	0.9177	0	None	None	None	None	None	inborn_genetic_diseases
chr1	1114667	1114668	G	A	TTLL10	NM_001130045.1	673	Ggc/Agc	p.Gly25Ser/c.73G>A	4	1	1	0	0	protein_coding	missense	missense	MED	1	0.431818	1	0.42	1	0.517241	1	0.538462	1	0.5	1	0.5	1	0.409836	0.1778	0	None	None	None	None	None	inborn_genetic_diseases
chr1	1115993	1115994	G	A	TTLL10	NM_001130045.1	673		c.625+13G>A	7	0	0	0	0	protein_coding	intron	intron	LOW	1	0.555556	1	0.454545	1	0.387097	1	0.357143	1	0.548387	1	0.69697	1	0.62963	0.457589	0	None	None	None	None	None	inborn_genetic_diseases
chr1	1118211	1118212	T	C	TTLL10	NM_001130045.1	673		c.917-44T>C	10	0	0	0	0	protein_coding	intron	intron	LOW	1	0.411765	NA	NA	1	0.409091	1	0.5	1	0.473684	1	0.466667	1	0.5	0.8283	0	None	None	None	None	None	inborn_genetic_diseases
chr1	1120369	1120370	C	G	TTLL10	NM_001130045.1	673	Ctg/Gtg	p.Leu428Val/c.1282C>G	13	1	1	0	0	protein_coding	missense	missense	MED	1	0.558824	1	0.653846	NA	NA	NA	NA	1	0.411765	1	0.521739	1	0.538462	0.104956	0	None	None	None	None	None	inborn_genetic_diseases
chr1	1132784	1132785	C	T	TTLL10	NM_001130045.1	673		c.1613-33C>T	15	0	0	0	0	protein_coding	intron	intron	LOW	NA	NA	1	0.461538	NA	NA	NA	NA	NA	NA	1	0.6	1	0.666667	0.637324	0	None	None	None	None	None	inborn_genetic_diseases
chr1	1132965	1132966	C	A	TTLL10	NM_001130045.1	673	ccC/ccA	p.Pro587Pro/c.1761C>A	16	1	1	0	0	protein_coding	synonymous	synonymous	LOW	1	0.5	1	0.4375	1	0.466667	1	0.40625	1	0.558824	1	0.53125	1	0.5	0.610077	0	None	None	None	None	None	inborn_genetic_diseases
chr1	1133060	1133061	C	T	TTLL10	NM_001130045.1	673	cCg/cTg	p.Pro619Leu/c.1856C>T	16	1	1	0	0	protein_coding	missense	missense	MED	1	0.714286	1	0.568627	1	0.551724	1	0.666667	1	0.434783	1	0.37931	1	0.625	0.0125	0	None	None	None	None	None	inborn_genetic_diseases
chr1	1133076	1133077	A	G	TTLL10	NM_001130045.1	673	ccA/ccG	p.Pro624Pro/c.1872A>G	16	1	1	0	0	protein_coding	synonymous	synonymous	LOW	2	1	2	1	2	0.962963	2	1	2	1	2	1	2	1	0.88	0	None	None	None	None	None	inborn_genetic_diseases
chr1	1133240	1133241	C	T	TTLL10	NM_001130045.1	673	14	c.*14C>T	16	1	0	0	0	protein_coding	3_prime_UTR	3_prime_UTR	LOW	1	0.666667	1	0.318182	1	0.44	1	0.533333	1	0.37931	1	0.5	NA	NA	0.0304233	0	None	None	None	None	None	inborn_genetic_diseases
chr1	1133272	1133273	T	C	TTLL10	NM_001130045.1	673	46	c.*46T>C	16	1	0	0	0	protein_coding	3_prime_UTR	3_prime_UTR	LOW	NA	NA	2	1	2	1	2	1	2	1	NA	NA	NA	NA	0.88	0	None	None	None	None	None	inborn_genetic_diseases
chr1	1138912	1138913	T	C	TNFRSF18	NM_148901.1	255	58	c.*58A>G	4	1	0	0	0	protein_coding	3_prime_UTR	3_prime_UTR	LOW	NA	NA	NA	NA	NA	NA	NA	NA	NA	NA	NA	NA	1	0.7	0.4917	0	None	None	None	None	None	inborn_genetic_diseases
chr1	1139201	1139202	T	C	TNFRSF18	NM_148901.1	255	ccA/ccG	p.Pro179Pro/c.537A>G	4	1	1	0	0	protein_coding	synonymous	synonymous	LOW	1	0.516129	1	0.540541	1	0.393939	1	0.382353	1	0.40625	1	0.5	1	0.333333	0.5174	0	None	None	None	None	None	inborn_genetic_diseases
chr1	1147242	1147243	A	C	TNFRSF4	NM_003327.3	277		c.635-31T>G	5	0	0	0	0	protein_coding	intron	intron	LOW	NA	NA	1	0.44	1	0.407407	1	0.4	1	0.45	NA	NA	NA	NA	0.214286	0	benign	not_provided	germline	MedGen:CN517202	None	combined_immunodeficiency_due_to_ox40_deficiency|inborn_genetic_diseases
chr1	1147296	1147297	G	A	TNFRSF4	NM_003327.3	277		c.634+25C>T	5	0	0	0	0	protein_coding	intron	intron	LOW	NA	NA	1	0.56	1	0.526316	1	0.391304	1	0.529412	1	0.625	NA	NA	0.212589	1	benign	Combined_immunodeficiency_due_to_OX40_deficiency|not_provided	germline	MONDO:MONDO:0014268,MedGen:C3810053,OMIM:615593,Orphanet:ORPHA431149|MedGen:CN517202	None	combined_immunodeficiency_due_to_ox40_deficiency|inborn_genetic_diseases
chr1	1148277	1148278	C	T	TNFRSF4	NM_003327.3	277		c.370+94G>A	3	0	0	0	0	protein_coding	intron	intron	LOW	1	0.6	NA	NA	NA	NA	NA	NA	NA	NA	NA	NA	NA	NA	0.2897	0	None	None	None	None	None	combined_immunodeficiency_due_to_ox40_deficiency|inborn_genetic_diseases
chr1	1148357	1148358	G	A	TNFRSF4	NM_003327.3	277		c.370+14C>T	3	0	0	0	0	protein_coding	intron	intron	LOW	1	0.323529	1	0.37931	1	0.310345	1	0.461538	1	0.52	1	0.605263	1	0.451613	0.103825	1	benign	Combined_immunodeficiency_due_to_OX40_deficiency	germline	MONDO:MONDO:0014268,MedGen:C3810053,OMIM:615593,Orphanet:ORPHA431149	None	combined_immunodeficiency_due_to_ox40_deficiency|inborn_genetic_diseases
chr1	1153112	1153113	G	A	SDF4	NM_016547.2	348	ctC/ctT	p.Leu328Leu/c.984C>T	7	1	1	0	0	protein_coding	synonymous	synonymous	LOW	2	0.969697	2	1	2	0.955556	2	0.976744	2	1	2	1	2	1	0.252	0	None	None	None	None	None	inborn_genetic_diseases
chr1	1158630	1158631	A	G	SDF4	NM_016176.3	362	gaT/gaC	p.Asp190Asp/c.570T>C	4	1	1	0	0	protein_coding	synonymous	synonymous	LOW	2	1	2	1	2	1	2	1	2	1	2	1	2	1	1	0	None	None	None	None	None	inborn_genetic_diseases
chr1	1163803	1163804	C	T	SDF4	NM_016176.3	362		c.326+44G>A	2	0	0	0	0	protein_coding	intron	intron	LOW	2	1	NA	NA	2	1	NA	NA	2	1	NA	NA	2	1	0.311503	0	None	None	None	None	None	inborn_genetic_diseases
chr1	1167795	1167796	C	T	B3GALT6	NM_080605.3	329	agC/agT	p.Ser46Ser/c.138C>T	1	1	1	0	0	protein_coding	synonymous	synonymous	LOW	2	1	NA	NA	2	1	2	1	2	1	2	1	2	1	0.289	1	benign/likely_benign	Ehlers-Danlos_syndrome,_spondylodysplastic_type,_2|Spondyloepimetaphyseal_dysplasia_with_joint_laxity|not_specified	germline	MONDO:MONDO:0014139,MedGen:C3809210,OMIM:615349,Orphanet:ORPHA536467|MONDO:MONDO:0019675,MedGen:C0432243,OMIM:PS271640,Orphanet:ORPHA93359,SNOMED_CT:254100000|MedGen:CN169374	None	al-gazali_syndrome|ehlers-danlos_syndrome,_spondylodysplastic_type,_2|inborn_genetic_diseases|spondyloepimetaphyseal_dysplasia_with_joint_laxity|spondyloepimetaphyseal_dysplasia_with_joint_laxity,_type_1,_with_fractures|spondyloepimetaphyseal_dysplasia_with_joint_laxity,_type_1,_with_or_without_fractures|spondyloepiphyseal_dysplasia
chr1	1168179	1168180	G	C	B3GALT6	NM_080605.3	329	gaG/gaC	p.Glu174Asp/c.522G>C	1	1	1	0	0	protein_coding	missense	missense	MED	1	0.5	1	0.5	1	0.631579	1	0.5625	1	0.434783	NA	NA	1	0.5625	0.393183	1	benign	Ehlers-Danlos_syndrome,_spondylodysplastic_type,_2|Spondyloepimetaphyseal_dysplasia_with_joint_laxity|not_specified	germline	MONDO:MONDO:0014139,MedGen:C3809210,OMIM:615349,Orphanet:ORPHA536467|MONDO:MONDO:0019675,MedGen:C0432243,OMIM:PS271640,Orphanet:ORPHA93359,SNOMED_CT:254100000|MedGen:CN169374	None	al-gazali_syndrome|ehlers-danlos_syndrome,_spondylodysplastic_type,_2|inborn_genetic_diseases|spondyloepimetaphyseal_dysplasia_with_joint_laxity|spondyloepimetaphyseal_dysplasia_with_joint_laxity,_type_1,_with_fractures|spondyloepimetaphyseal_dysplasia_with_joint_laxity,_type_1,_with_or_without_fractures|spondyloepiphyseal_dysplasia
chr1	1177917	1177919	CT	C	FAM132A	NM_001014980.2	302	9	c.*9delA	8	1	0	0	0	protein_coding	3_prime_UTR	3_prime_UTR	LOW	1	0.642857	1	0.851852	1	0.62069	1	0.375	1	0.36	1	0.294118	1	0.647059	0.258741	0	None	None	None	None	None	None
chr1	1178244	1178245	C	T	FAM132A	NM_001014980.2	302	acG/acA	p.Thr260Thr/c.780G>A	7	1	1	0	0	protein_coding	synonymous	synonymous	LOW	2	1	2	1	2	0.944444	2	0.958333	2	1	2	1	2	1	0.3283	0	None	None	None	None	None	None
chr1	1178481	1178482	A	G	FAM132A	NM_001014980.2	302	Tgt/Cgt	p.Cys231Arg/c.691T>C	6	1	1	0	0	protein_coding	missense	missense	MED	2	1	2	1	2	1	2	1	2	0.969231	2	1	2	1	0.352081	0	None	None	None	None	None	None
chr1	1178924	1178925	G	A	FAM132A	NM_001014980.2	302	gCc/gTc	p.Ala180Val/c.539C>T	5	1	1	0	0	protein_coding	missense	missense	MED	1	0.588235	1	0.564103	1	0.545455	1	0.5625	1	0.655172	1	0.333333	1	0.419355	0.224206	0	None	None	None	None	None	None
chr1	1179308	1179309	G	A	FAM132A	NM_001014980.2	302		c.531+25C>T	4	0	0	0	0	protein_coding	intron	intron	LOW	NA	NA	1	0.470588	1	0.538462	1	0.545455	NA	NA	NA	NA	1	0.583333	0.239701	0	None	None	None	None	None	None
chr1	1179384	1179385	A	G	FAM132A	NM_001014980.2	302	ggT/ggC	p.Gly160Gly/c.480T>C	4	1	1	0	0	protein_coding	synonymous	synonymous	LOW	1	0.470588	1	0.5625	1	0.4375	1	0.352941	1	0.647059	1	0.4	1	0.48	0.0703	0	None	None	None	None	None	None
chr1	1179544	1179545	T	A	FAM132A	NM_001014980.2	302		c.379+26A>T	3	0	0	0	0	protein_coding	intron	intron	LOW	1	0.324324	1	0.452381	1	0.631579	1	0.545455	1	0.5	1	0.407407	1	0.533333	0.025	0	None	None	None	None	None	None
chr1	1179554	1179555	G	C	FAM132A	NM_001014980.2	302		c.379+16C>G	3	0	0	0	0	protein_coding	intron	intron	LOW	1	0.384615	1	0.477273	1	0.547619	1	0.615385	1	0.44186	1	0.392857	1	0.483871	0.025	0	None	None	None	None	None	None
chr1	1181943	1181944	T	TG	FAM132A	NM_001014980.2	302	ccc/cccC	p.Asn43fs/c.126dupC	1	1	1	0	1	protein_coding	frameshift	frameshift	HIGH	1	0.560976	1	0.482143	1	0.560976	1	0.416667	1	0.382353	1	0.589744	1	0.548387	0.166667	0	None	None	None	None	None	None
chr1	1190912	1190914	CT	C	UBE2J2	NM_194315.1	275		c.544-47delA	7	0	0	0	0	protein_coding	intron	intron	LOW	1	0.678571	1	0.409091	NA	NA	1	0.6	1	0.588235	1	0.428571	NA	NA	0.236	0	None	None	None	None	None	inborn_genetic_diseases
chr1	1192514	1192515	A	G	UBE2J2	NM_194315.1	275		c.324-5T>C	5	0	0	1	1	protein_coding	splice_acceptor	splice_acceptor	HIGH	NA	NA	1	0.380952	1	0.357143	1	0.44186	1	0.545455	1	0.411765	1	0.475	0.236	0	None	None	None	None	None	inborn_genetic_diseases
chr1	1217010	1217011	A	C	SCNN1D	NM_001130413.3	802		c.277+21A>C	3	0	0	0	0	protein_coding	intron	intron	LOW	1	0.857143	1	0.52381	1	0.428571	NA	NA	1	0.647059	1	0.578947	1	0.636364	0.4675	0	None	None	None	None	None	inborn_genetic_diseases
chr1	1217019	1217020	G	C	SCNN1D	NM_001130413.3	802		c.277+30G>C	3	0	0	0	0	protein_coding	intron	intron	LOW	1	0.785714	1	0.526316	1	0.5	NA	NA	1	0.615385	1	0.578947	1	0.647059	0.348	0	None	None	None	None	None	inborn_genetic_diseases
chr1	1220953	1220954	G	A	SCNN1D	NM_001130413.3	802	tcG/tcA	p.Ser156Ser/c.468G>A	6	1	1	0	0	protein_coding	synonymous	synonymous	LOW	1	0.5	NA	NA	1	0.526316	NA	NA	1	0.315789	1	0.466667	1	0.4375	0.7073	0	None	None	None	None	None	inborn_genetic_diseases
chr1	1223247	1223248	C	T	SCNN1D	NM_001130413.3	802		c.1563+32C>T	11	0	0	0	0	protein_coding	intron	intron	LOW	1	0.410256	1	0.407407	1	0.552632	1	0.5	1	0.347826	1	0.5	1	0.518519	0.0407098	0	None	None	None	None	None	inborn_genetic_diseases
chr1	1223384	1223385	G	C	SCNN1D	NM_001130413.3	802	Gag/Cag	p.Glu544Gln/c.1630G>C	12	1	1	0	0	protein_coding	missense	missense	MED	1	0.5625	1	0.5	1	0.446809	1	0.45	1	0.403846	1	0.44	1	0.351351	0.618519	0	None	None	None	None	None	inborn_genetic_diseases
chr1	1225640	1225641	C	A	SCNN1D	NM_001130413.3	802		c.1663-10C>A	12	0	0	1	1	protein_coding	splice_acceptor	splice_acceptor	HIGH	NA	NA	NA	NA	NA	NA	NA	NA	NA	NA	1	0.5625	NA	NA	0.845723	0	None	None	None	None	None	inborn_genetic_diseases
chr1	1225958	1225959	C	G	SCNN1D	NM_001130413.3	802		c.1859+24C>G	14	0	0	0	0	protein_coding	intron	intron	LOW	2	1	2	1	2	1	2	1	2	1	2	1	2	1	0.877	0	None	None	None	None	None	inborn_genetic_diseases
chr1	1226200	1226201	C	T	SCNN1D	NM_001130413.3	802		c.1918-74C>T	15	0	0	0	0	protein_coding	intron	intron	LOW	1	0.470588	1	0.533333	1	0.583333	1	0.285714	NA	NA	1	0.571429	1	0.375	0.062	0	None	None	None	None	None	inborn_genetic_diseases
chr1	1226220	1226221	A	G	SCNN1D	NM_001130413.3	802		c.1918-54A>G	15	0	0	0	0	protein_coding	intron	intron	LOW	1	0.464286	1	0.37931	1	0.473684	1	0.37931	1	0.565217	1	0.538462	1	0.473684	0.8581	0	None	None	None	None	None	inborn_genetic_diseases
chr1	1226347	1226348	C	G	SCNN1D	NM_001130413.3	802		c.1976+15C>G	16	0	0	0	0	protein_coding	intron	intron	LOW	1	0.586207	1	0.510638	1	0.538462	1	0.633333	1	0.647059	1	0.472222	1	0.634146	0.799197	0	None	None	None	None	None	inborn_genetic_diseases
chr1	1229679	1229680	G	T	ACAP3	NM_030649.2	834		c.2140-101C>A	21	0	0	0	0	protein_coding	intron	intron	LOW	2	1	NA	NA	NA	NA	NA	NA	NA	NA	NA	NA	NA	NA	1	0	None	None	None	None	None	inborn_genetic_diseases
chr1	1229769	1229770	T	C	ACAP3	NM_030649.2	834		c.2139+12A>G	21	0	0	1	1	protein_coding	splice_donor	splice_donor	HIGH	1	0.588235	1	0.777778	NA	NA	1	0.666667	1	0.555556	1	0.6	NA	NA	0.261038	0	None	None	None	None	None	inborn_genetic_diseases
chr1	1233940	1233941	T	C	ACAP3	NM_030649.2	834		c.863+6A>G	11	0	0	1	1	protein_coding	splice_donor	splice_donor	HIGH	1	0.409091	1	0.529412	1	0.444444	1	0.285714	1	0.411765	1	0.547619	1	0.428571	0.8169	0	None	None	None	None	None	inborn_genetic_diseases
chr1	1235709	1235710	T	A	ACAP3	NM_030649.2	834		c.523-128A>T	6	0	0	0	0	protein_coding	intron	intron	LOW	NA	NA	NA	NA	1	0.7	NA	NA	NA	NA	NA	NA	NA	NA	0.8177	0	None	None	None	None	None	inborn_genetic_diseases
chr1	1235844	1235845	C	T	ACAP3	NM_030649.2	834		c.522+44G>A	6	0	0	0	0	protein_coding	intron	intron	LOW	NA	NA	1	0.777778	NA	NA	NA	NA	NA	NA	1	0.7	NA	NA	0.137933	0	None	None	None	None	None	inborn_genetic_diseases
chr1	1238491	1238492	G	A	ACAP3	NM_030649.2	834		c.225+50C>T	3	0	0	0	0	protein_coding	intron	intron	LOW	1	0.368421	1	0.611111	NA	NA	1	0.416667	1	0.470588	1	0.470588	NA	NA	0.320054	0	None	None	None	None	None	inborn_genetic_diseases
chr1	1244454	1244455	C	T	PUSL1	NM_153339.1	303		c.136-11C>T	2	0	0	1	1	protein_coding	splice_acceptor	splice_acceptor	HIGH	1	0.363636	1	0.588235	NA	NA	1	0.44	NA	NA	1	0.6	1	0.444444	0.246269	0	None	None	None	None	None	inborn_genetic_diseases
chr1	1245175	1245176	C	T	PUSL1	NM_153339.1	303	Cgg/Tgg	p.Arg197Trp/c.589C>T	5	1	1	0	0	protein_coding	missense	missense	MED	1	0.511628	1	0.285714	1	0.59375	1	0.5	1	0.475	1	0.569231	1	0.5	0.194581	0	None	None	None	None	None	inborn_genetic_diseases
chr1	1246003	1246004	A	G	PUSL1	NM_153339.1	303		c.645-10A>G	5	0	0	1	1	protein_coding	splice_acceptor	splice_acceptor	HIGH	2	1	2	1	2	1	2	1	2	1	2	1	2	1	0.990014	0	None	None	None	None	None	inborn_genetic_diseases
chr1	1247184	1247186	AG	A	CPSF3L	NM_001256456.1	606	53	c.*53delC	19	1	0	0	0	protein_coding	3_prime_UTR	3_prime_UTR	LOW	1	0.615385	NA	NA	1	0.818182	NA	NA	NA	NA	NA	NA	NA	NA	0.156914	0	None	None	None	None	None	None
chr1	1247577	1247578	T	TGG	CPSF3L	NM_001256456.1	606		c.1625+26_1625+27dupCC	17	0	0	0	0	protein_coding	intron	intron	LOW	NA	NA	NA	NA	NA	NA	NA	NA	NA	NA	NA	NA	1	0.545455	0.128514	0	None	None	None	None	None	None
chr1	1254135	1254136	G	A	CPSF3L	NM_001256456.1	606		c.447+540C>T	6	0	0	0	0	protein_coding	intron	intron	LOW	NA	NA	1	0.6	NA	NA	NA	NA	NA	NA	NA	NA	NA	NA	0.9205	0	None	None	None	None	None	None
chr1	1254170	1254171	G	C	CPSF3L	NM_001256456.1	606		c.447+505C>G	6	0	0	0	0	protein_coding	intron	intron	LOW	NA	NA	NA	NA	NA	NA	1	0.583333	NA	NA	NA	NA	NA	NA	0.1611	0	None	None	None	None	None	None
chr1	1254435	1254436	A	G	CPSF3L	NM_001256456.1	606		c.447+240T>C	6	0	0	0	0	protein_coding	intron	intron	LOW	2	1	2	1	2	1	2	1	2	1	2	1	2	1	0.963811	0	None	None	None	None	None	None
chr1	1254442	1254443	G	A	CPSF3L	NM_001256456.1	606		c.447+233C>T	6	0	0	0	0	protein_coding	intron	intron	LOW	1	0.447368	1	0.408163	1	0.5	1	0.608696	1	0.586207	1	0.5	1	0.481481	0.932397	0	None	None	None	None	None	None
chr1	1254840	1254841	C	G	CPSF3L	NM_001256456.1	606	ggG/ggC	p.Gly94Gly/c.282G>C	6	1	1	0	0	protein_coding	synonymous	synonymous	LOW	1	0.607143	1	0.384615	1	0.419355	1	0.5	1	0.384615	1	0.552632	1	0.454545	0.932209	0	None	None	None	None	None	None
chr1	1262275	1262276	C	T	CPTP	NM_001029885.1	214		c.-15C>T	2	1	0	0	0	protein_coding	5_prime_UTR_premature_start_codon	5_prime_UTR_premature_start_codon	LOW	1	0.588235	1	0.6	1	0.409091	1	0.538462	1	0.65	1	0.444444	1	0.290323	0.0930348	0	None	None	None	None	None	inborn_genetic_diseases
chr1	1262590	1262591	C	T	CPTP	NM_001029885.1	214		c.123-30C>T	2	0	0	0	0	protein_coding	intron	intron	LOW	1	0.619048	1	0.5	1	0.368421	1	0.421053	1	0.368421	1	0.45	NA	NA	0.93314	0	None	None	None	None	None	inborn_genetic_diseases
chr1	1262965	1262966	C	T	CPTP	NM_001029885.1	214	cgC/cgT	p.Arg156Arg/c.468C>T	3	1	1	0	0	protein_coding	synonymous	synonymous	LOW	2	1	2	1	2	1	2	1	2	1	2	1	2	1	0.931251	0	None	None	None	None	None	inborn_genetic_diseases
chr1	1263143	1263144	G	A	CPTP	NM_001029885.1	214	1	c.*1G>A	3	1	0	0	0	protein_coding	3_prime_UTR	3_prime_UTR	LOW	2	1	2	1	2	1	2	1	2	1	2	1	2	1	0.935775	0	None	None	None	None	None	inborn_genetic_diseases
chr1	1267495	1267496	G	A	TAS1R3	NM_152228.2	852	acG/acA	p.Thr195Thr/c.585G>A	3	1	1	0	0	protein_coding	synonymous	synonymous	LOW	1	0.56	1	0.534884	1	0.483871	1	0.5	1	0.291667	1	0.586957	1	0.487179	0.031235	0	None	None	None	None	None	inborn_genetic_diseases
chr1	1268158	1268159	C	T	TAS1R3	NM_152228.2	852	ccC/ccT	p.Pro416Pro/c.1248C>T	3	1	1	0	0	protein_coding	synonymous	synonymous	LOW	1	0.441176	1	0.346154	1	0.52	1	0.4	1	0.5	1	0.521739	1	0.482759	0.3185	0	None	None	None	None	None	inborn_genetic_diseases
chr1	1268194	1268195	G	A	TAS1R3	NM_152228.2	852		c.1275+9G>A	3	0	0	1	1	protein_coding	splice_donor	splice_donor	HIGH	1	0.428571	1	0.416667	1	0.55	1	0.583333	1	0.428571	1	0.55	1	0.434783	0.3366	0	None	None	None	None	None	inborn_genetic_diseases
chr1	1268347	1268348	G	A	TAS1R3	NM_152228.2	852	ccG/ccA	p.Pro441Pro/c.1323G>A	4	1	1	0	0	protein_coding	synonymous	synonymous	LOW	1	0.435897	1	0.638889	1	0.454545	1	0.428571	1	0.314286	1	0.814815	1	0.4	0.0824952	0	benign	not_provided	germline	MedGen:CN517202	None	inborn_genetic_diseases
chr1	1268846	1268847	T	G	TAS1R3	NM_152228.2	852		c.1601-39T>G	5	0	0	0	0	protein_coding	intron	intron	LOW	2	1	2	1	2	1	2	1	2	1	2	1	2	1	0.990009	0	None	None	None	None	None	inborn_genetic_diseases
chr1	1269553	1269554	T	C	TAS1R3	NM_152228.2	852	Tgc/Cgc	p.Cys757Arg/c.2269T>C	6	1	1	0	0	protein_coding	missense	missense	MED	2	1	2	1	2	1	2	1	2	1	2	1	2	1	0.989945	0	None	None	None	None	None	inborn_genetic_diseases
chr1	1272496	1272497	A	G	DVL1	NM_004421.2	670		c.1640-602T>C	14	0	0	0	0	protein_coding	intron	intron	LOW	2	1	2	1	2	1	2	1	2	1	2	1	2	1	0.9813	1	benign	Autosomal_dominant_Robinow_syndrome_2	germline	MONDO:MONDO:0014591,MedGen:C4225363,OMIM:616331	None	autosomal_dominant_robinow_syndrome_1|autosomal_dominant_robinow_syndrome_2|inborn_genetic_diseases|see_cases
chr1	1274540	1274541	G	A	DVL1	NM_004421.2	670		c.1132+201C>T	11	0	0	0	0	protein_coding	intron	intron	LOW	1	0.6	NA	NA	NA	NA	NA	NA	NA	NA	NA	NA	NA	NA	0.1831	0	benign	not_provided	germline	MedGen:CN517202	None	autosomal_dominant_robinow_syndrome_1|autosomal_dominant_robinow_syndrome_2|inborn_genetic_diseases|see_cases
chr1	1275371	1275372	G	A	DVL1	NM_004421.2	670		c.909+46C>T	8	0	0	0	0	protein_coding	intron	intron	LOW	NA	NA	1	0.538462	NA	NA	NA	NA	1	0.631579	NA	NA	NA	NA	0.0298781	0	likely_benign	not_provided	germline	MedGen:CN517202	None	autosomal_dominant_robinow_syndrome_1|autosomal_dominant_robinow_syndrome_2|inborn_genetic_diseases|see_cases
chr1	1277532	1277533	T	C	DVL1	NM_004421.2	670	ccA/ccG	p.Pro122Pro/c.366A>G	4	1	1	0	0	protein_coding	synonymous	synonymous	LOW	2	1	2	1	2	1	2	1	2	1	2	1	2	1	1	1	benign	Autosomal_dominant_Robinow_syndrome_2|not_provided	germline	MONDO:MONDO:0014591,MedGen:C4225363,OMIM:616331|MedGen:CN517202	None	autosomal_dominant_robinow_syndrome_1|autosomal_dominant_robinow_syndrome_2|inborn_genetic_diseases|see_cases
chr1	1277595	1277596	C	T	DVL1	NM_004421.2	670		c.363-60G>A	3	0	0	0	0	protein_coding	intron	intron	LOW	1	0.533333	1	0.647059	NA	NA	NA	NA	NA	NA	NA	NA	1	0.421053	0.1793	0	benign	not_provided	germline	MedGen:CN517202	None	autosomal_dominant_robinow_syndrome_1|autosomal_dominant_robinow_syndrome_2|inborn_genetic_diseases|see_cases
chr1	1284489	1284490	G	A	DVL1	NM_004421.2	670	45	c.-45C>T	1	1	0	0	0	protein_coding	5_prime_UTR	5_prime_UTR	LOW	NA	NA	NA	NA	2	1	NA	NA	NA	NA	NA	NA	NA	NA	0.953104	1	benign	Autosomal_dominant_Robinow_syndrome_2|not_provided	germline	MONDO:MONDO:0014591,MedGen:C4225363,OMIM:616331|MedGen:CN517202	None	autosomal_dominant_robinow_syndrome_1|autosomal_dominant_robinow_syndrome_2|inborn_genetic_diseases|see_cases
chr1	1288582	1288583	C	G	MXRA8	NM_001282585.1	450	98	c.*98G>C	10	1	0	0	0	protein_coding	3_prime_UTR	3_prime_UTR	LOW	NA	NA	NA	NA	NA	NA	2	1	NA	NA	2	1	2	1	0.951	0	None	None	None	None	None	abnormality_of_brain_morphology|inborn_genetic_diseases
chr1	1288822	1288823	A	G	MXRA8	NM_001282584.1	341	161	c.*161T>C	9	1	0	0	0	protein_coding	3_prime_UTR	3_prime_UTR	LOW	2	1	2	1	2	1	2	1	2	1	2	1	2	1	0.9205	0	None	None	None	None	None	abnormality_of_brain_morphology|inborn_genetic_diseases
chr1	1288837	1288838	C	T	MXRA8	NM_001282584.1	341	146	c.*146G>A	9	1	0	0	0	protein_coding	3_prime_UTR	3_prime_UTR	LOW	1	0.6	1	0.7	NA	NA	NA	NA	NA	NA	1	0.4	1	0.6	0.1732	0	None	None	None	None	None	abnormality_of_brain_morphology|inborn_genetic_diseases
chr1	1289366	1289369	CTG	C	MXRA8	NM_001282585.1	450		c.1222+41_1222+42delCA	8	0	0	0	0	protein_coding	intron	intron	LOW	2	1	2	1	2	1	2	1	2	1	2	1	2	1	0.93512	0	None	None	None	None	None	abnormality_of_brain_morphology|inborn_genetic_diseases
chr1	1289910	1289911	G	A	MXRA8	NM_001282585.1	450		c.950-22C>T	5	0	0	0	0	protein_coding	intron	intron	LOW	2	1	2	1	2	1	NA	NA	2	1	2	1	2	1	0.937266	0	None	None	None	None	None	abnormality_of_brain_morphology|inborn_genetic_diseases
chr1	1291158	1291160	GA	G	MXRA8	NM_001282585.1	450		c.74-28delT	2	0	0	0	0	protein_coding	intron	intron	LOW	2	1	2	1	2	1	2	1	NA	NA	NA	NA	NA	NA	1	0	None	None	None	None	None	abnormality_of_brain_morphology|inborn_genetic_diseases
chr1	1296542	1296547	AACAC	A	MXRA8	NM_001282583.1	433		c.22+75_22+78delGTGT	1	0	0	0	0	protein_coding	intron	intron	LOW	1	0.666667	1	0.636364	1	0.6	NA	NA	1	0.434783	1	0.451613	1	0.64	-1	0	None	None	None	None	None	abnormality_of_brain_morphology|inborn_genetic_diseases
chr1	1296690	1296691	C	G	MXRA8	NM_001282583.1	433	48	c.-48G>C	1	1	0	0	0	protein_coding	5_prime_UTR	5_prime_UTR	LOW	2	1	2	1	2	1	2	1	2	1	2	1	2	1	0.992424	0	None	None	None	None	None	abnormality_of_brain_morphology|inborn_genetic_diseases
chr1	1309884	1309885	A	G	AURKAIP1	NM_001127229.1	199		c.53-60T>C	2	0	0	0	0	protein_coding	intron	intron	LOW	NA	NA	2	1	2	1	2	1	2	1	2	1	2	1	0.8641	0	None	None	None	None	None	inborn_genetic_diseases
chr1	1310073	1310074	C	G	AURKAIP1	NM_001127229.1	199		c.52+11G>C	2	0	0	1	1	protein_coding	splice_donor	splice_donor	HIGH	2	1	2	1	2	1	2	1	2	1	2	1	2	1	0.955931	0	None	None	None	None	None	inborn_genetic_diseases
chr1	1322606	1322607	C	T	CCNL2	NM_030937.4	520	4	c.*4G>A	11	1	0	0	0	protein_coding	3_prime_UTR	3_prime_UTR	LOW	1	0.419355	1	0.461538	1	0.5	1	0.36	NA	NA	1	0.651163	1	0.652174	0.0329915	0	None	None	None	None	None	inborn_genetic_diseases
chr1	1330725	1330726	A	G	CCNL2	NM_030937.4	520		c.594+48T>C	4	0	0	0	0	protein_coding	intron	intron	LOW	2	1	2	1	NA	NA	NA	NA	2	1	2	1	2	1	0.985714	0	None	None	None	None	None	inborn_genetic_diseases
chr1	1333597	1333598	C	A	CCNL2	NM_030937.4	520		c.473+15G>T	3	0	0	0	0	protein_coding	intron	intron	LOW	1	0.634146	1	0.594595	1	0.545455	1	0.617647	1	0.6	1	0.5	1	0.521739	0.883825	0	None	None	None	None	None	inborn_genetic_diseases
chr1	1337836	1337837	A	G	MRPL20	NM_001318485.1	102	112	c.*112T>C	4	1	0	0	0	protein_coding	3_prime_UTR	3_prime_UTR	LOW	2	1	2	1	NA	NA	2	1	2	1	NA	NA	2	1	0.9792	0	None	None	None	None	None	inborn_genetic_diseases
chr1	1342611	1342612	G	C	MRPL20	NM_017971.3	149	15	c.-15C>G	1	1	0	0	0	protein_coding	5_prime_UTR	5_prime_UTR	LOW	1	0.30303	1	0.366667	1	0.285714	1	0.567568	1	0.35	1	0.482759	1	0.4	0.879773	0	None	None	None	None	None	inborn_genetic_diseases
chr1	1354514	1354515	C	G	ANKRD65	NM_001145210.2	399	Gag/Cag	p.Glu389Gln/c.1165G>C	4	1	1	0	0	protein_coding	missense	missense	MED	2	1	2	1	2	1	2	1	2	1	2	1	2	1	0.8222	0	None	None	None	None	None	inborn_genetic_diseases
chr1	1354593	1354594	A	G	ANKRD65	NM_001145210.2	399	acT/acC	p.Thr362Thr/c.1086T>C	4	1	1	0	0	protein_coding	synonymous	synonymous	LOW	2	1	2	1	2	1	2	1	2	1	2	1	2	1	0.5598	0	None	None	None	None	None	inborn_genetic_diseases
chr1	1354843	1354844	C	T	ANKRD65	NM_001145210.2	399	cGa/cAa	p.Arg279Gln/c.836G>A	4	1	1	0	0	protein_coding	missense	missense	MED	NA	NA	1	0.647059	1	0.342105	1	0.645161	1	0.684211	1	0.414634	1	0.65	0.0354278	0	None	None	None	None	None	inborn_genetic_diseases
chr1	1355582	1355583	C	A	ANKRD65	NM_001145210.2	399	gGc/gTc	p.Gly200Val/c.599G>T	3	1	1	0	0	protein_coding	missense	missense	MED	NA	NA	NA	NA	2	1	NA	NA	NA	NA	2	1	NA	NA	0.5091	0	None	None	None	None	None	inborn_genetic_diseases
chr1	1355795	1355796	C	T	ANKRD65	NM_001145210.2	399	cGc/cAc	p.Arg129His/c.386G>A	3	1	1	0	0	protein_coding	missense	missense	MED	NA	NA	1	0.52381	1	0.590909	1	0.533333	NA	NA	NA	NA	NA	NA	0.21657	0	None	None	None	None	None	inborn_genetic_diseases
chr1	1361554	1361555	T	C	TMEM88B	NM_001146685.1	163	ggT/ggC	p.Gly16Gly/c.48T>C	1	1	1	0	0	protein_coding	synonymous	synonymous	LOW	2	1	2	1	2	1	2	1	2	1	2	1	2	1	0.5318	0	None	None	None	None	None	inborn_genetic_diseases
chr1	1361640	1361641	C	T	TMEM88B	NM_001146685.1	163	cCg/cTg	p.Pro45Leu/c.134C>T	1	1	1	0	0	protein_coding	missense	missense	MED	2	1	2	1	2	1	NA	NA	2	1	2	1	2	1	0.995219	0	None	None	None	None	None	inborn_genetic_diseases
chr1	1363179	1363180	T	C	TMEM88B	NM_001146685.1	163	13	c.*13T>C		0	0	0	0	protein_coding	downstream_gene	downstream_gene	LOW	1	0.5	1	0.473684	1	0.466667	1	0.5	1	0.565217	1	0.388889	NA	NA	0.0530303	0	None	None	None	None	None	inborn_genetic_diseases
chr1	1372772	1372773	C	T	VWA1	NM_199121.2	64	Cgc/Tgc	p.Arg49Cys/c.145C>T	2	1	1	0	0	protein_coding	missense	missense	MED	1	0.457143	1	0.555556	1	0.411765	1	0.432432	1	0.393939	1	0.44	1	0.347826	0.0303	0	benign	not_provided	germline	MedGen:CN517202	None	inborn_genetic_diseases|neuromuscular_disease|neuropathy,_hereditary_motor,_with_myopathic_features
chr1	1374761	1374762	G	A	VWA1	NM_022834.4	445	tcG/tcA	p.Ser311Ser/c.933G>A	3	1	1	0	0	protein_coding	synonymous	synonymous	LOW	1	0.333333	1	0.538462	1	0.434783	1	0.666667	1	0.533333	NA	NA	1	0.473684	0.0287	0	benign	not_provided	germline	MedGen:CN517202	None	inborn_genetic_diseases|neuromuscular_disease|neuropathy,_hereditary_motor,_with_myopathic_features
chr1	1374833	1374834	A	G	VWA1	NM_022834.4	445	ccA/ccG	p.Pro335Pro/c.1005A>G	3	1	1	0	0	protein_coding	synonymous	synonymous	LOW	1	0.357143	1	0.518519	1	0.333333	1	0.636364	1	0.423077	1	0.538462	1	0.380952	1	0	benign	not_provided	germline	MedGen:CN517202	None	inborn_genetic_diseases|neuromuscular_disease|neuropathy,_hereditary_motor,_with_myopathic_features
chr1	1375184	1375185	G	C	VWA1	NM_022834.4	445	18	c.*18G>C	3	1	0	0	0	protein_coding	3_prime_UTR	3_prime_UTR	LOW	NA	NA	NA	NA	NA	NA	1	0.8	NA	NA	NA	NA	NA	NA	0.8681	0	benign	not_provided	germline	MedGen:CN517202	None	inborn_genetic_diseases|neuromuscular_disease|neuropathy,_hereditary_motor,_with_myopathic_features
chr1	1387347	1387348	C	T	ATAD3C	NM_001039211.2	411		c.76-78C>T	1	0	0	0	0	protein_coding	intron	intron	LOW	NA	NA	NA	NA	1	0.428571	1	0.461538	NA	NA	1	0.684211	1	0.533333	0.497	0	None	None	None	None	None	inborn_genetic_diseases
chr1	1387666	1387667	C	G	ATAD3C	NM_001039211.2	411		c.153-78C>G	2	0	0	0	0	protein_coding	intron	intron	LOW	NA	NA	2	1	2	1	2	1	2	1	NA	NA	2	1	1	0	None	None	None	None	None	inborn_genetic_diseases
chr1	1387725	1387726	A	G	ATAD3C	NM_001039211.2	411		c.153-19A>G	2	0	0	0	0	protein_coding	intron	intron	LOW	1	0.527778	1	0.428571	1	0.342857	1	0.588235	1	0.382353	1	0.487805	1	0.4375	0.520083	0	None	None	None	None	None	inborn_genetic_diseases
chr1	1387763	1387764	G	A	ATAD3C	NM_001039211.2	411	Ggg/Agg	p.Gly58Arg/c.172G>A	3	1	1	0	0	protein_coding	missense	missense	MED	1	0.48	1	0.441176	1	0.408163	1	0.537037	1	0.384615	1	0.546875	1	0.547619	0.387783	0	None	None	None	None	None	inborn_genetic_diseases
chr1	1387890	1387891	A	G	ATAD3C	NM_001039211.2	411		c.222+77A>G	3	0	0	0	0	protein_coding	intron	intron	LOW	1	0.75	NA	NA	NA	NA	NA	NA	NA	NA	1	0.5625	NA	NA	0.9911	0	None	None	None	None	None	inborn_genetic_diseases
chr1	1387919	1387920	G	A	ATAD3C	NM_001039211.2	411		c.222+106G>A	3	0	0	0	0	protein_coding	intron	intron	LOW	1	0.545455	NA	NA	NA	NA	NA	NA	NA	NA	NA	NA	NA	NA	0.495	0	None	None	None	None	None	inborn_genetic_diseases
chr1	1389694	1389695	C	T	ATAD3C	NM_001039211.2	411		c.223-30C>T	3	0	0	0	0	protein_coding	intron	intron	LOW	NA	NA	1	0.333333	NA	NA	NA	NA	1	0.647059	1	0.615385	1	0.6	0.988815	0	None	None	None	None	None	inborn_genetic_diseases
chr1	1389885	1389886	G	A	ATAD3C	NM_001039211.2	411		c.378+6G>A	4	0	0	1	1	protein_coding	splice_donor	splice_donor	HIGH	1	0.428571	1	0.352941	1	0.461538	1	0.448276	NA	NA	1	0.585366	NA	NA	0.0941919	0	None	None	None	None	None	inborn_genetic_diseases
chr1	1390874	1390875	C	T	ATAD3C	NM_001039211.2	411	gaC/gaT	p.Asp138Asp/c.414C>T	5	1	1	0	0	protein_coding	synonymous	synonymous	LOW	1	0.5	1	0.305556	1	0.290323	1	0.583333	1	0.392857	1	0.277778	1	0.583333	0.544344	0	None	None	None	None	None	inborn_genetic_diseases
chr1	1390996	1390997	T	G	ATAD3C	NM_001039211.2	411		c.438+98T>G	5	0	0	0	0	protein_coding	intron	intron	LOW	NA	NA	NA	NA	NA	NA	1	0.4375	NA	NA	1	0.6	NA	NA	0.9911	0	None	None	None	None	None	inborn_genetic_diseases
chr1	1391303	1391304	T	C	ATAD3C	NM_001039211.2	411		c.564+8T>C	6	0	0	1	1	protein_coding	splice_donor	splice_donor	HIGH	1	0.285714	1	0.59375	1	0.571429	1	0.368421	NA	NA	1	0.5	1	0.384615	0.547906	0	None	None	None	None	None	inborn_genetic_diseases
chr1	1392412	1392413	A	C	ATAD3C	NM_001039211.2	411		c.690-96A>C	7	0	0	0	0	protein_coding	intron	intron	LOW	NA	NA	NA	NA	1	0.533333	NA	NA	NA	NA	1	0.4	1	0.36	0.5325	0	None	None	None	None	None	inborn_genetic_diseases
chr1	1392438	1392439	A	G	ATAD3C	NM_001039211.2	411		c.690-70A>G	7	0	0	0	0	protein_coding	intron	intron	LOW	NA	NA	1	0.409091	1	0.521739	1	0.5	1	0.538462	1	0.4	1	0.457143	0.1278	0	None	None	None	None	None	inborn_genetic_diseases
chr1	1392439	1392440	T	C	ATAD3C	NM_001039211.2	411		c.690-69T>C	7	0	0	0	0	protein_coding	intron	intron	LOW	NA	NA	1	0.409091	1	0.521739	1	0.5	1	0.538462	1	0.4	1	0.457143	0.1278	0	None	None	None	None	None	inborn_genetic_diseases
chr1	1392450	1392451	C	T	ATAD3C	NM_001039211.2	411		c.690-58C>T	7	0	0	0	0	protein_coding	intron	intron	LOW	NA	NA	1	0.44	1	0.565217	1	0.473684	1	0.5	1	0.441176	1	0.486486	0.6044	0	None	None	None	None	None	inborn_genetic_diseases
chr1	1407371	1407372	T	C	ATAD3B	NM_031921.5	648	ggT/ggC	p.Gly36Gly/c.108T>C	1	1	1	0	0	protein_coding	synonymous	synonymous	LOW	NA	NA	NA	NA	NA	NA	1	0.30303	1	0.434783	NA	NA	NA	NA	0.9891	0	None	None	None	None	None	inborn_genetic_diseases
chr1	1413947	1413948	T	C	ATAD3B	NM_001317238.1	602	gcT/gcC	p.Ala23Ala/c.69T>C	1	1	1	0	0	protein_coding	synonymous	synonymous	LOW	1	0.333333	NA	NA	1	0.323529	1	0.292683	1	0.534884	1	0.411765	1	0.459459	0.1233	0	None	None	None	None	None	inborn_genetic_diseases
chr1	1417695	1417696	C	G	ATAD3B	NM_031921.5	648		c.680+13C>G	6	0	0	0	0	protein_coding	intron	intron	LOW	2	1	2	1	NA	NA	2	1	2	1	NA	NA	2	1	0.999	0	None	None	None	None	None	inborn_genetic_diseases
chr1	1421915	1421916	T	C	ATAD3B	NM_031921.5	648		c.1090-8T>C	10	0	0	1	1	protein_coding	splice_acceptor	splice_acceptor	HIGH	NA	NA	NA	NA	NA	NA	NA	NA	NA	NA	1	0.333333	NA	NA	0.388097	0	None	None	None	None	None	inborn_genetic_diseases
chr1	1431164	1431165	C	T	ATAD3B	NM_031921.5	648	Ccg/Tcg	p.Pro639Ser/c.1915C>T	16	1	1	0	0	protein_coding	missense	missense	MED	1	0.48	1	0.428571	1	0.548387	1	0.361111	1	0.571429	1	0.396825	1	0.458333	0.496844	0	benign	not_provided	germline	MedGen:CN517202	None	inborn_genetic_diseases
chr1	1447755	1447756	G	C	ATAD3A	NM_018188.3	634	ggG/ggC	p.Gly36Gly/c.108G>C	1	1	1	0	0	protein_coding	synonymous	synonymous	LOW	NA	NA	NA	NA	1	0.444444	NA	NA	1	0.352941	NA	NA	NA	NA	0.8298	0	None	None	None	None	None	congenital_cerebellar_hypoplasia|harel-yoon_syndrome|inborn_genetic_diseases|pontocerebellar_hypoplasia,_hypotonia,_and_respiratory_insufficiency_syndrome,_neonatal_lethal
chr1	1451379	1451380	T	C	ATAD3A	NM_018188.3	634		c.206-12T>C	1	0	0	1	1	protein_coding	splice_acceptor	splice_acceptor	HIGH	NA	NA	1	0.4375	1	0.521739	1	0.6	1	0.65	1	0.541667	1	0.333333	0.8336	1	benign	Harel-Yoon_syndrome|Pontocerebellar_hypoplasia,_hypotonia,_and_respiratory_insufficiency_syndrome,_neonatal_lethal	germline	MONDO:MONDO:0014958,MedGen:C4310677,OMIM:617183,Orphanet:ORPHA496790|MONDO:MONDO:0032931,MedGen:C5394137,OMIM:618810,Orphanet:ORPHA615954	None	congenital_cerebellar_hypoplasia|harel-yoon_syndrome|inborn_genetic_diseases|pontocerebellar_hypoplasia,_hypotonia,_and_respiratory_insufficiency_syndrome,_neonatal_lethal
chr1	1454271	1454272	T	A	ATAD3A	NM_018188.3	634		c.589-29T>A	4	0	0	0	0	protein_coding	intron	intron	LOW	1	0.518519	1	0.606061	1	0.4	1	0.5	1	0.576923	1	0.45	1	0.5	0.36795	0	None	None	None	None	None	congenital_cerebellar_hypoplasia|harel-yoon_syndrome|inborn_genetic_diseases|pontocerebellar_hypoplasia,_hypotonia,_and_respiratory_insufficiency_syndrome,_neonatal_lethal
chr1	1458284	1458285	A	G	ATAD3A	NM_018188.3	634		c.1050+6A>G	8	0	0	1	1	protein_coding	splice_donor	splice_donor	HIGH	1	0.321429	1	0.428571	1	0.285714	NA	NA	NA	NA	NA	NA	1	0.461538	0.6543	0	None	None	None	None	None	congenital_cerebellar_hypoplasia|harel-yoon_syndrome|inborn_genetic_diseases|pontocerebellar_hypoplasia,_hypotonia,_and_respiratory_insufficiency_syndrome,_neonatal_lethal
chr1	1469288	1469289	G	C	ATAD3A	NM_018188.3	634		c.1759-17G>C	15	0	0	0	0	protein_coding	intron	intron	LOW	1	0.466667	NA	NA	NA	NA	NA	NA	NA	NA	1	0.315789	NA	NA	0.7988	0	None	None	None	None	None	congenital_cerebellar_hypoplasia|harel-yoon_syndrome|inborn_genetic_diseases|pontocerebellar_hypoplasia,_hypotonia,_and_respiratory_insufficiency_syndrome,_neonatal_lethal
chr1	1470806	1470807	C	T	TMEM240	NM_001114748.1	173	Gcc/Acc	p.Ala152Thr/c.454G>A	4	1	1	0	0	protein_coding	missense	missense	MED	1	0.55	1	0.541667	1	0.736842	1	0.444444	NA	NA	1	0.423077	1	0.461538	0.0453665	0	benign	not_provided	germline	MedGen:CN517202	None	inborn_genetic_diseases|neurodevelopmental_disorder|spinocerebellar_ataxia_type_21
chr1	1479332	1479333	A	G	SSU72	NM_014188.2	194	ccT/ccC	p.Pro133Pro/c.399T>C	4	1	1	0	0	protein_coding	synonymous	synonymous	LOW	2	1	2	1	2	1	2	1	2	1	2	1	2	1	0.91	0	None	None	None	None	None	None
chr1	1509824	1509825	A	G	SSU72	NM_014188.2	194		c.80+33T>C	1	0	0	0	0	protein_coding	intron	intron	LOW	2	0.956522	2	1	2	1	2	1	2	1	2	1	2	1	0.9274	0	None	None	None	None	None	None
chr1	1551926	1551927	T	C	MIB2	NM_080875.2	1070	Ttc/Ctc	p.Phe72Leu/c.214T>C	2	1	1	0	0	protein_coding	missense	missense	MED	1	0.583333	1	0.571429	1	0.457143	1	0.525	1	0.485714	1	0.444444	1	0.533333	0.737547	0	None	None	None	None	None	inborn_genetic_diseases
chr1	1558791	1558792	T	C	MIB2	NM_080875.2	1070	aTg/aCg	p.Met102Thr/c.305T>C	3	1	1	0	0	protein_coding	missense	missense	MED	1	0.421053	1	0.551724	1	0.565217	1	0.62963	1	0.333333	1	0.7	1	0.714286	0.941061	0	None	None	None	None	None	inborn_genetic_diseases
chr1	1559465	1559466	G	A	MIB2	NM_080875.2	1070		c.764+141G>A	4	0	0	0	0	protein_coding	intron	intron	LOW	NA	NA	NA	NA	NA	NA	NA	NA	1	0.666667	NA	NA	NA	NA	0.6044	0	None	None	None	None	None	inborn_genetic_diseases
chr1	1562894	1562895	C	T	MIB2	NM_080875.2	1070		c.1868+71C>T	12	0	0	0	0	protein_coding	intron	intron	LOW	NA	NA	NA	NA	2	1	NA	NA	2	1	NA	NA	2	1	0.6677	0	None	None	None	None	None	inborn_genetic_diseases
chr1	1564711	1564712	G	T	MIB2	NM_080875.2	1070		c.2726+21G>T	17	0	0	0	0	protein_coding	intron	intron	LOW	1	0.666667	1	0.45	1	0.52381	NA	NA	1	0.428571	1	0.428571	1	0.538462	0.454189	0	None	None	None	None	None	inborn_genetic_diseases
chr1	1571639	1571640	G	T	CDK11B	NM_001787.2	793		c.2099+55C>A	18	0	0	0	0	protein_coding	intron	intron	LOW	NA	NA	1	0.4	NA	NA	NA	NA	NA	NA	1	0.5	NA	NA	0.4761	0	None	None	None	None	None	seizure
chr1	1573189	1573190	C	T	CDK11B	NM_001787.2	793	ccG/ccA	p.Pro477Pro/c.1431G>A	13	1	1	0	0	protein_coding	synonymous	synonymous	LOW	1	0.487805	1	0.466667	1	0.395833	1	0.421053	1	0.509091	1	0.45283	1	0.574468	0.0151	0	None	None	None	None	None	seizure
chr1	1574018	1574019	A	G	CDK11B	NM_001787.2	793		c.1285-67T>C	11	0	0	0	0	protein_coding	intron	intron	LOW	NA	NA	NA	NA	NA	NA	NA	NA	NA	NA	NA	NA	1	0.461538	0.3559	0	None	None	None	None	None	seizure
chr1	1575615	1575616	T	C	CDK11B	NM_001787.2	793		c.1284+22A>G	11	0	0	0	0	protein_coding	intron	intron	LOW	2	1	2	1	2	1	NA	NA	2	1	2	1	2	1	0.9632	0	None	None	None	None	None	seizure
chr1	1575835	1575836	C	G	CDK11B	NM_001787.2	793		c.1109-23G>C	10	0	0	0	0	protein_coding	intron	intron	LOW	NA	NA	NA	NA	NA	NA	1	0.259259	1	0.272727	NA	NA	NA	NA	0.410703	0	None	None	None	None	None	seizure
chr1	1580737	1580738	T	A	CDK11B	NM_001787.2	793		c.626-2869A>T	6	0	0	0	0	protein_coding	intron	intron	LOW	1	0.588235	1	0.470588	1	0.388889	1	0.421053	1	0.642857	1	0.6	1	0.380952	0.495265	0	None	None	None	None	None	seizure
chr1	1581064	1581065	G	C	CDK11B	NM_001787.2	793		c.626-3196C>G	6	0	0	0	0	protein_coding	intron	intron	LOW	1	0.416667	1	0.26	1	0.344828	NA	NA	1	0.257143	1	0.302326	1	0.307692	-1	0	None	None	None	None	None	seizure
chr1	1581095	1581096	C	T	CDK11B	NM_001787.2	793		c.626-3227G>A	6	0	0	0	0	protein_coding	intron	intron	LOW	1	0.487179	1	0.492063	1	0.533333	1	0.451613	1	0.529412	1	0.563636	1	0.571429	0.494555	0	None	None	None	None	None	seizure
chr1	1581557	1581558	C	T	CDK11B	NM_001787.2	793		c.626-3689G>A	6	0	0	0	0	protein_coding	intron	intron	LOW	NA	NA	1	0.352941	1	0.380952	1	0.538462	1	0.428571	1	0.444444	NA	NA	0.931706	0	None	None	None	None	None	seizure
chr1	1581585	1581586	T	C	CDK11B	NM_001787.2	793		c.626-3717A>G	6	0	0	0	0	protein_coding	intron	intron	LOW	NA	NA	NA	NA	2	1	NA	NA	NA	NA	NA	NA	NA	NA	0.9632	0	None	None	None	None	None	seizure
chr1	1588669	1588670	G	A	CDK11B	NM_001787.2	793		c.626-10801C>T	6	0	0	0	0	protein_coding	intron	intron	LOW	1	0.408333	1	0.398374	1	0.432203	1	0.451923	1	0.38843	1	0.56	1	0.495495	0.481184	0	None	None	None	None	None	seizure
chr1	1588716	1588717	G	A	CDK11B	NM_001787.2	793		c.626-10848C>T	6	0	0	0	0	protein_coding	intron	intron	LOW	1	0.389313	1	0.384615	1	0.372093	1	0.382609	1	0.390625	1	0.488372	1	0.40367	0.437796	0	None	None	None	None	None	seizure
chr1	1588736	1588737	C	T	CDK11B	NM_001787.2	793		c.626-10868G>A	6	0	0	0	0	protein_coding	intron	intron	LOW	1	0.336134	1	0.365217	1	0.318584	1	0.347826	1	0.343137	1	0.433962	1	0.401961	0.406358	0	None	None	None	None	None	seizure
chr1	1588742	1588743	A	T	CDK11B	NM_001787.2	793		c.626-10874T>A	6	0	0	0	0	protein_coding	intron	intron	LOW	1	0.32381	1	0.344086	1	0.316832	1	0.358025	1	0.360825	1	0.40625	1	0.395604	0.390801	0	None	None	None	None	None	seizure
chr1	1588743	1588747	AGCG	A	CDK11B	NM_001787.2	793		c.626-10878_626-10876delCGC	6	0	0	0	0	protein_coding	intron	intron	LOW	1	0.283186	1	0.333333	1	0.295238	1	0.337209	1	0.354167	1	0.39	1	0.387097	0.389457	0	None	None	None	None	None	seizure
chr1	1599887	1599888	A	G	SLC35E2B	NM_001110781.2	405	agT/agC	p.Ser286Ser/c.858T>C	8	1	1	0	0	protein_coding	synonymous	synonymous	LOW	1	0.478261	1	0.314286	1	0.424242	1	0.357143	1	0.272727	1	0.52	1	0.48	0.790776	0	None	None	None	None	None	high_myopia|inborn_genetic_diseases
chr1	1599939	1599940	C	T	CDK11B	NM_001787.2	793		c.626-22071G>A	6	0	0	0	0	protein_coding	intron	intron	LOW	NA	NA	1	0.3	NA	NA	1	0.375	NA	NA	NA	NA	NA	NA	0.273444	0	None	None	None	None	None	seizure
chr1	1635003	1635004	T	C	CDK11A	NM_001313896.1	783	aaA/aaG	p.Lys660Lys/c.1980A>G	18	1	1	0	0	protein_coding	synonymous	synonymous	LOW	1	0.392157	1	0.448718	1	0.528302	1	0.525	1	0.428571	1	0.490909	1	0.492308	0.916	0	None	None	None	None	None	inborn_genetic_diseases
chr1	1635618	1635619	T	C	CDK11B	NM_001787.2	793		c.625+8084A>G	6	0	0	0	0	protein_coding	intron	intron	LOW	1	0.581395	1	0.589286	1	0.444444	1	0.382353	1	0.527778	1	0.522727	1	0.533333	0.9395	0	None	None	None	None	None	seizure
chr1	1635748	1635749	C	A	CDK11A	NM_001313896.1	783	cgG/cgT	p.Arg536Arg/c.1608G>T	15	1	1	0	0	protein_coding	synonymous	synonymous	LOW	1	0.434783	1	0.324324	1	0.282051	1	0.315789	1	0.342857	1	0.55814	1	0.354839	0.543172	0	None	None	None	None	None	inborn_genetic_diseases
chr1	1636043	1636044	G	A	CDK11A	NM_001313896.1	783	taC/taT	p.Tyr506Tyr/c.1518C>T	14	1	1	0	0	protein_coding	synonymous	synonymous	LOW	NA	NA	1	0.3125	NA	NA	NA	NA	NA	NA	1	0.314286	1	0.5	0.9433	0	None	None	None	None	None	inborn_genetic_diseases
chr1	1636273	1636274	C	T	CDK11B	NM_001787.2	793		c.625+7429G>A	6	0	0	0	0	protein_coding	intron	intron	LOW	1	0.461538	1	0.6	NA	NA	NA	NA	NA	NA	NA	NA	1	0.727273	0.543438	0	None	None	None	None	None	seizure
chr1	1647728	1647729	C	T	CDK11B	NM_001787.2	793		c.488+56G>A	5	0	0	0	0	protein_coding	intron	intron	LOW	NA	NA	NA	NA	NA	NA	1	0.285714	NA	NA	NA	NA	NA	NA	-1	0	None	None	None	None	None	seizure
chr1	1647729	1647730	A	G	CDK11B	NM_001787.2	793		c.488+55T>C	5	0	0	0	0	protein_coding	intron	intron	LOW	NA	NA	NA	NA	NA	NA	1	0.318182	NA	NA	NA	NA	NA	NA	-1	0	None	None	None	None	None	seizure
chr1	1647744	1647745	G	A	CDK11B	NM_001787.2	793		c.488+40C>T	5	0	0	0	0	protein_coding	intron	intron	LOW	NA	NA	NA	NA	NA	NA	1	0.392857	1	0.26087	1	0.346154	1	0.631579	0.500982	0	None	None	None	None	None	seizure
chr1	1647752	1647753	C	T	CDK11B	NM_001787.2	793		c.488+32G>A	5	0	0	0	0	protein_coding	intron	intron	LOW	1	0.365854	1	0.322581	1	0.30303	1	0.40625	1	0.32	1	0.433333	1	0.666667	0.501229	0	None	None	None	None	None	seizure
chr1	1647777	1647778	C	G	CDK11B	NM_001787.2	793		c.488+7G>C	5	0	0	1	1	protein_coding	splice_donor	splice_donor	HIGH	1	0.465517	1	0.357143	1	0.55	1	0.491228	1	0.409091	1	0.483333	1	0.5625	0.501222	0	None	None	None	None	None	seizure
chr1	1647813	1647814	T	C	CDK11B	NM_001787.2	793	gaA/gaG	p.Glu153Glu/c.459A>G	5	1	1	0	0	protein_coding	synonymous	synonymous	LOW	1	0.506024	1	0.431818	1	0.511364	1	0.478723	1	0.337662	1	0.463918	1	0.494253	0.502059	0	None	None	None	None	None	seizure
chr1	1647870	1647871	T	C	CDK11B	NM_001787.2	793	cgA/cgG	p.Arg134Arg/c.402A>G	5	1	1	0	0	protein_coding	synonymous	synonymous	LOW	1	0.481481	1	0.464646	1	0.504854	1	0.408163	1	0.409524	1	0.480392	1	0.482759	0.502059	0	None	None	None	None	None	seizure
chr1	1647892	1647893	C	CTTTCTT	CDK11B	NM_001787.2	793	aga/aAAGAAAga	p.Lys125_Glu126dup/c.374_379dupAAGAAA	5	1	1	0	0	protein_coding	inframe_insertion	inframe_insertion	MED	1	0.415385	1	0.394366	1	0.47619	1	0.358974	1	0.439024	1	0.493506	1	0.468085	0.499818	0	None	None	None	None	None	seizure
chr1	1647927	1647928	A	G	CDK11B	NM_001787.2	793		c.356-11T>C	4	0	0	1	1	protein_coding	splice_acceptor	splice_acceptor	HIGH	1	0.346154	1	0.3	1	0.304348	1	0.291667	NA	NA	NA	NA	1	0.326923	0.5357	0	None	None	None	None	None	seizure
chr1	1647967	1647968	C	CAT	CDK11B	NM_001787.2	793		c.356-52_356-51insAT	4	0	0	0	0	protein_coding	intron	intron	LOW	1	0.538462	1	0.545455	NA	NA	1	0.434783	1	0.666667	1	0.666667	1	0.5	-1	0	None	None	None	None	None	seizure
chr1	1647970	1647971	G	A	CDK11B	NM_001787.2	793		c.356-54C>T	4	0	0	0	0	protein_coding	intron	intron	LOW	1	0.545455	1	0.454545	NA	NA	1	0.409091	1	0.642857	1	0.619048	1	0.521739	-1	0	None	None	None	None	None	seizure
chr1	1647982	1647983	T	A	CDK11B	NM_001787.2	793		c.356-66A>T	4	0	0	0	0	protein_coding	intron	intron	LOW	NA	NA	1	0.6	NA	NA	1	0.4	1	0.666667	1	0.529412	1	0.55	-1	0	None	None	None	None	None	seizure
chr1	1647989	1647990	C	T	CDK11B	NM_001787.2	793		c.356-73G>A	4	0	0	0	0	protein_coding	intron	intron	LOW	NA	NA	1	0.571429	NA	NA	NA	NA	1	0.666667	1	0.5	1	0.526316	-1	0	None	None	None	None	None	seizure
chr1	1648001	1648002	C	T	CDK11B	NM_001787.2	793		c.356-85G>A	4	0	0	0	0	protein_coding	intron	intron	LOW	NA	NA	1	0.583333	NA	NA	NA	NA	NA	NA	1	0.615385	1	0.5	-1	0	None	None	None	None	None	seizure
chr1	1650786	1650787	T	C	CDK11A	NM_001313896.1	783		c.325+10A>G	4	0	0	1	1	protein_coding	splice_donor	splice_donor	HIGH	1	0.60241	1	0.454545	1	0.564103	1	0.59596	1	0.547945	1	0.495146	1	0.4625	0.502121	0	None	None	None	None	None	inborn_genetic_diseases
chr1	1650796	1650797	A	G	CDK11B	NM_001787.2	793	Tgt/Cgt	p.Cys109Arg/c.325T>C	4	1	1	0	0	protein_coding	missense	missense	MED	1	0.617021	1	0.454545	1	0.586207	1	0.603774	1	0.513158	1	0.517544	1	0.449438	0.501939	0	None	None	None	None	None	seizure
chr1	1650800	1650801	T	C	CDK11B	NM_001787.2	793	gaA/gaG	p.Glu107Glu/c.321A>G	4	1	1	0	0	protein_coding	synonymous	synonymous	LOW	1	0.602151	1	0.441441	1	0.583333	1	0.612613	1	0.512821	1	0.517241	1	0.455556	0.502	0	None	None	None	None	None	seizure
chr1	1650806	1650807	T	C	CDK11B	NM_001787.2	793	agA/agG	p.Arg105Arg/c.315A>G	4	1	1	0	0	protein_coding	synonymous	synonymous	LOW	1	0.393939	1	0.535714	1	0.411111	1	0.396552	1	0.487179	1	0.484127	1	0.543478	0.9215	0	None	None	None	None	None	seizure
chr1	1650831	1650832	A	G	CDK11B	NM_001787.2	793	gTt/gCt	p.Val97Ala/c.290T>C	4	1	1	0	0	protein_coding	missense	missense	MED	1	0.571429	1	0.466165	1	0.517544	1	0.552846	1	0.47619	1	0.52381	1	0.410714	0.501758	0	None	None	None	None	None	seizure
chr1	1650844	1650845	G	A	CDK11B	NM_001787.2	793	Cgg/Tgg	p.Arg93Trp/c.277C>T	4	1	1	0	0	protein_coding	missense	missense	MED	1	0.46729	1	0.536765	1	0.480392	1	0.434426	1	0.528846	1	0.492754	1	0.642857	0.9215	0	None	None	None	None	None	seizure
chr1	1650919	1650920	G	A	CDK11B	NM_001787.2	793		c.228-26C>T	3	0	0	0	0	protein_coding	intron	intron	LOW	NA	NA	NA	NA	NA	NA	NA	NA	1	0.344828	1	0.339623	NA	NA	0.476033	0	None	None	None	None	None	seizure
chr1	1650937	1650940	CGG	C	CDK11B	NM_001787.2	793		c.228-46_228-45delCC	3	0	0	0	0	protein_coding	intron	intron	LOW	1	0.472222	1	0.533333	1	0.347826	1	0.580645	1	0.636364	1	0.511628	1	0.428571	0.499913	0	None	None	None	None	None	seizure
chr1	1650941	1650942	A	AAG	CDK11B	NM_001787.2	793		c.228-49_228-48insCT	3	0	0	0	0	protein_coding	intron	intron	LOW	1	0.470588	1	0.571429	1	0.363636	1	0.580645	1	0.636364	1	0.511628	1	0.444444	0.500729	0	None	None	None	None	None	seizure
chr1	1650959	1650960	G	A	CDK11B	NM_001787.2	793		c.228-66C>T	3	0	0	0	0	protein_coding	intron	intron	LOW	1	0.411765	1	0.615385	1	0.461538	1	0.5	1	0.615385	1	0.6	1	0.466667	-1	0	None	None	None	None	None	seizure
chr1	1650966	1650967	T	C	CDK11B	NM_001787.2	793		c.228-73A>G	3	0	0	0	0	protein_coding	intron	intron	LOW	1	0.428571	1	0.615385	NA	NA	1	0.533333	1	0.538462	1	0.695652	NA	NA	-1	0	None	None	None	None	None	seizure
chr1	1650995	1650996	T	C	CDK11B	NM_001787.2	793		c.228-102A>G	3	0	0	0	0	protein_coding	intron	intron	LOW	NA	NA	1	0.7	NA	NA	NA	NA	NA	NA	1	0.8	NA	NA	0.0008	0	None	None	None	None	None	seizure
chr1	1653003	1653004	T	C	CDK11B	NM_001787.2	793		c.227+31A>G	3	0	0	0	0	protein_coding	intron	intron	LOW	2	1	2	1	NA	NA	NA	NA	2	1	2	1	NA	NA	0.928219	0	None	None	None	None	None	seizure
chr1	1653027	1653028	C	T	CDK11B	NM_001787.2	793		c.227+7G>A	3	0	0	1	1	protein_coding	splice_donor	splice_donor	HIGH	2	1	2	1	2	1	2	1	2	1	2	1	2	1	0.929937	0	None	None	None	None	None	seizure
chr1	1654037	1654038	G	A	CDK11B	NM_033489.2	746	3	c.-3C>T	3	1	0	0	0	protein_coding	5_prime_UTR	5_prime_UTR	LOW	1	0.727273	NA	NA	NA	NA	NA	NA	NA	NA	NA	NA	NA	NA	0.615901	0	None	None	None	None	None	seizure
chr1	1654057	1654058	C	T	CDK11B	NM_033489.2	746		c.-23G>A	3	1	0	0	0	protein_coding	5_prime_UTR_premature_start_codon	5_prime_UTR_premature_start_codon	LOW	1	0.769231	NA	NA	NA	NA	1	0.909091	NA	NA	1	0.909091	NA	NA	0.700225	0	None	None	None	None	None	seizure
chr1	1654063	1654064	A	T	CDK11B	NM_033489.2	746	29	c.-29T>A	3	1	0	0	0	protein_coding	5_prime_UTR	5_prime_UTR	LOW	1	0.785714	1	0.9	NA	NA	1	0.9375	NA	NA	1	0.866667	NA	NA	0.8757	0	None	None	None	None	None	seizure
chr1	1654064	1654068	AGCG	A	CDK11B	NM_033489.2	746	31	c.-33_-31delCGC	3	1	0	0	0	protein_coding	5_prime_UTR	5_prime_UTR	LOW	1	0.823529	1	0.9	NA	NA	1	0.941176	1	0.9	1	0.866667	NA	NA	0.8757	0	None	None	None	None	None	seizure
chr1	1663830	1663831	C	T	SLC35E2	NM_182838.2	266	63	c.*63G>A	6	1	0	0	0	protein_coding	3_prime_UTR	3_prime_UTR	LOW	NA	NA	NA	NA	NA	NA	NA	NA	1	0.538462	1	0.636364	NA	NA	0.516109	0	None	None	None	None	None	None
chr1	1664018	1664019	T	C	SLC35E2	NM_182838.2	266		c.733-57A>G	5	0	0	0	0	protein_coding	intron	intron	LOW	NA	NA	1	0.5	1	0.571429	NA	NA	1	0.533333	1	0.533333	1	0.6	0.926721	0	None	None	None	None	None	None
chr1	1666166	1666167	C	T	SLC35E2	NM_182838.2	266	Gta/Ata	p.Val232Ile/c.694G>A	5	1	1	0	0	protein_coding	missense	missense	MED	1	0.321429	NA	NA	NA	NA	NA	NA	NA	NA	NA	NA	NA	NA	0.00892499	0	None	None	None	None	None	None
chr1	1666174	1666175	C	T	SLC35E2	NM_182838.2	266	cGt/cAt	p.Arg229His/c.686G>A	5	1	1	0	0	protein_coding	missense	missense	MED	1	0.277778	NA	NA	NA	NA	NA	NA	NA	NA	NA	NA	NA	NA	0.456876	0	None	None	None	None	None	None
chr1	1669733	1669734	G	T	SLC35E2	NM_182838.2	266		c.586+26C>A	4	0	0	0	0	protein_coding	intron	intron	LOW	1	0.333333	NA	NA	NA	NA	1	0.666667	NA	NA	1	0.275	NA	NA	0.562175	0	None	None	None	None	None	None
chr1	1669747	1669748	A	G	SLC35E2	NM_182838.2	266		c.586+12T>C	4	0	0	1	1	protein_coding	splice_donor	splice_donor	HIGH	1	0.545455	1	0.71875	1	0.769231	1	0.307692	1	0.678571	1	0.74359	1	0.76	0.565201	0	None	None	None	None	None	None
chr1	1670545	1670546	G	A	SLC35E2	NM_182838.2	266		c.323-50C>T	2	0	0	0	0	protein_coding	intron	intron	LOW	1	0.380952	1	0.428571	1	0.4	1	0.4	NA	NA	1	0.416667	1	0.785714	0.0678115	0	None	None	None	None	None	None
chr1	1670569	1670570	T	C	SLC35E2	NM_182838.2	266		c.323-74A>G	2	0	0	0	0	protein_coding	intron	intron	LOW	NA	NA	1	0.4375	1	0.5	1	0.5	1	0.5	NA	NA	NA	NA	-1	0	None	None	None	None	None	None
chr1	1684168	1684169	C	G	NADK	NM_001198994.1	591	174	c.*174G>C	14	1	0	0	0	protein_coding	3_prime_UTR	3_prime_UTR	LOW	NA	NA	NA	NA	NA	NA	NA	NA	NA	NA	1	0.461538	NA	NA	0.5591	0	None	None	None	None	None	inborn_genetic_diseases
chr1	1684346	1684347	C	CCCT	NADK	NM_001198994.1	591	ggc/gAGGgc	p.Glu590dup/c.1769_1771dupAGG	14	1	1	0	0	protein_coding	inframe_insertion	inframe_insertion	MED	NA	NA	1	0.875	2	0.956522	1	0.884615	NA	NA	2	1	NA	NA	0.461476	0	None	None	None	None	None	inborn_genetic_diseases
chr1	1684471	1684472	C	T	NADK	NM_001198994.1	591	ccG/ccA	p.Pro549Pro/c.1647G>A	14	1	1	0	0	protein_coding	synonymous	synonymous	LOW	1	0.472222	1	0.482143	1	0.5	1	0.391304	1	0.354839	1	0.414634	1	0.568627	0.609564	0	None	None	None	None	None	inborn_genetic_diseases
chr1	1685920	1685943	TCCCTGGGACCGAAGTCGCCCCA	T	NADK	NM_001198994.1	591		c.1278+40_1278+61delTGGGGCGACTTCGGTCCCAGGG	10	0	0	0	0	protein_coding	intron	intron	LOW	NA	NA	1	0.470588	1	0.52381	1	0.4	1	0.461538	1	0.444444	1	0.4	0.5634	0	None	None	None	None	None	inborn_genetic_diseases
chr1	1686942	1686943	T	C	NADK	NM_001198994.1	591		c.1021-28A>G	8	0	0	0	0	protein_coding	intron	intron	LOW	NA	NA	1	0.48	1	0.529412	1	0.5	1	0.6	1	0.551724	1	0.607143	0.493009	0	None	None	None	None	None	inborn_genetic_diseases
chr1	1686961	1686962	C	T	NADK	NM_001198994.1	591		c.1021-47G>A	8	0	0	0	0	protein_coding	intron	intron	LOW	1	0.3	NA	NA	NA	NA	1	0.533333	1	0.588235	1	0.583333	1	0.55	0.510975	0	None	None	None	None	None	inborn_genetic_diseases
chr1	1688191	1688192	A	G	NADK	NM_001198994.1	591		c.780-96T>C	6	0	0	0	0	protein_coding	intron	intron	LOW	1	0.7	1	0.4	1	0.473684	1	0.368421	1	0.32	1	0.409091	NA	NA	0.9036	0	None	None	None	None	None	inborn_genetic_diseases
chr1	1688468	1688469	C	G	NADK	NM_001198994.1	591		c.779+77G>C	6	0	0	0	0	protein_coding	intron	intron	LOW	NA	NA	1	0.526316	1	0.5625	NA	NA	1	0.636364	1	0.466667	NA	NA	0.9076	0	None	None	None	None	None	inborn_genetic_diseases
chr1	1696658	1696659	A	G	NADK	NM_001198994.1	591		c.179+8T>C	2	0	0	1	1	protein_coding	splice_donor	splice_donor	HIGH	1	0.730769	1	0.727273	1	0.631579	1	0.454545	1	0.5	1	0.368421	1	0.470588	0.945465	0	None	None	None	None	None	inborn_genetic_diseases
chr1	1846764	1846765	G	A	CALML6	NM_138705.2	181		c.27+19G>A	1	0	0	0	0	protein_coding	intron	intron	LOW	1	0.38	1	0.62069	1	0.489362	1	0.440678	1	0.509434	1	0.606557	1	0.5	0.559642	0	None	None	None	None	None	inborn_genetic_diseases
chr1	1847855	1847856	G	T	CALML6	NM_138705.2	181		c.79-24G>T	2	0	0	0	0	protein_coding	intron	intron	LOW	NA	NA	2	1	NA	NA	NA	NA	NA	NA	2	1	2	1	0.675056	0	None	None	None	None	None	inborn_genetic_diseases
chr1	1847978	1847979	T	C	CALML6	NM_138705.2	181	Tgg/Cgg	p.Trp60Arg/c.178T>C	3	1	1	0	0	protein_coding	missense	missense	MED	1	0.452381	1	0.463415	1	0.418182	1	0.6	1	0.578947	1	0.346939	1	0.469388	0.4054	0	None	None	None	None	None	inborn_genetic_diseases
chr1	1848108	1848109	G	C	CALML6	NM_138705.2	181		c.253+55G>C	3	0	0	0	0	protein_coding	intron	intron	LOW	2	1	2	1	2	1	2	1	2	1	2	1	NA	NA	0.6585	0	None	None	None	None	None	inborn_genetic_diseases
chr1	1848120	1848121	G	C	CALML6	NM_138705.2	181		c.253+67G>C	3	0	0	0	0	protein_coding	intron	intron	LOW	1	0.666667	NA	NA	NA	NA	1	0.785714	1	0.833333	1	0.470588	NA	NA	0.2421	0	None	None	None	None	None	inborn_genetic_diseases
chr1	1848159	1848160	A	G	CALML6	NM_138705.2	181		c.254-31A>G	3	0	0	0	0	protein_coding	intron	intron	LOW	1	0.636364	1	0.6875	NA	NA	1	0.789474	1	0.47619	1	0.47619	NA	NA	0.4168	0	None	None	None	None	None	inborn_genetic_diseases
chr1	1849528	1849529	A	G	TMEM52	NM_178545.3	209	aTg/aCg	p.Met141Thr/c.422T>C	5	1	1	0	0	protein_coding	missense	missense	MED	1	0.606061	1	0.439024	1	0.470588	1	0.608696	1	0.5	1	0.369565	1	0.411765	0.564059	0	None	None	None	None	None	inborn_genetic_diseases
chr1	1849529	1849530	T	C	TMEM52	NM_178545.3	209	Atg/Gtg	p.Met141Val/c.421A>G	5	1	1	0	0	protein_coding	missense	missense	MED	1	0.424242	1	0.525	1	0.529412	1	0.347826	1	0.5	1	0.630435	1	0.5625	0.4115	0	None	None	None	None	None	inborn_genetic_diseases
chr1	1849743	1849744	G	A	TMEM52	NM_178545.3	209	gaC/gaT	p.Asp99Asp/c.297C>T	4	1	1	0	0	protein_coding	synonymous	synonymous	LOW	1	0.485714	1	0.558824	1	0.735294	1	0.468085	1	0.333333	1	0.375	1	0.314286	0.4107	0	None	None	None	None	None	inborn_genetic_diseases
chr1	1850427	1850428	A	G	TMEM52	NM_178545.3	209		c.129-55T>C	2	0	0	0	0	protein_coding	intron	intron	LOW	2	1	2	1	2	1	2	1	2	1	2	1	2	1	0.6359	0	None	None	None	None	None	inborn_genetic_diseases
chr1	1850626	1850636	CAGCGGCAGG	C	TMEM52	NM_178545.3	209	ctcctgccgctg/ctg	p.Leu24_Leu26del/c.69_77delCCTGCCGCT	1	0	0	0	0	protein_coding	disruptive_inframe_deletion	disruptive_inframe_deletion	MED	NA	NA	1	0.310345	1	0.315789	1	0.34375	NA	NA	NA	NA	NA	NA	0.5072	0	None	None	None	None	None	inborn_genetic_diseases
chr1	1853862	1853863	T	C	CFAP74	NM_001304360.1	1639		c.4819-36A>G	38	0	0	0	0	protein_coding	intron	intron	LOW	NA	NA	1	0.818182	NA	NA	NA	NA	1	0.636364	1	0.592593	NA	NA	0.5083	0	None	None	None	None	None	inborn_genetic_diseases
chr1	1853920	1853921	T	C	CFAP74	NM_001304360.1	1639		c.4819-94A>G	38	0	0	0	0	protein_coding	intron	intron	LOW	NA	NA	NA	NA	NA	NA	1	0.666667	NA	NA	NA	NA	NA	NA	0.503	0	None	None	None	None	None	inborn_genetic_diseases
chr1	1854108	1854109	A	G	CFAP74	NM_001304360.1	1639	tcT/tcC	p.Ser1579Ser/c.4737T>C	38	1	1	0	0	protein_coding	synonymous	synonymous	LOW	2	1	2	1	2	1	2	1	2	1	2	1	2	1	0.666753	0	None	None	None	None	None	inborn_genetic_diseases
chr1	1854545	1854546	C	T	CFAP74	NM_001304360.1	1639	Gag/Aag	p.Glu1521Lys/c.4561G>A	37	1	1	0	0	protein_coding	missense	missense	MED	1	0.6	1	0.53125	1	0.478261	1	0.53125	1	0.416667	1	0.416667	1	0.6875	0.4992	0	None	None	None	None	None	inborn_genetic_diseases
chr1	1855318	1855319	C	T	CFAP74	NM_001304360.1	1639	aaG/aaA	p.Lys1428Lys/c.4284G>A	35	1	1	0	0	protein_coding	synonymous	synonymous	LOW	1	0.485714	1	0.604651	1	0.594595	1	0.547619	1	0.545455	1	0.5	1	0.357143	0.4864	0	None	None	None	None	None	inborn_genetic_diseases
chr1	1858070	1858071	G	T	CFAP74	NM_001304360.1	1639		c.3772+20C>A	30	0	0	0	0	protein_coding	intron	intron	LOW	1	0.448276	1	0.37931	1	0.636364	1	0.678571	1	0.5625	1	0.35	1	0.73913	0.5045	0	None	None	None	None	None	inborn_genetic_diseases
chr1	1858160	1858161	C	T	CFAP74	NM_001304360.1	1639	acG/acA	p.Thr1234Thr/c.3702G>A	30	1	1	0	0	protein_coding	synonymous	synonymous	LOW	1	0.568182	1	0.47619	1	0.666667	1	0.483871	1	0.615385	1	0.576923	1	0.555556	0.4992	0	None	None	None	None	None	inborn_genetic_diseases
chr1	1858308	1858309	T	C	CFAP74	NM_001304360.1	1639		c.3662+24A>G	29	0	0	0	0	protein_coding	intron	intron	LOW	2	1	2	1	NA	NA	2	1	2	1	2	1	2	1	0.665185	0	None	None	None	None	None	inborn_genetic_diseases
chr1	1859175	1859176	T	C	CFAP74	NM_001304360.1	1639	Aat/Gat	p.Asn1133Asp/c.3397A>G	28	1	1	0	0	protein_coding	missense	missense	MED	1	0.388889	1	0.527778	1	0.62963	1	0.391304	1	0.529412	1	0.55	1	0.285714	0.5038	0	None	None	None	None	None	inborn_genetic_diseases
chr1	1861440	1861441	T	C	CFAP74	NM_001304360.1	1639		c.3288+58A>G	26	0	0	0	0	protein_coding	intron	intron	LOW	1	0.461538	NA	NA	NA	NA	NA	NA	1	0.583333	NA	NA	NA	NA	0.416	0	None	None	None	None	None	inborn_genetic_diseases
chr1	1861581	1861582	C	T	CFAP74	NM_001304360.1	1639	Ggg/Agg	p.Gly1069Arg/c.3205G>A	26	1	1	0	0	protein_coding	missense	missense	MED	1	0.333333	1	0.428571	1	0.521739	1	0.348837	1	0.325581	1	0.456522	1	0.522727	0.561763	0	None	None	None	None	None	inborn_genetic_diseases
chr1	1873452	1873453	G	A	CFAP74	NM_001304360.1	1639		c.2615+14C>T	22	0	0	0	0	protein_coding	intron	intron	LOW	2	1	2	1	2	1	2	1	NA	NA	2	1	2	1	0.680233	0	None	None	None	None	None	inborn_genetic_diseases
chr1	1873513	1873514	A	G	CFAP74	NM_001304360.1	1639	taT/taC	p.Tyr856Tyr/c.2568T>C	22	1	1	0	0	protein_coding	synonymous	synonymous	LOW	2	1	2	1	2	1	2	1	2	1	2	1	2	1	0.717172	0	None	None	None	None	None	inborn_genetic_diseases
chr1	1873524	1873525	T	C	CFAP74	NM_001304360.1	1639	Aag/Gag	p.Lys853Glu/c.2557A>G	22	1	1	0	0	protein_coding	missense	missense	MED	2	1	2	1	2	1	2	1	2	1	2	1	2	1	0.717172	0	None	None	None	None	None	inborn_genetic_diseases
chr1	1875857	1875858	C	G	CFAP74	NM_001304360.1	1639	Gtg/Ctg	p.Val800Leu/c.2398G>C	21	1	1	0	0	protein_coding	missense	missense	MED	1	0.442308	1	0.43662	1	0.479167	1	0.433333	1	0.609756	1	0.425	1	0.510638	0.570535	0	None	None	None	None	None	inborn_genetic_diseases
chr1	1875858	1875859	A	G	CFAP74	NM_001304360.1	1639	gaT/gaC	p.Asp799Asp/c.2397T>C	21	1	1	0	0	protein_coding	synonymous	synonymous	LOW	1	0.470588	1	0.455882	1	0.489362	1	0.431034	1	0.615385	1	0.405405	1	0.520833	0.572778	0	None	None	None	None	None	inborn_genetic_diseases
chr1	1891476	1891477	A	G	CFAP74	NM_001304360.1	1639		c.1695-8T>C	14	0	0	1	1	protein_coding	splice_acceptor	splice_acceptor	HIGH	1	0.571429	1	0.622642	1	0.310345	1	0.722222	1	0.387097	1	0.552632	1	0.581395	0.3275	0	None	None	None	None	None	inborn_genetic_diseases
chr1	1903356	1903357	G	C	CFAP74	NM_001304360.1	1639		c.888+62C>G	9	0	0	0	0	protein_coding	intron	intron	LOW	1	0.642857	1	0.636364	1	0.636364	NA	NA	NA	NA	1	0.7	1	0.642857	0.2445	0	None	None	None	None	None	inborn_genetic_diseases
chr1	1920433	1920435	TA	T	CFAP74	NM_001304360.1	1639		c.68-23delT	2	0	0	0	0	protein_coding	intron	intron	LOW	NA	NA	NA	NA	NA	NA	NA	NA	1	0.3	NA	NA	NA	NA	0.477051	0	None	None	None	None	None	inborn_genetic_diseases
chr1	1922302	1922303	C	T	CFAP74	NM_001304360.1	1639		c.67+26G>A	2	0	0	0	0	protein_coding	intron	intron	LOW	1	0.57377	1	0.435897	1	0.369565	1	0.392157	1	0.357143	1	0.520833	1	0.5	0.9281	0	None	None	None	None	None	inborn_genetic_diseases
chr1	1956361	1956362	G	A	GABRD	NM_000815.4	452		c.69-19G>A	1	0	0	0	0	protein_coding	intron	intron	LOW	1	0.307692	1	0.52381	1	0.45	1	0.625	1	0.5	1	0.454545	1	0.285714	0.833501	1	benign	Idiopathic_generalized_epilepsy|not_specified	germline	MONDO:MONDO:0005579,MedGen:C0270850,OMIM:600669,OMIM:PS600669,SNOMED_CT:36803009|MedGen:CN169374	None	autism_spectrum_disorder|eeg_abnormality|epilepsy,_idiopathic_generalized,_susceptibility_to,_10|epilepsy,_juvenile_myoclonic_7|epileptic_encephalopathy|generalized_epilepsy_with_febrile_seizures_plus_type_5|idiopathic_generalized_epilepsy|inborn_genetic_diseases|intellectual_developmental_disorder_with_seizures_and_language_delay|intellectual_disability|see_cases|seizure
chr1	1957036	1957037	T	C	GABRD	NM_000815.4	452	ggT/ggC	p.Gly110Gly/c.330T>C	4	1	1	0	0	protein_coding	synonymous	synonymous	LOW	1	0.657143	1	0.584906	1	0.324324	1	0.557377	1	0.5	1	0.5	1	0.47619	0.7474	1	benign	Idiopathic_generalized_epilepsy|not_specified|not_provided	germline	MONDO:MONDO:0005579,MedGen:C0270850,OMIM:600669,OMIM:PS600669,SNOMED_CT:36803009|MedGen:CN169374|MedGen:CN517202	None	autism_spectrum_disorder|eeg_abnormality|epilepsy,_idiopathic_generalized,_susceptibility_to,_10|epilepsy,_juvenile_myoclonic_7|epileptic_encephalopathy|generalized_epilepsy_with_febrile_seizures_plus_type_5|idiopathic_generalized_epilepsy|inborn_genetic_diseases|intellectual_developmental_disorder_with_seizures_and_language_delay|intellectual_disability|see_cases|seizure
chr1	1957120	1957121	G	A	GABRD	NM_000815.4	452	acG/acA	p.Thr138Thr/c.414G>A	4	1	1	0	0	protein_coding	synonymous	synonymous	LOW	1	0.487805	1	0.545455	1	0.377358	1	0.571429	1	0.55102	1	0.358974	1	0.428571	0.0149094	1	benign	Idiopathic_generalized_epilepsy	germline	MONDO:MONDO:0005579,MedGen:C0270850,OMIM:600669,OMIM:PS600669,SNOMED_CT:36803009	None	autism_spectrum_disorder|eeg_abnormality|epilepsy,_idiopathic_generalized,_susceptibility_to,_10|epilepsy,_juvenile_myoclonic_7|epileptic_encephalopathy|generalized_epilepsy_with_febrile_seizures_plus_type_5|idiopathic_generalized_epilepsy|inborn_genetic_diseases|intellectual_developmental_disorder_with_seizures_and_language_delay|intellectual_disability|see_cases|seizure
chr1	1960925	1960926	T	C	GABRD	NM_000815.4	452		c.848-64T>C	7	0	0	0	0	protein_coding	intron	intron	LOW	1	0.545455	NA	NA	1	0.583333	1	0.5	1	0.8	NA	NA	NA	NA	0.8707	0	None	None	None	None	None	autism_spectrum_disorder|eeg_abnormality|epilepsy,_idiopathic_generalized,_susceptibility_to,_10|epilepsy,_juvenile_myoclonic_7|epileptic_encephalopathy|generalized_epilepsy_with_febrile_seizures_plus_type_5|idiopathic_generalized_epilepsy|inborn_genetic_diseases|intellectual_developmental_disorder_with_seizures_and_language_delay|intellectual_disability|see_cases|seizure
chr1	1982012	1982013	C	T	PRKCZ	NM_002744.4	592		c.-57C>T	1	1	0	0	0	protein_coding	5_prime_UTR_premature_start_codon	5_prime_UTR_premature_start_codon	LOW	1	0.684211	1	0.375	1	0.625	1	0.428571	NA	NA	1	0.4375	NA	NA	0.1831	0	None	None	None	None	None	inborn_genetic_diseases
chr1	1987992	1987993	T	C	PRKCZ	NM_002744.4	592	gaT/gaC	p.Asp88Asp/c.264T>C	3	1	1	0	0	protein_coding	synonymous	synonymous	LOW	2	1	2	1	2	1	2	1	2	0.967742	2	1	2	1	0.951943	0	None	None	None	None	None	inborn_genetic_diseases
chr1	1991013	1991014	A	G	PRKCZ	NM_002744.4	592	ccA/ccG	p.Pro106Pro/c.318A>G	4	1	1	0	0	protein_coding	synonymous	synonymous	LOW	1	0.333333	1	0.459016	1	0.470588	1	0.649123	1	0.490196	1	0.602941	1	0.348837	0.479636	0	None	None	None	None	None	inborn_genetic_diseases
chr1	1991122	1991123	G	A	PRKCZ	NM_002744.4	592		c.334+93G>A	4	0	0	0	0	protein_coding	intron	intron	LOW	NA	NA	1	0.388889	NA	NA	NA	NA	NA	NA	1	0.545455	NA	NA	0.253	0	None	None	None	None	None	inborn_genetic_diseases
chr1	2005739	2005740	T	C	PRKCZ	NM_002744.4	592		c.334+14710T>C	4	0	0	0	0	protein_coding	intron	intron	LOW	2	1	2	1	2	1	2	1	2	1	2	1	2	1	1	0	None	None	None	None	None	inborn_genetic_diseases
chr1	2077408	2077409	A	G	PRKCZ	NM_002744.4	592		c.553-57A>G	6	0	0	0	0	protein_coding	intron	intron	LOW	NA	NA	NA	NA	NA	NA	NA	NA	NA	NA	1	0.7	1	0.666667	0.3646	0	None	None	None	None	None	inborn_genetic_diseases
chr1	2082457	2082458	C	T	PRKCZ	NM_002744.4	592		c.876+41C>T	9	0	0	0	0	protein_coding	intron	intron	LOW	NA	NA	1	0.368421	NA	NA	NA	NA	NA	NA	NA	NA	NA	NA	0.422455	0	None	None	None	None	None	inborn_genetic_diseases
chr1	2121117	2121118	C	T	FAAP20	NM_001282670.1	283	30	c.*30G>A	8	1	0	0	0	protein_coding	3_prime_UTR	3_prime_UTR	LOW	NA	NA	1	0.666667	1	0.625	NA	NA	NA	NA	NA	NA	NA	NA	0.8641	0	None	None	None	None	None	inborn_genetic_diseases
chr1	2126138	2126139	C	G	FAAP20	NM_001256945.1	189	cGc/cCc	p.Arg17Pro/c.50G>C	1	1	1	0	0	protein_coding	missense	missense	MED	2	1	2	1	2	1	NA	NA	2	1	NA	NA	NA	NA	1	0	None	None	None	None	None	inborn_genetic_diseases
chr1	2238236	2238237	A	T	SKI	NM_003036.3	728	33	c.*33A>T	7	1	0	0	0	protein_coding	3_prime_UTR	3_prime_UTR	LOW	2	1	NA	NA	NA	NA	NA	NA	NA	NA	2	1	2	1	0.1342	0	benign	not_provided	germline	MedGen:CN517202	None	arterial_dissection|autism_spectrum_disorder|disproportionate_tall_stature|familial_thoracic_aortic_aneurysm_and_aortic_dissection|inborn_genetic_diseases|intellectual_disability|intellectual_disability,_x-linked_syndromic,_turner_type|isolated_thoracic_aortic_aneurysm|joint_laxity|neurodevelopmental_abnormality|neurodevelopmental_disorder|see_cases|shprintzen-goldberg_syndrome
chr1	2252758	2252759	A	G	MORN1	NM_024848.2	497	63	c.*63T>C	14	1	0	0	0	protein_coding	3_prime_UTR	3_prime_UTR	LOW	NA	NA	NA	NA	NA	NA	NA	NA	1	0.666667	NA	NA	1	0.636364	0.6604	0	None	None	None	None	None	inborn_genetic_diseases
chr1	2286946	2286947	A	G	MORN1	NM_024848.2	497		c.1036+1924T>C	10	0	0	0	0	protein_coding	intron	intron	LOW	1	0.555556	1	0.514286	1	0.380952	1	0.566667	1	0.444444	1	0.53125	1	0.628571	0.9667	0	None	None	None	None	None	inborn_genetic_diseases
chr1	2328713	2328714	A	G	RER1	NM_007033.4	196		c.186+55A>G	3	0	0	0	0	protein_coding	intron	intron	LOW	1	0.6	1	0.586207	1	0.611111	1	0.636364	1	0.7	1	0.6	1	0.411765	0.9048	0	None	None	None	None	None	inborn_genetic_diseases|peroxisome_biogenesis_disorder_1a_(zellweger)|peroxisome_biogenesis_disorder_6a_(zellweger)
chr1	2337031	2337032	C	T	PEX10	NM_153818.1	346	173	c.*173G>A	6	1	0	0	0	protein_coding	3_prime_UTR	3_prime_UTR	LOW	NA	NA	NA	NA	NA	NA	NA	NA	1	0.636364	1	0.5	NA	NA	0.4544	1	benign	Peroxisome_biogenesis_disorder_6A_(Zellweger)|not_provided	germline	MONDO:MONDO:0013936,MedGen:C3553947,OMIM:614870|MedGen:CN517202	None	inborn_genetic_diseases|peroxisome_biogenesis_disorder|peroxisome_biogenesis_disorder,_complementation_group_7|peroxisome_biogenesis_disorder_1a_(zellweger)|peroxisome_biogenesis_disorder_6a_(zellweger)|peroxisome_biogenesis_disorder_6b|spastic_ataxia|zellweger_spectrum_disorders
chr1	2340199	2340200	T	C	PEX10	NM_153818.1	346	acA/acG	p.Thr97Thr/c.291A>G	3	1	1	0	0	protein_coding	synonymous	synonymous	LOW	1	0.529412	1	0.533333	1	0.560976	1	0.655172	1	0.576923	1	0.38	1	0.324324	0.816977	1	benign	Peroxisome_biogenesis_disorder_6A_(Zellweger)|Peroxisome_biogenesis_disorder_6B|Zellweger_spectrum_disorders|Peroxisome_biogenesis_disorder,_complementation_group_7|not_specified|not_provided	germline	MONDO:MONDO:0013936,MedGen:C3553947,OMIM:614870|MONDO:MONDO:0013937,MedGen:C3553948,OMIM:614871|MONDO:MONDO:0019609,MedGen:C0043459,Orphanet:ORPHA912|MedGen:C1864399|MedGen:CN169374|MedGen:CN517202	None	inborn_genetic_diseases|peroxisome_biogenesis_disorder|peroxisome_biogenesis_disorder,_complementation_group_7|peroxisome_biogenesis_disorder_1a_(zellweger)|peroxisome_biogenesis_disorder_6a_(zellweger)|peroxisome_biogenesis_disorder_6b|spastic_ataxia|zellweger_spectrum_disorders
chr1	2340211	2340212	G	A	PEX10	NM_153818.1	346	ggC/ggT	p.Gly93Gly/c.279C>T	3	1	1	0	0	protein_coding	synonymous	synonymous	LOW	1	0.514286	1	0.510638	1	0.589744	1	0.607143	1	0.576923	1	0.482143	1	0.305556	0.065467	1	benign	Peroxisome_biogenesis_disorder_6A_(Zellweger)|Peroxisome_biogenesis_disorder_6B|Zellweger_spectrum_disorders|Peroxisome_biogenesis_disorder,_complementation_group_7|not_specified|not_provided	germline	MONDO:MONDO:0013936,MedGen:C3553947,OMIM:614870|MONDO:MONDO:0013937,MedGen:C3553948,OMIM:614871|MONDO:MONDO:0019609,MedGen:C0043459,Orphanet:ORPHA912|MedGen:C1864399|MedGen:CN169374|MedGen:CN517202	None	inborn_genetic_diseases|peroxisome_biogenesis_disorder|peroxisome_biogenesis_disorder,_complementation_group_7|peroxisome_biogenesis_disorder_1a_(zellweger)|peroxisome_biogenesis_disorder_6a_(zellweger)|peroxisome_biogenesis_disorder_6b|spastic_ataxia|zellweger_spectrum_disorders
chr1	2409891	2409892	A	G	PLCH2	NM_014638.3	1416		c.125-23A>G	1	0	0	0	0	protein_coding	intron	intron	LOW	2	1	2	1	2	1	NA	NA	NA	NA	2	1	2	1	0.806505	0	None	None	None	None	None	inborn_genetic_diseases|see_cases
chr1	2411450	2411451	A	G	PLCH2	NM_014638.3	1416		c.515+35A>G	3	0	0	0	0	protein_coding	intron	intron	LOW	2	1	2	1	2	1	2	1	2	1	2	1	NA	NA	0.787523	0	None	None	None	None	None	inborn_genetic_diseases|see_cases
chr1	2418934	2418935	C	T	PLCH2	NM_014638.3	1416		c.1115-102C>T	7	0	0	0	0	protein_coding	intron	intron	LOW	NA	NA	2	1	NA	NA	NA	NA	NA	NA	NA	NA	NA	NA	0.7698	0	None	None	None	None	None	inborn_genetic_diseases|see_cases
chr1	2420589	2420590	T	C	PLCH2	NM_014638.3	1416		c.1236-56T>C	8	0	0	0	0	protein_coding	intron	intron	LOW	NA	NA	2	1	2	1	NA	NA	NA	NA	NA	NA	NA	NA	0.9871	0	None	None	None	None	None	inborn_genetic_diseases|see_cases
chr1	2420912	2420913	A	G	PLCH2	NM_014638.3	1416		c.1407+96A>G	9	0	0	0	0	protein_coding	intron	intron	LOW	NA	NA	NA	NA	NA	NA	NA	NA	2	1	NA	NA	NA	NA	0.7907	0	None	None	None	None	None	inborn_genetic_diseases|see_cases
chr1	2421278	2421279	C	T	PLCH2	NM_014638.3	1416	gaC/gaT	p.Asp496Asp/c.1488C>T	10	1	1	0	0	protein_coding	synonymous	synonymous	LOW	1	0.68	1	0.5	1	0.384615	1	0.5	1	0.529412	1	0.533333	1	0.473684	0.015748	0	benign	not_provided	germline	MedGen:CN517202	None	inborn_genetic_diseases|see_cases
chr1	2422613	2422614	G	A	PLCH2	NM_014638.3	1416		c.1516-17G>A	10	0	0	0	0	protein_coding	intron	intron	LOW	2	1	2	1	2	1	NA	NA	2	1	2	1	2	1	0.917945	0	benign	not_provided	germline	MedGen:CN517202	None	inborn_genetic_diseases|see_cases
chr1	2430616	2430617	C	T	PLCH2	NM_014638.3	1416	atC/atT	p.Ile843Ile/c.2529C>T	19	1	1	0	0	protein_coding	synonymous	synonymous	LOW	2	1	2	1	2	1	2	1	2	1	2	1	2	1	0.52205	0	None	None	None	None	None	inborn_genetic_diseases|see_cases
chr1	2433899	2433900	C	T	PLCH2	NM_001303012.1	1129	cCg/cTg	p.Pro977Leu/c.2930C>T	21	1	1	0	0	protein_coding	missense	missense	MED	2	1	2	1	2	1	2	1	2	1	2	1	2	1	0.5229	0	None	None	None	None	None	inborn_genetic_diseases|see_cases
chr1	2444413	2444414	G	A	PANK4	NM_018216.2	781	gCg/gTg	p.Ala555Val/c.1664C>T	13	1	1	0	0	protein_coding	missense	missense	MED	2	1	2	1	2	1	2	1	2	1	2	1	2	1	0.3867	0	None	None	None	None	None	cataract_49|inborn_genetic_diseases
chr1	2452568	2452569	T	C	PANK4	NM_018216.2	781	aaA/aaG	p.Lys139Lys/c.417A>G	3	1	1	0	0	protein_coding	synonymous	synonymous	LOW	2	1	2	1	2	1	2	1	2	1	2	1	2	1	0.964981	0	None	None	None	None	None	cataract_49|inborn_genetic_diseases
chr1	2518185	2518186	A	G	FAM213B	NM_001195736.1	246	3	c.-49A>G		0	0	0	0	protein_coding	upstream_gene	upstream_gene	LOW	NA	NA	2	1	2	1	2	1	NA	NA	NA	NA	2	1	1	0	None	None	None	None	None	None
chr1	2522391	2522392	G	A	FAM213B	NM_001195736.1	246	1526	c.*1526G>A	7	1	0	0	0	protein_coding	3_prime_UTR	3_prime_UTR	LOW	NA	NA	NA	NA	1	0.571429	1	0.47619	1	0.533333	NA	NA	1	0.7	0.431775	0	None	None	None	None	None	None
chr1	2528132	2528133	T	C	MMEL1	NM_033467.3	779		c.1273-5A>G	13	0	0	1	1	protein_coding	splice_acceptor	splice_acceptor	HIGH	2	1	NA	NA	NA	NA	2	1	NA	NA	2	1	2	1	0.6889	0	None	None	None	None	None	inborn_genetic_diseases
chr1	2535495	2535496	C	A	MMEL1	NM_033467.3	779		c.952-84G>T	10	0	0	0	0	protein_coding	intron	intron	LOW	1	0.611111	1	0.35	1	0.428571	NA	NA	NA	NA	1	0.5	NA	NA	0.0895	0	None	None	None	None	None	inborn_genetic_diseases
chr1	2538416	2538417	G	A	MMEL1	NM_033467.3	779	acC/acT	p.Thr209Thr/c.627C>T	7	1	1	0	0	protein_coding	synonymous	synonymous	LOW	NA	NA	1	0.730769	1	0.473684	1	0.333333	1	0.52	NA	NA	1	0.296296	0.0031	0	None	None	None	None	None	inborn_genetic_diseases
chr1	2560734	2560735	A	G	MMEL1	NM_033467.3	779		c.154+35T>C	2	0	0	0	0	protein_coding	intron	intron	LOW	2	1	2	1	2	1	2	1	2	1	2	1	2	1	0.723551	0	None	None	None	None	None	inborn_genetic_diseases
chr1	2560881	2560882	G	A	MMEL1	NM_033467.3	779	gcC/gcT	p.Ala14Ala/c.42C>T	2	1	1	0	0	protein_coding	synonymous	synonymous	LOW	2	1	2	1	2	1	2	1	2	1	2	1	2	1	0.706135	0	benign	not_provided	germline	MedGen:CN517202	None	inborn_genetic_diseases
chr1	2560902	2560903	T	G	MMEL1	NM_033467.3	779	ccA/ccC	p.Pro7Pro/c.21A>C	2	1	1	0	0	protein_coding	synonymous	synonymous	LOW	2	1	2	1	2	1	2	1	2	1	2	1	2	1	0.715461	0	benign	not_provided	germline	MedGen:CN517202	None	inborn_genetic_diseases
chr1	2573198	2573199	A	G	TTC34	NM_001242672.1	566	Ttg/Ctg	p.Leu437Leu/c.1309T>C	7	1	1	0	0	protein_coding	synonymous	synonymous	LOW	2	1	2	1	2	1	2	1	2	1	2	1	2	1	1	0	None	None	None	None	None	inborn_genetic_diseases
chr1	2700116	2700117	C	G	TTC34	NM_001242672.1	566		c.687+37G>C	4	0	0	0	0	protein_coding	intron	intron	LOW	2	1	NA	NA	2	0.916667	NA	NA	NA	NA	2	1	2	1	0.475748	0	None	None	None	None	None	inborn_genetic_diseases
chr1	2716906	2716907	G	C	None		None		n.2716907G>C		0	0	0	0		intergenic	intergenic	LOW	2	1	2	1	2	1	2	1	2	1	2	1	2	1	0.4414	0	None	None	None	None	None	None
chr1	2938988	2938989	G	A	ACTRT2	NM_080431.4	377	Ggg/Agg	p.Gly247Arg/c.739G>A	1	1	1	0	0	protein_coding	missense	missense	MED	1	0.416667	1	0.486486	1	0.642857	1	0.4375	1	0.423077	1	0.5	1	0.5	0.2584	0	None	None	None	None	None	inborn_genetic_diseases
chr1	3303157	3303159	GA	G	PRDM16	NM_022114.3	1276		c.573+1309delA	4	0	0	0	0	protein_coding	intron	intron	LOW	1	0.466667	1	0.589744	1	0.454545	1	0.642857	1	0.37037	1	0.62963	1	0.615385	0.9115	0	None	None	None	None	None	cardiomyopathy,_dilated,_1ll|familial_restrictive_cardiomyopathy|inborn_genetic_diseases|left_ventricular_noncompaction_8|left_ventricular_noncompaction_cardiomyopathy|microcephaly|nonprogressive_cerebellar_atxia_with_intellectual_disability|primary_dilated_cardiomyopathy|primary_familial_hypertrophic_cardiomyopathy|see_cases|sudden_unexplained_death|wolff-parkinson-white_pattern
chr1	3328357	3328358	T	C	PRDM16	NM_022114.3	1276	Tcg/Ccg	p.Ser533Pro/c.1597T>C	9	1	1	0	0	protein_coding	missense	missense	MED	1	0.567568	1	0.538462	1	0.405405	1	0.333333	1	0.703704	1	0.463415	1	0.5	0.999765	1	benign	Left_ventricular_noncompaction_8|not_specified	germline	MONDO:MONDO:0014152,MedGen:C3809288,OMIM:615373|MedGen:CN169374	None	cardiomyopathy,_dilated,_1ll|familial_restrictive_cardiomyopathy|inborn_genetic_diseases|left_ventricular_noncompaction_8|left_ventricular_noncompaction_cardiomyopathy|microcephaly|nonprogressive_cerebellar_atxia_with_intellectual_disability|primary_dilated_cardiomyopathy|primary_familial_hypertrophic_cardiomyopathy|see_cases|sudden_unexplained_death|wolff-parkinson-white_pattern
chr1	3342363	3342364	C	T	PRDM16	NM_022114.3	1276		c.3109+50C>T	13	0	0	0	0	protein_coding	intron	intron	LOW	1	0.705882	NA	NA	1	0.4	NA	NA	1	0.538462	1	0.4	1	0.529412	0.1679	0	benign	not_provided	germline	MedGen:CN517202	None	cardiomyopathy,_dilated,_1ll|familial_restrictive_cardiomyopathy|inborn_genetic_diseases|left_ventricular_noncompaction_8|left_ventricular_noncompaction_cardiomyopathy|microcephaly|nonprogressive_cerebellar_atxia_with_intellectual_disability|primary_dilated_cardiomyopathy|primary_familial_hypertrophic_cardiomyopathy|see_cases|sudden_unexplained_death|wolff-parkinson-white_pattern
chr1	3342529	3342530	G	A	PRDM16	NM_022114.3	1276		c.3110-85G>A	13	0	0	0	0	protein_coding	intron	intron	LOW	NA	NA	NA	NA	NA	NA	NA	NA	NA	NA	1	0.545455	NA	NA	0.7723	0	benign	not_provided	germline	MedGen:CN517202	None	cardiomyopathy,_dilated,_1ll|familial_restrictive_cardiomyopathy|inborn_genetic_diseases|left_ventricular_noncompaction_8|left_ventricular_noncompaction_cardiomyopathy|microcephaly|nonprogressive_cerebellar_atxia_with_intellectual_disability|primary_dilated_cardiomyopathy|primary_familial_hypertrophic_cardiomyopathy|see_cases|sudden_unexplained_death|wolff-parkinson-white_pattern
chr1	3383664	3383665	G	A	ARHGEF16	NM_014448.3	709		c.635-67G>A	3	0	0	0	0	protein_coding	intron	intron	LOW	NA	NA	2	1	NA	NA	2	1	NA	NA	NA	NA	NA	NA	0.8698	0	None	None	None	None	None	inborn_genetic_diseases
chr1	3383897	3383898	A	G	ARHGEF16	NM_014448.3	709	ccA/ccG	p.Pro267Pro/c.801A>G	4	1	1	0	0	protein_coding	synonymous	synonymous	LOW	2	1	2	1	2	1	2	1	2	1	2	0.941176	2	1	0.922768	0	None	None	None	None	None	inborn_genetic_diseases
chr1	3389726	3389727	C	T	ARHGEF16	NM_014448.3	709	Cac/Tac	p.His370Tyr/c.1108C>T	7	1	1	0	0	protein_coding	missense	missense	MED	2	1	2	1	2	1	2	1	2	1	2	1	2	1	0.875333	0	None	None	None	None	None	inborn_genetic_diseases
chr1	3394455	3394456	T	C	ARHGEF16	NM_014448.3	709	tcT/tcC	p.Ser497Ser/c.1491T>C	11	1	1	0	0	protein_coding	synonymous	synonymous	LOW	2	1	2	1	2	1	2	1	2	1	2	1	2	1	1	0	None	None	None	None	None	inborn_genetic_diseases
chr1	3394639	3394640	A	G	ARHGEF16	NM_014448.3	709		c.1625+50A>G	11	0	0	0	0	protein_coding	intron	intron	LOW	2	1	2	1	2	1	NA	NA	NA	NA	2	1	2	1	0.971637	0	None	None	None	None	None	inborn_genetic_diseases
chr1	3395038	3395039	G	A	ARHGEF16	NM_014448.3	709	gtG/gtA	p.Val559Val/c.1677G>A	12	1	1	0	0	protein_coding	synonymous	synonymous	LOW	2	1	2	1	2	1	2	1	2	1	2	1	2	1	0.874269	0	None	None	None	None	None	inborn_genetic_diseases
chr1	3395228	3395229	T	C	ARHGEF16	NM_014448.3	709		c.1814+53T>C	12	0	0	0	0	protein_coding	intron	intron	LOW	NA	NA	2	1	NA	NA	NA	NA	NA	NA	NA	NA	2	1	1	0	None	None	None	None	None	inborn_genetic_diseases
chr1	3396608	3396609	C	T	ARHGEF16	NM_014448.3	709		c.1990+132C>T	14	0	0	0	0	protein_coding	intron	intron	LOW	NA	NA	2	1	NA	NA	NA	NA	NA	NA	NA	NA	NA	NA	0.8648	0	None	None	None	None	None	inborn_genetic_diseases
chr1	3397187	3397188	T	C	ARHGEF16	NM_014448.3	709	37	c.*37T>C	15	1	0	0	0	protein_coding	3_prime_UTR	3_prime_UTR	LOW	NA	NA	2	1	2	1	NA	NA	NA	NA	NA	NA	NA	NA	1	0	None	None	None	None	None	inborn_genetic_diseases
chr1	3414816	3414820	GACA	G	MEGF6	NM_001409.3	1541		c.3352+115_3352+117delTGT	26	0	0	0	0	protein_coding	intron	intron	LOW	1	0.7	NA	NA	NA	NA	NA	NA	NA	NA	NA	NA	NA	NA	0.005	0	None	None	None	None	None	inborn_genetic_diseases
chr1	3416448	3416449	C	A	MEGF6	NM_001409.3	1541	cGg/cTg	p.Arg916Leu/c.2747G>T	22	1	1	0	0	protein_coding	missense	missense	MED	2	1	2	1	2	1	2	1	2	1	2	1	2	1	0.7935	0	None	None	None	None	None	inborn_genetic_diseases
chr1	3417130	3417131	A	G	MEGF6	NM_001409.3	1541		c.2707+66T>C	21	0	0	0	0	protein_coding	intron	intron	LOW	NA	NA	2	1	2	1	NA	NA	2	1	NA	NA	NA	NA	0.864	0	None	None	None	None	None	inborn_genetic_diseases
chr1	3440646	3440647	T	C	MEGF6	NM_001409.3	1541		c.604+41A>G	5	0	0	0	0	protein_coding	intron	intron	LOW	2	1	2	1	2	1	NA	NA	NA	NA	NA	NA	NA	NA	0.9662	0	None	None	None	None	None	inborn_genetic_diseases
chr1	3440752	3440753	G	A	MEGF6	NM_001409.3	1541	cCa/cTa	p.Pro180Leu/c.539C>T	5	1	1	0	0	protein_coding	missense	missense	MED	1	0.277778	1	0.512195	1	0.324324	NA	NA	NA	NA	1	0.48	1	0.5	0.0119303	0	None	None	None	None	None	inborn_genetic_diseases
chr1	3496327	3496328	T	C	MEGF6	NM_001409.3	1541		c.481+61A>G	4	0	0	0	0	protein_coding	intron	intron	LOW	2	1	2	1	NA	NA	2	1	2	1	NA	NA	NA	NA	0.9105	0	None	None	None	None	None	inborn_genetic_diseases
chr1	3496478	3496479	T	C	MEGF6	NM_001409.3	1541	Agc/Ggc	p.Ser131Gly/c.391A>G	4	1	1	0	0	protein_coding	missense	missense	MED	2	1	2	1	2	1	2	1	2	1	2	1	2	1	0.915998	0	None	None	None	None	None	inborn_genetic_diseases
chr1	3519178	3519179	C	T	MEGF6	NM_001409.3	1541		c.132-15G>A	1	0	0	0	0	protein_coding	intron	intron	LOW	1	0.4	NA	NA	NA	NA	1	0.6875	1	0.555556	1	0.615385	1	0.75	0.577366	0	None	None	None	None	None	inborn_genetic_diseases
chr1	3542105	3542106	T	TG	TPRG1L	NM_182752.3	272		c.293+27_293+28insG	2	0	0	0	0	protein_coding	intron	intron	LOW	1	0.473684	1	0.3	1	0.6	1	0.625	1	0.75	NA	NA	NA	NA	0.376112	0	None	None	None	None	None	inborn_genetic_diseases
chr1	3544234	3544236	TA	T	TPRG1L	NM_182752.3	272		c.624+19delA	4	0	0	0	0	protein_coding	intron	intron	LOW	2	1	2	1	2	1	2	1	2	1	2	1	2	1	0.4455	0	None	None	None	None	None	inborn_genetic_diseases
chr1	3545174	3545194	GTTCTGGGAGCTCCTCCCCC	G	TPRG1L	NM_182752.3	272	9	c.*9_*27delTTCTGGGAGCTCCTCCCCC	5	1	0	0	0	protein_coding	3_prime_UTR	3_prime_UTR	LOW	2	1	2	1	2	1	2	1	2	1	2	1	2	1	0.9671	0	None	None	None	None	None	inborn_genetic_diseases
chr1	3548135	3548136	T	C	WRAP73	NM_017818.3	460	gcA/gcG	p.Ala378Ala/c.1134A>G	11	1	1	0	0	protein_coding	synonymous	synonymous	LOW	2	1	2	1	2	1	2	1	2	1	2	1	2	1	0.997051	0	None	None	None	None	None	inborn_genetic_diseases
chr1	3555427	3555428	G	T	WRAP73	NM_017818.3	460		c.340-42C>A	3	0	0	0	0	protein_coding	intron	intron	LOW	1	0.516129	1	0.542857	1	0.489362	1	0.375	1	0.421053	1	0.576923	1	0.478261	0.357126	0	None	None	None	None	None	inborn_genetic_diseases
chr1	3564230	3564231	C	G	WRAP73	NM_017818.3	460		c.70-107G>C	1	0	0	0	0	protein_coding	intron	intron	LOW	1	0.545455	NA	NA	NA	NA	NA	NA	NA	NA	NA	NA	NA	NA	0.3139	0	None	None	None	None	None	inborn_genetic_diseases
chr1	3598899	3598900	G	A	TP73	NM_005427.3	636	30	c.-30G>A	2	1	0	0	0	protein_coding	5_prime_UTR	5_prime_UTR	LOW	1	0.5	1	0.434783	1	0.44	NA	NA	1	0.434783	1	0.55	1	0.454545	0.362745	0	None	None	None	None	None	ciliary_dyskinesia,_primary,_47,_and_lissencephaly|inborn_genetic_diseases|neurodevelopmental_disorder|respiratory_failure
chr1	3598909	3598910	C	T	TP73	NM_005427.3	636		c.-20C>T	2	1	0	0	0	protein_coding	5_prime_UTR_premature_start_codon	5_prime_UTR_premature_start_codon	LOW	1	0.5	1	0.416667	1	0.428571	1	0.272727	1	0.409091	1	0.545455	1	0.434783	0.407599	0	None	None	None	None	None	ciliary_dyskinesia,_primary,_47,_and_lissencephaly|inborn_genetic_diseases|neurodevelopmental_disorder|respiratory_failure
chr1	3599592	3599593	T	C	TP73	NM_005427.3	636		c.66-31T>C	2	0	0	0	0	protein_coding	intron	intron	LOW	NA	NA	NA	NA	NA	NA	NA	NA	NA	NA	1	0.5	NA	NA	0.0671817	0	None	None	None	None	None	ciliary_dyskinesia,_primary,_47,_and_lissencephaly|inborn_genetic_diseases|neurodevelopmental_disorder|respiratory_failure
chr1	3638566	3638567	C	T	TP73	NM_005427.3	636		c.430-18C>T	4	0	0	0	0	protein_coding	intron	intron	LOW	NA	NA	1	0.6	1	0.647059	NA	NA	1	0.666667	1	0.684211	1	0.428571	0.4175	0	None	None	None	None	None	ciliary_dyskinesia,_primary,_47,_and_lissencephaly|inborn_genetic_diseases|neurodevelopmental_disorder|respiratory_failure
chr1	3638673	3638674	C	T	TP73	NM_005427.3	636	acC/acT	p.Thr173Thr/c.519C>T	5	1	1	0	0	protein_coding	synonymous	synonymous	LOW	2	1	2	1	2	1	2	1	2	1	2	1	2	1	0.9135	0	None	None	None	None	None	ciliary_dyskinesia,_primary,_47,_and_lissencephaly|inborn_genetic_diseases|neurodevelopmental_disorder|respiratory_failure
chr1	3644348	3644349	A	G	TP73	NM_005427.3	636		c.985+15A>G	8	0	0	0	0	protein_coding	intron	intron	LOW	2	1	2	1	2	1	2	1	2	1	2	1	2	1	0.825	0	None	None	None	None	None	ciliary_dyskinesia,_primary,_47,_and_lissencephaly|inborn_genetic_diseases|neurodevelopmental_disorder|respiratory_failure
chr1	3644373	3644374	A	G	TP73	NM_005427.3	636		c.985+40A>G	8	0	0	0	0	protein_coding	intron	intron	LOW	NA	NA	NA	NA	2	1	NA	NA	NA	NA	NA	NA	NA	NA	0.828	0	None	None	None	None	None	ciliary_dyskinesia,_primary,_47,_and_lissencephaly|inborn_genetic_diseases|neurodevelopmental_disorder|respiratory_failure
chr1	3644804	3644805	A	G	TP73	NM_005427.3	636		c.1074+24A>G	9	0	0	0	0	protein_coding	intron	intron	LOW	1	0.53125	1	0.388889	1	0.615385	1	0.642857	NA	NA	1	0.454545	1	0.681818	0.6657	0	None	None	None	None	None	ciliary_dyskinesia,_primary,_47,_and_lissencephaly|inborn_genetic_diseases|neurodevelopmental_disorder|respiratory_failure
chr1	3644857	3644858	G	C	TP73	NM_005427.3	636		c.1074+77G>C	9	0	0	0	0	protein_coding	intron	intron	LOW	NA	NA	1	0.428571	1	0.545455	NA	NA	NA	NA	NA	NA	NA	NA	0.4675	0	None	None	None	None	None	ciliary_dyskinesia,_primary,_47,_and_lissencephaly|inborn_genetic_diseases|neurodevelopmental_disorder|respiratory_failure
chr1	3645834	3645835	C	A	TP73	NM_005427.3	636		c.1075-56C>A	9	0	0	0	0	protein_coding	intron	intron	LOW	NA	NA	NA	NA	NA	NA	NA	NA	NA	NA	1	0.461538	1	0.9	0.7545	0	None	None	None	None	None	ciliary_dyskinesia,_primary,_47,_and_lissencephaly|inborn_genetic_diseases|neurodevelopmental_disorder|respiratory_failure
chr1	3645843	3645844	G	A	TP73	NM_005427.3	636		c.1075-47G>A	9	0	0	0	0	protein_coding	intron	intron	LOW	1	0.666667	NA	NA	1	0.461538	NA	NA	NA	NA	1	0.5	NA	NA	0.7853	0	None	None	None	None	None	ciliary_dyskinesia,_primary,_47,_and_lissencephaly|inborn_genetic_diseases|neurodevelopmental_disorder|respiratory_failure
chr1	3647961	3647962	T	C	TP73	NM_005427.3	636		c.1485-65T>C	12	0	0	0	0	protein_coding	intron	intron	LOW	NA	NA	NA	NA	NA	NA	1	0.470588	NA	NA	1	0.615385	NA	NA	0.7893	0	None	None	None	None	None	ciliary_dyskinesia,_primary,_47,_and_lissencephaly|inborn_genetic_diseases|neurodevelopmental_disorder|respiratory_failure
chr1	3669200	3669201	A	G	CCDC27	NM_152492.2	656	ccA/ccG	p.Pro52Pro/c.156A>G	1	1	1	0	0	protein_coding	synonymous	synonymous	LOW	1	0.461538	1	0.6	1	0.55102	1	0.405405	1	0.415094	1	0.5	1	0.428571	0.8389	0	None	None	None	None	None	inborn_genetic_diseases
chr1	3677932	3677933	T	C	CCDC27	NM_152492.2	656	aTg/aCg	p.Met267Thr/c.800T>C	5	1	1	0	0	protein_coding	missense	missense	MED	2	1	2	1	2	1	2	1	2	0.98	2	1	2	1	0.6944	0	None	None	None	None	None	inborn_genetic_diseases
chr1	3679138	3679139	T	C	CCDC27	NM_152492.2	656		c.862-45T>C	5	0	0	0	0	protein_coding	intron	intron	LOW	NA	NA	2	1	2	1	2	1	2	1	2	1	2	1	0.8154	0	None	None	None	None	None	inborn_genetic_diseases
chr1	3679885	3679886	C	T	CCDC27	NM_152492.2	656	cCg/cTg	p.Pro390Leu/c.1169C>T	7	1	1	0	0	protein_coding	missense	missense	MED	1	0.37037	1	0.547945	1	0.5625	1	0.611111	1	0.522727	1	0.469697	1	0.535714	0.264307	0	None	None	None	None	None	inborn_genetic_diseases
chr1	3686414	3686415	C	T	CCDC27	NM_152492.2	656	aaC/aaT	p.Asn604Asn/c.1812C>T	11	1	1	0	0	protein_coding	synonymous	synonymous	LOW	1	0.534483	1	0.4	1	0.519231	1	0.469697	1	0.28125	1	0.457627	1	0.40625	0.0601955	0	None	None	None	None	None	inborn_genetic_diseases
chr1	3688029	3688030	C	G	CCDC27	NM_152492.2	656	ccC/ccG	p.Pro638Pro/c.1914C>G	12	1	1	0	0	protein_coding	synonymous	synonymous	LOW	1	0.555556	1	0.428571	1	0.477273	1	0.371429	1	0.487179	1	0.363636	1	0.511111	0.2874	0	None	None	None	None	None	inborn_genetic_diseases
chr1	3698016	3698017	G	A	LRRC47	NM_020710.2	583		c.1503+59C>T	6	0	0	0	0	protein_coding	intron	intron	LOW	1	0.375	1	0.384615	1	0.473684	NA	NA	1	0.6	1	0.333333	1	0.4	0.1589	0	None	None	None	None	None	inborn_genetic_diseases
chr1	3698223	3698224	G	C	LRRC47	NM_020710.2	583		c.1414-59C>G	5	0	0	0	0	protein_coding	intron	intron	LOW	1	0.483871	1	0.5	1	0.666667	1	0.526316	NA	NA	1	0.45	1	0.444444	0.1558	0	None	None	None	None	None	inborn_genetic_diseases
chr1	3701579	3701580	G	C	LRRC47	NM_020710.2	583		c.1194+71C>G	3	0	0	0	0	protein_coding	intron	intron	LOW	NA	NA	NA	NA	NA	NA	NA	NA	NA	NA	1	0.642857	NA	NA	0.1551	0	None	None	None	None	None	inborn_genetic_diseases
chr1	3701662	3701663	T	C	LRRC47	NM_020710.2	583	ccA/ccG	p.Pro394Pro/c.1182A>G	3	1	1	0	0	protein_coding	synonymous	synonymous	LOW	1	0.37931	1	0.392857	1	0.65	1	0.48	NA	NA	1	0.357143	1	0.454545	0.1452	0	None	None	None	None	None	inborn_genetic_diseases
chr1	3701831	3701832	C	A	LRRC47	NM_020710.2	583		c.1078-65G>T	2	0	0	0	0	protein_coding	intron	intron	LOW	NA	NA	NA	NA	NA	NA	1	0.5	NA	NA	NA	NA	NA	NA	0.152	0	None	None	None	None	None	inborn_genetic_diseases
chr1	3731958	3731959	C	T	CEP104	NM_014704.3	925	7	c.*7G>A	22	1	0	0	0	protein_coding	3_prime_UTR	3_prime_UTR	LOW	1	0.45	1	0.538462	1	0.636364	1	0.421053	NA	NA	1	0.615385	1	0.52	0.145903	0	benign	not_provided	germline	MedGen:CN517202	None	autism_spectrum_disorder|cerebellar_ataxia|dystonic_disorder|global_developmental_delay|inborn_genetic_diseases|intellectual_developmental_disorder,_autosomal_recessive_77|joubert_syndrome_25|joubert_syndrome_and_related_disorders|see_cases
chr1	3731964	3731965	G	A	CEP104	NM_014704.3	925	1	c.*1C>T	22	1	0	0	0	protein_coding	3_prime_UTR	3_prime_UTR	LOW	1	0.481481	1	0.535714	1	0.722222	1	0.52381	NA	NA	1	0.619048	1	0.52	0.182758	0	benign	not_provided	germline	MedGen:CN517202	None	autism_spectrum_disorder|cerebellar_ataxia|dystonic_disorder|global_developmental_delay|inborn_genetic_diseases|intellectual_developmental_disorder,_autosomal_recessive_77|joubert_syndrome_25|joubert_syndrome_and_related_disorders|see_cases
chr1	3732102	3732103	T	C	CEP104	NM_014704.3	925		c.2663-22A>G	21	0	0	0	0	protein_coding	intron	intron	LOW	1	0.611111	1	0.642857	1	0.473684	1	0.4375	NA	NA	1	0.583333	1	0.368421	0.9145	1	benign	Joubert_syndrome_25|not_provided	germline	MONDO:MONDO:0014770,MedGen:C4084842,OMIM:616781|MedGen:CN517202	None	autism_spectrum_disorder|cerebellar_ataxia|dystonic_disorder|global_developmental_delay|inborn_genetic_diseases|intellectual_developmental_disorder,_autosomal_recessive_77|joubert_syndrome_25|joubert_syndrome_and_related_disorders|see_cases
chr1	3732781	3732782	T	C	CEP104	NM_014704.3	925		c.2662+62A>G	21	0	0	0	0	protein_coding	intron	intron	LOW	NA	NA	1	0.555556	NA	NA	NA	NA	NA	NA	NA	NA	NA	NA	0.9175	1	benign	Joubert_syndrome_25|not_provided	germline	MONDO:MONDO:0014770,MedGen:C4084842,OMIM:616781|MedGen:CN517202	None	autism_spectrum_disorder|cerebellar_ataxia|dystonic_disorder|global_developmental_delay|inborn_genetic_diseases|intellectual_developmental_disorder,_autosomal_recessive_77|joubert_syndrome_25|joubert_syndrome_and_related_disorders|see_cases
chr1	3742256	3742257	C	T	CEP104	NM_014704.3	925		c.2364+65G>A	18	0	0	0	0	protein_coding	intron	intron	LOW	1	0.636364	1	0.4375	NA	NA	1	0.333333	NA	NA	NA	NA	NA	NA	0.2595	0	benign	not_provided	germline	MedGen:CN517202	None	autism_spectrum_disorder|cerebellar_ataxia|dystonic_disorder|global_developmental_delay|inborn_genetic_diseases|intellectual_developmental_disorder,_autosomal_recessive_77|joubert_syndrome_25|joubert_syndrome_and_related_disorders|see_cases
chr1	3743108	3743109	A	G	CEP104	NM_014704.3	925		c.2189-109T>C	16	0	0	0	0	protein_coding	intron	intron	LOW	NA	NA	1	0.388889	NA	NA	1	0.583333	NA	NA	1	0.461538	1	0.647059	0.9395	0	benign	not_provided	germline	MedGen:CN517202	None	autism_spectrum_disorder|cerebellar_ataxia|dystonic_disorder|global_developmental_delay|inborn_genetic_diseases|intellectual_developmental_disorder,_autosomal_recessive_77|joubert_syndrome_25|joubert_syndrome_and_related_disorders|see_cases
chr1	3743131	3743132	T	C	CEP104	NM_014704.3	925		c.2189-132A>G	16	0	0	0	0	protein_coding	intron	intron	LOW	NA	NA	1	0.4375	NA	NA	1	0.6	1	0.5	1	0.5	1	0.727273	0.7436	0	benign	not_provided	germline	MedGen:CN517202	None	autism_spectrum_disorder|cerebellar_ataxia|dystonic_disorder|global_developmental_delay|inborn_genetic_diseases|intellectual_developmental_disorder,_autosomal_recessive_77|joubert_syndrome_25|joubert_syndrome_and_related_disorders|see_cases
chr1	3743150	3743151	G	A	CEP104	NM_014704.3	925		c.2188+121C>T	16	0	0	0	0	protein_coding	intron	intron	LOW	1	0.6	1	0.466667	NA	NA	NA	NA	1	0.545455	1	0.5625	1	0.545455	0.1422	0	benign	not_provided	germline	MedGen:CN517202	None	autism_spectrum_disorder|cerebellar_ataxia|dystonic_disorder|global_developmental_delay|inborn_genetic_diseases|intellectual_developmental_disorder,_autosomal_recessive_77|joubert_syndrome_25|joubert_syndrome_and_related_disorders|see_cases
chr1	3743318	3743319	G	A	CEP104	NM_014704.3	925		c.2152-11C>T	15	0	0	1	1	protein_coding	splice_acceptor	splice_acceptor	HIGH	1	0.4	1	0.589286	1	0.575758	1	0.511111	1	0.551724	1	0.516129	1	0.5	0.5741	1	benign	Joubert_syndrome_25|not_provided	germline	MONDO:MONDO:0014770,MedGen:C4084842,OMIM:616781|MedGen:CN517202	None	autism_spectrum_disorder|cerebellar_ataxia|dystonic_disorder|global_developmental_delay|inborn_genetic_diseases|intellectual_developmental_disorder,_autosomal_recessive_77|joubert_syndrome_25|joubert_syndrome_and_related_disorders|see_cases
chr1	3745786	3745787	T	C	CEP104	NM_014704.3	925		c.2151+43A>G	15	0	0	0	0	protein_coding	intron	intron	LOW	1	0.4375	1	0.576923	NA	NA	1	0.615385	1	0.7	1	0.608696	1	0.5	0.9395	1	benign	Joubert_syndrome_25|not_provided	germline	MONDO:MONDO:0014770,MedGen:C4084842,OMIM:616781|MedGen:CN517202	None	autism_spectrum_disorder|cerebellar_ataxia|dystonic_disorder|global_developmental_delay|inborn_genetic_diseases|intellectual_developmental_disorder,_autosomal_recessive_77|joubert_syndrome_25|joubert_syndrome_and_related_disorders|see_cases
chr1	3746253	3746254	T	C	CEP104	NM_014704.3	925		c.2043+101A>G	14	0	0	0	0	protein_coding	intron	intron	LOW	NA	NA	NA	NA	2	1	NA	NA	NA	NA	NA	NA	NA	NA	0.9443	0	benign	not_provided	germline	MedGen:CN517202	None	autism_spectrum_disorder|cerebellar_ataxia|dystonic_disorder|global_developmental_delay|inborn_genetic_diseases|intellectual_developmental_disorder,_autosomal_recessive_77|joubert_syndrome_25|joubert_syndrome_and_related_disorders|see_cases
chr1	3746582	3746583	G	T	CEP104	NM_014704.3	925		c.1837-22C>A	13	0	0	0	0	protein_coding	intron	intron	LOW	NA	NA	1	0.333333	1	0.5	1	0.48	1	0.705882	NA	NA	1	0.423077	0.4928	0	benign	not_provided	germline	MedGen:CN517202	None	autism_spectrum_disorder|cerebellar_ataxia|dystonic_disorder|global_developmental_delay|inborn_genetic_diseases|intellectual_developmental_disorder,_autosomal_recessive_77|joubert_syndrome_25|joubert_syndrome_and_related_disorders|see_cases
chr1	3746588	3746589	C	G	CEP104	NM_014704.3	925		c.1837-28G>C	13	0	0	0	0	protein_coding	intron	intron	LOW	2	1	2	1	2	1	2	1	2	1	2	1	2	1	0.95371	1	benign	Joubert_syndrome_25|not_provided	germline	MONDO:MONDO:0014770,MedGen:C4084842,OMIM:616781|MedGen:CN517202	None	autism_spectrum_disorder|cerebellar_ataxia|dystonic_disorder|global_developmental_delay|inborn_genetic_diseases|intellectual_developmental_disorder,_autosomal_recessive_77|joubert_syndrome_25|joubert_syndrome_and_related_disorders|see_cases
chr1	3747579	3747580	C	T	CEP104	NM_014704.3	925		c.1836+30G>A	13	0	0	0	0	protein_coding	intron	intron	LOW	1	0.692308	1	0.380952	1	0.823529	1	0.4	NA	NA	1	0.818182	1	0.315789	0.4928	0	benign	not_provided	germline	MedGen:CN517202	None	autism_spectrum_disorder|cerebellar_ataxia|dystonic_disorder|global_developmental_delay|inborn_genetic_diseases|intellectual_developmental_disorder,_autosomal_recessive_77|joubert_syndrome_25|joubert_syndrome_and_related_disorders|see_cases
chr1	3747602	3747603	T	C	CEP104	NM_014704.3	925		c.1836+7A>G	13	0	0	1	1	protein_coding	splice_donor	splice_donor	HIGH	2	1	2	1	2	1	2	1	2	1	2	1	2	1	0.953837	1	benign	Joubert_syndrome_25|not_provided	germline	MONDO:MONDO:0014770,MedGen:C4084842,OMIM:616781|MedGen:CN517202	None	autism_spectrum_disorder|cerebellar_ataxia|dystonic_disorder|global_developmental_delay|inborn_genetic_diseases|intellectual_developmental_disorder,_autosomal_recessive_77|joubert_syndrome_25|joubert_syndrome_and_related_disorders|see_cases
chr1	3751727	3751728	G	GT	CEP104	NM_014704.3	925		c.1318-73dupA	10	0	0	0	0	protein_coding	intron	intron	LOW	NA	NA	NA	NA	NA	NA	NA	NA	NA	NA	1	0.727273	1	0.5	0.5159	0	benign	not_provided	germline	MedGen:CN517202	None	autism_spectrum_disorder|cerebellar_ataxia|dystonic_disorder|global_developmental_delay|inborn_genetic_diseases|intellectual_developmental_disorder,_autosomal_recessive_77|joubert_syndrome_25|joubert_syndrome_and_related_disorders|see_cases
chr1	3753012	3753013	G	C	CEP104	NM_014704.3	925		c.1317+46C>G	10	0	0	0	0	protein_coding	intron	intron	LOW	1	0.75	NA	NA	1	0.636364	NA	NA	NA	NA	NA	NA	NA	NA	0.5265	0	benign	not_provided	germline	MedGen:CN517202	None	autism_spectrum_disorder|cerebellar_ataxia|dystonic_disorder|global_developmental_delay|inborn_genetic_diseases|intellectual_developmental_disorder,_autosomal_recessive_77|joubert_syndrome_25|joubert_syndrome_and_related_disorders|see_cases
chr1	3753031	3753032	G	GT	CEP104	NM_014704.3	925		c.1317+26dupA	10	0	0	0	0	protein_coding	intron	intron	LOW	NA	NA	NA	NA	NA	NA	NA	NA	1	0.727273	NA	NA	NA	NA	0.23151	0	benign	not_provided	germline	MedGen:CN517202	None	autism_spectrum_disorder|cerebellar_ataxia|dystonic_disorder|global_developmental_delay|inborn_genetic_diseases|intellectual_developmental_disorder,_autosomal_recessive_77|joubert_syndrome_25|joubert_syndrome_and_related_disorders|see_cases
chr1	3753135	3753136	A	T	CEP104	NM_014704.3	925	Tta/Ata	p.Leu414Ile/c.1240T>A	10	1	1	0	0	protein_coding	missense	missense	MED	1	0.47619	1	0.626667	1	0.622951	1	0.454545	1	0.4	1	0.723404	1	0.55102	0.487	1	benign	Joubert_syndrome_25|not_provided	germline	MONDO:MONDO:0014770,MedGen:C4084842,OMIM:616781|MedGen:CN517202	None	autism_spectrum_disorder|cerebellar_ataxia|dystonic_disorder|global_developmental_delay|inborn_genetic_diseases|intellectual_developmental_disorder,_autosomal_recessive_77|joubert_syndrome_25|joubert_syndrome_and_related_disorders|see_cases
chr1	3755674	3755675	T	C	CEP104	NM_014704.3	925	gaA/gaG	p.Glu248Glu/c.744A>G	8	1	1	0	0	protein_coding	synonymous	synonymous	LOW	2	1	2	1	2	1	2	1	2	1	2	1	2	1	0.953837	1	benign	Joubert_syndrome_25|not_provided	germline	MONDO:MONDO:0014770,MedGen:C4084842,OMIM:616781|MedGen:CN517202	None	autism_spectrum_disorder|cerebellar_ataxia|dystonic_disorder|global_developmental_delay|inborn_genetic_diseases|intellectual_developmental_disorder,_autosomal_recessive_77|joubert_syndrome_25|joubert_syndrome_and_related_disorders|see_cases
chr1	3756119	3756120	A	G	CEP104	NM_014704.3	925		c.735+52T>C	7	0	0	0	0	protein_coding	intron	intron	LOW	1	0.444444	1	0.45	1	0.461538	1	0.611111	1	0.380952	1	0.761905	1	0.526316	0.5403	0	benign	not_provided	germline	MedGen:CN517202	None	autism_spectrum_disorder|cerebellar_ataxia|dystonic_disorder|global_developmental_delay|inborn_genetic_diseases|intellectual_developmental_disorder,_autosomal_recessive_77|joubert_syndrome_25|joubert_syndrome_and_related_disorders|see_cases
chr1	3759783	3759784	A	G	CEP104	NM_014704.3	925		c.566+1687T>C	6	0	0	0	0	protein_coding	intron	intron	LOW	2	1	2	1	2	1	2	1	2	1	2	1	2	1	0.949598	0	None	None	None	None	None	autism_spectrum_disorder|cerebellar_ataxia|dystonic_disorder|global_developmental_delay|inborn_genetic_diseases|intellectual_developmental_disorder,_autosomal_recessive_77|joubert_syndrome_25|joubert_syndrome_and_related_disorders|see_cases
chr1	3759888	3759889	T	TA	CEP104	NM_014704.3	925		c.566+1581dupT	6	0	0	0	0	protein_coding	intron	intron	LOW	1	0.636364	NA	NA	NA	NA	1	0.333333	1	0.307692	1	0.545455	1	0.541667	0.4467	0	None	None	None	None	None	autism_spectrum_disorder|cerebellar_ataxia|dystonic_disorder|global_developmental_delay|inborn_genetic_diseases|intellectual_developmental_disorder,_autosomal_recessive_77|joubert_syndrome_25|joubert_syndrome_and_related_disorders|see_cases
chr1	3761478	3761479	C	T	CEP104	NM_014704.3	925	acG/acA	p.Thr186Thr/c.558G>A	6	1	1	0	0	protein_coding	synonymous	synonymous	LOW	1	0.342857	1	0.470588	1	0.403846	1	0.5	1	0.692308	1	0.527778	1	0.486486	0.4928	1	benign	Joubert_syndrome_25|not_provided	germline	MONDO:MONDO:0014770,MedGen:C4084842,OMIM:616781|MedGen:CN517202	None	autism_spectrum_disorder|cerebellar_ataxia|dystonic_disorder|global_developmental_delay|inborn_genetic_diseases|intellectual_developmental_disorder,_autosomal_recessive_77|joubert_syndrome_25|joubert_syndrome_and_related_disorders|see_cases
chr1	3761649	3761650	A	G	CEP104	NM_014704.3	925		c.490-103T>C	5	0	0	0	0	protein_coding	intron	intron	LOW	NA	NA	2	1	2	1	2	1	2	1	2	1	2	1	0.9443	0	benign	not_provided	germline	MedGen:CN517202	None	autism_spectrum_disorder|cerebellar_ataxia|dystonic_disorder|global_developmental_delay|inborn_genetic_diseases|intellectual_developmental_disorder,_autosomal_recessive_77|joubert_syndrome_25|joubert_syndrome_and_related_disorders|see_cases
chr1	3765054	3765055	C	T	CEP104	NM_014704.3	925		c.287+117G>A	3	0	0	0	0	protein_coding	intron	intron	LOW	NA	NA	1	0.461538	NA	NA	NA	NA	NA	NA	NA	NA	NA	NA	0.5257	0	benign	not_provided	germline	MedGen:CN517202	None	autism_spectrum_disorder|cerebellar_ataxia|dystonic_disorder|global_developmental_delay|inborn_genetic_diseases|intellectual_developmental_disorder,_autosomal_recessive_77|joubert_syndrome_25|joubert_syndrome_and_related_disorders|see_cases
chr1	3765094	3765095	C	CAAAAA	CEP104	NM_014704.3	925		c.287+72_287+76dupTTTTT	3	0	0	0	0	protein_coding	intron	intron	LOW	NA	NA	1	0.388889	NA	NA	NA	NA	NA	NA	NA	NA	NA	NA	-1	0	benign	not_provided	germline	MedGen:CN517202	None	autism_spectrum_disorder|cerebellar_ataxia|dystonic_disorder|global_developmental_delay|inborn_genetic_diseases|intellectual_developmental_disorder,_autosomal_recessive_77|joubert_syndrome_25|joubert_syndrome_and_related_disorders|see_cases
chr1	3765423	3765424	G	T	CEP104	NM_014704.3	925		c.114-79C>A	2	0	0	0	0	protein_coding	intron	intron	LOW	1	0.588235	1	0.611111	NA	NA	1	0.6	1	0.8	NA	NA	1	0.466667	0.1422	0	benign	not_provided	germline	MedGen:CN517202	None	autism_spectrum_disorder|cerebellar_ataxia|dystonic_disorder|global_developmental_delay|inborn_genetic_diseases|intellectual_developmental_disorder,_autosomal_recessive_77|joubert_syndrome_25|joubert_syndrome_and_related_disorders|see_cases
chr1	3769032	3769033	A	T	CEP104	NM_014704.3	925		c.-14-48T>A	1	0	0	0	0	protein_coding	intron	intron	LOW	NA	NA	NA	NA	1	0.727273	NA	NA	NA	NA	NA	NA	NA	NA	0.5363	0	benign	not_provided	germline	MedGen:CN517202	None	autism_spectrum_disorder|cerebellar_ataxia|dystonic_disorder|global_developmental_delay|inborn_genetic_diseases|intellectual_developmental_disorder,_autosomal_recessive_77|joubert_syndrome_25|joubert_syndrome_and_related_disorders|see_cases
chr1	3769033	3769034	A	T	CEP104	NM_014704.3	925		c.-14-49T>A	1	0	0	0	0	protein_coding	intron	intron	LOW	NA	NA	NA	NA	1	0.727273	NA	NA	NA	NA	NA	NA	NA	NA	0.5363	0	benign	not_provided	germline	MedGen:CN517202	None	autism_spectrum_disorder|cerebellar_ataxia|dystonic_disorder|global_developmental_delay|inborn_genetic_diseases|intellectual_developmental_disorder,_autosomal_recessive_77|joubert_syndrome_25|joubert_syndrome_and_related_disorders|see_cases
chr1	3774129	3774130	A	G	DFFB	NM_001282669.1	362	38	c.-38A>G	1	1	0	0	0	protein_coding	5_prime_UTR	5_prime_UTR	LOW	1	0.454545	1	0.333333	1	0.541667	1	0.769231	1	0.578947	1	0.55	1	0.666667	0.5053	0	None	None	None	None	None	inborn_genetic_diseases
chr1	3774137	3774138	T	C	DFFB	NM_001282669.1	362	30	c.-30T>C	1	1	0	0	0	protein_coding	5_prime_UTR	5_prime_UTR	LOW	1	0.5	1	0.391304	1	0.535714	1	0.75	1	0.48	1	0.521739	1	0.647059	0.5053	0	None	None	None	None	None	inborn_genetic_diseases
chr1	3774295	3774296	A	G	DFFB	NM_001282669.1	362		c.114+15A>G	1	0	0	0	0	protein_coding	intron	intron	LOW	1	0.32	1	0.605263	1	0.521739	1	0.454545	1	0.631579	1	0.571429	1	0.478261	0.516184	0	None	None	None	None	None	inborn_genetic_diseases
chr1	3774311	3774312	T	C	DFFB	NM_001282669.1	362		c.114+31T>C	1	0	0	0	0	protein_coding	intron	intron	LOW	1	0.347826	1	0.72	1	0.444444	1	0.423077	1	0.75	1	0.55	1	0.470588	0.512	0	None	None	None	None	None	inborn_genetic_diseases
chr1	3775453	3775454	C	G	DFFB	NM_001282669.1	362		c.263+24C>G	2	0	0	0	0	protein_coding	intron	intron	LOW	2	1	2	1	2	1	2	1	2	1	2	1	2	1	0.9697	0	None	None	None	None	None	inborn_genetic_diseases
chr1	3782607	3782608	C	T	DFFB	NM_001282669.1	362		c.502+44C>T	3	0	0	0	0	protein_coding	intron	intron	LOW	NA	NA	1	0.5	NA	NA	NA	NA	NA	NA	NA	NA	NA	NA	0.703745	0	None	None	None	None	None	inborn_genetic_diseases
chr1	3788977	3788978	G	GA	DFFB	NM_001282669.1	362		c.754-58_754-57insA	5	0	0	0	0	protein_coding	intron	intron	LOW	NA	NA	NA	NA	NA	NA	NA	NA	NA	NA	NA	NA	1	0.363636	-1	0	None	None	None	None	None	inborn_genetic_diseases
chr1	3807592	3807593	G	C	C1orf174	NM_207356.2	243	aCg/aGg	p.Thr53Arg/c.158C>G	3	1	1	0	0	protein_coding	missense	missense	MED	2	1	2	1	2	1	2	1	2	1	2	1	2	1	0.999884	0	None	None	None	None	None	inborn_genetic_diseases
chr1	4367388	4367389	G	A	None		None		n.4367389G>A		0	0	0	0		intergenic	intergenic	LOW	1	0.352941	1	0.517241	1	0.48	1	0.52381	1	0.459459	NA	NA	1	0.666667	0.3304	0	None	None	None	None	None	None
chr1	4772052	4772053	T	C	AJAP1	NM_001042478.1	411	tgT/tgC	p.Cys41Cys/c.123T>C	2	1	1	0	0	protein_coding	synonymous	synonymous	LOW	1	0.322581	1	0.583333	NA	NA	1	0.461538	NA	NA	1	0.611111	1	0.590909	0.66801	0	None	None	None	None	None	inborn_genetic_diseases
chr1	4772716	4772717	G	A	AJAP1	NM_001042478.1	411	Ggg/Agg	p.Gly263Arg/c.787G>A	2	1	1	0	0	protein_coding	missense	missense	MED	1	0.458333	1	0.47619	1	0.424242	1	0.472222	1	0.341463	1	0.428571	NA	NA	0.667196	0	None	None	None	None	None	inborn_genetic_diseases
chr1	4830020	4830021	C	A	AJAP1	NM_001042478.1	411		c.917+21C>A	3	0	0	0	0	protein_coding	intron	intron	LOW	1	0.571429	1	0.428571	1	0.466667	1	0.538462	1	0.521739	1	0.4	NA	NA	-1	0	None	None	None	None	None	inborn_genetic_diseases
chr1	5934489	5934490	A	G	NPHP4	NM_015102.4	1426		c.3231+41T>C	22	0	0	0	0	protein_coding	intron	intron	LOW	NA	NA	NA	NA	1	0.727273	NA	NA	NA	NA	NA	NA	NA	NA	0.727156	1	benign	Nephronophthisis_4|not_specified|not_provided	germline	MONDO:MONDO:0011752,MedGen:C1847013,OMIM:606966|MedGen:CN169374|MedGen:CN517202	None	atypical_hemolytic-uremic_syndrome|cerebello-oculo-renal_syndrome_(nephronophthisis,_oculomotor_apraxia_and_cerebellar_abnormalities)|congenital_anomaly_of_kidney_and_urinary_tract|focal_segmental_glomerulosclerosis|inborn_genetic_diseases|infertility|kidney_disorder|leber_congenital_amaurosis|nphp4-related_disorders|nephronophthisis|nephronophthisis_4|renal_dysplasia_and_retinal_aplasia|retinal_…
chr1	5934836	5934837	C	T	NPHP4	NM_015102.4	1426		c.3044+97G>A	21	0	0	0	0	protein_coding	intron	intron	LOW	NA	NA	NA	NA	1	0.545455	NA	NA	NA	NA	NA	NA	NA	NA	0.5998	0	benign	not_provided	germline	MedGen:CN517202	None	atypical_hemolytic-uremic_syndrome|cerebello-oculo-renal_syndrome_(nephronophthisis,_oculomotor_apraxia_and_cerebellar_abnormalities)|congenital_anomaly_of_kidney_and_urinary_tract|focal_segmental_glomerulosclerosis|inborn_genetic_diseases|infertility|kidney_disorder|leber_congenital_amaurosis|nphp4-related_disorders|nephronophthisis|nephronophthisis_4|renal_dysplasia_and_retinal_aplasia|retinal_…
chr1	5935161	5935162	A	T	NPHP4	NM_015102.4	1426		c.2818-2T>A	20	0	0	1	1	protein_coding	splice_acceptor	splice_acceptor	HIGH	2	1	2	1	2	1	2	1	2	1	2	1	2	1	0.91	1	benign	Nephronophthisis|not_specified	germline	Human_Phenotype_Ontology:HP:0000090,Human_Phenotype_Ontology:HP:0004748,MONDO:MONDO:0019005,MedGen:C0687120,OMIM:PS256100,Orphanet:ORPHA655,SNOMED_CT:204958008|MedGen:CN169374	None	atypical_hemolytic-uremic_syndrome|cerebello-oculo-renal_syndrome_(nephronophthisis,_oculomotor_apraxia_and_cerebellar_abnormalities)|congenital_anomaly_of_kidney_and_urinary_tract|focal_segmental_glomerulosclerosis|inborn_genetic_diseases|infertility|kidney_disorder|leber_congenital_amaurosis|nphp4-related_disorders|nephronophthisis|nephronophthisis_4|renal_dysplasia_and_retinal_aplasia|retinal_…
chr1	5935221	5935222	T	C	NPHP4	NM_015102.4	1426		c.2818-62A>G	20	0	0	0	0	protein_coding	intron	intron	LOW	NA	NA	NA	NA	NA	NA	1	0.571429	NA	NA	NA	NA	1	0.7	0.4553	0	benign	not_provided	germline	MedGen:CN517202	None	atypical_hemolytic-uremic_syndrome|cerebello-oculo-renal_syndrome_(nephronophthisis,_oculomotor_apraxia_and_cerebellar_abnormalities)|congenital_anomaly_of_kidney_and_urinary_tract|focal_segmental_glomerulosclerosis|inborn_genetic_diseases|infertility|kidney_disorder|leber_congenital_amaurosis|nphp4-related_disorders|nephronophthisis|nephronophthisis_4|renal_dysplasia_and_retinal_aplasia|retinal_…
chr1	5937090	5937091	T	C	NPHP4	NM_015102.4	1426		c.2817+62A>G	20	0	0	0	0	protein_coding	intron	intron	LOW	NA	NA	2	1	NA	NA	NA	NA	NA	NA	NA	NA	NA	NA	0.9932	0	benign	not_provided	germline	MedGen:CN517202	None	atypical_hemolytic-uremic_syndrome|cerebello-oculo-renal_syndrome_(nephronophthisis,_oculomotor_apraxia_and_cerebellar_abnormalities)|congenital_anomaly_of_kidney_and_urinary_tract|focal_segmental_glomerulosclerosis|inborn_genetic_diseases|infertility|kidney_disorder|leber_congenital_amaurosis|nphp4-related_disorders|nephronophthisis|nephronophthisis_4|renal_dysplasia_and_retinal_aplasia|retinal_…
chr1	5937167	5937168	G	A	NPHP4	NM_015102.4	1426	cgC/cgT	p.Arg934Arg/c.2802C>T	20	1	1	0	0	protein_coding	synonymous	synonymous	LOW	1	0.612903	1	0.37037	1	0.52381	1	0.714286	1	0.714286	1	0.566667	1	0.55	0.77215	1	benign	Nephronophthisis|Nephronophthisis_4|Senior-Loken_syndrome_4|not_specified|not_provided	germline	Human_Phenotype_Ontology:HP:0000090,Human_Phenotype_Ontology:HP:0004748,MONDO:MONDO:0019005,MedGen:C0687120,OMIM:PS256100,Orphanet:ORPHA655,SNOMED_CT:204958008|MONDO:MONDO:0011752,MedGen:C1847013,OMIM:606966|MONDO:MONDO:0011756,MedGen:C1846979,OMIM:606996|MedGen:CN169374|MedGen:CN517202	None	atypical_hemolytic-uremic_syndrome|cerebello-oculo-renal_syndrome_(nephronophthisis,_oculomotor_apraxia_and_cerebellar_abnormalities)|congenital_anomaly_of_kidney_and_urinary_tract|focal_segmental_glomerulosclerosis|inborn_genetic_diseases|infertility|kidney_disorder|leber_congenital_amaurosis|nphp4-related_disorders|nephronophthisis|nephronophthisis_4|renal_dysplasia_and_retinal_aplasia|retinal_…
chr1	5937390	5937391	C	T	NPHP4	NM_015102.4	1426		c.2612-33G>A	19	0	0	0	0	protein_coding	intron	intron	LOW	2	1	2	1	2	1	2	1	2	1	2	1	2	1	0.969	1	benign	Nephronophthisis_4|not_specified|not_provided	germline	MONDO:MONDO:0011752,MedGen:C1847013,OMIM:606966|MedGen:CN169374|MedGen:CN517202	None	atypical_hemolytic-uremic_syndrome|cerebello-oculo-renal_syndrome_(nephronophthisis,_oculomotor_apraxia_and_cerebellar_abnormalities)|congenital_anomaly_of_kidney_and_urinary_tract|focal_segmental_glomerulosclerosis|inborn_genetic_diseases|infertility|kidney_disorder|leber_congenital_amaurosis|nphp4-related_disorders|nephronophthisis|nephronophthisis_4|renal_dysplasia_and_retinal_aplasia|retinal_…
chr1	5937412	5937413	A	C	NPHP4	NM_015102.4	1426		c.2612-55T>G	19	0	0	0	0	protein_coding	intron	intron	LOW	NA	NA	1	0.8	NA	NA	NA	NA	NA	NA	NA	NA	NA	NA	0.7351	0	benign	not_provided	germline	MedGen:CN517202	None	atypical_hemolytic-uremic_syndrome|cerebello-oculo-renal_syndrome_(nephronophthisis,_oculomotor_apraxia_and_cerebellar_abnormalities)|congenital_anomaly_of_kidney_and_urinary_tract|focal_segmental_glomerulosclerosis|inborn_genetic_diseases|infertility|kidney_disorder|leber_congenital_amaurosis|nphp4-related_disorders|nephronophthisis|nephronophthisis_4|renal_dysplasia_and_retinal_aplasia|retinal_…
chr1	5939543	5939544	T	G	NPHP4	NM_015102.4	1426		c.2611+630A>C	19	0	0	0	0	protein_coding	intron	intron	LOW	2	1	2	1	2	1	NA	NA	NA	NA	2	1	2	1	0.969	0	None	None	None	None	None	atypical_hemolytic-uremic_syndrome|cerebello-oculo-renal_syndrome_(nephronophthisis,_oculomotor_apraxia_and_cerebellar_abnormalities)|congenital_anomaly_of_kidney_and_urinary_tract|focal_segmental_glomerulosclerosis|inborn_genetic_diseases|infertility|kidney_disorder|leber_congenital_amaurosis|nphp4-related_disorders|nephronophthisis|nephronophthisis_4|renal_dysplasia_and_retinal_aplasia|retinal_…
chr1	6029085	6029087	CA	C	NPHP4	NM_015102.4	1426		c.452+60delT	4	0	0	0	0	protein_coding	intron	intron	LOW	1	0.75	NA	NA	NA	NA	NA	NA	2	1	1	0.636364	NA	NA	-1	0	benign	not_provided	germline	MedGen:CN517202	None	atypical_hemolytic-uremic_syndrome|cerebello-oculo-renal_syndrome_(nephronophthisis,_oculomotor_apraxia_and_cerebellar_abnormalities)|congenital_anomaly_of_kidney_and_urinary_tract|focal_segmental_glomerulosclerosis|inborn_genetic_diseases|infertility|kidney_disorder|leber_congenital_amaurosis|nphp4-related_disorders|nephronophthisis|nephronophthisis_4|renal_dysplasia_and_retinal_aplasia|retinal_…
chr1	6142307	6142308	T	C	KCNAB2	NM_001199862.1	415	gaT/gaC	p.Asp118Asp/c.354T>C	5	1	1	0	0	protein_coding	synonymous	synonymous	LOW	1	0.541667	1	0.441176	1	0.52381	1	0.551724	1	0.314286	1	0.482759	1	0.542857	0.2171	0	None	None	None	None	None	inborn_genetic_diseases|seizure
chr1	6170423	6170425	CG	C	CHD5	NM_015557.2	1954		c.5382+29delC	37	0	0	0	0	protein_coding	intron	intron	LOW	NA	NA	2	1	2	1	2	1	2	1	2	1	NA	NA	0.6851	0	None	None	None	None	None	chd5-associated_neurodevelopmental_disorder|chd5-related_neurodevelopmental_disorder|global_developmental_delay|harel-yoon_syndrome|inborn_genetic_diseases|intellectual_disability|neurodevelopmental_delay|neurodevelopmental_disorder|parenti-mignot_neurodevelopmental_syndrome|seizure
chr1	6171787	6171788	C	T	CHD5	NM_015557.2	1954		c.5249+47G>A	36	0	0	0	0	protein_coding	intron	intron	LOW	NA	NA	NA	NA	1	0.6	NA	NA	NA	NA	1	0.375	NA	NA	0.000348837	0	None	None	None	None	None	chd5-associated_neurodevelopmental_disorder|chd5-related_neurodevelopmental_disorder|global_developmental_delay|harel-yoon_syndrome|inborn_genetic_diseases|intellectual_disability|neurodevelopmental_delay|neurodevelopmental_disorder|parenti-mignot_neurodevelopmental_syndrome|seizure
chr1	6171991	6171992	C	A	CHD5	NM_015557.2	1954		c.5141-49G>T	35	0	0	0	0	protein_coding	intron	intron	LOW	2	1	2	1	2	1	2	1	2	1	2	1	2	1	0.2534	0	None	None	None	None	None	chd5-associated_neurodevelopmental_disorder|chd5-related_neurodevelopmental_disorder|global_developmental_delay|harel-yoon_syndrome|inborn_genetic_diseases|intellectual_disability|neurodevelopmental_delay|neurodevelopmental_disorder|parenti-mignot_neurodevelopmental_syndrome|seizure
chr1	6184091	6184092	A	G	CHD5	NM_015557.2	1954	Tcg/Ccg	p.Ser1539Pro/c.4615T>C	31	1	1	0	0	protein_coding	missense	missense	MED	2	1	2	1	2	1	2	1	2	1	2	1	2	1	0.996866	0	None	None	None	None	None	chd5-associated_neurodevelopmental_disorder|chd5-related_neurodevelopmental_disorder|global_developmental_delay|harel-yoon_syndrome|inborn_genetic_diseases|intellectual_disability|neurodevelopmental_delay|neurodevelopmental_disorder|parenti-mignot_neurodevelopmental_syndrome|seizure
chr1	6184191	6184192	A	G	CHD5	NM_015557.2	1954		c.4540-25T>C	30	0	0	0	0	protein_coding	intron	intron	LOW	2	1	2	1	2	1	2	1	2	1	2	1	2	1	0.831828	0	None	None	None	None	None	chd5-associated_neurodevelopmental_disorder|chd5-related_neurodevelopmental_disorder|global_developmental_delay|harel-yoon_syndrome|inborn_genetic_diseases|intellectual_disability|neurodevelopmental_delay|neurodevelopmental_disorder|parenti-mignot_neurodevelopmental_syndrome|seizure
chr1	6185531	6185532	G	A	CHD5	NM_015557.2	1954		c.4260+52C>T	28	0	0	0	0	protein_coding	intron	intron	LOW	NA	NA	2	1	2	1	2	1	NA	NA	NA	NA	2	1	0.4479	0	None	None	None	None	None	chd5-associated_neurodevelopmental_disorder|chd5-related_neurodevelopmental_disorder|global_developmental_delay|harel-yoon_syndrome|inborn_genetic_diseases|intellectual_disability|neurodevelopmental_delay|neurodevelopmental_disorder|parenti-mignot_neurodevelopmental_syndrome|seizure
chr1	6188545	6188546	G	A	CHD5	NM_015557.2	1954		c.3730+13C>T	24	0	0	0	0	protein_coding	intron	intron	LOW	2	1	2	1	2	1	2	1	2	1	2	1	2	1	0.4479	0	None	None	None	None	None	chd5-associated_neurodevelopmental_disorder|chd5-related_neurodevelopmental_disorder|global_developmental_delay|harel-yoon_syndrome|inborn_genetic_diseases|intellectual_disability|neurodevelopmental_delay|neurodevelopmental_disorder|parenti-mignot_neurodevelopmental_syndrome|seizure
chr1	6195023	6195024	C	T	CHD5	NM_015557.2	1954		c.2871-105G>A	18	0	0	0	0	protein_coding	intron	intron	LOW	2	1	2	1	2	1	NA	NA	2	1	2	1	2	1	0.7956	0	None	None	None	None	None	chd5-associated_neurodevelopmental_disorder|chd5-related_neurodevelopmental_disorder|global_developmental_delay|harel-yoon_syndrome|inborn_genetic_diseases|intellectual_disability|neurodevelopmental_delay|neurodevelopmental_disorder|parenti-mignot_neurodevelopmental_syndrome|seizure
chr1	6195492	6195493	G	A	CHD5	NM_015557.2	1954		c.2697-30C>T	17	0	0	0	0	protein_coding	intron	intron	LOW	2	1	2	1	2	1	2	1	2	1	2	1	2	1	0.7956	0	None	None	None	None	None	chd5-associated_neurodevelopmental_disorder|chd5-related_neurodevelopmental_disorder|global_developmental_delay|harel-yoon_syndrome|inborn_genetic_diseases|intellectual_disability|neurodevelopmental_delay|neurodevelopmental_disorder|parenti-mignot_neurodevelopmental_syndrome|seizure
chr1	6195547	6195548	C	T	CHD5	NM_015557.2	1954		c.2697-85G>A	17	0	0	0	0	protein_coding	intron	intron	LOW	2	1	2	1	2	1	2	1	2	1	2	1	2	1	0.2176	0	None	None	None	None	None	chd5-associated_neurodevelopmental_disorder|chd5-related_neurodevelopmental_disorder|global_developmental_delay|harel-yoon_syndrome|inborn_genetic_diseases|intellectual_disability|neurodevelopmental_delay|neurodevelopmental_disorder|parenti-mignot_neurodevelopmental_syndrome|seizure
chr1	6195597	6195598	A	C	CHD5	NM_015557.2	1954		c.2697-135T>G	17	0	0	0	0	protein_coding	intron	intron	LOW	NA	NA	NA	NA	NA	NA	NA	NA	NA	NA	2	1	NA	NA	0.7956	0	None	None	None	None	None	chd5-associated_neurodevelopmental_disorder|chd5-related_neurodevelopmental_disorder|global_developmental_delay|harel-yoon_syndrome|inborn_genetic_diseases|intellectual_disability|neurodevelopmental_delay|neurodevelopmental_disorder|parenti-mignot_neurodevelopmental_syndrome|seizure
chr1	6196492	6196493	A	G	CHD5	NM_015557.2	1954		c.2696+84T>C	17	0	0	0	0	protein_coding	intron	intron	LOW	NA	NA	2	1	NA	NA	NA	NA	NA	NA	NA	NA	NA	NA	0.7986	0	None	None	None	None	None	chd5-associated_neurodevelopmental_disorder|chd5-related_neurodevelopmental_disorder|global_developmental_delay|harel-yoon_syndrome|inborn_genetic_diseases|intellectual_disability|neurodevelopmental_delay|neurodevelopmental_disorder|parenti-mignot_neurodevelopmental_syndrome|seizure
chr1	6196516	6196517	G	A	CHD5	NM_015557.2	1954		c.2696+60C>T	17	0	0	0	0	protein_coding	intron	intron	LOW	2	1	2	1	NA	NA	NA	NA	2	1	2	1	NA	NA	0.7986	0	None	None	None	None	None	chd5-associated_neurodevelopmental_disorder|chd5-related_neurodevelopmental_disorder|global_developmental_delay|harel-yoon_syndrome|inborn_genetic_diseases|intellectual_disability|neurodevelopmental_delay|neurodevelopmental_disorder|parenti-mignot_neurodevelopmental_syndrome|seizure
chr1	6196868	6196869	A	G	CHD5	NM_015557.2	1954	atT/atC	p.Ile831Ile/c.2493T>C	16	1	1	0	0	protein_coding	synonymous	synonymous	LOW	2	1	2	1	2	1	2	1	2	1	2	1	2	1	0.7996	0	benign	not_provided	germline	MedGen:CN517202	None	chd5-associated_neurodevelopmental_disorder|chd5-related_neurodevelopmental_disorder|global_developmental_delay|harel-yoon_syndrome|inborn_genetic_diseases|intellectual_disability|neurodevelopmental_delay|neurodevelopmental_disorder|parenti-mignot_neurodevelopmental_syndrome|seizure
chr1	6196942	6196943	A	G	CHD5	NM_015557.2	1954		c.2437-18T>C	15	0	0	0	0	protein_coding	intron	intron	LOW	2	1	2	1	2	1	2	1	2	1	2	1	2	1	0.7996	0	benign	not_provided	germline	MedGen:CN517202	None	chd5-associated_neurodevelopmental_disorder|chd5-related_neurodevelopmental_disorder|global_developmental_delay|harel-yoon_syndrome|inborn_genetic_diseases|intellectual_disability|neurodevelopmental_delay|neurodevelopmental_disorder|parenti-mignot_neurodevelopmental_syndrome|seizure
chr1	6196950	6196951	T	A	CHD5	NM_015557.2	1954		c.2437-26A>T	15	0	0	0	0	protein_coding	intron	intron	LOW	2	1	2	1	2	1	2	1	2	1	2	1	2	1	0.7996	0	None	None	None	None	None	chd5-associated_neurodevelopmental_disorder|chd5-related_neurodevelopmental_disorder|global_developmental_delay|harel-yoon_syndrome|inborn_genetic_diseases|intellectual_disability|neurodevelopmental_delay|neurodevelopmental_disorder|parenti-mignot_neurodevelopmental_syndrome|seizure
chr1	6204160	6204161	G	A	CHD5	NM_015557.2	1954	taC/taT	p.Tyr619Tyr/c.1857C>T	12	1	1	0	0	protein_coding	synonymous	synonymous	LOW	1	0.4375	1	0.512821	1	0.486486	1	0.607143	1	0.275862	1	0.529412	1	0.454545	0.2089	0	None	None	None	None	None	chd5-associated_neurodevelopmental_disorder|chd5-related_neurodevelopmental_disorder|global_developmental_delay|harel-yoon_syndrome|inborn_genetic_diseases|intellectual_disability|neurodevelopmental_delay|neurodevelopmental_disorder|parenti-mignot_neurodevelopmental_syndrome|seizure
chr1	6204265	6204266	A	G	CHD5	NM_015557.2	1954		c.1803-51T>C	11	0	0	0	0	protein_coding	intron	intron	LOW	NA	NA	1	0.461538	NA	NA	NA	NA	1	0.6	1	0.7	NA	NA	0.8413	0	None	None	None	None	None	chd5-associated_neurodevelopmental_disorder|chd5-related_neurodevelopmental_disorder|global_developmental_delay|harel-yoon_syndrome|inborn_genetic_diseases|intellectual_disability|neurodevelopmental_delay|neurodevelopmental_disorder|parenti-mignot_neurodevelopmental_syndrome|seizure
chr1	6206647	6206648	C	A	CHD5	NM_015557.2	1954		c.1590+77G>T	10	0	0	0	0	protein_coding	intron	intron	LOW	NA	NA	NA	NA	1	0.769231	1	0.545455	NA	NA	NA	NA	NA	NA	0.0879	0	None	None	None	None	None	chd5-associated_neurodevelopmental_disorder|chd5-related_neurodevelopmental_disorder|global_developmental_delay|harel-yoon_syndrome|inborn_genetic_diseases|intellectual_disability|neurodevelopmental_delay|neurodevelopmental_disorder|parenti-mignot_neurodevelopmental_syndrome|seizure
chr1	6209102	6209103	G	A	CHD5	NM_015557.2	1954	gaC/gaT	p.Asp398Asp/c.1194C>T	9	1	1	0	0	protein_coding	synonymous	synonymous	LOW	NA	NA	NA	NA	NA	NA	NA	NA	NA	NA	1	0.533333	NA	NA	-1	0	None	None	None	None	None	chd5-associated_neurodevelopmental_disorder|chd5-related_neurodevelopmental_disorder|global_developmental_delay|harel-yoon_syndrome|inborn_genetic_diseases|intellectual_disability|neurodevelopmental_delay|neurodevelopmental_disorder|parenti-mignot_neurodevelopmental_syndrome|seizure
chr1	6209362	6209363	T	C	CHD5	NM_015557.2	1954	gtA/gtG	p.Val368Val/c.1104A>G	8	1	1	0	0	protein_coding	synonymous	synonymous	LOW	1	0.388889	1	0.571429	1	0.384615	1	0.642857	1	0.68	1	0.463415	1	0.594595	0.7216	0	None	None	None	None	None	chd5-associated_neurodevelopmental_disorder|chd5-related_neurodevelopmental_disorder|global_developmental_delay|harel-yoon_syndrome|inborn_genetic_diseases|intellectual_disability|neurodevelopmental_delay|neurodevelopmental_disorder|parenti-mignot_neurodevelopmental_syndrome|seizure
chr1	6211182	6211183	G	A	CHD5	NM_015557.2	1954	ttC/ttT	p.Phe301Phe/c.903C>T	7	1	1	0	0	protein_coding	synonymous	synonymous	LOW	1	0.535211	1	0.512821	1	0.536232	1	0.569231	1	0.574074	1	0.644737	1	0.5	0.6906	0	None	None	None	None	None	chd5-associated_neurodevelopmental_disorder|chd5-related_neurodevelopmental_disorder|global_developmental_delay|harel-yoon_syndrome|inborn_genetic_diseases|intellectual_disability|neurodevelopmental_delay|neurodevelopmental_disorder|parenti-mignot_neurodevelopmental_syndrome|seizure
chr1	6212407	6212408	G	A	CHD5	NM_015557.2	1954		c.870+64C>T	6	0	0	0	0	protein_coding	intron	intron	LOW	NA	NA	1	0.461538	1	0.647059	1	0.461538	NA	NA	1	0.642857	1	0.571429	0.1483	0	None	None	None	None	None	chd5-associated_neurodevelopmental_disorder|chd5-related_neurodevelopmental_disorder|global_developmental_delay|harel-yoon_syndrome|inborn_genetic_diseases|intellectual_disability|neurodevelopmental_delay|neurodevelopmental_disorder|parenti-mignot_neurodevelopmental_syndrome|seizure
chr1	6215735	6215736	C	G	CHD5	NM_015557.2	1954	ctG/ctC	p.Leu143Leu/c.429G>C	4	1	1	0	0	protein_coding	synonymous	synonymous	LOW	1	0.44	1	0.535714	1	0.5	1	0.518519	1	0.478261	1	0.5	1	0.423077	0.3714	0	None	None	None	None	None	chd5-associated_neurodevelopmental_disorder|chd5-related_neurodevelopmental_disorder|global_developmental_delay|harel-yoon_syndrome|inborn_genetic_diseases|intellectual_disability|neurodevelopmental_delay|neurodevelopmental_disorder|parenti-mignot_neurodevelopmental_syndrome|seizure
chr1	6272136	6272137	A	G	RNF207	NM_207396.2	634		c.1296+24A>G	13	0	0	0	0	protein_coding	intron	intron	LOW	NA	NA	1	0.444444	NA	NA	NA	NA	NA	NA	1	0.466667	NA	NA	0.59764	0	None	None	None	None	None	inborn_genetic_diseases|long_qt_syndrome
chr1	6305291	6305292	C	A	HES3	NM_001024598.3	186	Ccc/Acc	p.Pro96Thr/c.286C>A	4	1	1	0	0	protein_coding	missense	missense	MED	1	0.55	1	0.514286	1	0.90625	1	0.477273	1	0.488889	1	0.56	1	0.613636	0.795455	0	None	None	None	None	None	inborn_genetic_diseases
chr1	6305302	6305303	C	A	HES3	NM_001024598.3	186	gcC/gcA	p.Ala99Ala/c.297C>A	4	1	1	0	0	protein_coding	synonymous	synonymous	LOW	1	0.5	1	0.516129	1	0.896552	1	0.5	1	0.431818	1	0.55102	1	0.55	0.820896	0	None	None	None	None	None	inborn_genetic_diseases
chr1	6313937	6313938	C	T	GPR153	NM_207370.2	609	cGc/cAc	p.Arg209His/c.626G>A	3	1	1	0	0	protein_coding	missense	missense	MED	1	0.52	1	0.4	1	0.6	1	0.380952	1	0.321429	1	0.5	1	0.65	0.821704	0	None	None	None	None	None	childhood-onset_schizophrenia|inborn_genetic_diseases
chr1	6314478	6314479	C	T	GPR153	NM_207370.2	609		c.356+131G>A	2	0	0	0	0	protein_coding	intron	intron	LOW	NA	NA	1	0.642857	NA	NA	NA	NA	NA	NA	NA	NA	NA	NA	0.745	0	None	None	None	None	None	childhood-onset_schizophrenia|inborn_genetic_diseases
chr1	6314821	6314822	T	C	GPR153	NM_207370.2	609	acA/acG	p.Thr48Thr/c.144A>G	2	1	1	0	0	protein_coding	synonymous	synonymous	LOW	1	0.586957	1	0.684211	1	0.5	1	0.387097	1	0.651163	1	0.428571	1	0.384615	0.820477	0	None	None	None	None	None	childhood-onset_schizophrenia|inborn_genetic_diseases
chr1	6355064	6355065	G	C	ACOT7	NM_181864.2	380		c.743-25C>G	6	0	0	0	0	protein_coding	intron	intron	LOW	2	1	2	1	2	1	2	1	2	1	2	1	2	1	0.5325	0	None	None	None	None	None	inborn_genetic_diseases
chr1	6399710	6399711	A	G	ACOT7	NM_181864.2	380		c.292-62T>C	2	0	0	0	0	protein_coding	intron	intron	LOW	2	1	2	1	NA	NA	NA	NA	2	1	NA	NA	NA	NA	0.8744	0	None	None	None	None	None	inborn_genetic_diseases
chr1	6399723	6399724	T	C	ACOT7	NM_181864.2	380		c.292-75A>G	2	0	0	0	0	protein_coding	intron	intron	LOW	NA	NA	NA	NA	NA	NA	2	1	NA	NA	NA	NA	NA	NA	0.2776	0	None	None	None	None	None	inborn_genetic_diseases
chr1	6473293	6473294	A	G	HES2	NM_019089.4	173	2000	c.*5639T>C		0	0	0	0	protein_coding	downstream_gene	downstream_gene	LOW	2	1	2	1	2	1	2	1	2	1	2	1	2	1	0.702	0	None	None	None	None	None	inborn_genetic_diseases
chr1	6500659	6500660	C	A	ESPN	NM_031475.2	854		c.676-26C>A	3	0	0	0	0	protein_coding	intron	intron	LOW	NA	NA	2	1	NA	NA	NA	NA	NA	NA	NA	NA	2	1	0.108108	0	benign	not_provided	germline	MedGen:CN517202	None	autosomal_recessive_nonsyndromic_hearing_loss_36|deafness,_autosomal_recessive_36,_without_vestibular_involvement|deafness,_without_vestibular_involvement,_autosomal_dominant|hearing_loss,_autosomal_recessive|inborn_genetic_diseases|sensorineural_hearing_loss_disorder|usher_syndrome,_type_1m|usher_syndrome_type_1
chr1	6500918	6500919	T	C	ESPN	NM_031475.2	854		c.858+51T>C	4	0	0	0	0	protein_coding	intron	intron	LOW	NA	NA	2	1	2	1	2	1	NA	NA	2	1	NA	NA	0.6551	0	benign	not_provided	germline	MedGen:CN517202	None	autosomal_recessive_nonsyndromic_hearing_loss_36|deafness,_autosomal_recessive_36,_without_vestibular_involvement|deafness,_without_vestibular_involvement,_autosomal_dominant|hearing_loss,_autosomal_recessive|inborn_genetic_diseases|sensorineural_hearing_loss_disorder|usher_syndrome,_type_1m|usher_syndrome_type_1
chr1	6501043	6501044	C	G	ESPN	NM_031475.2	854	cgC/cgG	p.Arg303Arg/c.909C>G	5	1	1	0	0	protein_coding	synonymous	synonymous	LOW	2	1	2	1	2	1	2	1	2	1	2	1	2	1	0.305191	0	benign	not_specified|not_provided	germline	MedGen:CN169374|MedGen:CN517202	None	autosomal_recessive_nonsyndromic_hearing_loss_36|deafness,_autosomal_recessive_36,_without_vestibular_involvement|deafness,_without_vestibular_involvement,_autosomal_dominant|hearing_loss,_autosomal_recessive|inborn_genetic_diseases|sensorineural_hearing_loss_disorder|usher_syndrome,_type_1m|usher_syndrome_type_1
chr1	6510571	6510572	C	T	ESPN	NM_031475.2	854		c.1916-1091C>T	8	0	0	0	0	protein_coding	intron	intron	LOW	1	0.5	1	0.444444	NA	NA	1	0.75	1	0.5625	NA	NA	1	0.692308	0.089	0	None	None	None	None	None	autosomal_recessive_nonsyndromic_hearing_loss_36|deafness,_autosomal_recessive_36,_without_vestibular_involvement|deafness,_without_vestibular_involvement,_autosomal_dominant|hearing_loss,_autosomal_recessive|inborn_genetic_diseases|sensorineural_hearing_loss_disorder|usher_syndrome,_type_1m|usher_syndrome_type_1
chr1	6511581	6511582	A	G	ESPN	NM_031475.2	854		c.1916-81A>G	8	0	0	0	0	protein_coding	intron	intron	LOW	NA	NA	NA	NA	NA	NA	NA	NA	NA	NA	1	0.583333	NA	NA	0.7655	0	benign	not_provided	germline	MedGen:CN517202	None	autosomal_recessive_nonsyndromic_hearing_loss_36|deafness,_autosomal_recessive_36,_without_vestibular_involvement|deafness,_without_vestibular_involvement,_autosomal_dominant|hearing_loss,_autosomal_recessive|inborn_genetic_diseases|sensorineural_hearing_loss_disorder|usher_syndrome,_type_1m|usher_syndrome_type_1
chr1	6521149	6521150	A	C	ESPN	NM_031475.2	854	146	c.*944A>C		0	0	0	0	protein_coding	downstream_gene	downstream_gene	LOW	1	0.37037	1	0.592593	1	0.5	1	0.5	1	0.545455	1	0.695652	1	0.344828	0.7587	0	None	None	None	None	None	autosomal_recessive_nonsyndromic_hearing_loss_36|deafness,_autosomal_recessive_36,_without_vestibular_involvement|deafness,_without_vestibular_involvement,_autosomal_dominant|hearing_loss,_autosomal_recessive|inborn_genetic_diseases|sensorineural_hearing_loss_disorder|usher_syndrome,_type_1m|usher_syndrome_type_1
chr1	6524500	6524501	T	C	TNFRSF25	NM_148965.1	426	gAt/gGt	p.Asp159Gly/c.476A>G	5	1	1	0	0	protein_coding	missense	missense	MED	1	0.333333	1	0.486486	1	0.416667	1	0.463415	1	0.435897	1	0.553846	1	0.625	0.214038	0	None	None	None	None	None	autosomal_recessive_lower_motor_neuron_disease_with_childhood_onset|distal_spinal_muscular_atrophy|inborn_genetic_diseases
chr1	6525334	6525335	G	A	TNFRSF25	NM_148965.1	426		c.161-53C>T	2	0	0	0	0	protein_coding	intron	intron	LOW	NA	NA	1	0.642857	NA	NA	NA	NA	NA	NA	NA	NA	NA	NA	0.1657	0	None	None	None	None	None	autosomal_recessive_lower_motor_neuron_disease_with_childhood_onset|distal_spinal_muscular_atrophy|inborn_genetic_diseases
chr1	6527332	6527333	A	G	PLEKHG5	NM_001265592.1	1085	290	c.*290T>C	22	1	0	0	0	protein_coding	3_prime_UTR	3_prime_UTR	LOW	NA	NA	NA	NA	NA	NA	1	0.461538	1	0.4	1	0.380952	NA	NA	0.6815	1	benign	Autosomal_recessive_lower_motor_neuron_disease_with_childhood_onset|not_provided	germline	MONDO:MONDO:0012608,MedGen:C1970211,OMIM:611067,Orphanet:ORPHA206580|MedGen:CN517202	None	autosomal_recessive_lower_motor_neuron_disease_with_childhood_onset|charcot-marie-tooth_disease_recessive_intermediate_c|distal_spinal_muscular_atrophy|hereditary_motor_neuron_disease|hereditary_spastic_paraplegia|inborn_genetic_diseases|juvenile_amyotrophic_lateral_sclerosis|peripheral_neuropathy|spinal_muscular_atrophy,_facioscapulohumeral_type|testicular_atrophy
chr1	6528467	6528468	C	T	PLEKHG5	NM_001265592.1	1085	Ggc/Agc	p.Gly889Ser/c.2665G>A	21	1	1	0	0	protein_coding	missense	missense	MED	1	0.5625	1	0.38	1	0.305556	1	0.4	1	0.454545	1	0.404762	1	0.55	0.0746	1	benign	Autosomal_recessive_lower_motor_neuron_disease_with_childhood_onset|Charcot-Marie-Tooth_disease_recessive_intermediate_C|not_specified|not_provided	germline	MONDO:MONDO:0012608,MedGen:C1970211,OMIM:611067,Orphanet:ORPHA206580|MONDO:MONDO:0014154,MedGen:C3809309,OMIM:615376,Orphanet:ORPHA369867|MedGen:CN169374|MedGen:CN517202	None	autosomal_recessive_lower_motor_neuron_disease_with_childhood_onset|charcot-marie-tooth_disease_recessive_intermediate_c|distal_spinal_muscular_atrophy|hereditary_motor_neuron_disease|hereditary_spastic_paraplegia|inborn_genetic_diseases|juvenile_amyotrophic_lateral_sclerosis|peripheral_neuropathy|spinal_muscular_atrophy,_facioscapulohumeral_type|testicular_atrophy
chr1	6529187	6529188	C	T	PLEKHG5	NM_001265592.1	1085	gaG/gaA	p.Glu800Glu/c.2400G>A	20	1	1	0	0	protein_coding	synonymous	synonymous	LOW	1	0.666667	1	0.357143	1	0.5	1	0.416667	1	0.518519	1	0.347826	1	0.62069	0.2882	1	benign	Autosomal_recessive_lower_motor_neuron_disease_with_childhood_onset|Charcot-Marie-Tooth_disease_recessive_intermediate_C|Inborn_genetic_diseases|not_specified|not_provided	germline	MONDO:MONDO:0012608,MedGen:C1970211,OMIM:611067,Orphanet:ORPHA206580|MONDO:MONDO:0014154,MedGen:C3809309,OMIM:615376,Orphanet:ORPHA369867|MeSH:D030342,MedGen:C0950123|MedGen:CN169374|MedGen:CN517202	None	autosomal_recessive_lower_motor_neuron_disease_with_childhood_onset|charcot-marie-tooth_disease_recessive_intermediate_c|distal_spinal_muscular_atrophy|hereditary_motor_neuron_disease|hereditary_spastic_paraplegia|inborn_genetic_diseases|juvenile_amyotrophic_lateral_sclerosis|peripheral_neuropathy|spinal_muscular_atrophy,_facioscapulohumeral_type|testicular_atrophy
chr1	6529442	6529443	A	G	PLEKHG5	NM_001265592.1	1085	agT/agC	p.Ser746Ser/c.2238T>C	19	1	1	0	0	protein_coding	synonymous	synonymous	LOW	1	0.522727	1	0.40625	1	0.464286	1	0.571429	1	0.488889	1	0.441176	1	0.65	0.6778	1	benign	Autosomal_recessive_lower_motor_neuron_disease_with_childhood_onset|Charcot-Marie-Tooth_disease_recessive_intermediate_C|not_specified|not_provided	germline	MONDO:MONDO:0012608,MedGen:C1970211,OMIM:611067,Orphanet:ORPHA206580|MONDO:MONDO:0014154,MedGen:C3809309,OMIM:615376,Orphanet:ORPHA369867|MedGen:CN169374|MedGen:CN517202	None	autosomal_recessive_lower_motor_neuron_disease_with_childhood_onset|charcot-marie-tooth_disease_recessive_intermediate_c|distal_spinal_muscular_atrophy|hereditary_motor_neuron_disease|hereditary_spastic_paraplegia|inborn_genetic_diseases|juvenile_amyotrophic_lateral_sclerosis|peripheral_neuropathy|spinal_muscular_atrophy,_facioscapulohumeral_type|testicular_atrophy
chr1	6529747	6529748	G	T	PLEKHG5	NM_001265592.1	1085		c.2038-12C>A	17	0	0	1	1	protein_coding	splice_acceptor	splice_acceptor	HIGH	1	0.416667	1	0.666667	1	0.545455	1	0.48	1	0.590909	1	0.5	1	0.4	0.2163	1	benign	Autosomal_recessive_lower_motor_neuron_disease_with_childhood_onset|Charcot-Marie-Tooth_disease_recessive_intermediate_C|not_provided	germline	MONDO:MONDO:0012608,MedGen:C1970211,OMIM:611067,Orphanet:ORPHA206580|MONDO:MONDO:0014154,MedGen:C3809309,OMIM:615376,Orphanet:ORPHA369867|MedGen:CN517202	None	autosomal_recessive_lower_motor_neuron_disease_with_childhood_onset|charcot-marie-tooth_disease_recessive_intermediate_c|distal_spinal_muscular_atrophy|hereditary_motor_neuron_disease|hereditary_spastic_paraplegia|inborn_genetic_diseases|juvenile_amyotrophic_lateral_sclerosis|peripheral_neuropathy|spinal_muscular_atrophy,_facioscapulohumeral_type|testicular_atrophy
chr1	6530434	6530435	A	G	PLEKHG5	NM_001265592.1	1085		c.1918-20T>C	16	0	0	0	0	protein_coding	intron	intron	LOW	1	0.625	1	0.5	1	0.428571	1	0.333333	NA	NA	1	0.576923	1	0.421053	0.3563	1	benign	Autosomal_recessive_lower_motor_neuron_disease_with_childhood_onset|Charcot-Marie-Tooth_disease_recessive_intermediate_C|not_provided	germline	MONDO:MONDO:0012608,MedGen:C1970211,OMIM:611067,Orphanet:ORPHA206580|MONDO:MONDO:0014154,MedGen:C3809309,OMIM:615376,Orphanet:ORPHA369867|MedGen:CN517202	None	autosomal_recessive_lower_motor_neuron_disease_with_childhood_onset|charcot-marie-tooth_disease_recessive_intermediate_c|distal_spinal_muscular_atrophy|hereditary_motor_neuron_disease|hereditary_spastic_paraplegia|inborn_genetic_diseases|juvenile_amyotrophic_lateral_sclerosis|peripheral_neuropathy|spinal_muscular_atrophy,_facioscapulohumeral_type|testicular_atrophy
chr1	6530964	6530965	C	CG	PLEKHG5	NM_001265592.1	1085		c.1630-22dupC	14	0	0	0	0	protein_coding	intron	intron	LOW	2	1	NA	NA	2	1	2	1	2	1	NA	NA	2	1	1	1	benign	Autosomal_recessive_lower_motor_neuron_disease_with_childhood_onset|Charcot-Marie-Tooth_disease_recessive_intermediate_C|not_provided	germline	MONDO:MONDO:0012608,MedGen:C1970211,OMIM:611067,Orphanet:ORPHA206580|MONDO:MONDO:0014154,MedGen:C3809309,OMIM:615376,Orphanet:ORPHA369867|MedGen:CN517202	None	autosomal_recessive_lower_motor_neuron_disease_with_childhood_onset|charcot-marie-tooth_disease_recessive_intermediate_c|distal_spinal_muscular_atrophy|hereditary_motor_neuron_disease|hereditary_spastic_paraplegia|inborn_genetic_diseases|juvenile_amyotrophic_lateral_sclerosis|peripheral_neuropathy|spinal_muscular_atrophy,_facioscapulohumeral_type|testicular_atrophy
chr1	6531123	6531124	T	C	PLEKHG5	NM_001265592.1	1085	Atg/Gtg	p.Met519Val/c.1555A>G	14	1	1	0	0	protein_coding	missense	missense	MED	NA	NA	1	0.451613	1	0.551724	1	0.5	1	0.647059	1	0.307692	1	0.391304	0.102852	1	benign	Autosomal_recessive_lower_motor_neuron_disease_with_childhood_onset|Charcot-Marie-Tooth_disease_recessive_intermediate_C|not_provided	germline	MONDO:MONDO:0012608,MedGen:C1970211,OMIM:611067,Orphanet:ORPHA206580|MONDO:MONDO:0014154,MedGen:C3809309,OMIM:615376,Orphanet:ORPHA369867|MedGen:CN517202	None	autosomal_recessive_lower_motor_neuron_disease_with_childhood_onset|charcot-marie-tooth_disease_recessive_intermediate_c|distal_spinal_muscular_atrophy|hereditary_motor_neuron_disease|hereditary_spastic_paraplegia|inborn_genetic_diseases|juvenile_amyotrophic_lateral_sclerosis|peripheral_neuropathy|spinal_muscular_atrophy,_facioscapulohumeral_type|testicular_atrophy
chr1	6531649	6531650	C	T	PLEKHG5	NM_001265592.1	1085	ctG/ctA	p.Leu472Leu/c.1416G>A	13	1	1	0	0	protein_coding	synonymous	synonymous	LOW	1	0.516129	1	0.382353	1	0.6	1	0.419355	1	0.555556	1	0.48	1	0.375	0.0982	1	benign	Autosomal_recessive_lower_motor_neuron_disease_with_childhood_onset|Charcot-Marie-Tooth_disease_recessive_intermediate_C|not_provided	germline	MONDO:MONDO:0012608,MedGen:C1970211,OMIM:611067,Orphanet:ORPHA206580|MONDO:MONDO:0014154,MedGen:C3809309,OMIM:615376,Orphanet:ORPHA369867|MedGen:CN517202	None	autosomal_recessive_lower_motor_neuron_disease_with_childhood_onset|charcot-marie-tooth_disease_recessive_intermediate_c|distal_spinal_muscular_atrophy|hereditary_motor_neuron_disease|hereditary_spastic_paraplegia|inborn_genetic_diseases|juvenile_amyotrophic_lateral_sclerosis|peripheral_neuropathy|spinal_muscular_atrophy,_facioscapulohumeral_type|testicular_atrophy
chr1	6533392	6533393	G	C	PLEKHG5	NM_001265592.1	1085	aCt/aGt	p.Thr317Ser/c.950C>G	9	1	1	0	0	protein_coding	missense	missense	MED	1	0.380952	1	0.583333	1	0.622222	1	0.485714	1	0.612903	1	0.552632	1	0.272727	0.7421	1	benign	Autosomal_recessive_lower_motor_neuron_disease_with_childhood_onset|Charcot-Marie-Tooth_disease_recessive_intermediate_C|not_specified|not_provided	germline	MONDO:MONDO:0012608,MedGen:C1970211,OMIM:611067,Orphanet:ORPHA206580|MONDO:MONDO:0014154,MedGen:C3809309,OMIM:615376,Orphanet:ORPHA369867|MedGen:CN169374|MedGen:CN517202	None	autosomal_recessive_lower_motor_neuron_disease_with_childhood_onset|charcot-marie-tooth_disease_recessive_intermediate_c|distal_spinal_muscular_atrophy|hereditary_motor_neuron_disease|hereditary_spastic_paraplegia|inborn_genetic_diseases|juvenile_amyotrophic_lateral_sclerosis|peripheral_neuropathy|spinal_muscular_atrophy,_facioscapulohumeral_type|testicular_atrophy
chr1	6535047	6535048	A	G	PLEKHG5	NM_001265592.1	1085		c.539+59T>C	6	0	0	0	0	protein_coding	intron	intron	LOW	1	0.833333	NA	NA	1	0.583333	1	0.526316	1	0.666667	1	0.647059	NA	NA	0.3162	0	benign	not_provided	germline	MedGen:CN517202	None	autosomal_recessive_lower_motor_neuron_disease_with_childhood_onset|charcot-marie-tooth_disease_recessive_intermediate_c|distal_spinal_muscular_atrophy|hereditary_motor_neuron_disease|hereditary_spastic_paraplegia|inborn_genetic_diseases|juvenile_amyotrophic_lateral_sclerosis|peripheral_neuropathy|spinal_muscular_atrophy,_facioscapulohumeral_type|testicular_atrophy
chr1	6545389	6545390	A	T	PLEKHG5	NM_001265593.1	1075	gaT/gaA	p.Asp38Glu/c.114T>A	1	1	1	0	0	protein_coding	missense	missense	MED	NA	NA	NA	NA	NA	NA	NA	NA	1	0.5625	NA	NA	1	0.5625	0.602564	0	benign	not_specified	germline	MedGen:CN169374	None	autosomal_recessive_lower_motor_neuron_disease_with_childhood_onset|charcot-marie-tooth_disease_recessive_intermediate_c|distal_spinal_muscular_atrophy|hereditary_motor_neuron_disease|hereditary_spastic_paraplegia|inborn_genetic_diseases|juvenile_amyotrophic_lateral_sclerosis|peripheral_neuropathy|spinal_muscular_atrophy,_facioscapulohumeral_type|testicular_atrophy
chr1	6557008	6557009	A	C	PLEKHG5	NM_001265592.1	1085		c.73+10T>G	1	0	0	1	1	protein_coding	splice_donor	splice_donor	HIGH	1	0.693878	1	0.538462	1	0.6	1	0.325581	1	0.512195	1	0.555556	1	0.589744	0.6982	0	benign	not_specified	germline	MedGen:CN169374	None	autosomal_recessive_lower_motor_neuron_disease_with_childhood_onset|charcot-marie-tooth_disease_recessive_intermediate_c|distal_spinal_muscular_atrophy|hereditary_motor_neuron_disease|hereditary_spastic_paraplegia|inborn_genetic_diseases|juvenile_amyotrophic_lateral_sclerosis|peripheral_neuropathy|spinal_muscular_atrophy,_facioscapulohumeral_type|testicular_atrophy
chr1	6579606	6579607	C	T	PLEKHG5	NM_198681.3	1083	36	c.-36G>A	1	1	0	0	0	protein_coding	5_prime_UTR	5_prime_UTR	LOW	NA	NA	2	1	2	1	2	1	2	1	2	1	2	1	0.934388	1	benign	Autosomal_recessive_lower_motor_neuron_disease_with_childhood_onset|Charcot-Marie-Tooth_disease_recessive_intermediate_C|not_specified	germline	MONDO:MONDO:0012608,MedGen:C1970211,OMIM:611067,Orphanet:ORPHA206580|MONDO:MONDO:0014154,MedGen:C3809309,OMIM:615376,Orphanet:ORPHA369867|MedGen:CN169374	None	autosomal_recessive_lower_motor_neuron_disease_with_childhood_onset|charcot-marie-tooth_disease_recessive_intermediate_c|distal_spinal_muscular_atrophy|hereditary_motor_neuron_disease|hereditary_spastic_paraplegia|inborn_genetic_diseases|juvenile_amyotrophic_lateral_sclerosis|peripheral_neuropathy|spinal_muscular_atrophy,_facioscapulohumeral_type|testicular_atrophy
chr1	6586069	6586070	C	T	NOL9	NM_024654.4	702		c.1960-7G>A	11	0	0	1	1	protein_coding	splice_acceptor	splice_acceptor	HIGH	2	1	2	1	2	1	2	1	2	1	2	1	NA	NA	1	0	None	None	None	None	None	inborn_genetic_diseases
chr1	6614390	6614391	A	C	NOL9	NM_024654.4	702	Tcc/Gcc	p.Ser58Ala/c.172T>G	1	1	1	0	0	protein_coding	missense	missense	MED	2	1	2	1	2	1	2	1	2	1	2	1	2	1	0.9969	0	None	None	None	None	None	inborn_genetic_diseases
chr1	6614414	6614415	A	G	NOL9	NM_024654.4	702	Tgg/Cgg	p.Trp50Arg/c.148T>C	1	1	1	0	0	protein_coding	missense	missense	MED	2	1	2	1	2	1	2	1	NA	NA	2	1	2	1	1	0	None	None	None	None	None	inborn_genetic_diseases
chr1	6614534	6614535	G	A	NOL9	NM_024654.4	702	Cgg/Tgg	p.Arg10Trp/c.28C>T	1	1	1	0	0	protein_coding	missense	missense	MED	2	1	2	1	2	1	2	1	2	1	2	1	2	1	0.925515	0	None	None	None	None	None	inborn_genetic_diseases
chr1	6615689	6615690	A	G	TAS1R1	NM_138697.3	841		c.191+66A>G	1	0	0	0	0	protein_coding	intron	intron	LOW	NA	NA	2	1	2	1	2	1	2	1	NA	NA	NA	NA	0.8648	0	None	None	None	None	None	inborn_genetic_diseases
chr1	6615694	6615695	C	T	TAS1R1	NM_138697.3	841		c.191+71C>T	1	0	0	0	0	protein_coding	intron	intron	LOW	NA	NA	NA	NA	2	1	NA	NA	2	1	NA	NA	NA	NA	0.8618	0	None	None	None	None	None	inborn_genetic_diseases
chr1	6631318	6631319	G	A	TAS1R1	NM_138697.3	841		c.498+44G>A	2	0	0	0	0	protein_coding	intron	intron	LOW	2	1	2	1	2	1	2	1	2	1	2	1	2	1	0.987442	0	None	None	None	None	None	inborn_genetic_diseases
chr1	6635230	6635231	A	G	TAS1R1	NM_138697.3	841	Aag/Gag	p.Lys347Glu/c.1039A>G	3	1	1	0	0	protein_coding	missense	missense	MED	2	1	2	1	2	1	2	1	2	1	2	1	2	1	1	0	None	None	None	None	None	inborn_genetic_diseases
chr1	6635305	6635306	G	A	TAS1R1	NM_138697.3	841	Gca/Aca	p.Ala372Thr/c.1114G>A	3	1	1	0	0	protein_coding	missense	missense	MED	1	0.475	1	0.391304	1	0.477273	1	0.613636	1	0.285714	1	0.54902	1	0.439024	0.3204	0	None	None	None	None	None	inborn_genetic_diseases
chr1	6636460	6636461	C	T	TAS1R1	NM_138697.3	841		c.1261-14C>T	3	0	0	0	0	protein_coding	intron	intron	LOW	2	1	2	1	2	1	2	1	2	1	2	1	2	1	0.570306	0	None	None	None	None	None	inborn_genetic_diseases
chr1	6679847	6679848	C	T	PHF13	NM_153812.2	300		c.142-15C>T	2	0	0	0	0	protein_coding	intron	intron	LOW	1	0.4375	1	0.682927	1	0.488372	1	0.730769	1	0.5	1	0.371429	1	0.514286	0.3539	0	None	None	None	None	None	inborn_genetic_diseases
chr1	6681743	6681744	C	T	PHF13	NM_153812.2	300	47	c.*47C>T	4	1	0	0	0	protein_coding	3_prime_UTR	3_prime_UTR	LOW	1	0.5	1	0.392857	1	0.4	1	0.692308	1	0.3	NA	NA	1	0.52	0.8067	0	None	None	None	None	None	inborn_genetic_diseases
chr1	6692836	6692837	C	T	THAP3	NM_001195753.1	239		c.439-19C>T	5	0	0	0	0	protein_coding	intron	intron	LOW	1	0.458333	1	0.510204	1	0.4	1	0.435897	1	0.421053	1	0.489362	1	0.44898	0.0779328	0	None	None	None	None	None	inborn_genetic_diseases
chr1	6695801	6695802	A	G	DNAJC11	NM_018198.3	559		c.1655-42T>C	15	0	0	0	0	protein_coding	intron	intron	LOW	1	0.5	1	0.710526	1	0.771429	1	0.642857	1	0.657143	NA	NA	1	0.487805	0.7955	0	None	None	None	None	None	inborn_genetic_diseases
chr1	6704634	6704635	A	G	DNAJC11	NM_018198.3	559	ggT/ggC	p.Gly360Gly/c.1080T>C	10	1	1	0	0	protein_coding	synonymous	synonymous	LOW	1	0.441176	1	0.42029	1	0.513514	1	0.571429	1	0.510638	1	0.64	1	0.45098	0.965538	0	None	None	None	None	None	inborn_genetic_diseases
chr1	6845563	6845564	G	A	CAMTA1	NM_015215.3	1673	27	c.-27G>A	1	1	0	0	0	protein_coding	5_prime_UTR	5_prime_UTR	LOW	1	0.666667	1	0.6	1	0.592593	1	0.5	1	0.416667	1	0.578947	1	0.576923	0.137955	0	None	None	None	None	None	developmental_disorder|inborn_genetic_diseases|intellectual_disability|intellectual_disability,_x-linked_syndromic,_turner_type|neurodevelopmental_abnormality|neurodevelopmental_disorder|nonprogressive_cerebellar_atxia_with_intellectual_disability|see_cases|seizure
chr1	6866977	6866978	G	A	CAMTA1	NM_015215.3	1673		c.46-13263G>A	1	0	0	0	0	protein_coding	intron	intron	LOW	NA	NA	NA	NA	1	0.545455	NA	NA	NA	NA	NA	NA	NA	NA	0.6354	0	None	None	None	None	None	developmental_disorder|inborn_genetic_diseases|intellectual_disability|intellectual_disability,_x-linked_syndromic,_turner_type|neurodevelopmental_abnormality|neurodevelopmental_disorder|nonprogressive_cerebellar_atxia_with_intellectual_disability|see_cases|seizure
chr1	7527995	7527996	T	C	CAMTA1	NM_015215.3	1673		c.510+35T>C	6	0	0	0	0	protein_coding	intron	intron	LOW	2	1	2	1	2	1	2	1	2	1	2	1	2	1	0.673627	1	benign	Nonprogressive_cerebellar_atxia_with_intellectual_disability	germline	MONDO:MONDO:0013886,MedGen:C3553661,OMIM:614756,Orphanet:ORPHA314647	None	developmental_disorder|inborn_genetic_diseases|intellectual_disability|intellectual_disability,_x-linked_syndromic,_turner_type|neurodevelopmental_abnormality|neurodevelopmental_disorder|nonprogressive_cerebellar_atxia_with_intellectual_disability|see_cases|seizure
chr1	7723956	7723957	G	A	CAMTA1	NM_015215.3	1673	tcG/tcA	p.Ser450Ser/c.1350G>A	9	1	1	0	0	protein_coding	synonymous	synonymous	LOW	1	0.647059	1	0.434783	1	0.387097	1	0.634615	1	0.433333	1	0.492063	1	0.351351	0.50402	0	benign	not_specified|not_provided	germline	MedGen:CN169374|MedGen:CN517202	None	developmental_disorder|inborn_genetic_diseases|intellectual_disability|intellectual_disability,_x-linked_syndromic,_turner_type|neurodevelopmental_abnormality|neurodevelopmental_disorder|nonprogressive_cerebellar_atxia_with_intellectual_disability|see_cases|seizure
chr1	7725283	7725284	C	A	CAMTA1	NM_015215.3	1673		c.2652+25C>A	9	0	0	0	0	protein_coding	intron	intron	LOW	1	0.363636	1	0.4	1	0.571429	1	0.478261	NA	NA	NA	NA	1	0.5	0.402769	0	None	None	None	None	None	developmental_disorder|inborn_genetic_diseases|intellectual_disability|intellectual_disability,_x-linked_syndromic,_turner_type|neurodevelopmental_abnormality|neurodevelopmental_disorder|nonprogressive_cerebellar_atxia_with_intellectual_disability|see_cases|seizure
chr1	7737798	7737799	A	G	CAMTA1	NM_015215.3	1673		c.2914+6A>G	11	0	0	1	1	protein_coding	splice_donor	splice_donor	HIGH	2	1	2	1	2	1	2	1	2	1	2	1	2	1	0.6587	1	benign	Nonprogressive_cerebellar_atxia_with_intellectual_disability|not_provided	germline	MONDO:MONDO:0013886,MedGen:C3553661,OMIM:614756,Orphanet:ORPHA314647|MedGen:CN517202	None	developmental_disorder|inborn_genetic_diseases|intellectual_disability|intellectual_disability,_x-linked_syndromic,_turner_type|neurodevelopmental_abnormality|neurodevelopmental_disorder|nonprogressive_cerebellar_atxia_with_intellectual_disability|see_cases|seizure
chr1	7796640	7796641	A	G	CAMTA1	NM_015215.3	1673		c.3263+41A>G	13	0	0	0	0	protein_coding	intron	intron	LOW	1	0.578947	1	0.529412	1	0.608696	NA	NA	1	0.5	1	0.6	NA	NA	0.715425	0	None	None	None	None	None	developmental_disorder|inborn_genetic_diseases|intellectual_disability|intellectual_disability,_x-linked_syndromic,_turner_type|neurodevelopmental_abnormality|neurodevelopmental_disorder|nonprogressive_cerebellar_atxia_with_intellectual_disability|see_cases|seizure
chr1	7807896	7807897	A	G	CAMTA1	NM_015215.3	1673		c.4689+56A>G	19	0	0	0	0	protein_coding	intron	intron	LOW	2	1	2	1	2	1	2	1	2	1	2	1	2	1	0.7767	1	benign	Nonprogressive_cerebellar_atxia_with_intellectual_disability	germline	MONDO:MONDO:0013886,MedGen:C3553661,OMIM:614756,Orphanet:ORPHA314647	None	developmental_disorder|inborn_genetic_diseases|intellectual_disability|intellectual_disability,_x-linked_syndromic,_turner_type|neurodevelopmental_abnormality|neurodevelopmental_disorder|nonprogressive_cerebellar_atxia_with_intellectual_disability|see_cases|seizure
chr1	7809727	7809728	C	CT	CAMTA1	NM_015215.3	1673		c.4690-1531_4690-1530insT	19	0	0	0	0	protein_coding	intron	intron	LOW	NA	NA	NA	NA	NA	NA	NA	NA	NA	NA	1	0.730769	NA	NA	0.7046	0	None	None	None	None	None	developmental_disorder|inborn_genetic_diseases|intellectual_disability|intellectual_disability,_x-linked_syndromic,_turner_type|neurodevelopmental_abnormality|neurodevelopmental_disorder|nonprogressive_cerebellar_atxia_with_intellectual_disability|see_cases|seizure
chr1	7811214	7811215	A	G	CAMTA1	NM_015215.3	1673		c.4690-44A>G	19	0	0	0	0	protein_coding	intron	intron	LOW	NA	NA	NA	NA	NA	NA	NA	NA	NA	NA	2	1	NA	NA	0.789986	1	benign	Nonprogressive_cerebellar_atxia_with_intellectual_disability	germline	MONDO:MONDO:0013886,MedGen:C3553661,OMIM:614756,Orphanet:ORPHA314647	None	developmental_disorder|inborn_genetic_diseases|intellectual_disability|intellectual_disability,_x-linked_syndromic,_turner_type|neurodevelopmental_abnormality|neurodevelopmental_disorder|nonprogressive_cerebellar_atxia_with_intellectual_disability|see_cases|seizure
chr1	7812397	7812398	A	G	CAMTA1	NM_015215.3	1673		c.4884-121A>G	20	0	0	0	0	protein_coding	intron	intron	LOW	NA	NA	NA	NA	NA	NA	NA	NA	NA	NA	2	1	NA	NA	0.7882	1	benign	Nonprogressive_cerebellar_atxia_with_intellectual_disability	germline	MONDO:MONDO:0013886,MedGen:C3553661,OMIM:614756,Orphanet:ORPHA314647	None	developmental_disorder|inborn_genetic_diseases|intellectual_disability|intellectual_disability,_x-linked_syndromic,_turner_type|neurodevelopmental_abnormality|neurodevelopmental_disorder|nonprogressive_cerebellar_atxia_with_intellectual_disability|see_cases|seizure
chr1	7833484	7833485	G	A	VAMP3	NM_004781.3	100		c.3-17G>A	1	0	0	0	0	protein_coding	intron	intron	LOW	1	0.333333	1	0.386364	1	0.393939	1	0.473684	1	0.487179	1	0.5	1	0.416667	0.2932	0	None	None	None	None	None	inborn_genetic_diseases
chr1	7845694	7845695	T	C	PER3	NM_001289862.1	1210		c.274+49T>C	3	0	0	0	0	protein_coding	intron	intron	LOW	1	0.538462	NA	NA	NA	NA	1	0.6	1	0.666667	NA	NA	1	0.615385	0.849747	0	None	None	None	None	None	advanced_sleep_phase_syndrome_3|inborn_genetic_diseases|see_cases
chr1	7861152	7861153	C	CT	PER3	NM_001289862.1	1210		c.794-20_794-19insT	7	0	0	0	0	protein_coding	intron	intron	LOW	2	1	2	1	2	1	2	1	2	1	2	0.98	2	0.9375	0.608001	0	None	None	None	None	None	advanced_sleep_phase_syndrome_3|inborn_genetic_diseases|see_cases
chr1	7869914	7869915	G	C	PER3	NM_001289862.1	1210		c.1243-38G>C	11	0	0	0	0	protein_coding	intron	intron	LOW	NA	NA	2	1	2	1	NA	NA	2	1	2	1	2	1	1	0	None	None	None	None	None	advanced_sleep_phase_syndrome_3|inborn_genetic_diseases|see_cases
chr1	7870047	7870048	T	C	PER3	NM_001289862.1	1210	agT/agC	p.Ser446Ser/c.1338T>C	12	1	1	0	0	protein_coding	synonymous	synonymous	LOW	2	1	2	1	2	1	2	1	2	1	2	1	2	1	0.972	0	None	None	None	None	None	advanced_sleep_phase_syndrome_3|inborn_genetic_diseases|see_cases
chr1	7880468	7880469	A	G	PER3	NM_001289862.1	1210		c.1784-58A>G	15	0	0	0	0	protein_coding	intron	intron	LOW	2	1	NA	NA	2	1	2	1	2	1	2	1	NA	NA	0.7075	0	None	None	None	None	None	advanced_sleep_phase_syndrome_3|inborn_genetic_diseases|see_cases
chr1	7880682	7880683	T	G	PER3	NM_001289862.1	1210	gTc/gGc	p.Val647Gly/c.1940T>G	16	1	1	0	0	protein_coding	missense	missense	MED	1	0.488372	1	0.444444	1	0.62963	1	0.566667	NA	NA	1	0.575758	1	0.485714	0.2133	0	None	None	None	None	None	advanced_sleep_phase_syndrome_3|inborn_genetic_diseases|see_cases
chr1	7887492	7887493	T	C	PER3	NM_001289862.1	1210	cTg/cCg	p.Leu835Pro/c.2504T>C	18	1	1	0	0	protein_coding	missense	missense	MED	2	1	2	1	2	1	2	1	2	1	2	1	2	1	1	0	None	None	None	None	None	advanced_sleep_phase_syndrome_3|inborn_genetic_diseases|see_cases
chr1	7889803	7889804	C	G	PER3	NM_001289862.1	1210		c.2887-90C>G	18	0	0	0	0	protein_coding	intron	intron	LOW	1	0.583333	1	0.37931	1	0.7	NA	NA	1	0.363636	1	0.5	1	0.419355	0.8522	0	None	None	None	None	None	advanced_sleep_phase_syndrome_3|inborn_genetic_diseases|see_cases
chr1	7890063	7890064	A	G	PER3	NM_001289861.1	1191		c.3002-2A>G	19	0	0	1	1	protein_coding	splice_acceptor	splice_acceptor	HIGH	1	0.666667	1	0.661538	1	0.6375	1	0.632653	1	0.666667	1	0.622642	1	0.644068	0.3292	0	None	None	None	None	None	advanced_sleep_phase_syndrome_3|inborn_genetic_diseases|see_cases
chr1	7890116	7890117	T	C	PER3	NM_001289862.1	1210	aTg/aCg	p.Met1037Thr/c.3110T>C	19	1	1	0	0	protein_coding	missense	missense	MED	1	0.506024	1	0.56044	1	0.579545	1	0.517241	1	0.492537	1	0.589041	1	0.480519	0.295233	0	None	None	None	None	None	advanced_sleep_phase_syndrome_3|inborn_genetic_diseases|see_cases
chr1	7890263	7890264	A	G	PER3	NM_001289862.1	1210		c.3214+43A>G	19	0	0	0	0	protein_coding	intron	intron	LOW	1	0.583333	1	0.566038	1	0.454545	1	0.421053	1	0.703704	1	0.585366	1	0.633333	0.859731	0	None	None	None	None	None	advanced_sleep_phase_syndrome_3|inborn_genetic_diseases|see_cases
chr1	7897132	7897133	A	G	PER3	NM_001289862.1	1210	cAt/cGt	p.His1158Arg/c.3473A>G	21	1	1	0	0	protein_coding	missense	missense	MED	1	0.403846	1	0.5	1	0.390244	1	0.542373	1	0.5	1	0.297872	1	0.625	0.2133	0	None	None	None	None	None	advanced_sleep_phase_syndrome_3|inborn_genetic_diseases|see_cases
chr1	7906858	7906859	T	TAAGA	PER3	NM_001289862.1	1210	1620	c.*4044_*4045insAAGA		0	0	0	0	protein_coding	downstream_gene	downstream_gene	LOW	1	0.552632	1	0.514286	1	0.478261	1	0.675676	1	0.5	1	0.529412	1	0.393939	0.2118	0	None	None	None	None	None	advanced_sleep_phase_syndrome_3|inborn_genetic_diseases|see_cases
chr1	7906913	7906914	T	C	PER3	NM_001289862.1	1210	1674	c.*4099T>C		0	0	0	0	protein_coding	downstream_gene	downstream_gene	LOW	NA	NA	1	0.727273	1	0.545455	NA	NA	NA	NA	1	0.666667	1	0.461538	0.2822	0	None	None	None	None	None	advanced_sleep_phase_syndrome_3|inborn_genetic_diseases|see_cases
chr1	7913429	7913430	G	A	UTS2	NM_021995.2	139	aCg/aTg	p.Thr21Met/c.62C>T	1	1	1	0	0	protein_coding	missense	missense	MED	NA	NA	1	0.5	NA	NA	NA	NA	1	0.769231	1	0.533333	1	0.518519	0.6339	0	None	None	None	None	None	inborn_genetic_diseases
chr1	8021739	8021740	G	A	PARK7	NM_001123377.1	189	1106	c.-79G>A	1	1	0	0	0	protein_coding	5_prime_UTR	5_prime_UTR	LOW	1	0.565217	1	0.416667	1	0.535714	1	0.36	NA	NA	1	0.655172	1	0.428571	0.3563	0	benign/likely_benign	Parkinson_Disease,_Recessive|not_provided	germline	MedGen:CN239372|MedGen:CN517202	None	amyotrophic_lateral_sclerosis-parkinsonism-dementia_complex|autosomal_recessive_early-onset_parkinson_disease_7|inborn_genetic_diseases|motor_neuron_disease|parkinson_disease,_juvenile|parkinson_disease,_recessive|parkinson_disease,_autosomal_recessive_early-onset,_digenic,_pink1/dj1|parkinson_disease,_late-onset|renal_cysts_and_diabetes_syndrome|young-onset_parkinson_disease
chr1	8021777	8021778	T	C	PARK7	NM_001123377.1	189	1068	c.-41T>C	1	1	0	0	0	protein_coding	5_prime_UTR	5_prime_UTR	LOW	2	1	2	1	2	1	2	1	2	1	2	1	2	1	0.8797	1	benign	Autosomal_recessive_early-onset_Parkinson_disease_7	germline	MONDO:MONDO:0011658,MedGen:C1853445,OMIM:606324	None	amyotrophic_lateral_sclerosis-parkinsonism-dementia_complex|autosomal_recessive_early-onset_parkinson_disease_7|inborn_genetic_diseases|motor_neuron_disease|parkinson_disease,_juvenile|parkinson_disease,_recessive|parkinson_disease,_autosomal_recessive_early-onset,_digenic,_pink1/dj1|parkinson_disease,_late-onset|renal_cysts_and_diabetes_syndrome|young-onset_parkinson_disease
chr1	8022771	8022774	CAG	C	PARK7	NM_001123377.1	189		c.-23-50_-23-49delAG	1	0	0	0	0	protein_coding	intron	intron	LOW	1	0.5	1	0.411765	1	0.333333	1	0.571429	1	0.666667	1	0.5	1	0.466667	0.2663	0	benign	not_provided	germline	MedGen:CN517202	None	amyotrophic_lateral_sclerosis-parkinsonism-dementia_complex|autosomal_recessive_early-onset_parkinson_disease_7|inborn_genetic_diseases|motor_neuron_disease|parkinson_disease,_juvenile|parkinson_disease,_recessive|parkinson_disease,_autosomal_recessive_early-onset,_digenic,_pink1/dj1|parkinson_disease,_late-onset|renal_cysts_and_diabetes_syndrome|young-onset_parkinson_disease
chr1	8022799	8022800	C	CT	PARK7	NM_001123377.1	189		c.-23-23_-23-22insT	1	0	0	0	0	protein_coding	intron	intron	LOW	1	0.4	NA	NA	NA	NA	NA	NA	NA	NA	NA	NA	NA	NA	0.117293	0	benign	not_provided	germline	MedGen:CN517202	None	amyotrophic_lateral_sclerosis-parkinsonism-dementia_complex|autosomal_recessive_early-onset_parkinson_disease_7|inborn_genetic_diseases|motor_neuron_disease|parkinson_disease,_juvenile|parkinson_disease,_recessive|parkinson_disease,_autosomal_recessive_early-onset,_digenic,_pink1/dj1|parkinson_disease,_late-onset|renal_cysts_and_diabetes_syndrome|young-onset_parkinson_disease
chr1	8022799	8022801	CT	C	PARK7	NM_001123377.1	189		c.-23-22delT	1	0	0	0	0	protein_coding	intron	intron	LOW	NA	NA	NA	NA	1	0.363636	NA	NA	1	0.458333	NA	NA	NA	NA	0.399128	0	benign	not_provided	germline	MedGen:CN517202	None	amyotrophic_lateral_sclerosis-parkinsonism-dementia_complex|autosomal_recessive_early-onset_parkinson_disease_7|inborn_genetic_diseases|motor_neuron_disease|parkinson_disease,_juvenile|parkinson_disease,_recessive|parkinson_disease,_autosomal_recessive_early-onset,_digenic,_pink1/dj1|parkinson_disease,_late-onset|renal_cysts_and_diabetes_syndrome|young-onset_parkinson_disease
chr1	8029493	8029494	T	G	PARK7	NM_001123377.1	189		c.252+30T>G	4	0	0	0	0	protein_coding	intron	intron	LOW	1	0.724138	1	0.638889	1	0.642857	1	0.576923	1	0.727273	1	0.772727	1	0.615385	0.65409	0	benign	not_provided	germline	MedGen:CN517202	None	amyotrophic_lateral_sclerosis-parkinsonism-dementia_complex|autosomal_recessive_early-onset_parkinson_disease_7|inborn_genetic_diseases|motor_neuron_disease|parkinson_disease,_juvenile|parkinson_disease,_recessive|parkinson_disease,_autosomal_recessive_early-onset,_digenic,_pink1/dj1|parkinson_disease,_late-onset|renal_cysts_and_diabetes_syndrome|young-onset_parkinson_disease
chr1	8029499	8029500	T	TG	PARK7	NM_001123377.1	189		c.252+36_252+37insG	4	0	0	0	0	protein_coding	intron	intron	LOW	NA	NA	NA	NA	1	0.3	NA	NA	NA	NA	NA	NA	NA	NA	0.037931	0	likely_benign	not_provided	germline	MedGen:CN517202	None	amyotrophic_lateral_sclerosis-parkinsonism-dementia_complex|autosomal_recessive_early-onset_parkinson_disease_7|inborn_genetic_diseases|motor_neuron_disease|parkinson_disease,_juvenile|parkinson_disease,_recessive|parkinson_disease,_autosomal_recessive_early-onset,_digenic,_pink1/dj1|parkinson_disease,_late-onset|renal_cysts_and_diabetes_syndrome|young-onset_parkinson_disease
chr1	8029508	8029509	G	A	PARK7	NM_001123377.1	189		c.252+45G>A	4	0	0	0	0	protein_coding	intron	intron	LOW	NA	NA	1	0.76	1	0.631579	1	0.692308	NA	NA	NA	NA	1	0.625	0.6508	0	benign	not_provided	germline	MedGen:CN517202	None	amyotrophic_lateral_sclerosis-parkinsonism-dementia_complex|autosomal_recessive_early-onset_parkinson_disease_7|inborn_genetic_diseases|motor_neuron_disease|parkinson_disease,_juvenile|parkinson_disease,_recessive|parkinson_disease,_autosomal_recessive_early-onset,_digenic,_pink1/dj1|parkinson_disease,_late-onset|renal_cysts_and_diabetes_syndrome|young-onset_parkinson_disease
chr1	8029509	8029510	G	A	PARK7	NM_001123377.1	189		c.252+46G>A	4	0	0	0	0	protein_coding	intron	intron	LOW	NA	NA	1	0.769231	1	0.666667	1	0.692308	NA	NA	NA	NA	1	0.625	0.8389	0	benign	not_provided	germline	MedGen:CN517202	None	amyotrophic_lateral_sclerosis-parkinsonism-dementia_complex|autosomal_recessive_early-onset_parkinson_disease_7|inborn_genetic_diseases|motor_neuron_disease|parkinson_disease,_juvenile|parkinson_disease,_recessive|parkinson_disease,_autosomal_recessive_early-onset,_digenic,_pink1/dj1|parkinson_disease,_late-onset|renal_cysts_and_diabetes_syndrome|young-onset_parkinson_disease
chr1	8064577	8064578	A	G	None		None		n.8064578A>G		0	0	0	0		intergenic	intergenic	LOW	1	0.448276	1	0.413793	1	0.364865	1	0.431373	1	0.430769	1	0.592593	1	0.586207	0.566667	0	None	None	None	None	None	None
chr1	8384267	8384268	T	C	SLC45A1	NM_001080397.2	782		c.79-98T>C	1	0	0	0	0	protein_coding	intron	intron	LOW	2	1	NA	NA	NA	NA	NA	NA	NA	NA	NA	NA	NA	NA	1	0	None	None	None	None	None	inborn_genetic_diseases|intellectual_developmental_disorder_with_neuropsychiatric_features|intellectual_disability|seizure
chr1	8390494	8390495	A	G	SLC45A1	NM_001080397.2	782	ccA/ccG	p.Pro348Pro/c.1044A>G	5	1	1	0	0	protein_coding	synonymous	synonymous	LOW	2	1	NA	NA	2	1	2	1	2	1	2	1	2	1	0.854553	1	benign	Intellectual_developmental_disorder_with_neuropsychiatric_features|not_provided	germline	MONDO:MONDO:0044322,MedGen:C4479636,OMIM:617532|MedGen:CN517202	None	inborn_genetic_diseases|intellectual_developmental_disorder_with_neuropsychiatric_features|intellectual_disability|seizure
chr1	8395440	8395441	T	C	SLC45A1	NM_001080397.2	782		c.1546-56T>C	5	0	0	0	0	protein_coding	intron	intron	LOW	NA	NA	NA	NA	NA	NA	NA	NA	1	0.7	NA	NA	NA	NA	0.5785	0	None	None	None	None	None	inborn_genetic_diseases|intellectual_developmental_disorder_with_neuropsychiatric_features|intellectual_disability|seizure
chr1	8404092	8404093	C	T	SLC45A1	NM_001080397.2	782	20	c.*20C>T	9	1	0	0	0	protein_coding	3_prime_UTR	3_prime_UTR	LOW	1	0.565217	1	0.6	1	0.538462	1	0.545455	NA	NA	1	0.727273	1	0.636364	0.3062	0	benign	not_provided	germline	MedGen:CN517202	None	inborn_genetic_diseases|intellectual_developmental_disorder_with_neuropsychiatric_features|intellectual_disability|seizure
chr1	8415417	8415418	G	A	RERE	NM_001042681.1	1566		c.4667+61C>T	22	0	0	0	0	protein_coding	intron	intron	LOW	1	0.5	1	0.272727	1	0.8	NA	NA	1	0.6	NA	NA	1	0.55	0.3609	0	None	None	None	None	None	autism|autism_spectrum_disorder|charge_association|cerebral_visual_impairment_and_intellectual_disability|developmental_disorder|global_developmental_delay|inborn_genetic_diseases|intellectual_disability|neurodevelopmental_disorder_with_or_without_anomalies_of_the_brain,_eye,_or_heart|see_cases
chr1	8418643	8418644	C	A	RERE	NM_001042681.1	1566	cgG/cgT	p.Arg1317Arg/c.3951G>T	20	1	1	0	0	protein_coding	synonymous	synonymous	LOW	1	0.392857	1	0.418605	1	0.456522	1	0.619048	1	0.5	1	0.454545	1	0.268293	0.8978	1	benign	Neurodevelopmental_disorder_with_or_without_anomalies_of_the_brain,_eye,_or_heart|not_provided	germline	MONDO:MONDO:0014857,MedGen:C4310772,OMIM:616975,Orphanet:ORPHA494344|MedGen:CN517202	None	autism|autism_spectrum_disorder|charge_association|cerebral_visual_impairment_and_intellectual_disability|developmental_disorder|global_developmental_delay|inborn_genetic_diseases|intellectual_disability|neurodevelopmental_disorder_with_or_without_anomalies_of_the_brain,_eye,_or_heart|see_cases
chr1	8418649	8418650	T	C	RERE	NM_001042681.1	1566	cgA/cgG	p.Arg1315Arg/c.3945A>G	20	1	1	0	0	protein_coding	synonymous	synonymous	LOW	1	0.37931	1	0.454545	1	0.45	1	0.627907	1	0.5	1	0.444444	1	0.27907	0.8998	1	benign	Neurodevelopmental_disorder_with_or_without_anomalies_of_the_brain,_eye,_or_heart|not_provided	germline	MONDO:MONDO:0014857,MedGen:C4310772,OMIM:616975,Orphanet:ORPHA494344|MedGen:CN517202	None	autism|autism_spectrum_disorder|charge_association|cerebral_visual_impairment_and_intellectual_disability|developmental_disorder|global_developmental_delay|inborn_genetic_diseases|intellectual_disability|neurodevelopmental_disorder_with_or_without_anomalies_of_the_brain,_eye,_or_heart|see_cases
chr1	8419765	8419766	C	T	RERE	NM_001042681.1	1566		c.3618+58G>A	19	0	0	0	0	protein_coding	intron	intron	LOW	1	0.363636	1	0.529412	1	0.533333	1	0.388889	NA	NA	1	0.347826	NA	NA	0.3108	0	None	None	None	None	None	autism|autism_spectrum_disorder|charge_association|cerebral_visual_impairment_and_intellectual_disability|developmental_disorder|global_developmental_delay|inborn_genetic_diseases|intellectual_disability|neurodevelopmental_disorder_with_or_without_anomalies_of_the_brain,_eye,_or_heart|see_cases
chr1	8421202	8421203	T	C	RERE	NM_001042681.1	1566	ccA/ccG	p.Pro788Pro/c.2364A>G	18	1	1	0	0	protein_coding	synonymous	synonymous	LOW	1	0.6	1	0.333333	1	0.541667	1	0.555556	1	0.590909	1	0.62963	1	0.466667	0.9206	1	benign	Neurodevelopmental_disorder_with_or_without_anomalies_of_the_brain,_eye,_or_heart	germline	MONDO:MONDO:0014857,MedGen:C4310772,OMIM:616975,Orphanet:ORPHA494344	None	autism|autism_spectrum_disorder|charge_association|cerebral_visual_impairment_and_intellectual_disability|developmental_disorder|global_developmental_delay|inborn_genetic_diseases|intellectual_disability|neurodevelopmental_disorder_with_or_without_anomalies_of_the_brain,_eye,_or_heart|see_cases
chr1	8422675	8422676	T	C	RERE	NM_001042681.1	1566		c.1902+67A>G	16	0	0	0	0	protein_coding	intron	intron	LOW	NA	NA	NA	NA	1	0.538462	NA	NA	NA	NA	NA	NA	NA	NA	0.9196	0	None	None	None	None	None	autism|autism_spectrum_disorder|charge_association|cerebral_visual_impairment_and_intellectual_disability|developmental_disorder|global_developmental_delay|inborn_genetic_diseases|intellectual_disability|neurodevelopmental_disorder_with_or_without_anomalies_of_the_brain,_eye,_or_heart|see_cases
chr1	8425899	8425900	T	C	RERE	NM_001042681.1	1566	acA/acG	p.Thr473Thr/c.1419A>G	13	1	1	0	0	protein_coding	synonymous	synonymous	LOW	NA	NA	1	0.574468	1	0.47619	1	0.583333	1	0.545455	1	0.457143	1	0.333333	0.413	0	benign	not_provided	germline	MedGen:CN517202	None	autism|autism_spectrum_disorder|charge_association|cerebral_visual_impairment_and_intellectual_disability|developmental_disorder|global_developmental_delay|inborn_genetic_diseases|intellectual_disability|neurodevelopmental_disorder_with_or_without_anomalies_of_the_brain,_eye,_or_heart|see_cases
chr1	8526141	8526142	G	A	RERE	NM_001042681.1	1566		c.1105-59C>T	10	0	0	0	0	protein_coding	intron	intron	LOW	1	0.5	1	0.4	1	0.461538	1	0.478261	1	0.375	1	0.631579	1	0.5	0.8389	0	None	None	None	None	None	autism|autism_spectrum_disorder|charge_association|cerebral_visual_impairment_and_intellectual_disability|developmental_disorder|global_developmental_delay|inborn_genetic_diseases|intellectual_disability|neurodevelopmental_disorder_with_or_without_anomalies_of_the_brain,_eye,_or_heart|see_cases
chr1	8926284	8926285	A	AG	ENO1	NM_001428.3	434		c.667+52dupC	7	0	0	0	0	protein_coding	intron	intron	LOW	NA	NA	1	0.666667	1	0.5	NA	NA	NA	NA	1	0.6	NA	NA	0.5606	0	None	None	None	None	None	inborn_genetic_diseases
chr1	9009443	9009444	A	C	CA6	NM_001270500.1	313	Atg/Ctg	p.Met68Leu/c.202A>C	2	1	1	0	0	protein_coding	missense	missense	MED	1	0.477273	1	0.479167	1	0.536585	1	0.580645	1	0.615385	1	0.387755	1	0.62963	0.5598	0	None	None	None	None	None	inborn_genetic_diseases
chr1	9009450	9009451	G	C	CA6	NM_001270500.1	313	gGc/gCc	p.Gly70Ala/c.209G>C	2	1	1	0	0	protein_coding	missense	missense	MED	1	0.475	1	0.413043	1	0.513514	1	0.548387	1	0.6	1	0.395349	1	0.653846	0.177866	0	None	None	None	None	None	inborn_genetic_diseases
chr1	9009469	9009470	G	C	CA6	NM_001270500.1	313	ggG/ggC	p.Gly76Gly/c.228G>C	2	1	1	0	0	protein_coding	synonymous	synonymous	LOW	1	0.46875	1	0.461538	1	0.461538	1	0.724138	1	0.642857	1	0.363636	1	0.625	0.5946	0	None	None	None	None	None	inborn_genetic_diseases
chr1	9009546	9009547	C	A	CA6	NM_001270500.1	313		c.259+46C>A	2	0	0	0	0	protein_coding	intron	intron	LOW	NA	NA	1	0.5	NA	NA	NA	NA	NA	NA	NA	NA	NA	NA	0.2005	0	None	None	None	None	None	inborn_genetic_diseases
chr1	9011585	9011586	T	G	CA6	NM_001270500.1	313		c.259+2085T>G	2	0	0	0	0	protein_coding	intron	intron	LOW	2	1	2	1	2	1	2	1	2	1	2	1	2	1	0.71347	0	None	None	None	None	None	inborn_genetic_diseases
chr1	9011626	9011627	G	A	CA6	NM_001270500.1	313		c.259+2126G>A	2	0	0	0	0	protein_coding	intron	intron	LOW	1	0.543478	1	0.454545	1	0.414634	1	0.342105	1	0.653846	1	0.5	1	0.5	0.183922	0	None	None	None	None	None	inborn_genetic_diseases
chr1	9011721	9011722	G	T	CA6	NM_001270500.1	313		c.259+2221G>T	2	0	0	0	0	protein_coding	intron	intron	LOW	2	1	2	1	2	1	2	1	2	1	2	1	2	1	0.8253	0	None	None	None	None	None	inborn_genetic_diseases
chr1	9034420	9034421	G	A	CA6	NM_001270500.1	313	gGg/gAg	p.Gly287Glu/c.860G>A	8	1	1	0	0	protein_coding	missense	missense	MED	2	1	2	1	2	1	2	1	2	1	2	1	2	1	0.6815	0	None	None	None	None	None	inborn_genetic_diseases
chr1	9034597	9034598	A	G	CA6	NM_001215.3	308		c.845-83A>G	7	0	0	0	0	protein_coding	intron	intron	LOW	2	1	2	1	2	1	2	1	2	1	2	1	2	1	0.7798	0	None	None	None	None	None	inborn_genetic_diseases
chr1	9034814	9034815	C	CAGA	CA6	NM_001215.3	308	53	c.*52_*53insAGA	8	1	0	0	0	protein_coding	3_prime_UTR	3_prime_UTR	LOW	NA	NA	2	1	2	1	NA	NA	NA	NA	NA	NA	2	1	0.9523	0	None	None	None	None	None	inborn_genetic_diseases
chr1	9063601	9063602	G	C	SLC2A7	NM_207420.2	512		c.1321-25C>G	11	0	0	0	0	protein_coding	intron	intron	LOW	2	1	2	1	2	1	2	1	2	1	2	1	2	1	0.712066	0	None	None	None	None	None	inborn_genetic_diseases
chr1	9063645	9063646	T	C	SLC2A7	NM_207420.2	512		c.1321-69A>G	11	0	0	0	0	protein_coding	intron	intron	LOW	2	1	NA	NA	NA	NA	NA	NA	NA	NA	2	1	NA	NA	0.6429	0	None	None	None	None	None	inborn_genetic_diseases
chr1	9074931	9074932	G	A	SLC2A7	NM_207420.2	512		c.716-5C>T	6	0	0	1	1	protein_coding	splice_acceptor	splice_acceptor	HIGH	1	0.8	NA	NA	1	0.347826	NA	NA	1	0.428571	NA	NA	1	0.769231	0.659073	0	None	None	None	None	None	inborn_genetic_diseases
chr1	9084923	9084924	T	C	SLC2A7	NM_207420.2	512		c.150+111A>G	2	0	0	0	0	protein_coding	intron	intron	LOW	NA	NA	1	0.647059	NA	NA	NA	NA	NA	NA	NA	NA	1	0.583333	0.9563	0	None	None	None	None	None	inborn_genetic_diseases
chr1	9165684	9165685	G	A	GPR157	NM_024980.4	335	Cgc/Tgc	p.Arg218Cys/c.652C>T	3	1	1	0	0	protein_coding	missense	missense	MED	1	0.6	1	0.448276	NA	NA	1	0.606061	1	0.47619	1	0.555556	1	0.45	0.360629	0	None	None	None	None	None	inborn_genetic_diseases
chr1	9299946	9299947	T	G	H6PD	NM_001282587.1	802	108	c.-108T>G	1	1	0	0	0	protein_coding	5_prime_UTR	5_prime_UTR	LOW	NA	NA	NA	NA	1	0.733333	NA	NA	1	0.727273	NA	NA	1	0.545455	0.3998	0	None	None	None	None	None	cortisone_reductase_deficiency_1|inborn_genetic_diseases
chr1	9304977	9304986	CCCCAGGCA	C	H6PD	NM_001282587.1	802	tggcac/tgc	p.Trp8_His9delinsCys/c.24-5_26delCCCAGGCA	2	0	0	1	1	protein_coding	splice_acceptor	splice_acceptor	HIGH	NA	NA	1	0.454545	NA	NA	1	0.315789	1	0.529412	1	0.444444	1	0.411765	0.329285	0	benign	not_specified	germline	MedGen:CN169374	None	cortisone_reductase_deficiency_1|inborn_genetic_diseases
chr1	9307032	9307033	G	A	H6PD	NM_001282587.1	802	gcG/gcA	p.Ala223Ala/c.669G>A	3	1	1	0	0	protein_coding	synonymous	synonymous	LOW	1	0.392857	NA	NA	1	0.5	1	0.5	1	0.4	1	0.511628	1	0.545455	0.428237	0	benign	not_provided	germline	MedGen:CN517202	None	cortisone_reductase_deficiency_1|inborn_genetic_diseases
chr1	9307137	9307138	T	C	H6PD	NM_001282587.1	802	gcT/gcC	p.Ala258Ala/c.774T>C	3	1	1	0	0	protein_coding	synonymous	synonymous	LOW	1	0.551724	NA	NA	1	0.5	1	0.521739	1	0.368421	1	0.416667	1	0.6	0.446704	0	benign	not_provided	germline	MedGen:CN517202	None	cortisone_reductase_deficiency_1|inborn_genetic_diseases
chr1	9324570	9324571	T	C	H6PD	NM_001282587.1	802	taT/taC	p.Tyr684Tyr/c.2052T>C	5	1	1	0	0	protein_coding	synonymous	synonymous	LOW	1	0.291667	1	0.516129	1	0.375	1	0.45	1	0.410256	1	0.448276	1	0.558824	0.544414	0	benign	not_provided	germline	MedGen:CN517202	None	cortisone_reductase_deficiency_1|inborn_genetic_diseases
chr1	9324669	9324670	A	G	H6PD	NM_001282587.1	802	tcA/tcG	p.Ser717Ser/c.2151A>G	5	1	1	0	0	protein_coding	synonymous	synonymous	LOW	1	0.64	1	0.542857	1	0.355556	1	0.62963	1	0.4	1	0.555556	1	0.552632	0.543331	0	benign	not_provided	germline	MedGen:CN517202	None	cortisone_reductase_deficiency_1|inborn_genetic_diseases
chr1	9416345	9416346	C	T	SPSB1	NM_025106.3	273	ctC/ctT	p.Leu132Leu/c.396C>T	2	1	1	0	0	protein_coding	synonymous	synonymous	LOW	2	1	2	1	2	1	2	1	2	1	2	1	2	1	0.3161	0	None	None	None	None	None	inborn_genetic_diseases
chr1	9633386	9633387	G	GT	SLC25A33	NM_032315.2	321		c.416-17_416-16insT	4	0	0	0	0	protein_coding	intron	intron	LOW	NA	NA	NA	NA	NA	NA	NA	NA	NA	NA	NA	NA	1	0.285714	0.270758	0	None	None	None	None	None	inborn_genetic_diseases
chr1	9642423	9642424	G	C	SLC25A33	NM_032315.2	321	ctG/ctC	p.Leu277Leu/c.831G>C	7	1	1	0	0	protein_coding	synonymous	synonymous	LOW	1	0.421053	1	0.52381	1	0.666667	1	0.433962	1	0.466667	NA	NA	1	0.489796	0.0463299	0	None	None	None	None	None	inborn_genetic_diseases
chr1	9649138	9649148	CGCCCGCCAG	C	TMEM201	NM_001130924.2	666		c.113+39_113+47delGCCCGCCAG	1	0	0	0	0	protein_coding	intron	intron	LOW	NA	NA	NA	NA	1	0.6	NA	NA	NA	NA	NA	NA	NA	NA	0.0176056	0	None	None	None	None	None	inborn_genetic_diseases
chr1	9658464	9658465	T	G	TMEM201	NM_001130924.2	666		c.430-42T>G	3	0	0	0	0	protein_coding	intron	intron	LOW	2	1	2	1	2	1	2	1	NA	NA	2	1	2	1	0.916407	0	None	None	None	None	None	inborn_genetic_diseases
chr1	9658706	9658707	G	A	TMEM201	NM_001130924.2	666		c.606+24G>A	4	0	0	0	0	protein_coding	intron	intron	LOW	2	1	NA	NA	NA	NA	NA	NA	2	1	2	1	2	1	0.825637	0	None	None	None	None	None	inborn_genetic_diseases
chr1	9670833	9670834	C	T	TMEM201	NM_001130924.2	666	cCg/cTg	p.Pro579Leu/c.1736C>T	9	1	1	0	0	protein_coding	missense	missense	MED	2	1	2	1	2	1	2	1	2	1	2	1	2	1	0.809938	0	None	None	None	None	None	inborn_genetic_diseases
chr1	9780986	9780987	T	C	PIK3CD	NM_005026.3	1044		c.1689+20T>C	13	0	0	0	0	protein_coding	intron	intron	LOW	1	0.47619	1	0.431818	1	0.451613	1	0.433333	1	0.5	1	0.5	1	0.422222	0.0480639	1	benign	Immunodeficiency_14|not_provided	germline	MONDO:MONDO:0014222,MedGen:C3714976,OMIM:615513|MedGen:CN517202	None	abnormality_of_the_immune_system|activated_pi3k-delta_syndrome|combined_immunodeficiency_with_faciooculoskeletal_anomalies|immunodeficiency_14|immunodeficiency_14b,_autosomal_recessive|inborn_genetic_diseases|inherited_immunodeficiency_diseases|moyamoya_angiopathy|see_cases
chr1	9781411	9781412	C	G	PIK3CD	NM_005026.3	1044		c.1812-90C>G	14	0	0	0	0	protein_coding	intron	intron	LOW	NA	NA	1	0.583333	NA	NA	1	0.571429	NA	NA	NA	NA	1	0.4	0.4911	0	benign	not_provided	germline	MedGen:CN517202	None	abnormality_of_the_immune_system|activated_pi3k-delta_syndrome|combined_immunodeficiency_with_faciooculoskeletal_anomalies|immunodeficiency_14|immunodeficiency_14b,_autosomal_recessive|inborn_genetic_diseases|inherited_immunodeficiency_diseases|moyamoya_angiopathy|see_cases
chr1	9782555	9782556	C	T	PIK3CD	NM_005026.3	1044		c.2348-30C>T	18	0	0	0	0	protein_coding	intron	intron	LOW	1	0.545455	NA	NA	1	0.583333	NA	NA	NA	NA	NA	NA	1	0.583333	0.465954	1	benign	Combined_immunodeficiency_with_faciooculoskeletal_anomalies|Immunodeficiency_14|Immunodeficiency_14b,_autosomal_recessive|not_provided	germline	MONDO:MONDO:0013226,MedGen:C2750068,OMIM:613328,Orphanet:ORPHA221139|MONDO:MONDO:0014222,MedGen:C3714976,OMIM:615513|MONDO:MONDO:0023655,MedGen:C5543301,OMIM:619281|MedGen:CN517202	None	abnormality_of_the_immune_system|activated_pi3k-delta_syndrome|combined_immunodeficiency_with_faciooculoskeletal_anomalies|immunodeficiency_14|immunodeficiency_14b,_autosomal_recessive|inborn_genetic_diseases|inherited_immunodeficiency_diseases|moyamoya_angiopathy|see_cases
chr1	9791474	9791475	C	T	CLSTN1	NM_001009566.2	981		c.2564-27G>A	17	0	0	0	0	protein_coding	intron	intron	LOW	NA	NA	1	0.75	1	0.5	NA	NA	NA	NA	NA	NA	NA	NA	0.0073989	0	None	None	None	None	None	inborn_genetic_diseases
chr1	9795590	9795591	G	A	CLSTN1	NM_001009566.2	981	tCg/tTg	p.Ser606Leu/c.1817C>T	13	1	1	0	0	protein_coding	missense	missense	MED	1	0.465517	1	0.568627	1	0.595745	1	0.425532	1	0.558824	1	0.604167	1	0.424242	0.0014	0	None	None	None	None	None	inborn_genetic_diseases
chr1	9816619	9816620	T	C	CLSTN1	NM_001009566.2	981		c.215-52A>G	2	0	0	0	0	protein_coding	intron	intron	LOW	2	1	2	1	2	1	2	1	2	1	2	1	2	1	0.999	0	None	None	None	None	None	inborn_genetic_diseases
chr1	10041297	10041299	AT	A	NMNAT1	NM_001297778.1	279		c.439+71delT	4	0	0	0	0	protein_coding	intron	intron	LOW	NA	NA	1	0.309524	1	0.28125	NA	NA	NA	NA	1	0.34375	1	0.259259	0.435708	0	None	None	None	None	None	cone-rod_dystrophy|cone_dystrophy|developmental_regression|diarrhea|gastrointestinal_dysmotility|global_developmental_delay|inborn_genetic_diseases|leber_congenital_amaurosis|leber_congenital_amaurosis_9|nystagmus|retinal_dystrophy|severely_reduced_visual_acuity|spondyloepiphyseal_dysplasia,_sensorineural_hearing_loss,_impaired_intellectual_development,_and_leber_congenital_amaurosis
chr1	10045151	10045152	C	G	NMNAT1	NM_001297778.1	279	2393	c.*2393C>G	5	1	0	0	0	protein_coding	3_prime_UTR	3_prime_UTR	LOW	2	1	2	1	2	1	2	1	2	1	2	1	2	1	0.916667	0	None	None	None	None	None	cone-rod_dystrophy|cone_dystrophy|developmental_regression|diarrhea|gastrointestinal_dysmotility|global_developmental_delay|inborn_genetic_diseases|leber_congenital_amaurosis|leber_congenital_amaurosis_9|nystagmus|retinal_dystrophy|severely_reduced_visual_acuity|spondyloepiphyseal_dysplasia,_sensorineural_hearing_loss,_impaired_intellectual_development,_and_leber_congenital_amaurosis
chr1	10132299	10132302	CTT	C	UBE4B	NM_001105562.2	1302		c.211+29_211+30delTT	2	0	0	0	0	protein_coding	intron	intron	LOW	NA	NA	1	0.352941	NA	NA	1	0.666667	1	0.533333	NA	NA	1	0.6	0.0741308	0	None	None	None	None	None	developmental_disorder|inborn_genetic_diseases
chr1	10342351	10342352	C	T	KIF1B	NM_015074.3	1770		c.1163-106C>T	12	0	0	0	0	protein_coding	intron	intron	LOW	1	0.5	1	0.555556	1	0.461538	1	0.684211	NA	NA	1	0.470588	NA	NA	0.7648	1	benign	Charcot-Marie-Tooth_disease|not_provided	germline	MONDO:MONDO:0015626,MedGen:C0007959,OMIM:PS118220,Orphanet:ORPHA166,SNOMED_CT:50548001|MedGen:CN517202	None	adrenal_pheochromocytoma|adult-onset_proximal_spinal_muscular_atrophy,_autosomal_dominant|arthrogryposis_multiplex_congenita|charcot-marie-tooth_disease|charcot-marie-tooth_disease,_type_i|charcot-marie-tooth_disease_type_2|charcot-marie-tooth_disease_type_2a1|charcot-marie-tooth_disease_type_4|congenital_contracture|decreased_muscle_mass|distal_muscle_weakness|eeg_abnormality|emg:_axonal_abnorma…
chr1	10342628	10342629	G	A	KIF1B	NM_015074.3	1770		c.1296+38G>A	13	0	0	0	0	protein_coding	intron	intron	LOW	2	1	2	1	NA	NA	2	1	2	1	2	1	2	1	0.9818	0	benign	not_provided	germline	MedGen:CN517202	None	adrenal_pheochromocytoma|adult-onset_proximal_spinal_muscular_atrophy,_autosomal_dominant|arthrogryposis_multiplex_congenita|charcot-marie-tooth_disease|charcot-marie-tooth_disease,_type_i|charcot-marie-tooth_disease_type_2|charcot-marie-tooth_disease_type_2a1|charcot-marie-tooth_disease_type_4|congenital_contracture|decreased_muscle_mass|distal_muscle_weakness|eeg_abnormality|emg:_axonal_abnorma…
chr1	10357205	10357207	AT	A	KIF1B	NM_015074.3	1770		c.1905-25delT	19	0	0	0	0	protein_coding	intron	intron	LOW	NA	NA	NA	NA	NA	NA	NA	NA	1	0.36	NA	NA	NA	NA	0.45317	1	benign	Charcot-Marie-Tooth_disease	germline	MONDO:MONDO:0015626,MedGen:C0007959,OMIM:PS118220,Orphanet:ORPHA166,SNOMED_CT:50548001	None	adrenal_pheochromocytoma|adult-onset_proximal_spinal_muscular_atrophy,_autosomal_dominant|arthrogryposis_multiplex_congenita|charcot-marie-tooth_disease|charcot-marie-tooth_disease,_type_i|charcot-marie-tooth_disease_type_2|charcot-marie-tooth_disease_type_2a1|charcot-marie-tooth_disease_type_4|congenital_contracture|decreased_muscle_mass|distal_muscle_weakness|eeg_abnormality|emg:_axonal_abnorma…
chr1	10386505	10386506	T	C	KIF1B	NM_015074.3	1770		c.2786+89T>C	25	0	0	0	0	protein_coding	intron	intron	LOW	1	0.6	NA	NA	NA	NA	NA	NA	NA	NA	NA	NA	NA	NA	0.211	0	benign	not_provided	germline	MedGen:CN517202	None	adrenal_pheochromocytoma|adult-onset_proximal_spinal_muscular_atrophy,_autosomal_dominant|arthrogryposis_multiplex_congenita|charcot-marie-tooth_disease|charcot-marie-tooth_disease,_type_i|charcot-marie-tooth_disease_type_2|charcot-marie-tooth_disease_type_2a1|charcot-marie-tooth_disease_type_4|congenital_contracture|decreased_muscle_mass|distal_muscle_weakness|eeg_abnormality|emg:_axonal_abnorma…
chr1	10397079	10397080	A	G	KIF1B	NM_015074.3	1770		c.2992-52A>G	27	0	0	0	0	protein_coding	intron	intron	LOW	1	0.727273	1	0.4	1	0.75	1	0.5	NA	NA	NA	NA	NA	NA	0.0358	0	None	None	None	None	None	adrenal_pheochromocytoma|adult-onset_proximal_spinal_muscular_atrophy,_autosomal_dominant|arthrogryposis_multiplex_congenita|charcot-marie-tooth_disease|charcot-marie-tooth_disease,_type_i|charcot-marie-tooth_disease_type_2|charcot-marie-tooth_disease_type_2a1|charcot-marie-tooth_disease_type_4|congenital_contracture|decreased_muscle_mass|distal_muscle_weakness|eeg_abnormality|emg:_axonal_abnorma…
chr1	10408836	10408837	A	AT	KIF1B	NM_015074.3	1770		c.3811+46_3811+47insT	35	0	0	0	0	protein_coding	intron	intron	LOW	1	0.666667	NA	NA	NA	NA	1	0.583333	NA	NA	1	0.7	NA	NA	0.266288	0	benign	not_provided	germline	MedGen:CN517202	None	adrenal_pheochromocytoma|adult-onset_proximal_spinal_muscular_atrophy,_autosomal_dominant|arthrogryposis_multiplex_congenita|charcot-marie-tooth_disease|charcot-marie-tooth_disease,_type_i|charcot-marie-tooth_disease_type_2|charcot-marie-tooth_disease_type_2a1|charcot-marie-tooth_disease_type_4|congenital_contracture|decreased_muscle_mass|distal_muscle_weakness|eeg_abnormality|emg:_axonal_abnorma…
chr1	10412635	10412636	A	T	KIF1B	NM_015074.3	1770		c.3812-53A>T	35	0	0	0	0	protein_coding	intron	intron	LOW	NA	NA	1	0.52381	NA	NA	1	0.6	1	0.52	1	0.428571	1	0.5	0.2141	0	benign	not_provided	germline	MedGen:CN517202	None	adrenal_pheochromocytoma|adult-onset_proximal_spinal_muscular_atrophy,_autosomal_dominant|arthrogryposis_multiplex_congenita|charcot-marie-tooth_disease|charcot-marie-tooth_disease,_type_i|charcot-marie-tooth_disease_type_2|charcot-marie-tooth_disease_type_2a1|charcot-marie-tooth_disease_type_4|congenital_contracture|decreased_muscle_mass|distal_muscle_weakness|eeg_abnormality|emg:_axonal_abnorma…
chr1	10421877	10421878	A	G	KIF1B	NM_015074.3	1770	ccA/ccG	p.Pro1387Pro/c.4161A>G	38	1	1	0	0	protein_coding	synonymous	synonymous	LOW	1	0.571429	1	0.458333	1	0.652174	1	0.380952	1	0.7	1	0.409091	1	0.5	0.2004	1	benign	Neuroblastoma|Hereditary_cancer-predisposing_syndrome|Charcot-Marie-Tooth_disease|Charcot-Marie-Tooth_disease_type_2|not_specified|not_provided	germline	Human_Phenotype_Ontology:HP:0003006,Human_Phenotype_Ontology:HP:0006738,MONDO:MONDO:0005072,MeSH:D009447,MedGen:C0027819,Orphanet:ORPHA635,SNOMED_CT:87364003|MONDO:MONDO:0015356,MeSH:D009386,MedGen:C0027672,Orphanet:ORPHA140162,SNOMED_CT:699346009|MONDO:MONDO:0015626,MedGen:C0007959,OMIM:PS118220,Orphanet:ORPHA166,SNOMED_CT:50548001|MONDO:MONDO:0018993,MedGen:C0270914,Orphanet:ORPHA64746|MedGen:C…	None	adrenal_pheochromocytoma|adult-onset_proximal_spinal_muscular_atrophy,_autosomal_dominant|arthrogryposis_multiplex_congenita|charcot-marie-tooth_disease|charcot-marie-tooth_disease,_type_i|charcot-marie-tooth_disease_type_2|charcot-marie-tooth_disease_type_2a1|charcot-marie-tooth_disease_type_4|congenital_contracture|decreased_muscle_mass|distal_muscle_weakness|eeg_abnormality|emg:_axonal_abnorma…
chr1	10425116	10425118	AT	A	KIF1B	NM_015074.3	1770		c.4229-40delT	39	0	0	0	0	protein_coding	intron	intron	LOW	NA	NA	NA	NA	NA	NA	NA	NA	NA	NA	1	0.461538	NA	NA	0.7103	0	benign	not_provided	germline	MedGen:CN517202	None	adrenal_pheochromocytoma|adult-onset_proximal_spinal_muscular_atrophy,_autosomal_dominant|arthrogryposis_multiplex_congenita|charcot-marie-tooth_disease|charcot-marie-tooth_disease,_type_i|charcot-marie-tooth_disease_type_2|charcot-marie-tooth_disease_type_2a1|charcot-marie-tooth_disease_type_4|congenital_contracture|decreased_muscle_mass|distal_muscle_weakness|eeg_abnormality|emg:_axonal_abnorma…
chr1	10431131	10431132	C	T	KIF1B	NM_015074.3	1770		c.4687-67C>T	42	0	0	0	0	protein_coding	intron	intron	LOW	NA	NA	NA	NA	NA	NA	NA	NA	NA	NA	1	0.636364	NA	NA	0.2118	0	benign	not_provided	germline	MedGen:CN517202	None	adrenal_pheochromocytoma|adult-onset_proximal_spinal_muscular_atrophy,_autosomal_dominant|arthrogryposis_multiplex_congenita|charcot-marie-tooth_disease|charcot-marie-tooth_disease,_type_i|charcot-marie-tooth_disease_type_2|charcot-marie-tooth_disease_type_2a1|charcot-marie-tooth_disease_type_4|congenital_contracture|decreased_muscle_mass|distal_muscle_weakness|eeg_abnormality|emg:_axonal_abnorma…
chr1	10477609	10477610	G	A	PGD	NM_002631.3	483		c.1109+44G>A	10	0	0	0	0	protein_coding	intron	intron	LOW	1	0.444444	NA	NA	1	0.631579	1	0.583333	1	0.466667	NA	NA	NA	NA	0.000348837	0	None	None	None	None	None	inborn_genetic_diseases
chr1	10478829	10478830	C	CA	PGD	NM_002631.3	483		c.1110-53_1110-52insA	10	0	0	0	0	protein_coding	intron	intron	LOW	1	0.461538	NA	NA	NA	NA	NA	NA	NA	NA	NA	NA	NA	NA	-1	0	None	None	None	None	None	inborn_genetic_diseases
chr1	10479634	10479635	C	G	PGD	NM_002631.3	483		c.1332+39C>G	12	0	0	0	0	protein_coding	intron	intron	LOW	1	0.551724	1	0.470588	1	0.410256	1	0.454545	1	0.458333	1	0.586207	1	0.5	0.7277	0	None	None	None	None	None	inborn_genetic_diseases
chr1	10502306	10502308	AT	A	APITD1	NM_199294.2	138		c.277-14delT	4	0	0	0	0	protein_coding	intron	intron	LOW	2	1	2	1	2	0.96	2	1	2	1	2	0.964286	2	0.964286	0.934042	0	None	None	None	None	None	None
chr1	10511329	10511331	AT	A	APITD1-CORT	NM_198544.3	164		c.277-103delT	4	0	0	0	0	protein_coding	intron	intron	LOW	NA	NA	NA	NA	NA	NA	NA	NA	NA	NA	NA	NA	1	0.692308	0.502	0	None	None	None	None	None	None
chr1	10511588	10511589	T	C	APITD1-CORT	NM_198544.3	164	tcT/tcC	p.Ser144Ser/c.432T>C	5	1	1	0	0	protein_coding	synonymous	synonymous	LOW	2	1	2	1	2	1	2	1	2	1	2	1	2	1	0.94043	0	None	None	None	None	None	None
chr1	10523727	10523729	CT	C	DFFA	NM_004401.2	331		c.442-52delA	3	0	0	0	0	protein_coding	intron	intron	LOW	1	0.428571	1	0.378378	1	0.518519	1	0.285714	1	0.533333	1	0.608696	1	0.472222	0.419913	0	None	None	None	None	None	inborn_genetic_diseases
chr1	10529193	10529194	T	C	DFFA	NM_004401.2	331		c.298+40A>G	2	0	0	0	0	protein_coding	intron	intron	LOW	1	0.666667	NA	NA	1	0.555556	NA	NA	1	0.6	1	0.428571	1	0.583333	0.533998	0	None	None	None	None	None	inborn_genetic_diseases
chr1	10555256	10555257	C	T	PEX14	NM_004565.2	377		c.37-74C>T	1	0	0	0	0	protein_coding	intron	intron	LOW	2	1	2	1	NA	NA	2	1	2	1	2	1	NA	NA	0.8095	0	benign	not_provided	germline	MedGen:CN517202	None	inborn_genetic_diseases|peroxisome_biogenesis_disorder,_complementation_group_k|peroxisome_biogenesis_disorder_13a_(zellweger)|peroxisome_biogenesis_disorder_1a_(zellweger)
chr1	10596387	10596388	A	G	PEX14	NM_004565.2	377		c.169+34A>G	3	0	0	0	0	protein_coding	intron	intron	LOW	2	1	2	1	2	1	2	1	2	1	2	1	2	1	1	1	benign	Peroxisome_biogenesis_disorder_13A_(Zellweger)|not_provided	germline	MONDO:MONDO:0013952,MedGen:C3554004,OMIM:614887|MedGen:CN517202	None	inborn_genetic_diseases|peroxisome_biogenesis_disorder,_complementation_group_k|peroxisome_biogenesis_disorder_13a_(zellweger)|peroxisome_biogenesis_disorder_1a_(zellweger)
chr1	10678487	10678488	A	T	PEX14	NM_004565.2	377		c.384+14A>T	5	0	0	0	0	protein_coding	intron	intron	LOW	1	0.538462	NA	NA	1	0.47619	1	0.428571	1	0.538462	1	0.3125	1	0.409091	0.3661	1	benign	Peroxisome_biogenesis_disorder_13A_(Zellweger)|Peroxisome_biogenesis_disorder,_complementation_group_K|not_specified|not_provided	germline	MONDO:MONDO:0013952,MedGen:C3554004,OMIM:614887|MONDO:MONDO:0800365,MedGen:C1866257|MedGen:CN169374|MedGen:CN517202	None	inborn_genetic_diseases|peroxisome_biogenesis_disorder,_complementation_group_k|peroxisome_biogenesis_disorder_13a_(zellweger)|peroxisome_biogenesis_disorder_1a_(zellweger)
chr1	10703202	10703203	G	GC	CASZ1	NM_001079843.2	1759		c.4020+13_4020+14insG	19	0	0	0	0	protein_coding	intron	intron	LOW	1	0.65625	1	0.583333	1	0.666667	1	0.5	1	0.65	1	0.5	1	0.515152	0.205584	0	benign	not_provided	germline	MedGen:CN517202	None	autism_spectrum_disorder|inborn_genetic_diseases|neutrophil_inclusion_bodies|primary_dilated_cardiomyopathy
chr1	10708141	10708142	A	G	CASZ1	NM_001079843.2	1759	ttT/ttC	p.Phe1071Phe/c.3213T>C	16	1	1	0	0	protein_coding	synonymous	synonymous	LOW	1	0.472222	1	0.452381	1	0.386364	1	0.461538	1	0.64	1	0.6	1	0.571429	0.5431	0	benign	not_provided	germline	MedGen:CN517202	None	autism_spectrum_disorder|inborn_genetic_diseases|neutrophil_inclusion_bodies|primary_dilated_cardiomyopathy
chr1	10709266	10709267	C	T	CASZ1	NM_001079843.2	1759		c.3036-18G>A	14	0	0	0	0	protein_coding	intron	intron	LOW	1	0.555556	1	0.53125	1	0.5625	1	0.48	1	0.59375	1	0.558824	1	0.363636	0.2014	0	benign	not_provided	germline	MedGen:CN517202	None	autism_spectrum_disorder|inborn_genetic_diseases|neutrophil_inclusion_bodies|primary_dilated_cardiomyopathy
chr1	10709308	10709309	C	G	CASZ1	NM_001079843.2	1759		c.3035+31G>C	14	0	0	0	0	protein_coding	intron	intron	LOW	1	0.558824	1	0.555556	1	0.533333	1	0.5	1	0.34375	1	0.65	NA	NA	0.5386	0	benign	not_provided	germline	MedGen:CN517202	None	autism_spectrum_disorder|inborn_genetic_diseases|neutrophil_inclusion_bodies|primary_dilated_cardiomyopathy
chr1	10709440	10709441	C	T	CASZ1	NM_001079843.2	1759	gcG/gcA	p.Ala978Ala/c.2934G>A	14	1	1	0	0	protein_coding	synonymous	synonymous	LOW	1	0.307692	1	0.583333	1	0.435897	1	0.409091	1	0.47619	1	0.484848	1	0.666667	0.5416	0	benign	not_provided	germline	MedGen:CN517202	None	autism_spectrum_disorder|inborn_genetic_diseases|neutrophil_inclusion_bodies|primary_dilated_cardiomyopathy
chr1	10710848	10710849	G	GC	CASZ1	NM_001079843.2	1759		c.2817-38dupG	12	0	0	0	0	protein_coding	intron	intron	LOW	1	0.571429	1	0.464286	1	0.434783	1	0.4	1	0.272727	1	0.37037	1	0.407407	0.5356	0	benign	not_provided	germline	MedGen:CN517202	None	autism_spectrum_disorder|inborn_genetic_diseases|neutrophil_inclusion_bodies|primary_dilated_cardiomyopathy
chr1	10713764	10713765	T	C	CASZ1	NM_001079843.2	1759	tcA/tcG	p.Ser783Ser/c.2349A>G	11	1	1	0	0	protein_coding	synonymous	synonymous	LOW	1	0.452381	1	0.595745	1	0.458333	1	0.592593	1	0.333333	1	0.37931	NA	NA	0.7194	0	benign	not_provided	germline	MedGen:CN517202	None	autism_spectrum_disorder|inborn_genetic_diseases|neutrophil_inclusion_bodies|primary_dilated_cardiomyopathy
chr1	10714329	10714330	A	AC	CASZ1	NM_001079843.2	1759		c.1839-56dupG	10	0	0	0	0	protein_coding	intron	intron	LOW	1	0.545455	1	0.461538	1	0.545455	NA	NA	NA	NA	1	0.545455	NA	NA	0.4902	0	benign	not_provided	germline	MedGen:CN517202	None	autism_spectrum_disorder|inborn_genetic_diseases|neutrophil_inclusion_bodies|primary_dilated_cardiomyopathy
chr1	10725497	10725498	G	A	CASZ1	NM_001079843.2	1759	gaC/gaT	p.Asp49Asp/c.147C>T	5	1	1	0	0	protein_coding	synonymous	synonymous	LOW	1	0.545455	1	0.627451	1	0.621622	1	0.411765	1	0.548387	1	0.390244	1	0.446809	0.2216	0	benign	not_provided	germline	MedGen:CN517202	None	autism_spectrum_disorder|inborn_genetic_diseases|neutrophil_inclusion_bodies|primary_dilated_cardiomyopathy
chr1	11008101	11008102	G	A	C1orf127	NM_001170754.1	823	gCg/gTg	p.Ala697Val/c.2090C>T	12	1	1	0	0	protein_coding	missense	missense	MED	1	0.470588	1	0.487179	1	0.555556	1	0.518519	1	0.545455	1	0.457143	NA	NA	0.2542	0	None	None	None	None	None	inborn_genetic_diseases
chr1	11008496	11008497	G	C	C1orf127	NM_001170754.1	823	ggC/ggG	p.Gly565Gly/c.1695C>G	12	1	1	0	0	protein_coding	synonymous	synonymous	LOW	1	0.512195	1	0.468085	1	0.421053	1	0.581395	1	0.419355	1	0.394737	1	0.333333	0.4836	0	None	None	None	None	None	inborn_genetic_diseases
chr1	11008593	11008594	A	T	C1orf127	NM_001170754.1	823	gTc/gAc	p.Val533Asp/c.1598T>A	12	1	1	0	0	protein_coding	missense	missense	MED	1	0.575	1	0.56	1	0.378378	1	0.485714	1	0.537037	1	0.596491	1	0.289474	0.2035	0	None	None	None	None	None	inborn_genetic_diseases
chr1	11009678	11009679	G	A	C1orf127	NM_001170754.1	823		c.1290+2C>T	11	0	0	1	1	protein_coding	splice_donor	splice_donor	HIGH	1	0.28125	1	0.380952	NA	NA	1	0.428571	1	0.428571	1	0.461538	1	0.55	0.219264	0	None	None	None	None	None	inborn_genetic_diseases
chr1	11009702	11009703	C	T	C1orf127	NM_001170754.1	823	cGg/cAg	p.Arg423Gln/c.1268G>A	11	1	1	0	0	protein_coding	missense	missense	MED	1	0.390244	1	0.365385	NA	NA	1	0.444444	1	0.457143	1	0.516129	1	0.533333	0.221281	0	None	None	None	None	None	inborn_genetic_diseases
chr1	11017608	11017609	T	C	C1orf127	NM_001170754.1	823		c.693+64A>G	7	0	0	0	0	protein_coding	intron	intron	LOW	1	0.666667	1	0.5	1	0.333333	NA	NA	1	0.315789	1	0.428571	1	0.526316	0.6982	0	None	None	None	None	None	inborn_genetic_diseases
chr1	11017616	11017617	G	C	C1orf127	NM_001170754.1	823		c.693+56C>G	7	0	0	0	0	protein_coding	intron	intron	LOW	1	0.6	1	0.53125	1	0.421053	1	0.3	1	0.26087	1	0.578947	1	0.458333	0.4836	0	None	None	None	None	None	inborn_genetic_diseases
chr1	11017633	11017634	C	T	C1orf127	NM_001170754.1	823		c.693+39G>A	7	0	0	0	0	protein_coding	intron	intron	LOW	NA	NA	1	0.568182	1	0.466667	1	0.4	1	0.341463	1	0.482759	1	0.314286	0.4836	0	None	None	None	None	None	inborn_genetic_diseases
chr1	11018764	11018765	G	A	C1orf127	NM_001170754.1	823		c.555+6C>T	6	0	0	1	1	protein_coding	splice_donor	splice_donor	HIGH	1	0.470588	1	0.404255	1	0.361111	1	0.526316	1	0.520833	1	0.465116	1	0.351351	0.3018	0	None	None	None	None	None	inborn_genetic_diseases
chr1	11024352	11024353	A	G	C1orf127	NM_001170754.1	823		c.373-25T>C	4	0	0	0	0	protein_coding	intron	intron	LOW	1	0.4	1	0.592593	1	0.48	1	0.55	1	0.473684	1	0.5	1	0.722222	0.54377	0	None	None	None	None	None	inborn_genetic_diseases
chr1	11024380	11024381	A	G	C1orf127	NM_001170754.1	823		c.373-53T>C	4	0	0	0	0	protein_coding	intron	intron	LOW	NA	NA	NA	NA	NA	NA	2	1	NA	NA	NA	NA	2	1	0.8707	0	None	None	None	None	None	inborn_genetic_diseases
chr1	11024394	11024395	T	C	C1orf127	NM_001170754.1	823		c.373-67A>G	4	0	0	0	0	protein_coding	intron	intron	LOW	NA	NA	NA	NA	1	0.5	NA	NA	NA	NA	NA	NA	NA	NA	0.545	0	None	None	None	None	None	inborn_genetic_diseases
chr1	11042200	11042201	C	CAG	C1orf127	NM_001170754.1	823	108	c.-108_-107insCT		0	0	0	0	protein_coding	upstream_gene	upstream_gene	LOW	1	0.461538	1	0.583333	NA	NA	NA	NA	NA	NA	1	0.583333	NA	NA	-1	0	None	None	None	None	None	inborn_genetic_diseases
chr1	11080722	11080723	T	TG	TARDBP	NM_007375.3	414		c.714+67_714+68insG	5	0	0	0	0	protein_coding	intron	intron	LOW	1	0.545455	1	0.6	1	0.5	NA	NA	1	0.75	NA	NA	1	0.333333	0.9917	1	benign	Amyotrophic_lateral_sclerosis_type_10|not_specified|not_provided	germline	MONDO:MONDO:0012790,MedGen:C2677565,OMIM:612069|MedGen:CN169374|MedGen:CN517202	None	amyotrophic_lateral_sclerosis,_dominant|amyotrophic_lateral_sclerosis_type_10|frontotemporal_dementia_with_tdp43_inclusions,_tardbp-related|frontotemporal_dementia|frontotemporal_lobar_degeneration,_tardbp-related|immunodeficiency_due_to_masp-2_deficiency|inborn_genetic_diseases|motor_neuron_disease|see_cases|tardbp-related_frontotemporal_dementia
chr1	11086716	11086717	A	G	MASP2	NM_006610.3	686	225	c.*225T>C	11	1	0	0	0	protein_coding	3_prime_UTR	3_prime_UTR	LOW	1	0.6	1	0.630435	1	0.564103	1	0.607143	1	0.518519	1	0.5	1	0.363636	0.8651	1	benign	Frontotemporal_dementia|Immunodeficiency_due_to_MASP-2_deficiency|Amyotrophic_Lateral_Sclerosis,_Dominant	germline	Human_Phenotype_Ontology:HP:0002145,MONDO:MONDO:0017276,MedGen:C0338451,OMIM:600274,Orphanet:ORPHA282,SNOMED_CT:230270009|MONDO:MONDO:0013423,MedGen:C3151085,OMIM:613791,Orphanet:ORPHA331187|MedGen:CN239175	None	amyotrophic_lateral_sclerosis,_dominant|amyotrophic_lateral_sclerosis_type_10|frontotemporal_dementia|immunodeficiency_due_to_masp-2_deficiency|inborn_genetic_diseases
chr1	11087523	11087524	G	A	MASP2	NM_006610.3	686	tcC/tcT	p.Ser493Ser/c.1479C>T	11	1	1	0	0	protein_coding	synonymous	synonymous	LOW	1	0.4	1	0.537313	1	0.561404	1	0.404255	1	0.56	1	0.489796	1	0.458333	0.867545	1	benign	Frontotemporal_dementia|Immunodeficiency_due_to_MASP-2_deficiency|not_specified|Amyotrophic_Lateral_Sclerosis,_Dominant	germline	Human_Phenotype_Ontology:HP:0002145,MONDO:MONDO:0017276,MedGen:C0338451,OMIM:600274,Orphanet:ORPHA282,SNOMED_CT:230270009|MONDO:MONDO:0013423,MedGen:C3151085,OMIM:613791,Orphanet:ORPHA331187|MedGen:CN169374|MedGen:CN239175	None	amyotrophic_lateral_sclerosis,_dominant|amyotrophic_lateral_sclerosis_type_10|frontotemporal_dementia|immunodeficiency_due_to_masp-2_deficiency|inborn_genetic_diseases
chr1	11090915	11090916	C	A	MASP2	NM_006610.3	686	Gat/Tat	p.Asp371Tyr/c.1111G>T	9	1	1	0	0	protein_coding	missense	missense	MED	1	0.5	1	0.62	1	0.658537	1	0.454545	1	0.466667	1	0.472727	1	0.526316	0.8201	1	benign	Immunodeficiency_due_to_MASP-2_deficiency|not_specified|not_provided	germline	MONDO:MONDO:0013423,MedGen:C3151085,OMIM:613791,Orphanet:ORPHA331187|MedGen:CN169374|MedGen:CN517202	None	amyotrophic_lateral_sclerosis,_dominant|amyotrophic_lateral_sclerosis_type_10|frontotemporal_dementia|immunodeficiency_due_to_masp-2_deficiency|inborn_genetic_diseases
chr1	11094756	11094757	G	GA	MASP2	NM_006610.3	686		c.1087+127dupT	8	0	0	0	0	protein_coding	intron	intron	LOW	NA	NA	NA	NA	NA	NA	NA	NA	NA	NA	1	0.583333	NA	NA	-1	0	None	None	None	None	None	amyotrophic_lateral_sclerosis,_dominant|amyotrophic_lateral_sclerosis_type_10|frontotemporal_dementia|immunodeficiency_due_to_masp-2_deficiency|inborn_genetic_diseases
chr1	11095038	11095039	C	T	MASP2	NM_006610.3	686		c.1009-76G>A	7	0	0	0	0	protein_coding	intron	intron	LOW	1	0.615385	1	0.684211	NA	NA	1	0.611111	NA	NA	1	0.411765	NA	NA	0.8661	0	None	None	None	None	None	amyotrophic_lateral_sclerosis,_dominant|amyotrophic_lateral_sclerosis_type_10|frontotemporal_dementia|immunodeficiency_due_to_masp-2_deficiency|inborn_genetic_diseases
chr1	11105105	11105106	C	T	MASP2	NM_006610.3	686		c.544+359G>A	4	0	0	0	0	protein_coding	intron	intron	LOW	1	0.636364	1	0.444444	1	0.44	1	0.375	1	0.4	1	0.483871	1	0.321429	0.7724	0	None	None	None	None	None	amyotrophic_lateral_sclerosis,_dominant|amyotrophic_lateral_sclerosis_type_10|frontotemporal_dementia|immunodeficiency_due_to_masp-2_deficiency|inborn_genetic_diseases
chr1	11105121	11105122	C	T	MASP2	NM_006610.3	686		c.544+343G>A	4	0	0	0	0	protein_coding	intron	intron	LOW	1	0.6	1	0.55	1	0.545455	NA	NA	1	0.5	1	0.47619	1	0.333333	0.8986	0	None	None	None	None	None	amyotrophic_lateral_sclerosis,_dominant|amyotrophic_lateral_sclerosis_type_10|frontotemporal_dementia|immunodeficiency_due_to_masp-2_deficiency|inborn_genetic_diseases
chr1	11119898	11119899	T	C	SRM	NM_003132.2	302	tcA/tcG	p.Ser34Ser/c.102A>G	1	1	1	0	0	protein_coding	synonymous	synonymous	LOW	2	1	2	1	2	1	2	1	2	1	2	1	2	1	1	0	None	None	None	None	None	inborn_genetic_diseases
chr1	11128000	11128001	A	G	EXOSC10	NM_001001998.2	885		c.2627+64T>C	24	0	0	0	0	protein_coding	intron	intron	LOW	1	0.684211	1	0.384615	1	0.5	NA	NA	NA	NA	1	0.5	1	0.416667	0.7897	0	None	None	None	None	None	inborn_genetic_diseases
chr1	11128653	11128654	G	A	EXOSC10	NM_001001998.2	885		c.2550+48C>T	23	0	0	0	0	protein_coding	intron	intron	LOW	1	0.5	1	0.378378	1	0.434783	1	0.678571	1	0.6	1	0.666667	1	0.482759	0.798545	0	None	None	None	None	None	inborn_genetic_diseases
chr1	11129847	11129848	A	G	EXOSC10	NM_001001998.2	885		c.2317-61T>C	21	0	0	0	0	protein_coding	intron	intron	LOW	NA	NA	1	0.444444	1	0.545455	NA	NA	NA	NA	1	0.583333	1	0.461538	0.9415	0	None	None	None	None	None	inborn_genetic_diseases
chr1	11132216	11132217	G	A	EXOSC10	NM_001001998.2	885	cgC/cgT	p.Arg723Arg/c.2169C>T	20	1	1	0	0	protein_coding	synonymous	synonymous	LOW	1	0.545455	1	0.528302	1	0.567568	1	0.511628	1	0.393939	1	0.594595	1	0.458333	0.806011	0	None	None	None	None	None	inborn_genetic_diseases
chr1	11133955	11133956	A	AAAG	EXOSC10	NM_001001998.2	885		c.2157+34_2157+35insCTT	19	0	0	0	0	protein_coding	intron	intron	LOW	1	0.315789	1	0.52381	NA	NA	NA	NA	NA	NA	NA	NA	NA	NA	0.10628	0	None	None	None	None	None	inborn_genetic_diseases
chr1	11134156	11134157	T	G	EXOSC10	NM_001001998.2	885		c.2083-92A>C	18	0	0	0	0	protein_coding	intron	intron	LOW	1	0.545455	NA	NA	1	0.352941	1	0.521739	1	0.6	1	0.5	1	0.411765	0.9415	0	None	None	None	None	None	inborn_genetic_diseases
chr1	11137777	11137778	C	T	EXOSC10	NM_001001998.2	885		c.1750-70G>A	14	0	0	0	0	protein_coding	intron	intron	LOW	1	0.576923	1	0.631579	1	0.392857	1	0.387097	1	0.5	1	0.65	1	0.347826	0.7416	0	None	None	None	None	None	inborn_genetic_diseases
chr1	11140620	11140624	ACAC	A	EXOSC10	NM_001001998.2	885		c.1587-18_1587-16delGTG	12	0	0	0	0	protein_coding	intron	intron	LOW	1	0.380952	NA	NA	NA	NA	NA	NA	NA	NA	NA	NA	NA	NA	0.9335	0	None	None	None	None	None	inborn_genetic_diseases
chr1	11140620	11140622	AC	A	EXOSC10	NM_001001998.2	885		c.1587-16delG	12	0	0	0	0	protein_coding	intron	intron	LOW	NA	NA	1	0.296296	NA	NA	NA	NA	NA	NA	1	0.304348	NA	NA	0.305789	0	None	None	None	None	None	inborn_genetic_diseases
chr1	11140625	11140626	C	A	EXOSC10	NM_001001998.2	885		c.1587-20G>T	12	0	0	0	0	protein_coding	intron	intron	LOW	1	0.333333	NA	NA	NA	NA	NA	NA	NA	NA	NA	NA	NA	NA	0.00259146	0	None	None	None	None	None	inborn_genetic_diseases
chr1	11141186	11141187	C	G	EXOSC10	NM_001001998.2	885	ccG/ccC	p.Pro463Pro/c.1389G>C	11	1	1	0	0	protein_coding	synonymous	synonymous	LOW	1	0.5	1	0.410256	1	0.6	1	0.609756	1	0.575	1	0.545455	1	0.525	0.94117	0	None	None	None	None	None	inborn_genetic_diseases
chr1	11181326	11181327	C	T	MTOR	NM_004958.3	2549	ctG/ctA	p.Leu2303Leu/c.6909G>A	49	1	1	0	0	protein_coding	synonymous	synonymous	LOW	1	0.641026	1	0.363636	1	0.428571	1	0.714286	1	0.576923	1	0.518519	1	0.37037	0.441119	1	benign	Macrocephaly-intellectual_disability-neurodevelopmental_disorder-small_thorax_syndrome|not_specified|not_provided	germline	MONDO:MONDO:0014716,MedGen:C4225259,OMIM:616638,Orphanet:ORPHA457485|MedGen:CN169374|MedGen:CN517202	None	abnormal_facial_shape|abnormality_of_the_skeletal_system|autism_spectrum_disorder|breast_neoplasm|cebalid_syndrome|developmental_and_epileptic_encephalopathy,_48|gastric_adenocarcinoma|glioblastoma|hemimegalencephaly|idiopathic_pulmonary_hemosiderosis|inborn_genetic_diseases|intellectual_disability|intellectual_disability,_severe|isolated_focal_cortical_dysplasia_type_ii|mtor-related_megalencepha…
chr1	11187892	11187893	T	C	MTOR	NM_004958.3	2549		c.6034-30A>G	43	0	0	0	0	protein_coding	intron	intron	LOW	2	1	2	1	2	1	2	1	NA	NA	2	1	2	1	1	1	benign	Macrocephaly-intellectual_disability-neurodevelopmental_disorder-small_thorax_syndrome|not_provided	germline	MONDO:MONDO:0014716,MedGen:C4225259,OMIM:616638,Orphanet:ORPHA457485|MedGen:CN517202	None	abnormal_facial_shape|abnormality_of_the_skeletal_system|autism_spectrum_disorder|breast_neoplasm|cebalid_syndrome|developmental_and_epileptic_encephalopathy,_48|gastric_adenocarcinoma|glioblastoma|hemimegalencephaly|idiopathic_pulmonary_hemosiderosis|inborn_genetic_diseases|intellectual_disability|intellectual_disability,_severe|isolated_focal_cortical_dysplasia_type_ii|mtor-related_megalencepha…
chr1	11190645	11190646	G	A	MTOR	NM_004958.3	2549	agC/agT	p.Ser1851Ser/c.5553C>T	39	1	1	0	0	protein_coding	synonymous	synonymous	LOW	1	0.517857	1	0.431818	1	0.605263	1	0.55	1	0.456522	1	0.5	1	0.425	0.453231	1	benign	Macrocephaly-intellectual_disability-neurodevelopmental_disorder-small_thorax_syndrome|not_specified|not_provided	germline	MONDO:MONDO:0014716,MedGen:C4225259,OMIM:616638,Orphanet:ORPHA457485|MedGen:CN169374|MedGen:CN517202	None	abnormal_facial_shape|abnormality_of_the_skeletal_system|autism_spectrum_disorder|breast_neoplasm|cebalid_syndrome|developmental_and_epileptic_encephalopathy,_48|gastric_adenocarcinoma|glioblastoma|hemimegalencephaly|idiopathic_pulmonary_hemosiderosis|inborn_genetic_diseases|intellectual_disability|intellectual_disability,_severe|isolated_focal_cortical_dysplasia_type_ii|mtor-related_megalencepha…
chr1	11205057	11205058	C	T	MTOR	NM_004958.3	2549	gcG/gcA	p.Ala1577Ala/c.4731G>A	33	1	1	0	0	protein_coding	synonymous	synonymous	LOW	1	0.433333	1	0.522727	1	0.617647	1	0.355556	1	0.457143	1	0.34375	1	0.553846	0.820273	1	benign	Macrocephaly-intellectual_disability-neurodevelopmental_disorder-small_thorax_syndrome|not_specified|not_provided	germline	MONDO:MONDO:0014716,MedGen:C4225259,OMIM:616638,Orphanet:ORPHA457485|MedGen:CN169374|MedGen:CN517202	None	abnormal_facial_shape|abnormality_of_the_skeletal_system|autism_spectrum_disorder|breast_neoplasm|cebalid_syndrome|developmental_and_epileptic_encephalopathy,_48|gastric_adenocarcinoma|glioblastoma|hemimegalencephaly|idiopathic_pulmonary_hemosiderosis|inborn_genetic_diseases|intellectual_disability|intellectual_disability,_severe|isolated_focal_cortical_dysplasia_type_ii|mtor-related_megalencepha…
chr1	11288757	11288758	G	A	MTOR	NM_004958.3	2549	aaC/aaT	p.Asn999Asn/c.2997C>T	19	1	1	0	0	protein_coding	synonymous	synonymous	LOW	1	0.576923	1	0.64	1	0.512195	1	0.580645	1	0.44	1	0.40625	1	0.428571	0.919228	1	benign	Macrocephaly-intellectual_disability-neurodevelopmental_disorder-small_thorax_syndrome|not_specified|not_provided	germline	MONDO:MONDO:0014716,MedGen:C4225259,OMIM:616638,Orphanet:ORPHA457485|MedGen:CN169374|MedGen:CN517202	None	abnormal_facial_shape|abnormality_of_the_skeletal_system|autism_spectrum_disorder|breast_neoplasm|cebalid_syndrome|developmental_and_epileptic_encephalopathy,_48|gastric_adenocarcinoma|glioblastoma|hemimegalencephaly|idiopathic_pulmonary_hemosiderosis|inborn_genetic_diseases|intellectual_disability|intellectual_disability,_severe|isolated_focal_cortical_dysplasia_type_ii|mtor-related_megalencepha…
chr1	11292665	11292666	T	A	MTOR	NM_004958.3	2549		c.2422-81A>T	15	0	0	0	0	protein_coding	intron	intron	LOW	NA	NA	1	0.466667	1	0.5	NA	NA	1	0.6	1	0.769231	1	0.6	0.7917	0	benign	not_provided	germline	MedGen:CN517202	None	abnormal_facial_shape|abnormality_of_the_skeletal_system|autism_spectrum_disorder|breast_neoplasm|cebalid_syndrome|developmental_and_epileptic_encephalopathy,_48|gastric_adenocarcinoma|glioblastoma|hemimegalencephaly|idiopathic_pulmonary_hemosiderosis|inborn_genetic_diseases|intellectual_disability|intellectual_disability,_severe|isolated_focal_cortical_dysplasia_type_ii|mtor-related_megalencepha…
chr1	11301713	11301714	A	G	MTOR	NM_004958.3	2549	gaT/gaC	p.Asp479Asp/c.1437T>C	10	1	1	0	0	protein_coding	synonymous	synonymous	LOW	1	0.5	1	0.4375	1	0.666667	1	0.661017	1	0.46875	1	0.589744	1	0.391304	0.881068	1	benign	Macrocephaly-intellectual_disability-neurodevelopmental_disorder-small_thorax_syndrome|not_specified|not_provided	germline	MONDO:MONDO:0014716,MedGen:C4225259,OMIM:616638,Orphanet:ORPHA457485|MedGen:CN169374|MedGen:CN517202	None	abnormal_facial_shape|abnormality_of_the_skeletal_system|autism_spectrum_disorder|breast_neoplasm|cebalid_syndrome|developmental_and_epileptic_encephalopathy,_48|gastric_adenocarcinoma|glioblastoma|hemimegalencephaly|idiopathic_pulmonary_hemosiderosis|inborn_genetic_diseases|intellectual_disability|intellectual_disability,_severe|isolated_focal_cortical_dysplasia_type_ii|mtor-related_megalencepha…
chr1	11318762	11318763	C	G	MTOR	NM_004958.3	2549		c.163-113G>C	2	0	0	0	0	protein_coding	intron	intron	LOW	NA	NA	NA	NA	NA	NA	1	0.466667	1	0.7	1	0.5	NA	NA	0.7907	0	benign	not_provided	germline	MedGen:CN517202	None	abnormal_facial_shape|abnormality_of_the_skeletal_system|autism_spectrum_disorder|breast_neoplasm|cebalid_syndrome|developmental_and_epileptic_encephalopathy,_48|gastric_adenocarcinoma|glioblastoma|hemimegalencephaly|idiopathic_pulmonary_hemosiderosis|inborn_genetic_diseases|intellectual_disability|intellectual_disability,_severe|isolated_focal_cortical_dysplasia_type_ii|mtor-related_megalencepha…
chr1	11347091	11347092	T	C	UBIAD1	NM_013319.2	338	904	c.*904T>C	2	1	0	0	0	protein_coding	3_prime_UTR	3_prime_UTR	LOW	1	0.4375	1	0.473684	NA	NA	1	0.545455	1	0.5625	NA	NA	1	0.310345	0.4539	1	benign	Schnyder_crystalline_corneal_dystrophy	germline	Human_Phenotype_Ontology:HP:0007760,MONDO:MONDO:0007374,MedGen:C0271287,OMIM:121800,Orphanet:ORPHA98967,SNOMED_CT:39662004,SNOMED_CT:419395007	None	inborn_genetic_diseases|schnyder_crystalline_corneal_dystrophy
chr1	11347154	11347155	C	CTGTT	UBIAD1	NM_013319.2	338	968	c.*967_*968insTGTT	2	1	0	0	0	protein_coding	3_prime_UTR	3_prime_UTR	LOW	1	0.482759	1	0.47619	NA	NA	1	0.448276	1	0.472222	1	0.289474	1	0.394737	0.9002	1	benign	Schnyder_crystalline_corneal_dystrophy	germline	Human_Phenotype_Ontology:HP:0007760,MONDO:MONDO:0007374,MedGen:C0271287,OMIM:121800,Orphanet:ORPHA98967,SNOMED_CT:39662004,SNOMED_CT:419395007	None	inborn_genetic_diseases|schnyder_crystalline_corneal_dystrophy
chr1	11347491	11347492	C	T	UBIAD1	NM_013319.2	338	1304	c.*1304C>T	2	1	0	0	0	protein_coding	3_prime_UTR	3_prime_UTR	LOW	1	0.482759	1	0.466667	1	0.75	1	0.576923	1	0.478261	1	0.516129	1	0.44	0.236	1	benign	Schnyder_crystalline_corneal_dystrophy	germline	Human_Phenotype_Ontology:HP:0007760,MONDO:MONDO:0007374,MedGen:C0271287,OMIM:121800,Orphanet:ORPHA98967,SNOMED_CT:39662004,SNOMED_CT:419395007	None	inborn_genetic_diseases|schnyder_crystalline_corneal_dystrophy
chr1	11561592	11561593	G	A	DISP3	NM_020780.1	1392	Ggc/Agc	p.Gly182Ser/c.544G>A	2	1	1	0	0	protein_coding	missense	missense	MED	1	0.531915	1	0.481481	1	0.358974	1	0.619048	1	0.393939	1	0.447368	1	0.5	0.672232	0	None	None	None	None	None	inborn_genetic_diseases
chr1	11575374	11575375	T	A	DISP3	NM_020780.1	1392		c.1454-51T>A	4	0	0	0	0	protein_coding	intron	intron	LOW	1	0.545455	1	0.538462	NA	NA	1	0.692308	NA	NA	NA	NA	1	0.538462	0.678748	0	None	None	None	None	None	inborn_genetic_diseases
chr1	11593792	11593793	T	TGCACACACGCAC	DISP3	NM_020780.1	1392		c.3376-645_3376-644insGCACACACGCAC	17	0	0	0	0	protein_coding	intron	intron	LOW	2	1	2	1	NA	NA	NA	NA	2	1	2	1	2	1	0.4213	0	None	None	None	None	None	inborn_genetic_diseases
chr1	11594399	11594400	T	C	DISP3	NM_020780.1	1392		c.3376-38T>C	17	0	0	0	0	protein_coding	intron	intron	LOW	NA	NA	NA	NA	NA	NA	NA	NA	1	0.6	NA	NA	NA	NA	0.944	0	None	None	None	None	None	inborn_genetic_diseases
chr1	11595037	11595038	A	G	DISP3	NM_020780.1	1392		c.3536-30A>G	18	0	0	0	0	protein_coding	intron	intron	LOW	1	0.470588	1	0.56	1	0.4375	1	0.470588	NA	NA	1	0.588235	1	0.583333	0.298046	0	None	None	None	None	None	inborn_genetic_diseases
chr1	11595202	11595203	A	G	DISP3	NM_020780.1	1392		c.3649+22A>G	19	0	0	0	0	protein_coding	intron	intron	LOW	1	0.72	1	0.538462	1	0.588235	1	0.5	1	0.5	1	0.473684	1	0.75	0.283201	0	None	None	None	None	None	inborn_genetic_diseases
chr1	11708735	11708736	T	C	FBXO2	NM_012168.5	296	15	c.*15A>G	6	1	0	0	0	protein_coding	3_prime_UTR	3_prime_UTR	LOW	2	1	2	1	2	1	2	1	2	1	2	1	2	1	0.7783	0	None	None	None	None	None	inborn_genetic_diseases
chr1	11710560	11710561	T	G	FBXO2	NM_012168.5	296	aAg/aCg	p.Lys118Thr/c.353A>C	2	1	1	0	0	protein_coding	missense	missense	MED	1	0.545455	1	0.851852	1	0.48	1	0.394737	1	0.470588	1	0.485714	1	0.466667	0.501799	0	None	None	None	None	None	inborn_genetic_diseases
chr1	11714367	11714368	T	G	FBXO2	NM_012168.5	296		c.22+8A>C	1	0	0	1	1	protein_coding	splice_donor	splice_donor	HIGH	2	1	2	1	2	1	2	1	2	1	2	1	2	1	0.901917	0	None	None	None	None	None	inborn_genetic_diseases
chr1	11735261	11735262	C	T	MAD2L2	NM_001127325.1	211		c.502-31G>A	7	0	0	0	0	protein_coding	intron	intron	LOW	1	0.75	NA	NA	1	0.444444	NA	NA	NA	NA	NA	NA	1	0.545455	0.234515	0	None	None	None	None	None	fanconi_anemia_complementation_group_v|inborn_genetic_diseases
chr1	11735840	11735841	C	A	MAD2L2	NM_001127325.1	211		c.428-53G>T	6	0	0	0	0	protein_coding	intron	intron	LOW	NA	NA	NA	NA	1	0.5	NA	NA	NA	NA	NA	NA	NA	NA	0.2178	0	None	None	None	None	None	fanconi_anemia_complementation_group_v|inborn_genetic_diseases
chr1	11737050	11737051	G	C	MAD2L2	NM_001127325.1	211		c.232-46C>G	4	0	0	0	0	protein_coding	intron	intron	LOW	NA	NA	NA	NA	NA	NA	NA	NA	NA	NA	1	0.545455	NA	NA	0.9259	0	None	None	None	None	None	fanconi_anemia_complementation_group_v|inborn_genetic_diseases
chr1	11740357	11740358	A	G	MAD2L2	NM_001127325.1	211		c.159+52T>C	3	0	0	0	0	protein_coding	intron	intron	LOW	NA	NA	NA	NA	NA	NA	NA	NA	NA	NA	1	0.461538	1	0.75	0.513	0	None	None	None	None	None	fanconi_anemia_complementation_group_v|inborn_genetic_diseases
chr1	11772525	11772526	A	G	DRAXIN	NM_198545.3	349		c.847+40A>G	5	0	0	0	0	protein_coding	intron	intron	LOW	2	1	2	1	2	1	NA	NA	NA	NA	NA	NA	2	1	0.6089	0	None	None	None	None	None	inborn_genetic_diseases
chr1	11779761	11779762	C	T	DRAXIN	NM_198545.3	349	9	c.*9C>T	7	1	0	0	0	protein_coding	3_prime_UTR	3_prime_UTR	LOW	1	0.56	1	0.393939	NA	NA	1	0.310345	1	0.75	1	0.653846	1	0.411765	0.347955	0	None	None	None	None	None	inborn_genetic_diseases
chr1	11796167	11796173	CGGGCG	C	AGTRAP	NM_020350.4	159	93	c.-97_-93delGGGCG	1	1	0	0	0	protein_coding	5_prime_UTR	5_prime_UTR	LOW	2	1	NA	NA	NA	NA	2	1	NA	NA	2	1	NA	NA	1	0	None	None	None	None	None	inborn_genetic_diseases
chr1	11807425	11807426	C	T	AGTRAP	NM_020350.4	159		c.63-71C>T	2	0	0	0	0	protein_coding	intron	intron	LOW	NA	NA	NA	NA	1	0.636364	NA	NA	NA	NA	NA	NA	NA	NA	0.8839	0	None	None	None	None	None	inborn_genetic_diseases
chr1	11808705	11808706	T	G	AGTRAP	NM_020350.4	159		c.364+39T>G	4	0	0	0	0	protein_coding	intron	intron	LOW	NA	NA	1	0.571429	1	0.692308	1	0.545455	NA	NA	1	0.7	NA	NA	0.596947	0	None	None	None	None	None	inborn_genetic_diseases
chr1	11827179	11827180	A	G	C1orf167	NM_001010881.1	1449		c.1299+38A>G	3	0	0	0	0	protein_coding	intron	intron	LOW	2	1	2	1	2	1	2	1	2	1	2	1	2	1	1	0	None	None	None	None	None	abnormality_of_metabolism/homeostasis|delayed_speech_and_language_development|gastrointestinal_stromal_tumor|generalized_cerebral_atrophy/hypoplasia|generalized_tonic-clonic_seizures|global_developmental_delay|homocystinuria_due_to_mthfr_deficiency|homocystinuria_due_to_methylene_tetrahydrofolate_reductase_deficiency|inborn_genetic_diseases|infantile_spasms|intellectual_disability|lower_limb_spas…
chr1	11827303	11827304	A	G	C1orf167	NM_001010881.1	1449	ccA/ccG	p.Pro442Pro/c.1326A>G	4	1	1	0	0	protein_coding	synonymous	synonymous	LOW	2	1	2	1	2	1	2	1	2	1	2	0.978723	2	1	1	0	None	None	None	None	None	abnormality_of_metabolism/homeostasis|delayed_speech_and_language_development|gastrointestinal_stromal_tumor|generalized_cerebral_atrophy/hypoplasia|generalized_tonic-clonic_seizures|global_developmental_delay|homocystinuria_due_to_mthfr_deficiency|homocystinuria_due_to_methylene_tetrahydrofolate_reductase_deficiency|inborn_genetic_diseases|infantile_spasms|intellectual_disability|lower_limb_spas…
chr1	11832288	11832289	C	A	C1orf167	NM_001010881.1	1449	cCc/cAc	p.Pro654His/c.1961C>A	8	1	1	0	0	protein_coding	missense	missense	MED	2	1	2	1	2	1	2	1	2	1	2	1	2	1	0.2597	0	None	None	None	None	None	abnormality_of_metabolism/homeostasis|delayed_speech_and_language_development|gastrointestinal_stromal_tumor|generalized_cerebral_atrophy/hypoplasia|generalized_tonic-clonic_seizures|global_developmental_delay|homocystinuria_due_to_mthfr_deficiency|homocystinuria_due_to_methylene_tetrahydrofolate_reductase_deficiency|inborn_genetic_diseases|infantile_spasms|intellectual_disability|lower_limb_spas…
chr1	11836449	11836450	A	G	C1orf167	NM_001010881.1	1449		c.2165-71A>G	9	0	0	0	0	protein_coding	intron	intron	LOW	NA	NA	NA	NA	2	1	NA	NA	NA	NA	NA	NA	2	1	0.2628	0	None	None	None	None	None	abnormality_of_metabolism/homeostasis|delayed_speech_and_language_development|gastrointestinal_stromal_tumor|generalized_cerebral_atrophy/hypoplasia|generalized_tonic-clonic_seizures|global_developmental_delay|homocystinuria_due_to_mthfr_deficiency|homocystinuria_due_to_methylene_tetrahydrofolate_reductase_deficiency|inborn_genetic_diseases|infantile_spasms|intellectual_disability|lower_limb_spas…
chr1	11839849	11839851	CT	C	C1orf167	NM_001010881.1	1449		c.2652-8delT	12	0	0	1	1	protein_coding	splice_acceptor	splice_acceptor	HIGH	2	1	2	1	2	1	2	1	2	1	2	1	2	1	0.277163	0	None	None	None	None	None	abnormality_of_metabolism/homeostasis|delayed_speech_and_language_development|gastrointestinal_stromal_tumor|generalized_cerebral_atrophy/hypoplasia|generalized_tonic-clonic_seizures|global_developmental_delay|homocystinuria_due_to_mthfr_deficiency|homocystinuria_due_to_methylene_tetrahydrofolate_reductase_deficiency|inborn_genetic_diseases|infantile_spasms|intellectual_disability|lower_limb_spas…
chr1	11839971	11839972	G	A	C1orf167	NM_001010881.1	1449	cGg/cAg	p.Arg922Gln/c.2765G>A	13	1	1	0	0	protein_coding	missense	missense	MED	2	1	2	1	2	1	2	1	2	0.955556	2	1	2	1	0.26275	0	None	None	None	None	None	abnormality_of_metabolism/homeostasis|delayed_speech_and_language_development|gastrointestinal_stromal_tumor|generalized_cerebral_atrophy/hypoplasia|generalized_tonic-clonic_seizures|global_developmental_delay|homocystinuria_due_to_mthfr_deficiency|homocystinuria_due_to_methylene_tetrahydrofolate_reductase_deficiency|inborn_genetic_diseases|infantile_spasms|intellectual_disability|lower_limb_spas…
chr1	11839997	11839998	T	C	C1orf167	NM_001010881.1	1449	Tgg/Cgg	p.Trp931Arg/c.2791T>C	13	1	1	0	0	protein_coding	missense	missense	MED	2	1	2	1	2	1	2	1	2	1	2	1	2	1	0.997608	0	None	None	None	None	None	abnormality_of_metabolism/homeostasis|delayed_speech_and_language_development|gastrointestinal_stromal_tumor|generalized_cerebral_atrophy/hypoplasia|generalized_tonic-clonic_seizures|global_developmental_delay|homocystinuria_due_to_mthfr_deficiency|homocystinuria_due_to_methylene_tetrahydrofolate_reductase_deficiency|inborn_genetic_diseases|infantile_spasms|intellectual_disability|lower_limb_spas…
chr1	11844213	11844214	A	T	C1orf167	NM_001010881.1	1449		c.3006-17A>T	14	0	0	0	0	protein_coding	intron	intron	LOW	2	1	2	1	2	1	2	1	NA	NA	2	1	2	1	0.333333	0	None	None	None	None	None	abnormality_of_metabolism/homeostasis|delayed_speech_and_language_development|gastrointestinal_stromal_tumor|generalized_cerebral_atrophy/hypoplasia|generalized_tonic-clonic_seizures|global_developmental_delay|homocystinuria_due_to_mthfr_deficiency|homocystinuria_due_to_methylene_tetrahydrofolate_reductase_deficiency|inborn_genetic_diseases|infantile_spasms|intellectual_disability|lower_limb_spas…
chr1	11846446	11846447	G	A	MTHFR	NM_005957.4	656	4290	c.*4290C>T	12	1	0	0	0	protein_coding	3_prime_UTR	3_prime_UTR	LOW	2	1	2	1	2	1	2	1	2	1	2	1	2	1	1	0	None	None	None	None	None	abnormality_of_metabolism/homeostasis|delayed_speech_and_language_development|gastrointestinal_stromal_tumor|generalized_cerebral_atrophy/hypoplasia|generalized_tonic-clonic_seizures|global_developmental_delay|homocystinuria_due_to_mthfr_deficiency|homocystinuria_due_to_methylene_tetrahydrofolate_reductase_deficiency|inborn_genetic_diseases|infantile_spasms|intellectual_disability|lower_limb_spas…
chr1	11848138	11848139	G	A	MTHFR	NM_005957.4	656	2598	c.*2598C>T	12	1	0	0	0	protein_coding	3_prime_UTR	3_prime_UTR	LOW	2	1	2	0.964912	2	1	2	1	2	1	2	1	2	1	0.309305	0	None	None	None	None	None	abnormality_of_metabolism/homeostasis|delayed_speech_and_language_development|gastrointestinal_stromal_tumor|generalized_cerebral_atrophy/hypoplasia|generalized_tonic-clonic_seizures|global_developmental_delay|homocystinuria_due_to_mthfr_deficiency|homocystinuria_due_to_methylene_tetrahydrofolate_reductase_deficiency|inborn_genetic_diseases|infantile_spasms|intellectual_disability|lower_limb_spas…
chr1	11848878	11848879	A	G	MTHFR	NM_005957.4	656	1858	c.*1858T>C	12	1	0	0	0	protein_coding	3_prime_UTR	3_prime_UTR	LOW	2	1	2	1	2	1	2	1	2	1	2	1	2	1	1	0	None	None	None	None	None	abnormality_of_metabolism/homeostasis|delayed_speech_and_language_development|gastrointestinal_stromal_tumor|generalized_cerebral_atrophy/hypoplasia|generalized_tonic-clonic_seizures|global_developmental_delay|homocystinuria_due_to_mthfr_deficiency|homocystinuria_due_to_methylene_tetrahydrofolate_reductase_deficiency|inborn_genetic_diseases|infantile_spasms|intellectual_disability|lower_limb_spas…
chr1	11849446	11849447	A	G	C1orf167	NM_001010881.1	1449	Aga/Gga	p.Arg1432Gly/c.4294A>G	21	1	1	0	0	protein_coding	missense	missense	MED	2	1	2	1	2	1	2	1	2	1	2	1	2	1	1	0	None	None	None	None	None	abnormality_of_metabolism/homeostasis|delayed_speech_and_language_development|gastrointestinal_stromal_tumor|generalized_cerebral_atrophy/hypoplasia|generalized_tonic-clonic_seizures|global_developmental_delay|homocystinuria_due_to_mthfr_deficiency|homocystinuria_due_to_methylene_tetrahydrofolate_reductase_deficiency|inborn_genetic_diseases|infantile_spasms|intellectual_disability|lower_limb_spas…
chr1	11851002	11851003	G	C	MTHFR	NM_005957.4	656		c.1753-48C>G	11	0	0	0	0	protein_coding	intron	intron	LOW	NA	NA	2	1	2	1	2	1	2	1	2	1	2	1	0.4622	0	benign	Homocystinuria_due_to_MTHFR_deficiency|not_provided	germline	MedGen:C4017062|MedGen:CN517202	None	abnormality_of_metabolism/homeostasis|delayed_speech_and_language_development|gastrointestinal_stromal_tumor|generalized_cerebral_atrophy/hypoplasia|generalized_tonic-clonic_seizures|global_developmental_delay|homocystinuria_due_to_mthfr_deficiency|homocystinuria_due_to_methylene_tetrahydrofolate_reductase_deficiency|inborn_genetic_diseases|infantile_spasms|intellectual_disability|lower_limb_spas…
chr1	11852299	11852300	C	T	MTHFR	NM_005957.4	656		c.1632+35G>A	10	0	0	0	0	protein_coding	intron	intron	LOW	2	1	2	1	2	1	2	1	NA	NA	2	1	2	1	0.4601	1	benign	Homocystinuria_due_to_methylene_tetrahydrofolate_reductase_deficiency|not_provided	germline	MONDO:MONDO:0009353,MedGen:C1856058,OMIM:236250,Orphanet:ORPHA395|MedGen:CN517202	None	abnormality_of_metabolism/homeostasis|delayed_speech_and_language_development|gastrointestinal_stromal_tumor|generalized_cerebral_atrophy/hypoplasia|generalized_tonic-clonic_seizures|global_developmental_delay|homocystinuria_due_to_mthfr_deficiency|homocystinuria_due_to_methylene_tetrahydrofolate_reductase_deficiency|inborn_genetic_diseases|infantile_spasms|intellectual_disability|lower_limb_spas…
chr1	11854456	11854457	G	A	MTHFR	NM_005957.4	656	ttC/ttT	p.Phe435Phe/c.1305C>T	8	1	1	0	0	protein_coding	synonymous	synonymous	LOW	2	1	2	1	2	1	2	1	2	1	2	1	2	1	0.999281	1	benign	Homocystinuria_due_to_methylene_tetrahydrofolate_reductase_deficiency|Homocystinuria_due_to_MTHFR_deficiency|not_specified	germline	MONDO:MONDO:0009353,MedGen:C1856058,OMIM:236250,Orphanet:ORPHA395|MedGen:C4017062|MedGen:CN169374	None	abnormality_of_metabolism/homeostasis|delayed_speech_and_language_development|gastrointestinal_stromal_tumor|generalized_cerebral_atrophy/hypoplasia|generalized_tonic-clonic_seizures|global_developmental_delay|homocystinuria_due_to_mthfr_deficiency|homocystinuria_due_to_methylene_tetrahydrofolate_reductase_deficiency|inborn_genetic_diseases|infantile_spasms|intellectual_disability|lower_limb_spas…
chr1	11854475	11854476	T	G	MTHFR	NM_005957.4	656	gAa/gCa	p.Glu429Ala/c.1286A>C	8	1	1	0	0	protein_coding	missense	missense	MED	1	0.456522	1	0.461538	1	0.553191	1	0.447368	1	0.613636	1	0.555556	1	0.4	0.4172	1	conflicting_interpretations_of_pathogenicity|other	Stroke|Gastrointestinal_stromal_tumor|Homocystinuria_due_to_methylene_tetrahydrofolate_reductase_deficiency|Neural_tube_defects,_folate-sensitive|Schizophrenia,_susceptibility_to|MTHFR_THERMOLABILE_POLYMORPHISM|Homocystinuria_due_to_MTHFR_deficiency|not_specified|not_provided	germline	Human_Phenotype_Ontology:HP:0001297,Human_Phenotype_Ontology:HP:0002452,MeSH:D020521,MedGen:C0038454|Human_Phenotype_Ontology:HP:0100723,MONDO:MONDO:0011719,MeSH:D046152,MedGen:C0238198,OMIM:606764,Orphanet:ORPHA44890|MONDO:MONDO:0009353,MedGen:C1856058,OMIM:236250,Orphanet:ORPHA395|MONDO:MONDO:0011120,MedGen:C1866558,OMIM:601634|MONDO:MONDO:0100182,MedGen:CN322635|MedGen:C1856059|MedGen:C4017062…	None	abnormality_of_metabolism/homeostasis|delayed_speech_and_language_development|gastrointestinal_stromal_tumor|generalized_cerebral_atrophy/hypoplasia|generalized_tonic-clonic_seizures|global_developmental_delay|homocystinuria_due_to_mthfr_deficiency|homocystinuria_due_to_methylene_tetrahydrofolate_reductase_deficiency|inborn_genetic_diseases|infantile_spasms|intellectual_disability|lower_limb_spas…
chr1	11884554	11884555	A	G	CLCN6	NM_001286.3	869	gAg/gGg	p.Glu198Gly/c.593A>G	8	1	1	0	0	protein_coding	missense	missense	MED	2	1	2	1	2	1	2	1	2	1	2	1	2	1	1	0	benign	not_provided	germline	MedGen:CN517202	None	abnormality_of_temperature_regulation|abnormality_of_the_respiratory_system|abnormality_of_the_skin|abnormality_of_vision|autosomal_dominant_nonsyndromic_hearing_loss_17|eeg_abnormality|feeding_difficulties|global_developmental_delay|hypotonia|inborn_genetic_diseases|motor_delay|movement_disorder|neurodegeneration,_childhood-onset,_with_hypotonia,_respiratory_insufficiency,_and_brain_imaging_abno…
chr1	11888383	11888384	A	G	CLCN6	NM_001286.3	869		c.954+108A>G	11	0	0	0	0	protein_coding	intron	intron	LOW	NA	NA	2	1	NA	NA	NA	NA	NA	NA	NA	NA	NA	NA	0.8684	0	None	None	None	None	None	abnormality_of_temperature_regulation|abnormality_of_the_respiratory_system|abnormality_of_the_skin|abnormality_of_vision|autosomal_dominant_nonsyndromic_hearing_loss_17|eeg_abnormality|feeding_difficulties|global_developmental_delay|hypotonia|inborn_genetic_diseases|motor_delay|movement_disorder|neurodegeneration,_childhood-onset,_with_hypotonia,_respiratory_insufficiency,_and_brain_imaging_abno…
chr1	11896140	11896141	A	G	CLCN6	NM_001286.3	869	acA/acG	p.Thr637Thr/c.1911A>G	18	1	1	0	0	protein_coding	synonymous	synonymous	LOW	2	0.966667	2	1	2	1	2	1	2	1	2	1	2	1	0.0338	0	benign	not_provided	germline	MedGen:CN517202	None	abnormality_of_temperature_regulation|abnormality_of_the_respiratory_system|abnormality_of_the_skin|abnormality_of_vision|autosomal_dominant_nonsyndromic_hearing_loss_17|eeg_abnormality|feeding_difficulties|global_developmental_delay|hypotonia|inborn_genetic_diseases|motor_delay|movement_disorder|neurodegeneration,_childhood-onset,_with_hypotonia,_respiratory_insufficiency,_and_brain_imaging_abno…
chr1	11897591	11897592	A	G	CLCN6	NM_001286.3	869		c.2295+36A>G	20	0	0	0	0	protein_coding	intron	intron	LOW	2	1	2	1	NA	NA	2	1	NA	NA	NA	NA	2	1	0.546045	0	None	None	None	None	None	abnormality_of_temperature_regulation|abnormality_of_the_respiratory_system|abnormality_of_the_skin|abnormality_of_vision|autosomal_dominant_nonsyndromic_hearing_loss_17|eeg_abnormality|feeding_difficulties|global_developmental_delay|hypotonia|inborn_genetic_diseases|motor_delay|movement_disorder|neurodegeneration,_childhood-onset,_with_hypotonia,_respiratory_insufficiency,_and_brain_imaging_abno…
chr1	11899032	11899033	G	T	CLCN6	NM_001286.3	869		c.2529+316G>T	22	0	0	0	0	protein_coding	intron	intron	LOW	2	1	2	1	2	1	2	1	2	1	2	1	2	1	0.413123	0	None	None	None	None	None	abnormality_of_temperature_regulation|abnormality_of_the_respiratory_system|abnormality_of_the_skin|abnormality_of_vision|autosomal_dominant_nonsyndromic_hearing_loss_17|eeg_abnormality|feeding_difficulties|global_developmental_delay|hypotonia|inborn_genetic_diseases|motor_delay|movement_disorder|neurodegeneration,_childhood-onset,_with_hypotonia,_respiratory_insufficiency,_and_brain_imaging_abno…
chr1	11917619	11917620	T	TA	NPPB	NM_002521.2	134	91	c.*91dupT	3	1	0	0	0	protein_coding	3_prime_UTR	3_prime_UTR	LOW	2	1	2	1	2	1	2	1	2	1	2	1	2	1	0.384548	0	None	None	None	None	None	inborn_genetic_diseases
chr1	11982543	11982544	T	C	KIAA2013	NM_138346.2	634		c.1887+149A>G	2	0	0	0	0	protein_coding	intron	intron	LOW	2	1	2	1	2	1	NA	NA	NA	NA	NA	NA	NA	NA	0.9372	0	None	None	None	None	None	inborn_genetic_diseases
chr1	11983205	11983206	A	G	KIAA2013	NM_138346.2	634	ttT/ttC	p.Phe458Phe/c.1374T>C	2	1	1	0	0	protein_coding	synonymous	synonymous	LOW	1	0.457143	1	0.346939	1	0.411765	1	0.48	1	0.631579	1	0.536585	1	0.5	0.8321	0	None	None	None	None	None	inborn_genetic_diseases
chr1	11994759	11994760	G	A	PLOD1	NM_001316320.1	774	77	c.-77G>A	1	1	0	0	0	protein_coding	5_prime_UTR	5_prime_UTR	LOW	1	0.785714	1	0.346154	1	0.4	1	0.357143	1	0.555556	1	0.307692	1	0.588235	0.0099	1	conflicting_interpretations_of_pathogenicity	Ehlers-Danlos_syndrome,_kyphoscoliotic_type_1|not_provided	germline	MONDO:MONDO:0016002,MedGen:C0268342,OMIM:225400,Orphanet:ORPHA1900,SNOMED_CT:25606004|MedGen:CN517202	None	bilateral_cryptorchidism|charcot-marie-tooth_disease_type_2|congenital_omphalocele|depressed_nasal_bridge|dolichocephaly|ehlers-danlos_syndrome|ehlers-danlos_syndrome,_kyphoscoliotic_type_1|familial_thoracic_aortic_aneurysm_and_aortic_dissection|feeding_difficulties|generalized_hypotonia|generalized_neonatal_hypotonia|hereditary_motor_and_sensory_neuropathy|hereditary_motor_and_sensory_neuropathy…
chr1	12009954	12009955	C	T	PLOD1	NM_001316320.1	774	ttC/ttT	p.Phe145Phe/c.435C>T	4	1	1	0	0	protein_coding	synonymous	synonymous	LOW	1	0.571429	1	0.608696	1	0.428571	NA	NA	1	0.466667	1	0.5	1	0.695652	0.424876	1	benign	Ehlers-Danlos_syndrome,_kyphoscoliotic_type_1|Familial_thoracic_aortic_aneurysm_and_aortic_dissection|not_specified	germline	MONDO:MONDO:0016002,MedGen:C0268342,OMIM:225400,Orphanet:ORPHA1900,SNOMED_CT:25606004|MONDO:MONDO:0019625,MedGen:C4707243,OMIM:PS607086,Orphanet:ORPHA91387|MedGen:CN169374	None	bilateral_cryptorchidism|charcot-marie-tooth_disease_type_2|congenital_omphalocele|depressed_nasal_bridge|dolichocephaly|ehlers-danlos_syndrome|ehlers-danlos_syndrome,_kyphoscoliotic_type_1|familial_thoracic_aortic_aneurysm_and_aortic_dissection|feeding_difficulties|generalized_hypotonia|generalized_neonatal_hypotonia|hereditary_motor_and_sensory_neuropathy|hereditary_motor_and_sensory_neuropathy…
chr1	12024234	12024235	C	T	PLOD1	NM_001316320.1	774	aaC/aaT	p.Asn449Asn/c.1347C>T	13	1	1	0	0	protein_coding	synonymous	synonymous	LOW	1	0.52	1	0.323529	1	0.6	1	0.8	1	0.275862	1	0.511628	1	0.6	0.4489	1	benign	Ehlers-Danlos_syndrome,_kyphoscoliotic_type_1|Familial_thoracic_aortic_aneurysm_and_aortic_dissection|not_specified	germline	MONDO:MONDO:0016002,MedGen:C0268342,OMIM:225400,Orphanet:ORPHA1900,SNOMED_CT:25606004|MONDO:MONDO:0019625,MedGen:C4707243,OMIM:PS607086,Orphanet:ORPHA91387|MedGen:CN169374	None	bilateral_cryptorchidism|charcot-marie-tooth_disease_type_2|congenital_omphalocele|depressed_nasal_bridge|dolichocephaly|ehlers-danlos_syndrome|ehlers-danlos_syndrome,_kyphoscoliotic_type_1|familial_thoracic_aortic_aneurysm_and_aortic_dissection|feeding_difficulties|generalized_hypotonia|generalized_neonatal_hypotonia|hereditary_motor_and_sensory_neuropathy|hereditary_motor_and_sensory_neuropathy…
chr1	12027203	12027204	C	T	PLOD1	NM_001316320.1	774		c.1896+56C>T	17	0	0	0	0	protein_coding	intron	intron	LOW	NA	NA	1	0.5	NA	NA	NA	NA	1	0.461538	NA	NA	NA	NA	0.6462	0	benign	not_provided	germline	MedGen:CN517202	None	bilateral_cryptorchidism|charcot-marie-tooth_disease_type_2|congenital_omphalocele|depressed_nasal_bridge|dolichocephaly|ehlers-danlos_syndrome|ehlers-danlos_syndrome,_kyphoscoliotic_type_1|familial_thoracic_aortic_aneurysm_and_aortic_dissection|feeding_difficulties|generalized_hypotonia|generalized_neonatal_hypotonia|hereditary_motor_and_sensory_neuropathy|hereditary_motor_and_sensory_neuropathy…
chr1	12040478	12040479	T	C	MFN2	NM_001127660.1	757	8747	c.-67T>C	1	1	0	0	0	protein_coding	5_prime_UTR	5_prime_UTR	LOW	1	0.583333	1	0.73913	1	0.428571	1	0.375	NA	NA	1	0.310345	1	0.333333	0.7247	1	benign	Hereditary_motor_and_sensory_neuropathy|Ehlers-Danlos_syndrome,_kyphoscoliotic_type_1|Charcot-Marie-Tooth_disease_type_2|Hereditary_motor_and_sensory_neuropathy_with_optic_atrophy|not_provided	germline	MONDO:MONDO:0015358,MedGen:C0027888|MONDO:MONDO:0016002,MedGen:C0268342,OMIM:225400,Orphanet:ORPHA1900,SNOMED_CT:25606004|MONDO:MONDO:0018993,MedGen:C0270914,Orphanet:ORPHA64746|MONDO:MONDO:0019551,MedGen:C0393807,Orphanet:ORPHA90120,SNOMED_CT:128203003|MedGen:CN517202	None	abnormal_blistering_of_the_skin|abnormal_dental_enamel_morphology|abnormality_of_the_dentition|alopecia_of_scalp|cerebellar_ataxia|cerebral_palsy|charcot-marie-tooth_disease|charcot-marie-tooth_disease,_axonal,_autosomal_recessive,_type_2a2b%3b|charcot-marie-tooth_disease,_type_2a|charcot-marie-tooth_disease,_type_i|charcot-marie-tooth_disease_type_2|charcot-marie-tooth_disease_type_2a1|charcot-m…
chr1	12056439	12056440	C	T	MFN2	NM_001127660.1	757		c.474+65C>T	4	0	0	0	0	protein_coding	intron	intron	LOW	2	1	NA	NA	NA	NA	NA	NA	NA	NA	2	1	NA	NA	0.6936	0	benign	not_provided	germline	MedGen:CN517202	None	abnormal_blistering_of_the_skin|abnormal_dental_enamel_morphology|abnormality_of_the_dentition|alopecia_of_scalp|cerebellar_ataxia|cerebral_palsy|charcot-marie-tooth_disease|charcot-marie-tooth_disease,_axonal,_autosomal_recessive,_type_2a2b%3b|charcot-marie-tooth_disease,_type_2a|charcot-marie-tooth_disease,_type_i|charcot-marie-tooth_disease_type_2|charcot-marie-tooth_disease_type_2a1|charcot-m…
chr1	12071679	12071680	A	G	MFN2	NM_001127660.1	757	58	c.*58A>G	18	1	0	0	0	protein_coding	3_prime_UTR	3_prime_UTR	LOW	2	1	2	1	2	1	2	1	NA	NA	2	1	2	1	0.8903	0	benign	Charcot-Marie-Tooth_disease_type_2|Hereditary_motor_and_sensory_neuropathy_with_optic_atrophy|not_specified|not_provided	germline	MONDO:MONDO:0018993,MedGen:C0270914,Orphanet:ORPHA64746|MONDO:MONDO:0019551,MedGen:C0393807,Orphanet:ORPHA90120,SNOMED_CT:128203003|MedGen:CN169374|MedGen:CN517202	None	abnormal_blistering_of_the_skin|abnormal_dental_enamel_morphology|abnormality_of_the_dentition|alopecia_of_scalp|cerebellar_ataxia|cerebral_palsy|charcot-marie-tooth_disease|charcot-marie-tooth_disease,_axonal,_autosomal_recessive,_type_2a2b%3b|charcot-marie-tooth_disease,_type_2a|charcot-marie-tooth_disease,_type_i|charcot-marie-tooth_disease_type_2|charcot-marie-tooth_disease_type_2a1|charcot-m…
chr1	12082925	12082926	A	G	MIIP	NM_021933.3	388	Aag/Gag	p.Lys167Glu/c.499A>G	4	1	1	0	0	protein_coding	missense	missense	MED	2	1	2	1	2	1	2	1	2	1	2	1	2	1	0.797252	0	None	None	None	None	None	inborn_genetic_diseases
chr1	12157287	12157288	T	C	TNFRSF8	NM_001243.4	595		c.268+14T>C	3	0	0	0	0	protein_coding	intron	intron	LOW	1	0.608696	1	0.478261	1	0.444444	1	0.666667	1	0.413793	1	0.551724	1	0.4	0.152943	0	None	None	None	None	None	inborn_genetic_diseases|malignant_tumor_of_prostate
chr1	12175728	12175729	C	T	TNFRSF8	NM_001243.4	595	Cgt/Tgt	p.Arg297Cys/c.889C>T	8	1	1	0	0	protein_coding	missense	missense	MED	2	1	2	1	2	1	2	1	2	1	2	1	2	1	1	0	None	None	None	None	None	inborn_genetic_diseases|malignant_tumor_of_prostate
chr1	12186057	12186058	A	G	TNFRSF8	NM_001243.4	595	Agc/Ggc	p.Ser402Gly/c.1204A>G	11	1	1	0	0	protein_coding	missense	missense	MED	1	0.448276	1	0.488372	1	0.461538	1	0.513514	1	0.5	1	0.55814	1	0.315789	0.177	0	None	None	None	None	None	inborn_genetic_diseases|malignant_tumor_of_prostate
chr1	12186355	12186356	C	T	TNFRSF8	NM_001243.4	595		c.1309+63C>T	12	0	0	0	0	protein_coding	intron	intron	LOW	1	0.692308	1	0.722222	NA	NA	NA	NA	1	0.75	1	0.526316	1	0.529412	0.1331	0	None	None	None	None	None	inborn_genetic_diseases|malignant_tumor_of_prostate
chr1	12186391	12186392	G	A	TNFRSF8	NM_001243.4	595		c.1309+99G>A	12	0	0	0	0	protein_coding	intron	intron	LOW	NA	NA	1	0.636364	NA	NA	NA	NA	NA	NA	NA	NA	NA	NA	0.1513	0	None	None	None	None	None	inborn_genetic_diseases|malignant_tumor_of_prostate
chr1	12198296	12198297	T	C	TNFRSF8	NM_001243.4	595	agT/agC	p.Ser449Ser/c.1347T>C	14	1	1	0	0	protein_coding	synonymous	synonymous	LOW	1	0.631579	1	0.457143	1	0.40625	1	0.724138	1	0.472222	1	0.628571	1	0.606061	0.5053	0	None	None	None	None	None	inborn_genetic_diseases|malignant_tumor_of_prostate
chr1	12248941	12248942	A	G	TNFRSF1B	NM_001066.2	461	aaA/aaG	p.Lys56Lys/c.168A>G	2	1	1	0	0	protein_coding	synonymous	synonymous	LOW	1	0.35	1	0.592593	1	0.4	1	0.340426	1	0.528302	1	0.580645	1	0.567164	0.273	0	None	None	None	None	None	inborn_genetic_diseases|susceptibility_to_severe_coronavirus_disease_(covid-19)|susceptibility_to_severe_coronavirus_disease_(covid-19)_due_to_high_plasma_levels_of_tnf,_tnfr,_and/or_tnfr2|susceptibility_to_severe_coronavirus_disease_(covid-19)_due_to_high_plasma_levels_of_tnf,_tnfr,_and/or_tnfr3
chr1	12248964	12248965	A	G	TNFRSF1B	NM_001066.2	461		c.178+13A>G	2	0	0	0	0	protein_coding	intron	intron	LOW	1	0.342105	1	0.638298	1	0.4	1	0.333333	1	0.470588	1	0.617021	1	0.54386	0.273	0	None	None	None	None	None	inborn_genetic_diseases|susceptibility_to_severe_coronavirus_disease_(covid-19)|susceptibility_to_severe_coronavirus_disease_(covid-19)_due_to_high_plasma_levels_of_tnf,_tnfr,_and/or_tnfr2|susceptibility_to_severe_coronavirus_disease_(covid-19)_due_to_high_plasma_levels_of_tnf,_tnfr,_and/or_tnfr3
chr1	12249019	12249020	C	T	TNFRSF1B	NM_001066.2	461		c.178+68C>T	2	0	0	0	0	protein_coding	intron	intron	LOW	NA	NA	NA	NA	NA	NA	NA	NA	NA	NA	1	0.7	1	0.538462	0.273	0	None	None	None	None	None	inborn_genetic_diseases|susceptibility_to_severe_coronavirus_disease_(covid-19)|susceptibility_to_severe_coronavirus_disease_(covid-19)_due_to_high_plasma_levels_of_tnf,_tnfr,_and/or_tnfr2|susceptibility_to_severe_coronavirus_disease_(covid-19)_due_to_high_plasma_levels_of_tnf,_tnfr,_and/or_tnfr3
chr1	12251190	12251191	T	A	TNFRSF1B	NM_001066.2	461		c.307+49T>A	3	0	0	0	0	protein_coding	intron	intron	LOW	NA	NA	NA	NA	NA	NA	1	0.6	NA	NA	NA	NA	NA	NA	0.2352	0	None	None	None	None	None	inborn_genetic_diseases|susceptibility_to_severe_coronavirus_disease_(covid-19)|susceptibility_to_severe_coronavirus_disease_(covid-19)_due_to_high_plasma_levels_of_tnf,_tnfr,_and/or_tnfr2|susceptibility_to_severe_coronavirus_disease_(covid-19)_due_to_high_plasma_levels_of_tnf,_tnfr,_and/or_tnfr3
chr1	12251764	12251765	T	G	TNFRSF1B	NM_001066.2	461		c.308-66T>G	3	0	0	0	0	protein_coding	intron	intron	LOW	NA	NA	NA	NA	NA	NA	1	0.529412	1	0.666667	1	0.538462	NA	NA	0.326209	0	None	None	None	None	None	inborn_genetic_diseases|susceptibility_to_severe_coronavirus_disease_(covid-19)|susceptibility_to_severe_coronavirus_disease_(covid-19)_due_to_high_plasma_levels_of_tnf,_tnfr,_and/or_tnfr2|susceptibility_to_severe_coronavirus_disease_(covid-19)_due_to_high_plasma_levels_of_tnf,_tnfr,_and/or_tnfr3
chr1	12251807	12251808	T	G	TNFRSF1B	NM_001066.2	461		c.308-23T>G	3	0	0	0	0	protein_coding	intron	intron	LOW	1	0.5	1	0.555556	1	0.466667	1	0.423077	1	0.666667	1	0.607143	1	0.333333	0.387715	0	None	None	None	None	None	inborn_genetic_diseases|susceptibility_to_severe_coronavirus_disease_(covid-19)|susceptibility_to_severe_coronavirus_disease_(covid-19)_due_to_high_plasma_levels_of_tnf,_tnfr,_and/or_tnfr2|susceptibility_to_severe_coronavirus_disease_(covid-19)_due_to_high_plasma_levels_of_tnf,_tnfr,_and/or_tnfr3
chr1	12252332	12252335	CTG	C	TNFRSF1B	NM_001066.2	461		c.458-154_458-153delTG	4	0	0	0	0	protein_coding	intron	intron	LOW	NA	NA	NA	NA	NA	NA	1	0.8	NA	NA	NA	NA	NA	NA	-1	0	None	None	None	None	None	inborn_genetic_diseases|susceptibility_to_severe_coronavirus_disease_(covid-19)|susceptibility_to_severe_coronavirus_disease_(covid-19)_due_to_high_plasma_levels_of_tnf,_tnfr,_and/or_tnfr2|susceptibility_to_severe_coronavirus_disease_(covid-19)_due_to_high_plasma_levels_of_tnf,_tnfr,_and/or_tnfr3
chr1	12252891	12252892	C	T	TNFRSF1B	NM_001066.2	461		c.552-28C>T	5	0	0	0	0	protein_coding	intron	intron	LOW	1	0.692308	NA	NA	1	0.56	1	0.565217	1	0.5	1	0.272727	NA	NA	0.279555	0	None	None	None	None	None	inborn_genetic_diseases|susceptibility_to_severe_coronavirus_disease_(covid-19)|susceptibility_to_severe_coronavirus_disease_(covid-19)_due_to_high_plasma_levels_of_tnf,_tnfr,_and/or_tnfr2|susceptibility_to_severe_coronavirus_disease_(covid-19)_due_to_high_plasma_levels_of_tnf,_tnfr,_and/or_tnfr3
chr1	12252954	12252955	T	G	TNFRSF1B	NM_001066.2	461	aTg/aGg	p.Met196Arg/c.587T>G	6	1	1	0	0	protein_coding	missense	missense	MED	1	0.542857	1	0.404762	1	0.684211	1	0.435897	1	0.576923	1	0.377358	1	0.4	0.2761	0	uncertain_significance	Susceptibility_to_severe_coronavirus_disease_(COVID-19)|Susceptibility_to_severe_coronavirus_disease_(COVID-19)_due_to_high_plasma_levels_of_TNF,_TNFR,_and/or_TNFR2	germline	.|.	None	inborn_genetic_diseases|susceptibility_to_severe_coronavirus_disease_(covid-19)|susceptibility_to_severe_coronavirus_disease_(covid-19)_due_to_high_plasma_levels_of_tnf,_tnfr,_and/or_tnfr2|susceptibility_to_severe_coronavirus_disease_(covid-19)_due_to_high_plasma_levels_of_tnf,_tnfr,_and/or_tnfr3
chr1	12262297	12262298	G	A	TNFRSF1B	NM_001066.2	461		c.1105+70G>A	9	0	0	0	0	protein_coding	intron	intron	LOW	NA	NA	NA	NA	NA	NA	NA	NA	1	0.6	NA	NA	NA	NA	0.2301	0	None	None	None	None	None	inborn_genetic_diseases|susceptibility_to_severe_coronavirus_disease_(covid-19)|susceptibility_to_severe_coronavirus_disease_(covid-19)_due_to_high_plasma_levels_of_tnf,_tnfr,_and/or_tnfr2|susceptibility_to_severe_coronavirus_disease_(covid-19)_due_to_high_plasma_levels_of_tnf,_tnfr,_and/or_tnfr3
chr1	12401867	12401868	A	C	VPS13D	NM_015378.3	4388	ccA/ccC	p.Pro2886Pro/c.8658A>C	41	1	1	0	0	protein_coding	synonymous	synonymous	LOW	2	1	2	1	2	1	2	1	2	1	2	1	2	1	0.902681	1	benign	Autosomal_recessive_cerebellar_ataxia-saccadic_intrusion_syndrome|not_provided	germline	MONDO:MONDO:0011811,MedGen:C1846492,OMIM:607317,Orphanet:ORPHA95434|MedGen:CN517202	None	arthrogryposis_multiplex_congenita|autosomal_recessive_cerebellar_ataxia-saccadic_intrusion_syndrome|fetal_akinesia_deformation_sequence_1|inborn_genetic_diseases|leigh_syndrome|non-immune_hydrops_fetalis
chr1	12418699	12418700	T	C	VPS13D	NM_015378.3	4388		c.10141+43T>C	50	0	0	0	0	protein_coding	intron	intron	LOW	2	1	2	1	2	1	NA	NA	NA	NA	2	1	NA	NA	0.999768	0	benign	not_provided	germline	MedGen:CN517202	None	arthrogryposis_multiplex_congenita|autosomal_recessive_cerebellar_ataxia-saccadic_intrusion_syndrome|fetal_akinesia_deformation_sequence_1|inborn_genetic_diseases|leigh_syndrome|non-immune_hydrops_fetalis
chr1	12638963	12638964	T	C	DHRS3	NM_004753.6	302	ccA/ccG	p.Pro160Pro/c.480A>G	4	1	1	0	0	protein_coding	synonymous	synonymous	LOW	2	1	2	0.971429	2	1	2	1	2	1	2	1	2	1	0.8988	0	benign	not_provided	germline	MedGen:CN517202	None	inborn_genetic_diseases
chr1	12639017	12639018	C	T	DHRS3	NM_004753.6	302		c.460-34G>A	3	0	0	0	0	protein_coding	intron	intron	LOW	NA	NA	NA	NA	2	1	NA	NA	NA	NA	2	1	NA	NA	0.6104	0	None	None	None	None	None	inborn_genetic_diseases
chr1	12704481	12704482	G	A	AADACL4	NM_001013630.1	407	84	c.-84G>A		0	0	0	0	protein_coding	upstream_gene	upstream_gene	LOW	NA	NA	1	0.545455	NA	NA	NA	NA	NA	NA	NA	NA	NA	NA	0.1248	0	None	None	None	None	None	inborn_genetic_diseases
chr1	12704488	12704489	G	A	AADACL4	NM_001013630.1	407	77	c.-77G>A		0	0	0	0	protein_coding	upstream_gene	upstream_gene	LOW	NA	NA	1	0.545455	NA	NA	NA	NA	NA	NA	NA	NA	NA	NA	0.0256	0	None	None	None	None	None	inborn_genetic_diseases
chr1	12725942	12725943	T	C	AADACL4	NM_001013630.1	407		c.450-29T>C	3	0	0	0	0	protein_coding	intron	intron	LOW	1	0.647059	NA	NA	1	0.642857	1	0.615385	1	0.538462	1	0.625	1	0.545455	0.5182	0	None	None	None	None	None	inborn_genetic_diseases
chr1	12776133	12776134	C	A	AADACL3	NM_001103170.2	407	46	c.-46C>A	1	1	0	0	0	protein_coding	5_prime_UTR	5_prime_UTR	LOW	2	1	2	1	NA	NA	NA	NA	2	1	NA	NA	2	1	0.8718	0	None	None	None	None	None	inborn_genetic_diseases
chr1	12776217	12776218	A	C	AADACL3	NM_001103170.2	407	tgA/tgC	p.Ter13Cysext*?/c.39A>C	1	1	1	0	1	protein_coding	stop_lost	stop_lost	HIGH	2	1	2	1	2	1	2	1	2	1	2	1	2	1	0.9162	0	None	None	None	None	None	inborn_genetic_diseases
chr1	12776343	12776344	A	T	AADACL3	NM_001103170.2	407	acA/acT	p.Thr55Thr/c.165A>T	1	1	1	0	0	protein_coding	synonymous	synonymous	LOW	2	1	2	1	2	1	2	1	2	1	2	1	2	1	0.851158	0	None	None	None	None	None	inborn_genetic_diseases
chr1	12779559	12779560	T	C	AADACL3	NM_001103170.2	407	gaT/gaC	p.Asp84Asp/c.252T>C	2	1	1	0	0	protein_coding	synonymous	synonymous	LOW	2	1	2	1	2	1	2	1	2	1	2	0.979167	2	1	0.9228	0	None	None	None	None	None	inborn_genetic_diseases
chr1	12779617	12779618	T	C	AADACL3	NM_001103170.2	407	Tcc/Ccc	p.Ser104Pro/c.310T>C	2	1	1	0	0	protein_coding	missense	missense	MED	2	1	2	1	2	1	2	1	2	1	2	1	2	1	0.9228	0	None	None	None	None	None	inborn_genetic_diseases
chr1	12785493	12785494	G	T	AADACL3	NM_001103170.2	407	tGt/tTt	p.Cys252Phe/c.755G>T	4	1	1	0	0	protein_coding	missense	missense	MED	2	1	2	1	2	0.972973	2	1	2	1	2	1	2	1	0.825207	0	None	None	None	None	None	inborn_genetic_diseases
chr1	12820869	12820870	T	C	C1orf158	NM_152290.3	194	Ttc/Ctc	p.Phe191Leu/c.571T>C	4	1	1	0	0	protein_coding	missense	missense	MED	2	1	2	1	2	1	2	1	2	1	2	1	2	1	0.9153	0	None	None	None	None	None	None
chr1	12835867	12835868	T	C	PRAMEF12	NM_001080830.4	483	aTg/aCg	p.Met157Thr/c.470T>C	2	1	1	0	0	protein_coding	missense	missense	MED	1	0.481481	1	0.461538	1	0.310345	1	0.666667	1	0.666667	1	0.533333	1	0.410256	0.846838	0	None	None	None	None	None	inborn_genetic_diseases
chr1	12837633	12837634	T	A	PRAMEF12	NM_001080830.4	483	atT/atA	p.Ile448Ile/c.1344T>A	3	1	1	0	0	protein_coding	synonymous	synonymous	LOW	1	0.5	1	0.518072	1	0.57971	1	0.435484	1	0.5	1	0.4875	1	0.584615	0.843069	0	None	None	None	None	None	inborn_genetic_diseases
chr1	12837839	12837840	G	C	PRAMEF12	NM_001080830.4	483	98	c.*98G>C	3	1	0	0	0	protein_coding	3_prime_UTR	3_prime_UTR	LOW	1	0.7	1	0.545455	1	0.588235	1	0.733333	1	0.6	1	0.571429	NA	NA	0.8055	0	None	None	None	None	None	inborn_genetic_diseases
chr1	12853402	12853403	A	C	PRAMEF1	NM_023013.4	474	ctA/ctC	p.Leu9Leu/c.27A>C	2	1	1	0	0	protein_coding	synonymous	synonymous	LOW	1	0.383333	1	0.371429	1	0.407407	1	0.446154	1	0.292683	1	0.309859	1	0.304348	0.5595	0	benign	not_provided	germline	MedGen:CN517202	None	inborn_genetic_diseases
chr1	12853703	12853704	T	C	PRAMEF1	NM_023013.4	474		c.287+41T>C	2	0	0	0	0	protein_coding	intron	intron	LOW	NA	NA	1	0.263158	NA	NA	NA	NA	NA	NA	NA	NA	NA	NA	0.0434016	0	None	None	None	None	None	inborn_genetic_diseases
chr1	12853749	12853750	G	A	PRAMEF1	NM_023013.4	474		c.287+87G>A	2	0	0	0	0	protein_coding	intron	intron	LOW	1	0.636364	1	0.666667	1	0.428571	1	0.513514	1	0.540541	1	0.421053	1	0.485714	-1	0	None	None	None	None	None	inborn_genetic_diseases
chr1	12853804	12853805	T	G	PRAMEF1	NM_023013.4	474		c.287+142T>G	2	0	0	0	0	protein_coding	intron	intron	LOW	NA	NA	1	0.290323	NA	NA	1	0.371429	1	0.323529	NA	NA	1	0.3	-1	0	None	None	None	None	None	inborn_genetic_diseases
chr1	12853871	12853872	A	T	PRAMEF1	NM_023013.4	474		c.288-192A>T	2	0	0	0	0	protein_coding	intron	intron	LOW	NA	NA	1	0.333333	1	0.32	NA	NA	NA	NA	NA	NA	1	0.35	-1	0	None	None	None	None	None	inborn_genetic_diseases
chr1	12853973	12853974	A	AT	PRAMEF1	NM_023013.4	474		c.288-90_288-89insT	2	0	0	0	0	protein_coding	intron	intron	LOW	NA	NA	1	0.285714	NA	NA	NA	NA	NA	NA	NA	NA	NA	NA	-1	0	None	None	None	None	None	inborn_genetic_diseases
chr1	12853974	12853975	G	GCAT	PRAMEF1	NM_023013.4	474		c.288-89_288-88insCAT	2	0	0	0	0	protein_coding	intron	intron	LOW	1	0.269841	1	0.311475	1	0.258621	NA	NA	NA	NA	NA	NA	1	0.261538	-1	0	None	None	None	None	None	inborn_genetic_diseases
chr1	12853974	12853975	G	T	PRAMEF1	NM_023013.4	474		c.288-89G>T	2	0	0	0	0	protein_coding	intron	intron	LOW	NA	NA	NA	NA	NA	NA	1	0.339623	NA	NA	NA	NA	NA	NA	0.4603	0	None	None	None	None	None	inborn_genetic_diseases
chr1	12854020	12854021	G	T	PRAMEF1	NM_023013.4	474		c.288-43G>T	2	0	0	0	0	protein_coding	intron	intron	LOW	1	0.578947	1	0.636364	1	0.56	1	0.674157	1	0.521277	1	0.616667	1	0.663717	0.5069	0	None	None	None	None	None	inborn_genetic_diseases
chr1	12854021	12854022	A	T	PRAMEF1	NM_023013.4	474		c.288-42A>T	2	0	0	0	0	protein_coding	intron	intron	LOW	1	0.578947	1	0.636364	1	0.543689	1	0.666667	1	0.532609	1	0.621849	1	0.678571	0.5069	0	None	None	None	None	None	inborn_genetic_diseases
chr1	12854040	12854041	T	C	PRAMEF1	NM_023013.4	474		c.288-23T>C	2	0	0	0	0	protein_coding	intron	intron	LOW	1	0.571429	1	0.611111	1	0.568	1	0.685185	1	0.541284	1	0.606061	1	0.653846	0.497908	0	None	None	None	None	None	inborn_genetic_diseases
chr1	12854051	12854052	C	T	PRAMEF1	NM_023013.4	474		c.288-12C>T	2	0	0	1	1	protein_coding	splice_acceptor	splice_acceptor	HIGH	1	0.395522	1	0.505882	1	0.447552	1	0.512605	1	0.401786	1	0.426573	1	0.561538	0.488975	0	None	None	None	None	None	inborn_genetic_diseases
chr1	12854089	12854090	T	A	PRAMEF1	NM_023013.4	474	tTg/tAg	p.Leu105*/c.314T>A	3	1	1	0	1	protein_coding	stop_gained	stop_gained	HIGH	1	0.358779	1	0.341176	1	0.385714	1	0.40678	1	0.325203	1	0.29771	1	0.398305	0.489016	0	None	None	None	None	None	inborn_genetic_diseases
chr1	12854096	12854097	T	C	PRAMEF1	NM_023013.4	474	gaT/gaC	p.Asp107Asp/c.321T>C	3	1	1	0	0	protein_coding	synonymous	synonymous	LOW	1	0.362205	1	0.341317	1	0.379562	1	0.38843	1	0.311475	1	0.296875	1	0.375	0.489979	0	benign	not_specified	germline	MedGen:CN169374	None	inborn_genetic_diseases
chr1	12854104	12854105	A	G	PRAMEF1	NM_023013.4	474	gAg/gGg	p.Glu110Gly/c.329A>G	3	1	1	0	0	protein_coding	missense	missense	MED	1	0.342657	1	0.35503	1	0.373239	1	0.368	1	0.333333	1	0.291045	1	0.353448	0.489478	0	benign	not_specified	germline	MedGen:CN169374	None	inborn_genetic_diseases
chr1	12854161	12854162	C	T	PRAMEF1	NM_023013.4	474	aCg/aTg	p.Thr129Met/c.386C>T	3	1	1	0	0	protein_coding	missense	missense	MED	NA	NA	1	0.26	NA	NA	NA	NA	NA	NA	1	0.252874	NA	NA	0.32307	0	None	None	None	None	None	inborn_genetic_diseases
chr1	12854187	12854188	T	C	PRAMEF1	NM_023013.4	474	Tgt/Cgt	p.Cys138Arg/c.412T>C	3	1	1	0	0	protein_coding	missense	missense	MED	NA	NA	1	0.285714	1	0.27957	1	0.3125	NA	NA	1	0.282051	NA	NA	0.294214	0	None	None	None	None	None	inborn_genetic_diseases
chr1	12854271	12854272	T	C	PRAMEF1	NM_023013.4	474	Tac/Cac	p.Tyr166His/c.496T>C	3	1	1	0	0	protein_coding	missense	missense	MED	1	0.277311	NA	NA	1	0.27027	1	0.285714	1	0.307692	1	0.327586	1	0.302326	0.0712633	0	None	None	None	None	None	inborn_genetic_diseases
chr1	12854355	12854356	T	C	PRAMEF1	NM_023013.4	474	Tat/Cat	p.Tyr194His/c.580T>C	3	1	1	0	0	protein_coding	missense	missense	MED	NA	NA	1	0.294574	NA	NA	1	0.295918	NA	NA	1	0.383838	1	0.252336	0.0172871	0	None	None	None	None	None	inborn_genetic_diseases
chr1	12854413	12854414	G	A	PRAMEF1	NM_023013.4	474	cGc/cAc	p.Arg213His/c.638G>A	3	1	1	0	0	protein_coding	missense	missense	MED	1	0.375	1	0.430657	1	0.380952	1	0.45045	1	0.357798	1	0.416667	1	0.391667	0.467987	0	None	None	None	None	None	inborn_genetic_diseases
chr1	12854427	12854428	C	T	PRAMEF1	NM_023013.4	474	Cca/Tca	p.Pro218Ser/c.652C>T	3	1	1	0	0	protein_coding	missense	missense	MED	1	0.258333	1	0.283465	1	0.302326	1	0.296296	1	0.254717	1	0.308333	1	0.254386	0.394206	0	None	None	None	None	None	inborn_genetic_diseases
chr1	12854473	12854474	A	C	PRAMEF1	NM_023013.4	474	aAt/aCt	p.Asn233Thr/c.698A>C	3	1	1	0	0	protein_coding	missense	missense	MED	1	0.329545	1	0.355769	1	0.290698	1	0.471154	1	0.343434	1	0.382609	1	0.305085	0.13614	0	None	None	None	None	None	inborn_genetic_diseases
chr1	12854478	12854479	C	G	PRAMEF1	NM_023013.4	474	Cgc/Ggc	p.Arg235Gly/c.703C>G	3	1	1	0	0	protein_coding	missense	missense	MED	1	0.307692	1	0.319588	1	0.272727	1	0.470588	1	0.336735	1	0.350877	1	0.292683	0.1697	0	None	None	None	None	None	inborn_genetic_diseases
chr1	12854529	12854530	C	G	PRAMEF1	NM_023013.4	474	Caa/Gaa	p.Gln252Glu/c.754C>G	3	1	1	0	0	protein_coding	missense	missense	MED	1	0.588235	1	0.589041	1	0.530303	1	0.522388	1	0.555556	1	0.506494	1	0.488095	0.9259	0	None	None	None	None	None	inborn_genetic_diseases
chr1	12854543	12854544	T	C	PRAMEF1	NM_023013.4	474	gtT/gtC	p.Val256Val/c.768T>C	3	1	1	0	0	protein_coding	synonymous	synonymous	LOW	1	0.530303	1	0.540541	1	0.54386	1	0.482759	1	0.507937	1	0.478261	1	0.518987	0.5159	0	None	None	None	None	None	inborn_genetic_diseases
chr1	12854715	12854716	A	G	PRAMEF1	NM_023013.4	474		c.866+74A>G	3	0	0	0	0	protein_coding	intron	intron	LOW	1	0.433333	1	0.327273	1	0.527778	1	0.489362	1	0.583333	1	0.590909	1	0.520833	0.495	0	None	None	None	None	None	inborn_genetic_diseases
chr1	12854929	12854930	T	G	PRAMEF1	NM_001294139.1	229		c.-58T>G	1	1	0	0	0	protein_coding	5_prime_UTR_premature_start_codon	5_prime_UTR_premature_start_codon	LOW	NA	NA	NA	NA	NA	NA	NA	NA	NA	NA	1	0.4375	NA	NA	0.3919	0	None	None	None	None	None	inborn_genetic_diseases
chr1	12855834	12855835	C	G	PRAMEF1	NM_023013.4	474	gCc/gGc	p.Ala372Gly/c.1115C>G	4	1	1	0	0	protein_coding	missense	missense	MED	2	1	2	1	2	1	2	1	2	1	2	1	2	1	1	0	None	None	None	None	None	inborn_genetic_diseases
chr1	12855844	12855845	G	C	PRAMEF1	NM_023013.4	474	cgG/cgC	p.Arg375Arg/c.1125G>C	4	1	1	0	0	protein_coding	synonymous	synonymous	LOW	2	1	2	1	2	1	2	1	2	1	2	1	2	1	1	0	None	None	None	None	None	inborn_genetic_diseases
chr1	12856009	12856010	C	G	PRAMEF1	NM_023013.4	474	ttC/ttG	p.Phe430Leu/c.1290C>G	4	1	1	0	0	protein_coding	missense	missense	MED	1	0.294118	1	0.284153	1	0.283019	1	0.25974	NA	NA	NA	NA	1	0.257353	0.493502	0	None	None	None	None	None	inborn_genetic_diseases
chr1	12856110	12856111	C	T	PRAMEF1	NM_023013.4	474	cCg/cTg	p.Pro464Leu/c.1391C>T	4	1	1	0	0	protein_coding	missense	missense	MED	1	0.391753	1	0.513761	1	0.417582	1	0.5	1	0.404762	1	0.53	1	0.472222	0.498775	0	None	None	None	None	None	inborn_genetic_diseases
chr1	12856152	12856153	G	A	PRAMEF1	NM_023013.4	474	8	c.*8G>A	4	1	0	0	0	protein_coding	3_prime_UTR	3_prime_UTR	LOW	1	0.55	1	0.486486	1	0.425	1	0.473684	1	0.37931	NA	NA	1	0.361702	0.49113	0	None	None	None	None	None	inborn_genetic_diseases
chr1	12887053	12887054	T	G	PRAMEF11	NM_001146344.2	477		c.872+54A>C	3	0	0	0	0	protein_coding	intron	intron	LOW	1	0.473684	1	0.652174	1	0.461538	1	0.28	NA	NA	1	0.307692	1	0.5	0.3343	0	None	None	None	None	None	inborn_genetic_diseases
chr1	12887548	12887549	T	C	PRAMEF11	NM_001146344.2	477	gAa/gGa	p.Glu144Gly/c.431A>G	3	1	1	0	0	protein_coding	missense	missense	MED	2	1	2	1	2	1	2	1	2	1	2	1	2	1	0.999124	0	None	None	None	None	None	inborn_genetic_diseases
chr1	12887851	12887853	GT	G	PRAMEF11	NM_001146344.2	477		c.293-166delA	2	0	0	0	0	protein_coding	intron	intron	LOW	NA	NA	NA	NA	NA	NA	NA	NA	NA	NA	1	0.7	NA	NA	0.6925	0	None	None	None	None	None	inborn_genetic_diseases
chr1	12888206	12888207	G	C	PRAMEF11	NM_001146344.2	477		c.292+150C>G	2	0	0	0	0	protein_coding	intron	intron	LOW	2	1	NA	NA	2	0.95	2	1	NA	NA	2	1	2	1	0.5179	0	None	None	None	None	None	inborn_genetic_diseases
chr1	12888388	12888389	A	C	PRAMEF11	NM_001146344.2	477	tTg/tGg	p.Leu87Trp/c.260T>G	2	1	1	0	0	protein_coding	missense	missense	MED	1	0.736842	1	0.761905	1	0.769231	1	0.833333	2	1	1	0.913043	NA	NA	0.8254	0	None	None	None	None	None	inborn_genetic_diseases
chr1	12888414	12888415	C	T	PRAMEF11	NM_001146344.2	477	agG/agA	p.Arg78Arg/c.234G>A	2	1	1	0	0	protein_coding	synonymous	synonymous	LOW	1	0.272727	NA	NA	NA	NA	NA	NA	NA	NA	NA	NA	NA	NA	0.37606	0	None	None	None	None	None	inborn_genetic_diseases
chr1	12888471	12888472	C	A	PRAMEF11	NM_001146344.2	477	agG/agT	p.Arg59Ser/c.177G>T	2	1	1	0	0	protein_coding	missense	missense	MED	1	0.404255	NA	NA	1	0.324324	NA	NA	1	0.518519	1	0.372549	1	0.285714	0.00545374	0	None	None	None	None	None	inborn_genetic_diseases
chr1	12888600	12888601	G	GC	PRAMEF11	NM_001146344.2	477	ggc/ggGc	p.Gly17fs/c.47dupG	2	1	1	0	1	protein_coding	frameshift	frameshift	HIGH	2	1	2	1	2	1	2	1	2	1	2	1	2	1	1	0	None	None	None	None	None	inborn_genetic_diseases
chr1	12888705	12888706	C	A	PRAMEF11	NM_001146344.2	477		c.-16-42G>T	1	0	0	0	0	protein_coding	intron	intron	LOW	1	0.566502	1	0.625	1	0.623457	1	0.636364	1	0.72093	1	0.611111	1	0.595506	-1	0	None	None	None	None	None	inborn_genetic_diseases
chr1	12888751	12888752	C	T	PRAMEF11	NM_001146344.2	477		c.-16-88G>A	1	0	0	0	0	protein_coding	intron	intron	LOW	1	0.512195	1	0.52381	1	0.58871	1	0.574468	1	0.566038	1	0.545455	1	0.55814	-1	0	None	None	None	None	None	inborn_genetic_diseases
chr1	12888790	12888791	A	G	PRAMEF11	NM_001146344.2	477		c.-16-127T>C	1	0	0	0	0	protein_coding	intron	intron	LOW	NA	NA	NA	NA	NA	NA	NA	NA	1	0.3125	NA	NA	NA	NA	-1	0	None	None	None	None	None	inborn_genetic_diseases
chr1	12888794	12888795	T	A	PRAMEF11	NM_001146344.2	477		c.-16-131A>T	1	0	0	0	0	protein_coding	intron	intron	LOW	1	0.561404	1	0.602941	1	0.62963	1	0.576923	1	0.521739	1	0.6	1	0.636364	-1	0	None	None	None	None	None	inborn_genetic_diseases
chr1	12888866	12888867	A	G	PRAMEF11	NM_001146344.2	477		c.-16-203T>C	1	0	0	0	0	protein_coding	intron	intron	LOW	NA	NA	1	0.636364	1	0.375	NA	NA	1	0.666667	NA	NA	NA	NA	-1	0	None	None	None	None	None	inborn_genetic_diseases
chr1	12888877	12888878	C	A	PRAMEF11	NM_001146344.2	477		c.-16-214G>T	1	0	0	0	0	protein_coding	intron	intron	LOW	NA	NA	NA	NA	1	0.5	NA	NA	1	0.7	NA	NA	NA	NA	-1	0	None	None	None	None	None	inborn_genetic_diseases
chr1	12907135	12907136	A	G	HNRNPCL4	NM_001302551.1	293	94	c.*125T>C		0	0	0	0	protein_coding	downstream_gene	downstream_gene	LOW	NA	NA	NA	NA	NA	NA	NA	NA	NA	NA	NA	NA	1	0.583333	-1	0	None	None	None	None	None	None
chr1	12907168	12907169	A	G	HNRNPCL4	NM_001302551.1	293	61	c.*92T>C		0	0	0	0	protein_coding	downstream_gene	downstream_gene	LOW	1	0.388889	1	0.285714	1	0.642857	NA	NA	1	0.35	1	0.631579	1	0.590909	-1	0	None	None	None	None	None	None
chr1	12907198	12907199	T	A	HNRNPCL4	NM_001302551.1	293	31	c.*62A>T		0	0	0	0	protein_coding	downstream_gene	downstream_gene	LOW	1	0.605263	1	0.432432	1	0.571429	1	0.655172	1	0.5	1	0.5	1	0.545455	-1	0	None	None	None	None	None	None
chr1	12907211	12907212	T	A	HNRNPCL4	NM_001302551.1	293	18	c.*49A>T		0	0	0	0	protein_coding	downstream_gene	downstream_gene	LOW	1	0.708333	1	0.462963	1	0.5625	1	0.666667	1	0.565217	1	0.5	1	0.52381	0.343735	0	None	None	None	None	None	None
chr1	12907281	12907282	G	C	HNRNPCL4	NM_001302551.1	293	acC/acG	p.Thr287Thr/c.861C>G	1	1	1	0	0	protein_coding	synonymous	synonymous	LOW	1	0.546012	1	0.528409	1	0.529032	1	0.621212	1	0.534247	1	0.596026	1	0.546875	0.396647	0	None	None	None	None	None	None
chr1	12907283	12907284	T	C	HNRNPCL4	NM_001302551.1	293	Acc/Gcc	p.Thr287Ala/c.859A>G	1	1	1	0	0	protein_coding	missense	missense	MED	1	0.554217	1	0.525424	1	0.525641	1	0.610294	1	0.537415	1	0.605263	1	0.537879	0.4688	0	None	None	None	None	None	None
chr1	12907284	12907285	G	C	HNRNPCL4	NM_001302551.1	293	agC/agG	p.Ser286Arg/c.858C>G	1	1	1	0	0	protein_coding	missense	missense	MED	1	0.54717	1	0.526012	1	0.509934	1	0.604478	1	0.530612	1	0.609589	1	0.539062	0.396506	0	None	None	None	None	None	None
chr1	12907315	12907316	T	C	HNRNPCL4	NM_001302551.1	293	gAg/gGg	p.Glu276Gly/c.827A>G	1	1	1	0	0	protein_coding	missense	missense	MED	1	0.481928	1	0.507772	1	0.43038	1	0.577778	1	0.467105	1	0.592105	1	0.52518	0.385761	0	None	None	None	None	None	None
chr1	12907349	12907350	C	T	HNRNPCL4	NM_001302551.1	293	Gac/Aac	p.Asp265Asn/c.793G>A	1	1	1	0	0	protein_coding	missense	missense	MED	1	0.434483	1	0.407143	1	0.338583	1	0.495413	1	0.356522	1	0.544	1	0.380531	0.334846	0	None	None	None	None	None	None
chr1	12907350	12907351	A	G	HNRNPCL4	NM_001302551.1	293	gaT/gaC	p.Asp264Asp/c.792T>C	1	1	1	0	0	protein_coding	synonymous	synonymous	LOW	1	0.4375	1	0.407143	1	0.338583	1	0.5	1	0.359649	1	0.552846	1	0.377193	0.34147	0	None	None	None	None	None	None
chr1	12907369	12907370	A	T	HNRNPCL4	NM_001302551.1	293	gTt/gAt	p.Val258Asp/c.773T>A	1	1	1	0	0	protein_coding	missense	missense	MED	1	0.377193	1	0.327731	1	0.272727	1	0.383721	1	0.345679	1	0.457143	1	0.316832	0.398974	0	None	None	None	None	None	None
chr1	12907378	12907379	T	C	HNRNPCL4	NM_001302551.1	293	gAt/gGt	p.Asp255Gly/c.764A>G	1	1	1	0	0	protein_coding	missense	missense	MED	1	0.694118	1	0.655172	1	0.593023	1	0.597015	1	0.691176	1	0.709302	1	0.686047	0.3843	0	None	None	None	None	None	None
chr1	12907379	12907380	C	A	HNRNPCL4	NM_001302551.1	293	Gat/Tat	p.Asp255Tyr/c.763G>T	1	1	1	0	0	protein_coding	missense	missense	MED	1	0.271605	NA	NA	NA	NA	NA	NA	NA	NA	1	0.364706	NA	NA	0.0846127	0	None	None	None	None	None	None
chr1	12907384	12907385	G	A	HNRNPCL4	NM_001302551.1	293	cCa/cTa	p.Pro253Leu/c.758C>T	1	1	1	0	0	protein_coding	missense	missense	MED	NA	NA	NA	NA	NA	NA	NA	NA	NA	NA	1	0.293333	NA	NA	0.199218	0	None	None	None	None	None	None
chr1	12907780	12907781	T	C	HNRNPCL4	NM_001302551.1	293	gAt/gGt	p.Asp121Gly/c.362A>G	1	1	1	0	0	protein_coding	missense	missense	MED	NA	NA	1	0.252427	NA	NA	NA	NA	NA	NA	NA	NA	NA	NA	0.477888	0	None	None	None	None	None	None
chr1	12907797	12907798	A	C	HNRNPCL4	NM_001302551.1	293	ttT/ttG	p.Phe115Leu/c.345T>G	1	1	1	0	0	protein_coding	missense	missense	MED	NA	NA	1	0.37594	1	0.349057	NA	NA	1	0.352	1	0.359477	NA	NA	0.51318	0	None	None	None	None	None	None
chr1	12907801	12907802	C	T	HNRNPCL4	NM_001302551.1	293	gGc/gAc	p.Gly114Asp/c.341G>A	1	1	1	0	0	protein_coding	missense	missense	MED	NA	NA	1	0.405229	1	0.355372	NA	NA	1	0.379845	1	0.373494	NA	NA	0.513034	0	None	None	None	None	None	None
chr1	12907802	12907803	C	T	HNRNPCL4	NM_001302551.1	293	Ggc/Agc	p.Gly114Ser/c.340G>A	1	1	1	0	0	protein_coding	missense	missense	MED	NA	NA	1	0.407895	1	0.380165	NA	NA	1	0.389313	1	0.379518	NA	NA	0.512995	0	None	None	None	None	None	None
chr1	12907836	12907837	C	T	HNRNPCL4	NM_001302551.1	293	gcG/gcA	p.Ala102Ala/c.306G>A	1	1	1	0	0	protein_coding	synonymous	synonymous	LOW	1	0.561856	1	0.519608	1	0.521739	1	0.629213	1	0.573864	1	0.56682	1	0.605634	0.514691	0	None	None	None	None	None	None
chr1	12907884	12907885	T	C	HNRNPCL4	NM_001302551.1	293	gcA/gcG	p.Ala86Ala/c.258A>G	1	1	1	0	0	protein_coding	synonymous	synonymous	LOW	1	0.359833	1	0.443515	1	0.373057	1	0.373206	1	0.289216	1	0.333333	1	0.315789	0.9614	0	None	None	None	None	None	None
chr1	12908233	12908234	C	T	HNRNPCL3	NM_001146181.2	293	92	c.-92G>A	1	1	0	0	0	protein_coding	5_prime_UTR	5_prime_UTR	LOW	NA	NA	NA	NA	NA	NA	NA	NA	1	0.259259	1	0.263158	NA	NA	-1	0	None	None	None	None	None	None
chr1	12908235	12908236	G	T	HNRNPCL1	NM_001013631.2	293	94	c.-94C>A	2	1	0	0	0	protein_coding	5_prime_UTR	5_prime_UTR	LOW	1	0.5	1	0.5	1	0.636364	1	0.529412	1	0.555556	1	0.441176	1	0.652174	-1	0	None	None	None	None	None	inborn_genetic_diseases|mayer-rokitansky-kuster-hauser_syndrome
chr1	12908242	12908243	A	G	HNRNPCL1	NM_001013631.2	293	101	c.-101T>C	2	1	0	0	0	protein_coding	5_prime_UTR	5_prime_UTR	LOW	1	0.5	1	0.52381	NA	NA	1	0.5625	1	0.538462	1	0.419355	1	0.619048	-1	0	None	None	None	None	None	inborn_genetic_diseases|mayer-rokitansky-kuster-hauser_syndrome
chr1	12908332	12908333	T	C	HNRNPCL1	NM_001013631.2	293		c.-181-10A>G	1	0	0	1	1	protein_coding	splice_acceptor	splice_acceptor	HIGH	1	0.833333	NA	NA	1	0.545455	1	0.666667	NA	NA	1	0.615385	NA	NA	-1	0	None	None	None	None	None	inborn_genetic_diseases|mayer-rokitansky-kuster-hauser_syndrome
chr1	12908348	12908349	A	AT	HNRNPCL1	NM_001013631.2	293		c.-181-27_-181-26insA	1	0	0	0	0	protein_coding	intron	intron	LOW	NA	NA	NA	NA	1	0.5	1	0.6	NA	NA	1	0.6	NA	NA	-1	0	None	None	None	None	None	inborn_genetic_diseases|mayer-rokitansky-kuster-hauser_syndrome
chr1	12908374	12908375	T	C	HNRNPCL1	NM_001013631.2	293		c.-181-52A>G	1	0	0	0	0	protein_coding	intron	intron	LOW	NA	NA	NA	NA	NA	NA	NA	NA	NA	NA	1	0.6	NA	NA	-1	0	None	None	None	None	None	inborn_genetic_diseases|mayer-rokitansky-kuster-hauser_syndrome
chr1	12908383	12908384	G	GA	HNRNPCL1	NM_001013631.2	293		c.-181-62dupT	1	0	0	0	0	protein_coding	intron	intron	LOW	NA	NA	NA	NA	NA	NA	NA	NA	NA	NA	1	0.545455	NA	NA	-1	0	None	None	None	None	None	inborn_genetic_diseases|mayer-rokitansky-kuster-hauser_syndrome
chr1	12918818	12918819	C	T	PRAMEF2	NM_023014.1	474		c.-25-21C>T	1	0	0	0	0	protein_coding	intron	intron	LOW	1	0.590909	1	0.32	1	0.571429	1	0.533333	1	0.285714	1	0.6	1	0.531915	0.3214	0	None	None	None	None	None	inborn_genetic_diseases
chr1	12918962	12918963	G	T	PRAMEF2	NM_023014.1	474	agG/agT	p.Arg33Ser/c.99G>T	2	1	1	0	0	protein_coding	missense	missense	MED	1	0.4625	1	0.482759	1	0.5	1	0.358696	1	0.426471	1	0.415842	1	0.448718	0.13085	0	None	None	None	None	None	inborn_genetic_diseases
chr1	12919063	12919064	T	G	PRAMEF2	NM_023014.1	474	gTa/gGa	p.Val67Gly/c.200T>G	2	1	1	0	0	protein_coding	missense	missense	MED	1	0.45098	1	0.591549	1	0.42623	1	0.513889	1	0.484848	1	0.388889	1	0.575342	0.3333	0	None	None	None	None	None	inborn_genetic_diseases
chr1	12919078	12919079	C	G	PRAMEF2	NM_023014.1	474	aCg/aGg	p.Thr72Arg/c.215C>G	2	1	1	0	0	protein_coding	missense	missense	MED	1	0.423077	1	0.532468	1	0.432836	1	0.534247	1	0.522388	1	0.405405	1	0.557143	0.141527	0	None	None	None	None	None	inborn_genetic_diseases
chr1	12919172	12919173	A	G	PRAMEF2	NM_023014.1	474		c.287+22A>G	2	0	0	0	0	protein_coding	intron	intron	LOW	1	0.415094	1	0.425926	1	0.5	1	0.589744	1	0.422222	1	0.431373	1	0.55102	0.3353	0	None	None	None	None	None	inborn_genetic_diseases
chr1	12919352	12919353	G	T	PRAMEF2	NM_023014.1	474		c.288-195G>T	2	0	0	0	0	protein_coding	intron	intron	LOW	1	0.444444	1	0.59375	1	0.46875	1	0.540541	1	0.571429	1	0.542857	1	0.375	-1	0	None	None	None	None	None	inborn_genetic_diseases
chr1	12919359	12919360	A	T	PRAMEF2	NM_023014.1	474		c.288-188A>T	2	0	0	0	0	protein_coding	intron	intron	LOW	1	0.444444	1	0.625	1	0.548387	1	0.589744	1	0.571429	1	0.558824	1	0.4	-1	0	None	None	None	None	None	inborn_genetic_diseases
chr1	12919421	12919422	T	C	PRAMEF2	NM_023014.1	474		c.288-126T>C	2	0	0	0	0	protein_coding	intron	intron	LOW	1	0.534884	1	0.561644	1	0.5	1	0.571429	1	0.555556	1	0.656716	1	0.411765	0.513	0	None	None	None	None	None	inborn_genetic_diseases
chr1	12919422	12919423	G	A	PRAMEF2	NM_023014.1	474		c.288-125G>A	2	0	0	0	0	protein_coding	intron	intron	LOW	1	0.534884	1	0.555556	1	0.492537	1	0.571429	1	0.555556	1	0.656716	1	0.403846	0.513	0	None	None	None	None	None	inborn_genetic_diseases
chr1	12919458	12919459	G	T	PRAMEF2	NM_023014.1	474		c.288-89G>T	2	0	0	0	0	protein_coding	intron	intron	LOW	1	0.276596	NA	NA	NA	NA	NA	NA	NA	NA	NA	NA	NA	NA	-1	0	None	None	None	None	None	inborn_genetic_diseases
chr1	12919481	12919482	G	C	PRAMEF2	NM_023014.1	474		c.288-66G>C	2	0	0	0	0	protein_coding	intron	intron	LOW	1	0.318182	1	0.340426	1	0.310811	1	0.316456	1	0.405797	1	0.419753	1	0.258065	-1	0	None	None	None	None	None	inborn_genetic_diseases
chr1	12919524	12919525	C	T	PRAMEF2	NM_023014.1	474		c.288-23C>T	2	0	0	0	0	protein_coding	intron	intron	LOW	NA	NA	NA	NA	1	0.280702	NA	NA	NA	NA	NA	NA	NA	NA	0.124	0	None	None	None	None	None	inborn_genetic_diseases
chr1	12919586	12919587	T	C	PRAMEF2	NM_023014.1	474	gaT/gaC	p.Asp109Asp/c.327T>C	3	1	1	0	0	protein_coding	synonymous	synonymous	LOW	1	0.388889	1	0.397059	1	0.606061	1	0.574074	1	0.377358	1	0.492063	1	0.345455	0.4244	0	None	None	None	None	None	inborn_genetic_diseases
chr1	12919622	12919623	C	T	PRAMEF2	NM_023014.1	474	gcC/gcT	p.Ala121Ala/c.363C>T	3	1	1	0	0	protein_coding	synonymous	synonymous	LOW	1	0.425532	1	0.307692	1	0.434783	1	0.509804	NA	NA	1	0.258621	1	0.259259	0.129947	0	None	None	None	None	None	inborn_genetic_diseases
chr1	12919623	12919624	C	G	PRAMEF2	NM_023014.1	474	Ctg/Gtg	p.Leu122Val/c.364C>G	3	1	1	0	0	protein_coding	missense	missense	MED	1	0.403846	1	0.323077	1	0.442857	1	0.519231	NA	NA	1	0.263158	1	0.259259	0.130022	0	None	None	None	None	None	inborn_genetic_diseases
chr1	12919927	12919928	A	G	PRAMEF2	NM_023014.1	474	aAg/aGg	p.Lys223Arg/c.668A>G	3	1	1	0	0	protein_coding	missense	missense	MED	1	0.367647	1	0.547619	1	0.38	1	0.492063	1	0.355932	1	0.4	1	0.454545	0.141008	0	None	None	None	None	None	inborn_genetic_diseases
chr1	12919933	12919934	A	G	PRAMEF2	NM_023014.1	474	tAt/tGt	p.Tyr225Cys/c.674A>G	3	1	1	0	0	protein_coding	missense	missense	MED	1	0.347826	1	0.541176	1	0.392157	1	0.476923	1	0.370968	1	0.407407	1	0.436364	0.3125	0	None	None	None	None	None	inborn_genetic_diseases
chr1	12919962	12919963	T	G	PRAMEF2	NM_023014.1	474	Tgc/Ggc	p.Cys235Gly/c.703T>G	3	1	1	0	0	protein_coding	missense	missense	MED	1	0.310811	1	0.595238	1	0.385965	1	0.410959	1	0.393443	1	0.438596	1	0.490566	0.1614	0	None	None	None	None	None	inborn_genetic_diseases
chr1	12920066	12920067	C	G	PRAMEF2	NM_023014.1	474	ctC/ctG	p.Leu269Leu/c.807C>G	3	1	1	0	0	protein_coding	synonymous	synonymous	LOW	1	0.535714	1	0.454545	1	0.553571	1	0.412698	1	0.58209	1	0.44	1	0.540984	0.140263	0	None	None	None	None	None	inborn_genetic_diseases
chr1	12921109	12921110	A	G	PRAMEF2	NM_023014.1	474	Act/Gct	p.Thr301Ala/c.901A>G	4	1	1	0	0	protein_coding	missense	missense	MED	1	0.487179	1	0.473684	1	0.54386	1	0.581395	1	0.358491	1	0.45122	1	0.392157	0.141072	0	None	None	None	None	None	inborn_genetic_diseases
chr1	12921126	12921127	A	G	PRAMEF2	NM_023014.1	474	ttA/ttG	p.Leu306Leu/c.918A>G	4	1	1	0	0	protein_coding	synonymous	synonymous	LOW	1	0.414634	1	0.47541	1	0.5	1	0.555556	1	0.351852	1	0.5	1	0.36	0.4349	0	None	None	None	None	None	inborn_genetic_diseases
chr1	12921131	12921132	A	G	PRAMEF2	NM_023014.1	474	gAg/gGg	p.Glu308Gly/c.923A>G	4	1	1	0	0	protein_coding	missense	missense	MED	1	0.434783	1	0.507937	1	0.526316	1	0.561404	1	0.358491	1	0.511111	1	0.396226	0.138283	0	None	None	None	None	None	inborn_genetic_diseases
chr1	12921331	12921332	T	C	PRAMEF2	NM_023014.1	474	Tgc/Cgc	p.Cys375Arg/c.1123T>C	4	1	1	0	0	protein_coding	missense	missense	MED	1	0.586667	1	0.576087	1	0.6375	1	0.590909	1	0.74359	1	0.626506	1	0.57377	0.4728	0	benign	not_specified	germline	MedGen:CN169374	None	inborn_genetic_diseases
chr1	12921332	12921333	G	A	PRAMEF2	NM_023014.1	474	tGc/tAc	p.Cys375Tyr/c.1124G>A	4	1	1	0	0	protein_coding	missense	missense	MED	1	0.364865	1	0.326316	1	0.410256	1	0.430769	1	0.518987	1	0.369048	1	0.442623	0.3858	0	None	None	None	None	None	inborn_genetic_diseases
chr1	12921538	12921539	T	G	PRAMEF2	NM_023014.1	474	Ttc/Gtc	p.Phe444Val/c.1330T>G	4	1	1	0	0	protein_coding	missense	missense	MED	NA	NA	NA	NA	NA	NA	NA	NA	1	0.277778	NA	NA	NA	NA	0.2595	0	None	None	None	None	None	inborn_genetic_diseases
chr1	12921641	12921642	G	A	PRAMEF2	NM_023014.1	474	8	c.*8G>A	4	1	0	0	0	protein_coding	3_prime_UTR	3_prime_UTR	LOW	1	0.324324	1	0.414634	1	0.461538	1	0.522727	1	0.366667	1	0.520833	NA	NA	0.427638	0	None	None	None	None	None	inborn_genetic_diseases
chr1	12921650	12921651	G	A	PRAMEF2	NM_023014.1	474	17	c.*17G>A	4	1	0	0	0	protein_coding	3_prime_UTR	3_prime_UTR	LOW	1	0.264706	NA	NA	NA	NA	NA	NA	NA	NA	NA	NA	1	0.464286	0.0957522	0	None	None	None	None	None	inborn_genetic_diseases
chr1	12921715	12921716	A	G	PRAMEF2	NM_023014.1	474	82	c.*82A>G	4	1	0	0	0	protein_coding	3_prime_UTR	3_prime_UTR	LOW	1	0.571429	1	0.578947	1	0.56	1	0.652174	1	0.5	1	0.777778	1	0.47619	-1	0	None	None	None	None	None	inborn_genetic_diseases
chr1	12939425	12939426	T	C	PRAMEF4	NM_001009611.4	478	tAc/tGc	p.Tyr459Cys/c.1376A>G	4	1	1	0	0	protein_coding	missense	missense	MED	1	0.5	1	0.428571	1	0.478261	1	0.461538	1	0.571429	1	0.545455	NA	NA	0.1339	0	None	None	None	None	None	inborn_genetic_diseases
chr1	12939439	12939440	C	G	PRAMEF4	NM_001009611.4	478	ttG/ttC	p.Leu454Phe/c.1362G>C	4	1	1	0	0	protein_coding	missense	missense	MED	1	0.45	1	0.458333	1	0.56	1	0.4375	1	0.5	1	0.5	1	0.458333	0.131	0	None	None	None	None	None	inborn_genetic_diseases
chr1	12939466	12939467	C	T	PRAMEF4	NM_001009611.4	478	agG/agA	p.Arg445Arg/c.1335G>A	4	1	1	0	0	protein_coding	synonymous	synonymous	LOW	1	0.484848	1	0.447368	1	0.510204	1	0.454545	1	0.583333	1	0.5	1	0.386364	0.179301	0	None	None	None	None	None	inborn_genetic_diseases
chr1	12939663	12939664	A	T	PRAMEF4	NM_001009611.4	478	Ttt/Att	p.Phe380Ile/c.1138T>A	4	1	1	0	0	protein_coding	missense	missense	MED	1	0.45	1	0.541284	1	0.543689	1	0.408602	1	0.484536	1	0.463918	1	0.430108	0.145802	0	None	None	None	None	None	inborn_genetic_diseases
chr1	12939673	12939674	C	G	PRAMEF4	NM_001009611.4	478	ctG/ctC	p.Leu376Leu/c.1128G>C	4	1	1	0	0	protein_coding	synonymous	synonymous	LOW	1	0.455696	1	0.561905	1	0.554455	1	0.427083	1	0.5	1	0.427184	1	0.397727	0.146255	0	None	None	None	None	None	inborn_genetic_diseases
chr1	12939793	12939794	G	T	PRAMEF4	NM_001009611.4	478	acC/acA	p.Thr336Thr/c.1008C>A	4	1	1	0	0	protein_coding	synonymous	synonymous	LOW	1	0.340426	1	0.3125	1	0.45	1	0.314286	1	0.40625	NA	NA	NA	NA	0.480813	0	None	None	None	None	None	inborn_genetic_diseases
chr1	12939814	12939815	G	A	PRAMEF4	NM_001009611.4	478	gaC/gaT	p.Asp329Asp/c.987C>T	4	1	1	0	0	protein_coding	synonymous	synonymous	LOW	1	0.325	1	0.269231	1	0.411765	1	0.37037	1	0.351351	NA	NA	NA	NA	0.412996	0	None	None	None	None	None	inborn_genetic_diseases
chr1	12940015	12940016	C	A	PRAMEF4	NM_001009611.4	478		c.876-90G>T	3	0	0	0	0	protein_coding	intron	intron	LOW	1	0.428571	NA	NA	NA	NA	1	0.347826	NA	NA	1	0.35	1	0.5	-1	0	None	None	None	None	None	inborn_genetic_diseases
chr1	12940022	12940023	G	A	PRAMEF4	NM_001009611.4	478		c.876-97C>T	3	0	0	0	0	protein_coding	intron	intron	LOW	NA	NA	1	0.318182	NA	NA	1	0.304348	1	0.333333	NA	NA	NA	NA	-1	0	None	None	None	None	None	inborn_genetic_diseases
chr1	12940116	12940117	C	G	PRAMEF4	NM_001009611.4	478		c.876-191G>C	3	0	0	0	0	protein_coding	intron	intron	LOW	1	0.545455	1	0.533333	NA	NA	NA	NA	1	0.538462	1	0.7	NA	NA	-1	0	None	None	None	None	None	inborn_genetic_diseases
chr1	12942305	12942306	C	T	PRAMEF4	NM_001009611.4	478		c.294-50G>A	2	0	0	0	0	protein_coding	intron	intron	LOW	NA	NA	1	0.296296	1	0.333333	1	0.35	NA	NA	1	0.333333	NA	NA	0.485774	0	None	None	None	None	None	inborn_genetic_diseases
chr1	12942413	12942414	G	T	PRAMEF4	NM_001009611.4	478		c.294-158C>A	2	0	0	0	0	protein_coding	intron	intron	LOW	1	0.5625	1	0.6	NA	NA	NA	NA	NA	NA	NA	NA	NA	NA	-1	0	None	None	None	None	None	inborn_genetic_diseases
chr1	12942429	12942430	G	C	PRAMEF4	NM_001009611.4	478		c.294-174C>G	2	0	0	0	0	protein_coding	intron	intron	LOW	1	0.5	1	0.545455	NA	NA	NA	NA	NA	NA	NA	NA	NA	NA	-1	0	None	None	None	None	None	inborn_genetic_diseases
chr1	12942857	12942858	C	T	PRAMEF4	NM_001009611.4	478		c.293+65G>A	2	0	0	0	0	protein_coding	intron	intron	LOW	1	0.302326	NA	NA	NA	NA	NA	NA	1	0.289474	NA	NA	NA	NA	0.4039	0	None	None	None	None	None	inborn_genetic_diseases
chr1	12942861	12942862	G	C	PRAMEF4	NM_001009611.4	478		c.293+61C>G	2	0	0	0	0	protein_coding	intron	intron	LOW	1	0.387755	NA	NA	NA	NA	NA	NA	1	0.263158	NA	NA	1	0.275862	0.5231	0	None	None	None	None	None	inborn_genetic_diseases
chr1	12942960	12942961	A	C	PRAMEF4	NM_001009611.4	478	gaT/gaG	p.Asp85Glu/c.255T>G	2	1	1	0	0	protein_coding	missense	missense	MED	1	0.460674	1	0.328767	1	0.4	1	0.45122	1	0.49	1	0.453704	1	0.368421	0.1399	0	None	None	None	None	None	inborn_genetic_diseases
chr1	12943199	12943200	A	G	PRAMEF4	NM_001009611.4	478	Tgg/Cgg	p.Trp6Arg/c.16T>C	2	1	1	0	0	protein_coding	missense	missense	MED	1	0.271605	1	0.273973	1	0.254237	1	0.314286	1	0.511111	NA	NA	1	0.30303	0.181922	0	None	None	None	None	None	inborn_genetic_diseases
chr1	12943331	12943332	A	T	PRAMEF4	NM_001009611.4	478		c.-16-101T>A	1	0	0	0	0	protein_coding	intron	intron	LOW	1	0.55	1	0.588235	1	0.333333	1	0.457143	1	0.526316	1	0.487805	1	0.526316	0.1409	0	None	None	None	None	None	inborn_genetic_diseases
chr1	12943430	12943431	G	C	PRAMEF4	NM_001009611.4	478		c.-16-200C>G	1	0	0	0	0	protein_coding	intron	intron	LOW	NA	NA	NA	NA	NA	NA	NA	NA	NA	NA	1	0.6	NA	NA	-1	0	None	None	None	None	None	inborn_genetic_diseases
chr1	12954966	12954967	G	T	None		None		n.12954967G>T		0	0	0	0		intergenic	intergenic	LOW	1	0.558824	1	0.45614	1	0.391304	1	0.54902	1	0.403846	1	0.542857	1	0.479167	0.0880282	0	None	None	None	None	None	None
chr1	13001185	13001186	C	T	PRAMEF6	NM_001010889.2	476	tGc/tAc	p.Cys166Tyr/c.497G>A	3	1	1	0	0	protein_coding	missense	missense	MED	1	0.733333	1	0.8	1	0.555556	1	0.653846	NA	NA	1	0.357143	1	0.608696	0.784563	0	None	None	None	None	None	inborn_genetic_diseases
chr1	13001311	13001312	C	G	PRAMEF6	NM_001010889.2	476	tGc/tCc	p.Cys124Ser/c.371G>C	3	1	1	0	0	protein_coding	missense	missense	MED	1	0.699422	1	0.680628	1	0.673333	1	0.607595	1	0.664384	1	0.687075	1	0.615385	0.53908	0	None	None	None	None	None	inborn_genetic_diseases
chr1	13001413	13001414	G	A	PRAMEF6	NM_001010889.2	476		c.288-19C>T	2	0	0	0	0	protein_coding	intron	intron	LOW	NA	NA	NA	NA	NA	NA	NA	NA	NA	NA	1	0.333333	NA	NA	0.4085	0	None	None	None	None	None	inborn_genetic_diseases
chr1	13001427	13001428	C	A	PRAMEF6	NM_001010889.2	476		c.288-33G>T	2	0	0	0	0	protein_coding	intron	intron	LOW	NA	NA	1	0.692308	1	0.478261	1	0.636364	1	0.666667	NA	NA	1	0.636364	0.64933	0	None	None	None	None	None	inborn_genetic_diseases
chr1	13001444	13001445	C	T	PRAMEF6	NM_001010889.2	476		c.288-50G>A	2	0	0	0	0	protein_coding	intron	intron	LOW	NA	NA	1	0.8125	NA	NA	NA	NA	1	0.666667	1	0.866667	NA	NA	0.638554	0	None	None	None	None	None	inborn_genetic_diseases
chr1	13036246	13036247	T	A	PRAMEF18	NM_001099850.2	479	Ttg/Atg	p.Leu105Met/c.313T>A	2	1	1	0	0	protein_coding	missense	missense	MED	NA	NA	NA	NA	NA	NA	2	1	NA	NA	NA	NA	NA	NA	0.655958	0	None	None	None	None	None	inborn_genetic_diseases
chr1	13036446	13036447	C	G	PRAMEF18	NM_001099850.2	479	gtC/gtG	p.Val171Val/c.513C>G	2	1	1	0	0	protein_coding	synonymous	synonymous	LOW	NA	NA	NA	NA	2	1	2	1	NA	NA	2	1	2	1	1	0	None	None	None	None	None	inborn_genetic_diseases
chr1	13036586	13036587	C	T	PRAMEF18	NM_001099850.2	479	cCg/cTg	p.Pro218Leu/c.653C>T	2	1	1	0	0	protein_coding	missense	missense	MED	2	1	2	1	2	1	2	1	2	1	2	1	2	1	0.725214	0	None	None	None	None	None	inborn_genetic_diseases
chr1	13036653	13036654	C	T	PRAMEF18	NM_001099850.2	479	tcC/tcT	p.Ser240Ser/c.720C>T	2	1	1	0	0	protein_coding	synonymous	synonymous	LOW	1	0.534884	NA	NA	1	0.290323	NA	NA	1	0.432432	NA	NA	1	0.409091	0.207261	0	None	None	None	None	None	inborn_genetic_diseases
chr1	13141560	13141561	C	T	None		None		n.13141561C>T		0	0	0	0		intergenic	intergenic	LOW	NA	NA	1	0.48	NA	NA	NA	NA	NA	NA	NA	NA	NA	NA	-1	0	None	None	None	None	None	None
chr1	13141834	13141835	C	T	None		None		n.13141835C>T		0	0	0	0		intergenic	intergenic	LOW	2	1	NA	NA	2	1	2	1	NA	NA	2	1	2	1	-1	0	None	None	None	None	None	None
chr1	13182898	13182899	A	G	HNRNPCL2	NM_001136561.3	293	61	c.*92T>C		0	0	0	0	protein_coding	downstream_gene	downstream_gene	LOW	1	0.75	1	0.72	1	0.631579	1	0.85	NA	NA	NA	NA	NA	NA	0.2965	0	None	None	None	None	None	inborn_genetic_diseases
chr1	13182928	13182929	T	A	HNRNPCL2	NM_001136561.3	293	31	c.*62A>T		0	0	0	0	protein_coding	downstream_gene	downstream_gene	LOW	1	0.411765	1	0.5	1	0.36	1	0.296296	1	0.5	NA	NA	NA	NA	-1	0	None	None	None	None	None	inborn_genetic_diseases
chr1	13182941	13182942	T	A	HNRNPCL2	NM_001136561.3	293	18	c.*49A>T		0	0	0	0	protein_coding	downstream_gene	downstream_gene	LOW	NA	NA	1	0.428571	1	0.291667	NA	NA	1	0.411765	NA	NA	NA	NA	0.257855	0	None	None	None	None	None	inborn_genetic_diseases
chr1	13183236	13183237	C	T	HNRNPCL2	NM_001136561.3	293	gaG/gaA	p.Glu212Glu/c.636G>A	2	1	1	0	0	protein_coding	synonymous	synonymous	LOW	1	0.333333	NA	NA	NA	NA	NA	NA	NA	NA	NA	NA	NA	NA	0.49979	0	None	None	None	None	None	inborn_genetic_diseases
chr1	13183237	13183238	T	C	HNRNPCL2	NM_001136561.3	293	gAg/gGg	p.Glu212Gly/c.635A>G	2	1	1	0	0	protein_coding	missense	missense	MED	1	0.360656	NA	NA	NA	NA	NA	NA	NA	NA	NA	NA	NA	NA	0.499821	0	None	None	None	None	None	inborn_genetic_diseases
chr1	13183438	13183439	T	C	HNRNPCL2	NM_001136561.3	293	cAc/cGc	p.His145Arg/c.434A>G	2	1	1	0	0	protein_coding	missense	missense	MED	2	1	2	1	2	1	2	1	2	1	2	1	2	1	0.820252	0	None	None	None	None	None	inborn_genetic_diseases
chr1	13183510	13183511	T	C	HNRNPCL2	NM_001136561.3	293	gAt/gGt	p.Asp121Gly/c.362A>G	2	1	1	0	0	protein_coding	missense	missense	MED	1	0.593023	1	0.502857	1	0.6	1	0.646409	1	0.603015	1	0.557823	1	0.568047	0.500066	0	None	None	None	None	None	inborn_genetic_diseases
chr1	13183527	13183528	A	C	HNRNPCL2	NM_001136561.3	293	ttT/ttG	p.Phe115Leu/c.345T>G	2	1	1	0	0	protein_coding	missense	missense	MED	1	0.476821	1	0.441718	1	0.542254	1	0.543478	1	0.569767	1	0.492308	1	0.5	0.500061	0	None	None	None	None	None	inborn_genetic_diseases
chr1	13183531	13183532	C	T	HNRNPCL2	NM_001136561.3	293	gGc/gAc	p.Gly114Asp/c.341G>A	2	1	1	0	0	protein_coding	missense	missense	MED	1	0.452055	1	0.417722	1	0.496599	1	0.496403	1	0.534884	1	0.447154	1	0.466216	0.500061	0	None	None	None	None	None	inborn_genetic_diseases
chr1	13183532	13183533	C	T	HNRNPCL2	NM_001136561.3	293	Ggc/Agc	p.Gly114Ser/c.340G>A	2	1	1	0	0	protein_coding	missense	missense	MED	1	0.451389	1	0.407643	1	0.503448	1	0.496296	1	0.538922	1	0.445378	1	0.462069	0.500061	0	None	None	None	None	None	inborn_genetic_diseases
chr1	13183972	13183973	G	A	HNRNPCL2	NM_001136561.3	293	101	c.-101C>T	2	1	0	0	0	protein_coding	5_prime_UTR	5_prime_UTR	LOW	NA	NA	NA	NA	NA	NA	1	0.666667	NA	NA	NA	NA	NA	NA	0.7556	0	None	None	None	None	None	inborn_genetic_diseases
chr1	13218903	13218904	T	A	None		None		n.13218904T>A		0	0	0	0		intergenic	intergenic	LOW	NA	NA	NA	NA	NA	NA	NA	NA	NA	NA	NA	NA	1	0.6	-1	0	None	None	None	None	None	None
chr1	13365746	13365747	C	G	PRAMEF18	NM_001099850.2.2	479		c.288-34755G>C	1	0	0	0	0	protein_coding	intron	intron	LOW	NA	NA	1	0.4375	NA	NA	NA	NA	NA	NA	1	0.315789	NA	NA	0.2489	0	None	None	None	None	None	inborn_genetic_diseases
chr1	13414033	13414034	G	A	PRAMEF10	NM_001039361.4	474	cGt/cAt	p.Arg326His/c.977G>A	4	1	1	0	0	protein_coding	missense	missense	MED	NA	NA	NA	NA	1	0.818182	NA	NA	1	0.636364	NA	NA	1	0.705882	-1	0	None	None	None	None	None	None
chr1	13414068	13414069	G	C	PRAMEF10	NM_001039361.4	474	Gag/Cag	p.Glu338Gln/c.1012G>C	4	1	1	0	0	protein_coding	missense	missense	MED	NA	NA	NA	NA	NA	NA	NA	NA	NA	NA	1	0.411765	NA	NA	0.1793	0	None	None	None	None	None	None
chr1	13414081	13414082	T	C	PRAMEF10	NM_001039361.4	474	gTt/gCt	p.Val342Ala/c.1025T>C	4	1	1	0	0	protein_coding	missense	missense	MED	NA	NA	NA	NA	NA	NA	NA	NA	NA	NA	1	0.4	NA	NA	0.3071	0	None	None	None	None	None	None
chr1	13448282	13448283	A	G	PRAMEF14	NM_001024661.2	474	Ttg/Ctg	p.Leu398Leu/c.1192T>C	4	1	1	0	0	protein_coding	synonymous	synonymous	LOW	2	1	2	1	2	1	2	1	2	1	2	1	2	1	0.997932	0	None	None	None	None	None	inborn_genetic_diseases
chr1	13448302	13448303	A	C	PRAMEF14	NM_001024661.2	474	aTg/aGg	p.Met391Arg/c.1172T>G	4	1	1	0	0	protein_coding	missense	missense	MED	1	0.448718	1	0.48	1	0.494382	1	0.45	1	0.516129	1	0.537037	1	0.509804	0.1503	0	None	None	None	None	None	inborn_genetic_diseases
chr1	13448350	13448351	T	C	PRAMEF14	NM_001024661.2	474	cAc/cGc	p.His375Arg/c.1124A>G	4	1	1	0	0	protein_coding	missense	missense	MED	1	0.487179	1	0.469388	1	0.510638	1	0.513514	1	0.510638	1	0.415094	1	0.508772	0.968587	0	None	None	None	None	None	inborn_genetic_diseases
chr1	13634686	13634687	C	T	PRAMEF18	NM_001099850.2.2	479		c.287+63385G>A	1	0	0	0	0	protein_coding	intron	intron	LOW	NA	NA	1	0.571429	NA	NA	NA	NA	NA	NA	NA	NA	1	0.733333	0.1806	0	None	None	None	None	None	inborn_genetic_diseases
chr1	13695786	13695787	C	G	PRAMEF19	NM_001099790.2.2	479	gGt/gCt	p.Gly393Ala/c.1178G>C	3	1	1	0	0	protein_coding	missense	missense	MED	NA	NA	2	1	2	1	2	1	2	1	2	1	2	1	0.999438	0	None	None	None	None	None	inborn_genetic_diseases
chr1	13695815	13695816	G	A	PRAMEF19	NM_001099790.2.2	479	tgC/tgT	p.Cys383Cys/c.1149C>T	3	1	1	0	0	protein_coding	synonymous	synonymous	LOW	2	1	2	1	2	1	2	1	2	1	2	1	2	1	0.99978	0	None	None	None	None	None	inborn_genetic_diseases
chr1	13695973	13695974	T	C	PRAMEF19	NM_001099790.2.2	479	Aca/Gca	p.Thr331Ala/c.991A>G	3	1	1	0	0	protein_coding	missense	missense	MED	NA	NA	2	1	2	1	NA	NA	NA	NA	2	1	NA	NA	0.998	0	None	None	None	None	None	inborn_genetic_diseases
chr1	13940013	13940014	C	T	PDPN	NM_006474.4	238		c.560-168C>T	3	0	0	0	0	protein_coding	intron	intron	LOW	NA	NA	NA	NA	NA	NA	NA	NA	NA	NA	2	1	NA	NA	0.8112	0	None	None	None	None	None	inborn_genetic_diseases
chr1	13940863	13940864	C	G	PDPN	NM_006474.4	238	gCa/gGa	p.Ala223Gly/c.668C>G	5	1	1	0	0	protein_coding	missense	missense	MED	2	1	2	1	2	1	2	1	2	1	2	1	2	1	1	0	None	None	None	None	None	inborn_genetic_diseases
chr1	14059394	14059395	T	C	PRDM2	NM_012231.4	1718		c.231+18T>C	4	0	0	0	0	protein_coding	intron	intron	LOW	1	0.541667	1	0.5	1	0.5	1	0.5	NA	NA	1	0.5	NA	NA	0.354491	0	None	None	None	None	None	flexion_contracture|inborn_genetic_diseases|low_bone_mineral_density
chr1	14105138	14105139	T	A	PRDM2	NM_012231.4	1718	gaT/gaA	p.Asp283Glu/c.849T>A	8	1	1	0	0	protein_coding	missense	missense	MED	1	0.580645	1	0.477273	1	0.416667	1	0.583333	1	0.59375	1	0.439024	1	0.448276	0.548415	0	None	None	None	None	None	flexion_contracture|inborn_genetic_diseases|low_bone_mineral_density
chr1	14105297	14105298	G	A	PRDM2	NM_012231.4	1718	gaG/gaA	p.Glu336Glu/c.1008G>A	8	1	1	0	0	protein_coding	synonymous	synonymous	LOW	1	0.611111	1	0.527778	1	0.321429	1	0.527778	1	0.533333	1	0.489796	1	0.645161	0.624827	0	None	None	None	None	None	flexion_contracture|inborn_genetic_diseases|low_bone_mineral_density
chr1	14106393	14106394	A	ACTC	PRDM2	NM_012231.4	1718	act/aCTCct	p.Thr702_Pro703insPro/c.2104_2105insCTC	8	1	1	0	0	protein_coding	inframe_insertion	inframe_insertion	MED	1	0.589744	1	0.425	1	0.681818	1	0.641026	1	0.571429	1	0.464286	1	0.410256	0.692155	0	benign	Low_bone_mineral_density	germline	.	None	flexion_contracture|inborn_genetic_diseases|low_bone_mineral_density
chr1	14109113	14109114	A	G	PRDM2	NM_012231.4	1718	tcA/tcG	p.Ser1608Ser/c.4824A>G	8	1	1	0	0	protein_coding	synonymous	synonymous	LOW	1	0.384615	1	0.470588	1	0.452381	1	0.5	1	0.666667	1	0.44898	1	0.596491	0.630213	0	None	None	None	None	None	flexion_contracture|inborn_genetic_diseases|low_bone_mineral_density
chr1	14143002	14143003	A	G	PRDM2	NM_001135610.1	226	cAg/cGg	p.Gln198Arg/c.593A>G	7	1	1	0	0	protein_coding	missense	missense	MED	2	1	2	1	2	1	2	1	2	1	2	1	2	1	0.934635	0	None	None	None	None	None	flexion_contracture|inborn_genetic_diseases|low_bone_mineral_density
chr1	14149600	14149601	C	T	PRDM2	NM_012231.4	1718		c.*24-53C>T	9	0	0	0	0	protein_coding	intron	intron	LOW	2	1	2	1	2	1	2	1	2	1	2	1	2	1	0.7893	0	None	None	None	None	None	flexion_contracture|inborn_genetic_diseases|low_bone_mineral_density
chr1	14149621	14149622	T	C	PRDM2	NM_012231.4	1718		c.*24-32T>C	9	0	0	0	0	protein_coding	intron	intron	LOW	2	1	2	1	2	1	2	1	2	1	2	1	2	1	0.7893	0	None	None	None	None	None	flexion_contracture|inborn_genetic_diseases|low_bone_mineral_density
chr1	14155401	14155402	G	A	PRDM2	NM_012231.4	1718	3828	c.*12360G>A		0	0	0	0	protein_coding	downstream_gene	downstream_gene	LOW	1	0.6	1	0.659574	1	0.666667	1	0.627907	1	0.4375	1	0.285714	1	0.538462	0.5626	0	None	None	None	None	None	flexion_contracture|inborn_genetic_diseases|low_bone_mineral_density
chr1	15287167	15287168	C	T	KAZN	NM_201628.2	775		c.227-12C>T	1	0	0	1	1	protein_coding	splice_acceptor	splice_acceptor	HIGH	NA	NA	1	0.6	1	0.625	NA	NA	1	0.291667	1	0.333333	1	0.5	0.217143	0	None	None	None	None	None	inborn_genetic_diseases
chr1	15427981	15427982	G	A	KAZN	NM_201628.2	775		c.1548-57G>A	10	0	0	0	0	protein_coding	intron	intron	LOW	NA	NA	2	1	NA	NA	NA	NA	NA	NA	NA	NA	NA	NA	0.8393	0	None	None	None	None	None	inborn_genetic_diseases
chr1	15438989	15438990	G	A	KAZN	NM_201628.2	775	Gca/Aca	p.Ala706Thr/c.2116G>A	14	1	1	0	0	protein_coding	missense	missense	MED	1	0.342857	1	0.538462	1	0.384615	1	0.433333	1	0.424242	1	0.357143	1	0.435897	0.698837	0	None	None	None	None	None	inborn_genetic_diseases
chr1	15439082	15439083	A	AAGGTCTTTTTTTTCTTCTCCCAGCGGC	KAZN	NM_201628.2	775		c.2163+46_2163+47insAGGTCTTTTTTTTCTTCTCCCAGCGGC	14	0	0	0	0	protein_coding	intron	intron	LOW	NA	NA	1	0.6	1	0.727273	NA	NA	NA	NA	NA	NA	NA	NA	0.504	0	None	None	None	None	None	inborn_genetic_diseases
chr1	15490864	15490865	T	A	C1orf195	NM_001278502.1	71	tAc/tTc	p.Tyr64Phe/c.191A>T	3	1	1	0	0	protein_coding	missense	missense	MED	1	0.651163	1	0.531915	1	0.5	1	0.53125	1	0.6	1	0.608696	1	0.5625	0.651515	0	None	None	None	None	None	None
chr1	15490961	15490962	A	G	C1orf195	NM_001278502.1	71		c.99-5T>C	2	0	0	1	1	protein_coding	splice_acceptor	splice_acceptor	HIGH	1	0.5	1	0.571429	1	0.642857	1	0.5	1	0.32	1	0.352941	1	0.5	0.3452	0	None	None	None	None	None	None
chr1	15495109	15495110	A	G	C1orf195	NM_001278501.1	126	Tat/Cat	p.Tyr88His/c.262T>C	3	1	1	0	0	protein_coding	missense	missense	MED	1	0.461538	1	0.416667	1	0.435897	1	0.377778	1	0.55	1	0.446429	1	0.469388	0.3623	0	None	None	None	None	None	None
chr1	15497726	15497727	T	C	C1orf195	NM_001278501.1	126	cgA/cgG	p.Arg16Arg/c.48A>G	2	1	1	0	0	protein_coding	synonymous	synonymous	LOW	2	1	2	1	2	1	2	1	2	1	2	1	2	1	0.997942	0	None	None	None	None	None	None
chr1	15497843	15497844	T	A	TMEM51	NM_001136216.1	253		c.-267+18564T>A	1	0	0	0	0	protein_coding	intron	intron	LOW	NA	NA	NA	NA	2	1	NA	NA	2	1	NA	NA	NA	NA	0.9712	0	None	None	None	None	None	inborn_genetic_diseases
chr1	15573710	15573711	C	A	FHAD1	NM_052929.1	1412	57	c.-4570C>A		0	0	0	0	protein_coding	upstream_gene	upstream_gene	LOW	NA	NA	2	1	NA	NA	NA	NA	NA	NA	NA	NA	NA	NA	0.3748	0	None	None	None	None	None	inborn_genetic_diseases
chr1	15573757	15573758	G	A	FHAD1	NM_052929.1	1412	10	c.-4523G>A		0	0	0	0	protein_coding	upstream_gene	upstream_gene	LOW	2	1	2	1	2	1	2	1	2	1	2	1	2	1	0.666667	0	None	None	None	None	None	inborn_genetic_diseases
chr1	15573768	15573769	G	A	FHAD1	NM_052929.1	1412	4512	c.-137G>A	1	1	0	0	0	protein_coding	5_prime_UTR	5_prime_UTR	LOW	2	1	2	1	2	1	2	1	2	1	2	1	2	1	0.5	0	None	None	None	None	None	inborn_genetic_diseases
chr1	15573774	15573775	A	G	FHAD1	NM_052929.1	1412	4506	c.-131A>G	1	1	0	0	0	protein_coding	5_prime_UTR	5_prime_UTR	LOW	2	1	2	1	2	1	2	1	2	1	2	1	2	1	0.777778	0	None	None	None	None	None	inborn_genetic_diseases
chr1	15573949	15573950	A	C	FHAD1	NM_052929.1	1412		c.-15+59A>C	1	0	0	0	0	protein_coding	intron	intron	LOW	2	1	2	1	NA	NA	NA	NA	NA	NA	NA	NA	NA	NA	0.3748	0	None	None	None	None	None	inborn_genetic_diseases
chr1	15616138	15616139	G	A	FHAD1	NM_052929.1	1412	cGc/cAc	p.Arg182His/c.545G>A	4	1	1	0	0	protein_coding	missense	missense	MED	1	0.478261	1	0.459459	1	0.380952	1	0.62069	1	0.454545	1	0.571429	1	0.451613	0.349904	0	None	None	None	None	None	inborn_genetic_diseases
chr1	15616182	15616183	T	C	FHAD1	NM_052929.1	1412		c.568+21T>C	4	0	0	0	0	protein_coding	intron	intron	LOW	NA	NA	2	1	NA	NA	NA	NA	2	1	2	1	2	1	0.6225	0	None	None	None	None	None	inborn_genetic_diseases
chr1	15651061	15651062	A	G	FHAD1	NM_052929.1	1412		c.1473+7A>G	11	0	0	1	1	protein_coding	splice_donor	splice_donor	HIGH	1	0.583333	1	0.542857	1	0.378378	1	0.466667	1	0.333333	1	0.736842	1	0.392857	0.416185	0	None	None	None	None	None	inborn_genetic_diseases
chr1	15653502	15653503	A	G	FHAD1	NM_052929.1	1412		c.1474-52A>G	11	0	0	0	0	protein_coding	intron	intron	LOW	NA	NA	NA	NA	NA	NA	NA	NA	NA	NA	1	0.545455	NA	NA	0.447254	0	None	None	None	None	None	inborn_genetic_diseases
chr1	15653562	15653563	C	T	FHAD1	NM_052929.1	1412	caC/caT	p.His494His/c.1482C>T	12	1	1	0	0	protein_coding	synonymous	synonymous	LOW	1	0.466667	1	0.347826	NA	NA	1	0.315789	1	0.56	1	0.434783	1	0.526316	0.345422	0	None	None	None	None	None	inborn_genetic_diseases
chr1	15654736	15654737	C	CT	FHAD1	NM_052929.1	1412		c.1558-36_1558-35insT	12	0	0	0	0	protein_coding	intron	intron	LOW	NA	NA	1	0.4	1	0.5	NA	NA	1	0.642857	1	0.388889	NA	NA	0.376726	0	None	None	None	None	None	inborn_genetic_diseases
chr1	15668275	15668276	G	A	FHAD1	NM_052929.1	1412	Gga/Aga	p.Gly651Arg/c.1951G>A	15	1	1	0	0	protein_coding	missense	missense	MED	1	0.478261	1	0.553191	1	0.4375	1	0.5	1	0.473684	1	0.65	1	0.5	0.506503	0	None	None	None	None	None	inborn_genetic_diseases
chr1	15754483	15754484	T	C	EFHD2	NM_024329.5	240		c.592-605T>C	3	0	0	0	0	protein_coding	intron	intron	LOW	2	1	2	1	2	1	2	1	2	1	2	1	2	1	1	0	None	None	None	None	None	inborn_genetic_diseases
chr1	15755247	15755248	C	T	EFHD2	NM_024329.5	240	28	c.*28C>T	4	1	0	0	0	protein_coding	3_prime_UTR	3_prime_UTR	LOW	1	0.466667	1	0.6	1	0.615385	1	0.642857	1	0.545455	NA	NA	1	0.45	0.302147	0	None	None	None	None	None	inborn_genetic_diseases
chr1	15766864	15766865	G	A	CTRC	NM_007272.2	268	cGg/cAg	p.Arg37Gln/c.110G>A	2	1	1	0	0	protein_coding	missense	missense	MED	1	0.636364	1	0.45	1	0.553571	1	0.463415	1	0.371429	1	0.54386	1	0.40678	0.000930449	1	benign/likely_benign	Hereditary_pancreatitis	germline	MONDO:MONDO:0008185,MedGen:C0238339,OMIM:167800,Orphanet:ORPHA676,SNOMED_CT:68072000	None	chronic_pancreatitis|hereditary_pancreatitis|pancreatitis,_chronic,_susceptibility_to
chr1	15767035	15767036	C	T	CTRC	NM_007272.2	268	ggC/ggT	p.Gly60Gly/c.180C>T	3	1	1	0	0	protein_coding	synonymous	synonymous	LOW	1	0.344828	1	0.309524	1	0.5	1	0.526316	1	0.52381	1	0.488889	1	0.324324	0.155042	1	benign	Hereditary_pancreatitis|not_specified	germline	MONDO:MONDO:0008185,MedGen:C0238339,OMIM:167800,Orphanet:ORPHA676,SNOMED_CT:68072000|MedGen:CN169374	None	chronic_pancreatitis|hereditary_pancreatitis|pancreatitis,_chronic,_susceptibility_to
chr1	15769875	15769876	G	GC	CTRC	NM_007272.2	268		c.357-38_357-37insC	4	0	0	0	0	protein_coding	intron	intron	LOW	NA	NA	2	1	NA	NA	2	1	2	1	2	1	2	1	1	0	None	None	None	None	None	chronic_pancreatitis|hereditary_pancreatitis|pancreatitis,_chronic,_susceptibility_to
chr1	15770101	15770102	G	A	CTRC	NM_007272.2	268		c.493+52G>A	5	0	0	0	0	protein_coding	intron	intron	LOW	NA	NA	NA	NA	NA	NA	1	0.583333	NA	NA	NA	NA	NA	NA	0.126277	1	benign	Hereditary_pancreatitis|not_provided	germline	MONDO:MONDO:0008185,MedGen:C0238339,OMIM:167800,Orphanet:ORPHA676,SNOMED_CT:68072000|MedGen:CN517202	None	chronic_pancreatitis|hereditary_pancreatitis|pancreatitis,_chronic,_susceptibility_to
chr1	15772056	15772057	G	T	CTRC	NM_007272.2	268		c.640-35G>T	6	0	0	0	0	protein_coding	intron	intron	LOW	1	0.764706	1	0.684211	1	0.515152	1	0.6	NA	NA	1	0.611111	1	0.545455	0.416	1	benign	Hereditary_pancreatitis|not_provided	germline	MONDO:MONDO:0008185,MedGen:C0238339,OMIM:167800,Orphanet:ORPHA676,SNOMED_CT:68072000|MedGen:CN517202	None	chronic_pancreatitis|hereditary_pancreatitis|pancreatitis,_chronic,_susceptibility_to
chr1	15783221	15783222	C	T	CELA2A	NM_033440.2	269	1	c.-27C>T		0	0	0	0	protein_coding	upstream_gene	upstream_gene	LOW	1	0.407407	1	0.592593	1	0.470588	1	0.666667	1	0.428571	1	0.4	1	0.608696	0.142079	0	None	None	None	None	None	abdominal_obesity-metabolic_syndrome_4|coronary_artery_disorder|diabetes|hypertensive_disorder|hypertriglyceridemia|inborn_genetic_diseases
chr1	15783295	15783296	C	G	CELA2A	NM_033440.2	269		c.40+8C>G	1	0	0	1	1	protein_coding	splice_donor	splice_donor	HIGH	1	0.542857	1	0.448276	1	0.387097	1	0.538462	1	0.433333	1	0.285714	1	0.609756	0.0398837	0	None	None	None	None	None	abdominal_obesity-metabolic_syndrome_4|coronary_artery_disorder|diabetes|hypertensive_disorder|hypertriglyceridemia|inborn_genetic_diseases
chr1	15792425	15792426	C	G	CELA2A	NM_033440.2	269		c.494-68C>G	5	0	0	0	0	protein_coding	intron	intron	LOW	1	0.473684	1	0.613636	1	0.576923	1	0.65	NA	NA	1	0.416667	1	0.575	0.7186	0	None	None	None	None	None	abdominal_obesity-metabolic_syndrome_4|coronary_artery_disorder|diabetes|hypertensive_disorder|hypertriglyceridemia|inborn_genetic_diseases
chr1	15793912	15793913	G	A	CELA2A	NM_033440.2	269	gcG/gcA	p.Ala224Ala/c.672G>A	7	1	1	0	0	protein_coding	synonymous	synonymous	LOW	1	0.387097	1	0.571429	1	0.625	1	0.580645	1	0.45	1	0.576923	1	0.45	0.2965	0	None	None	None	None	None	abdominal_obesity-metabolic_syndrome_4|coronary_artery_disorder|diabetes|hypertensive_disorder|hypertriglyceridemia|inborn_genetic_diseases
chr1	15809705	15809706	T	C	CELA2B	NM_015849.2	269		c.357-53T>C	4	0	0	0	0	protein_coding	intron	intron	LOW	NA	NA	1	0.6	NA	NA	NA	NA	NA	NA	NA	NA	1	0.571429	0.7587	0	None	None	None	None	None	inborn_genetic_diseases
chr1	15809740	15809741	G	A	CELA2B	NM_015849.2	269		c.357-18G>A	4	0	0	0	0	protein_coding	intron	intron	LOW	NA	NA	1	0.571429	NA	NA	NA	NA	NA	NA	NA	NA	NA	NA	0.084	0	None	None	None	None	None	inborn_genetic_diseases
chr1	15812400	15812401	G	A	CELA2B	NM_015849.2	269	Ggg/Agg	p.Gly167Arg/c.499G>A	6	1	1	0	0	protein_coding	missense	missense	MED	1	0.428571	1	0.388889	1	0.564103	1	0.510204	1	0.404255	1	0.461538	1	0.5	0.001	0	None	None	None	None	None	inborn_genetic_diseases
chr1	15812431	15812432	A	G	CELA2B	NM_015849.2	269	cAg/cGg	p.Gln177Arg/c.530A>G	6	1	1	0	0	protein_coding	missense	missense	MED	2	1	2	1	2	1	2	1	2	1	2	1	2	1	1	0	None	None	None	None	None	inborn_genetic_diseases
chr1	15813750	15813751	C	T	CELA2B	NM_015849.2	269		c.640-29C>T	6	0	0	0	0	protein_coding	intron	intron	LOW	2	1	2	1	NA	NA	2	1	2	1	2	1	NA	NA	1	0	None	None	None	None	None	inborn_genetic_diseases
chr1	15813968	15813969	A	C	CELA2B	NM_015849.2	269		c.792+37A>C	7	0	0	0	0	protein_coding	intron	intron	LOW	1	0.681818	1	0.555556	1	0.583333	1	0.526316	NA	NA	NA	NA	1	0.636364	0.9047	0	None	None	None	None	None	inborn_genetic_diseases
chr1	15820306	15820307	A	AC	CASP9	NM_001229.4	416		c.1158+79dupG	8	0	0	0	0	protein_coding	intron	intron	LOW	1	0.612903	1	0.384615	NA	NA	NA	NA	1	0.703704	1	0.310345	1	0.541667	0.453394	0	None	None	None	None	None	inborn_genetic_diseases
chr1	15832542	15832543	T	C	CASP9	NM_001229.4	416	cAg/cGg	p.Gln221Arg/c.662A>G	5	1	1	0	0	protein_coding	missense	missense	MED	1	0.658537	1	0.621622	1	0.512821	1	0.551724	1	0.5	1	0.863636	1	0.484848	0.7398	0	None	None	None	None	None	inborn_genetic_diseases
chr1	15834296	15834297	G	A	CASP9	NM_001229.4	416		c.453+71C>T	3	0	0	0	0	protein_coding	intron	intron	LOW	1	0.5	NA	NA	NA	NA	1	0.545455	1	0.636364	1	0.5	1	0.818182	0.739	0	None	None	None	None	None	inborn_genetic_diseases
chr1	15834490	15834491	G	A	CASP9	NM_001229.4	416		c.419-89C>T	2	0	0	0	0	protein_coding	intron	intron	LOW	1	0.5	NA	NA	NA	NA	NA	NA	1	0.461538	NA	NA	1	0.5	0.739	0	None	None	None	None	None	inborn_genetic_diseases
chr1	15844614	15844615	A	G	CASP9	NM_001229.4	416	ttT/ttC	p.Phe136Phe/c.408T>C	2	1	1	0	0	protein_coding	synonymous	synonymous	LOW	1	0.5	1	0.727273	1	0.52	1	0.625	1	0.533333	1	0.428571	1	0.576923	0.739	0	None	None	None	None	None	inborn_genetic_diseases
chr1	15844925	15844926	C	T	CASP9	NM_001229.4	416		c.133-36G>A	1	0	0	0	0	protein_coding	intron	intron	LOW	NA	NA	NA	NA	NA	NA	1	0.647059	NA	NA	NA	NA	1	0.4	0.739	0	None	None	None	None	None	inborn_genetic_diseases
chr1	15850482	15850483	G	A	CASP9	NM_001229.4	416		c.132+81C>T	1	0	0	0	0	protein_coding	intron	intron	LOW	NA	NA	1	0.6	NA	NA	NA	NA	NA	NA	1	0.5	NA	NA	0.8941	0	None	None	None	None	None	inborn_genetic_diseases
chr1	15850552	15850553	C	CGGGGGCG	CASP9	NM_001229.4	416		c.132+4_132+10dupCGCCCCC	1	0	0	1	1	protein_coding	splice_donor	splice_donor	HIGH	1	0.571429	1	0.32	NA	NA	1	0.4	1	0.461538	1	0.37931	1	0.533333	0.7315	0	None	None	None	None	None	inborn_genetic_diseases
chr1	15850602	15850603	G	A	CASP9	NM_001229.4	416	agC/agT	p.Ser31Ser/c.93C>T	1	1	1	0	0	protein_coding	synonymous	synonymous	LOW	1	0.425532	1	0.423077	1	0.475	1	0.485714	1	0.454545	1	0.509434	1	0.457143	0.449576	0	None	None	None	None	None	inborn_genetic_diseases
chr1	15850612	15850613	G	A	CASP9	NM_001229.4	416	gCc/gTc	p.Ala28Val/c.83C>T	1	1	1	0	0	protein_coding	missense	missense	MED	1	0.428571	1	0.396226	1	0.414634	1	0.529412	1	0.5	1	0.517857	1	0.5	0.739	0	benign	not_provided	germline	MedGen:CN517202	None	inborn_genetic_diseases
chr1	15860802	15860803	C	T	DNAJC16	NM_015291.3	782		c.234+5C>T	3	0	0	1	1	protein_coding	splice_donor	splice_donor	HIGH	1	0.533333	1	0.45	1	0.526316	1	0.666667	1	0.6	1	0.45	1	0.65625	0.4289	0	None	None	None	None	None	hereditary_spastic_paraplegia|inborn_genetic_diseases
chr1	15892414	15892415	A	C	DNAJC16	NM_015291.3	782	Agg/Cgg	p.Arg534Arg/c.1600A>C	12	0	0	1	0	protein_coding	splice_region	splice_region	MED	1	0.409091	1	0.580645	1	0.434783	1	0.636364	1	0.521739	1	0.448276	1	0.444444	0.6082	0	None	None	None	None	None	hereditary_spastic_paraplegia|inborn_genetic_diseases
chr1	15904317	15904318	C	T	AGMAT	NM_024758.4	352	tcG/tcA	p.Ser254Ser/c.762G>A	5	1	1	0	0	protein_coding	synonymous	synonymous	LOW	1	0.42	1	0.372093	1	0.571429	1	0.422222	1	0.411765	1	0.490196	1	0.410256	0.4493	0	None	None	None	None	None	inborn_genetic_diseases|moyamoya_angiopathy
chr1	15909743	15909744	C	T	AGMAT	NM_024758.4	352	cGa/cAa	p.Arg140Gln/c.419G>A	2	1	1	0	0	protein_coding	missense	missense	MED	1	0.323529	1	0.512195	1	0.619048	1	0.36	1	0.321429	1	0.354167	1	0.464286	0.5492	0	None	None	None	None	None	inborn_genetic_diseases|moyamoya_angiopathy
chr1	15909849	15909850	C	G	AGMAT	NM_024758.4	352	Ggg/Cgg	p.Gly105Arg/c.313G>C	2	1	1	0	0	protein_coding	missense	missense	MED	1	0.5	1	0.439024	1	0.466667	1	0.580645	1	0.454545	1	0.5	1	0.6	0.9017	0	None	None	None	None	None	inborn_genetic_diseases|moyamoya_angiopathy
chr1	15909894	15909895	A	G	AGMAT	NM_024758.4	352		c.273-5T>C	1	0	0	1	1	protein_coding	splice_acceptor	splice_acceptor	HIGH	NA	NA	1	0.565217	1	0.409091	1	0.52381	1	0.421053	1	0.458333	1	0.666667	0.8298	0	None	None	None	None	None	inborn_genetic_diseases|moyamoya_angiopathy
chr1	15911492	15911493	A	G	AGMAT	NM_024758.4	352		c.-31T>C	1	1	0	0	0	protein_coding	5_prime_UTR_premature_start_codon	5_prime_UTR_premature_start_codon	LOW	NA	NA	1	0.5	1	0.727273	1	0.636364	NA	NA	1	0.470588	NA	NA	1	0	None	None	None	None	None	inborn_genetic_diseases|moyamoya_angiopathy
chr1	15956768	15956769	G	T	DDI2	NM_032341.4	399		c.269-51G>T	2	0	0	0	0	protein_coding	intron	intron	LOW	1	0.428571	1	0.461538	NA	NA	NA	NA	1	0.545455	NA	NA	NA	NA	0.4501	0	None	None	None	None	None	inborn_genetic_diseases
chr1	15959885	15959886	C	G	DDI2	NM_032341.4	399		c.506-48C>G	3	0	0	0	0	protein_coding	intron	intron	LOW	NA	NA	1	0.666667	NA	NA	NA	NA	NA	NA	NA	NA	NA	NA	0.9077	0	None	None	None	None	None	inborn_genetic_diseases
chr1	15959976	15959977	C	T	DDI2	NM_032341.4	399	gcC/gcT	p.Ala183Ala/c.549C>T	4	1	1	0	0	protein_coding	synonymous	synonymous	LOW	1	0.512195	1	0.486486	1	0.413043	NA	NA	1	0.444444	1	0.5	1	0.37931	0.4493	0	None	None	None	None	None	inborn_genetic_diseases
chr1	15986546	15986547	T	C	RSC1A1	NM_006511.2	617	Ttc/Ctc	p.Phe62Leu/c.184T>C	1	1	1	0	0	protein_coding	missense	missense	MED	1	0.612903	1	0.365854	1	0.461538	1	0.444444	1	0.483871	1	0.52	1	0.516129	0.4478	0	None	None	None	None	None	inborn_genetic_diseases
chr1	16042765	16042766	T	C	PLEKHM2	NM_015164.2	1019	aTc/aCc	p.Ile32Thr/c.95T>C	2	1	1	0	0	protein_coding	missense	missense	MED	1	0.487179	1	0.511111	1	0.55	1	0.56	1	0.8	1	0.380952	1	0.431818	0.7466	0	benign	Dilated_Cardiomyopathy,_Recessive|not_provided	germline	MedGen:CN239222|MedGen:CN517202	None	dilated_cardiomyopathy,_recessive|inborn_genetic_diseases
chr1	16044944	16044945	G	A	PLEKHM2	NM_015164.2	1019		c.378-88G>A	4	0	0	0	0	protein_coding	intron	intron	LOW	NA	NA	NA	NA	NA	NA	1	0.666667	NA	NA	NA	NA	NA	NA	0.7466	0	benign	not_provided	germline	MedGen:CN517202	None	dilated_cardiomyopathy,_recessive|inborn_genetic_diseases
chr1	16048004	16048005	A	G	PLEKHM2	NM_015164.2	1019		c.712+122A>G	7	0	0	0	0	protein_coding	intron	intron	LOW	1	0.7	NA	NA	NA	NA	1	0.818182	NA	NA	NA	NA	NA	NA	0.7073	0	benign	not_provided	germline	MedGen:CN517202	None	dilated_cardiomyopathy,_recessive|inborn_genetic_diseases
chr1	16051766	16051767	C	T	PLEKHM2	NM_015164.2	1019		c.713-45C>T	7	0	0	0	0	protein_coding	intron	intron	LOW	NA	NA	NA	NA	NA	NA	NA	NA	NA	NA	1	0.428571	1	0.692308	0.0827292	0	benign	not_provided	germline	MedGen:CN517202	None	dilated_cardiomyopathy,_recessive|inborn_genetic_diseases
chr1	16101216	16101217	C	T	FBLIM1	NM_001024215.1	374	tgC/tgT	p.Cys272Cys/c.816C>T	6	1	1	0	0	protein_coding	synonymous	synonymous	LOW	1	0.432432	1	0.477273	1	0.6	1	0.5	1	0.6	1	0.606061	1	0.538462	0.1243	0	None	None	None	None	None	inborn_genetic_diseases
chr1	16256006	16256007	T	C	SPEN	NM_015001.2	3664	cTa/cCa	p.Leu1091Pro/c.3272T>C	11	1	1	0	0	protein_coding	missense	missense	MED	1	0.657895	1	0.465116	1	0.366667	1	0.555556	1	0.475	1	0.45	1	0.514286	0.9758	1	benign	RADIO-TARTAGLIA_SYNDROME	germline	MedGen:C5543339,OMIM:619312	None	autism_spectrum_disorder|developmental_disorder|ductal_breast_carcinoma|encephalopathy|inborn_genetic_diseases|myoepithelial_tumor|neurodevelopmental_abnormality|neurodevelopmental_delay|radio-tartaglia_syndrome|see_cases
chr1	16258755	16258756	T	A	SPEN	NM_015001.2	3664	gaT/gaA	p.Asp2007Glu/c.6021T>A	11	1	1	0	0	protein_coding	missense	missense	MED	1	0.509091	1	0.58209	1	0.454545	1	0.581818	1	0.255319	1	0.474359	1	0.5	0.00755814	0	None	None	None	None	None	autism_spectrum_disorder|developmental_disorder|ductal_breast_carcinoma|encephalopathy|inborn_genetic_diseases|myoepithelial_tumor|neurodevelopmental_abnormality|neurodevelopmental_delay|radio-tartaglia_syndrome|see_cases
chr1	16259812	16259813	A	G	SPEN	NM_015001.2	3664	Aac/Gac	p.Asn2360Asp/c.7078A>G	11	1	1	0	0	protein_coding	missense	missense	MED	1	0.268293	1	0.490566	1	0.520833	1	0.458333	1	0.5	1	0.396825	1	0.5625	0.9758	1	benign	RADIO-TARTAGLIA_SYNDROME|not_provided	germline	MedGen:C5543339,OMIM:619312|MedGen:CN517202	None	autism_spectrum_disorder|developmental_disorder|ductal_breast_carcinoma|encephalopathy|inborn_genetic_diseases|myoepithelial_tumor|neurodevelopmental_abnormality|neurodevelopmental_delay|radio-tartaglia_syndrome|see_cases
chr1	16263884	16263885	G	A	SPEN	NM_015001.2	3664	caG/caA	p.Gln3418Gln/c.10254G>A	12	1	1	0	0	protein_coding	synonymous	synonymous	LOW	1	0.541667	1	0.4	1	0.690476	1	0.509804	1	0.416667	1	0.490909	1	0.710526	0.005	0	None	None	None	None	None	autism_spectrum_disorder|developmental_disorder|ductal_breast_carcinoma|encephalopathy|inborn_genetic_diseases|myoepithelial_tumor|neurodevelopmental_abnormality|neurodevelopmental_delay|radio-tartaglia_syndrome|see_cases
chr1	16265421	16265422	A	G	SPEN	NM_015001.2	3664		c.10863+51A>G	14	0	0	0	0	protein_coding	intron	intron	LOW	NA	NA	1	0.6	NA	NA	1	0.588235	1	0.6	NA	NA	1	0.583333	0.757784	0	None	None	None	None	None	autism_spectrum_disorder|developmental_disorder|ductal_breast_carcinoma|encephalopathy|inborn_genetic_diseases|myoepithelial_tumor|neurodevelopmental_abnormality|neurodevelopmental_delay|radio-tartaglia_syndrome|see_cases
chr1	16271259	16271260	G	A	ZBTB17	NM_001287603.1	810	ttC/ttT	p.Phe334Phe/c.1002C>T	8	1	1	0	0	protein_coding	synonymous	synonymous	LOW	1	0.539683	1	0.552239	1	0.415094	1	0.510204	1	0.490196	1	0.777778	1	0.56	0.435484	0	benign	not_provided	germline	MedGen:CN517202	None	inborn_genetic_diseases|primary_dilated_cardiomyopathy
chr1	16272249	16272250	A	G	ZBTB17	NM_001287603.1	810	gcT/gcC	p.Ala207Ala/c.621T>C	6	1	1	0	0	protein_coding	synonymous	synonymous	LOW	2	1	2	1	2	1	2	1	2	1	2	1	2	1	0.718118	0	benign	not_provided	germline	MedGen:CN517202	None	inborn_genetic_diseases|primary_dilated_cardiomyopathy
chr1	16342236	16342237	A	G	HSPB7	NM_014424.4	170	acT/acC	p.Thr117Thr/c.351T>C	3	1	1	0	0	protein_coding	synonymous	synonymous	LOW	1	0.56	1	0.388889	1	0.4	1	0.516129	1	0.666667	1	0.5	1	0.444444	0.7639	0	None	None	None	None	None	inborn_genetic_diseases|oromandibular-limb_hypogenesis_spectrum
chr1	16344359	16344360	A	G	HSPB7	NM_014424.4	170	gcT/gcC	p.Ala33Ala/c.99T>C	1	1	1	0	0	protein_coding	synonymous	synonymous	LOW	1	0.37931	1	0.419355	1	0.433333	1	0.571429	1	0.47619	1	0.464286	1	0.421053	0.7639	0	None	None	None	None	None	inborn_genetic_diseases|oromandibular-limb_hypogenesis_spectrum
chr1	16344401	16344402	G	A	HSPB7	NM_014424.4	170	tcC/tcT	p.Ser19Ser/c.57C>T	1	1	1	0	0	protein_coding	synonymous	synonymous	LOW	1	0.515152	1	0.405405	1	0.6	1	0.3125	NA	NA	1	0.342857	1	0.514286	0.7639	0	None	None	None	None	None	inborn_genetic_diseases|oromandibular-limb_hypogenesis_spectrum
chr1	16344493	16344494	G	A	HSPB7	NM_014424.4	170	36	c.-36C>T	1	1	0	0	0	protein_coding	5_prime_UTR	5_prime_UTR	LOW	1	0.6	1	0.352941	NA	NA	1	0.538462	NA	NA	1	0.48	1	0.5	0.7639	0	None	None	None	None	None	inborn_genetic_diseases|oromandibular-limb_hypogenesis_spectrum
chr1	16345618	16345619	T	C	HSPB7	NM_014424.4	170	334	c.-1161A>G		0	0	0	0	protein_coding	upstream_gene	upstream_gene	LOW	1	0.333333	1	0.382353	1	0.8	1	0.526316	1	0.73913	1	0.615385	1	0.5625	0.7718	0	None	None	None	None	None	inborn_genetic_diseases|oromandibular-limb_hypogenesis_spectrum
chr1	16346008	16346009	G	GC	HSPB7	NM_014424.4	170	725	c.-1552_-1551insG		0	0	0	0	protein_coding	upstream_gene	upstream_gene	LOW	1	0.642857	1	0.411765	NA	NA	NA	NA	1	0.538462	1	0.666667	NA	NA	0.6696	0	None	None	None	None	None	inborn_genetic_diseases|oromandibular-limb_hypogenesis_spectrum
chr1	16351274	16351275	A	G	CLCNKA	NM_004070.3	687	Agg/Ggg	p.Arg83Gly/c.247A>G	4	1	1	0	0	protein_coding	missense	missense	MED	1	0.461538	1	0.571429	1	0.62963	1	0.3	1	0.5	1	0.515152	1	0.392857	0.7688	1	benign	Bartter_disease_type_4B|not_specified|not_provided	germline	MONDO:MONDO:0000909,MedGen:C4310805,OMIM:613090|MedGen:CN169374|MedGen:CN517202	None	bartter_disease_type_3|bartter_disease_type_4b|deafness|hearing_loss,_autosomal_recessive|inborn_genetic_diseases|sensorineural_hearing_loss_disorder
chr1	16352936	16352937	G	A	CLCNKA	NM_004070.3	687		c.499-94G>A	5	0	0	0	0	protein_coding	intron	intron	LOW	1	0.6	NA	NA	NA	NA	NA	NA	NA	NA	NA	NA	NA	NA	0.7619	0	benign	not_provided	germline	MedGen:CN517202	None	bartter_disease_type_3|bartter_disease_type_4b|deafness|hearing_loss,_autosomal_recessive|inborn_genetic_diseases|sensorineural_hearing_loss_disorder
chr1	16356500	16356501	G	A	CLCNKA	NM_004070.3	687	Gcc/Acc	p.Ala447Thr/c.1339G>A	14	1	1	0	0	protein_coding	missense	missense	MED	1	0.5	1	0.318182	1	0.571429	1	0.535714	1	0.545455	NA	NA	1	0.391304	0.7669	1	benign	Bartter_disease_type_4B|not_specified|not_provided	germline	MONDO:MONDO:0000909,MedGen:C4310805,OMIM:613090|MedGen:CN169374|MedGen:CN517202	None	bartter_disease_type_3|bartter_disease_type_4b|deafness|hearing_loss,_autosomal_recessive|inborn_genetic_diseases|sensorineural_hearing_loss_disorder
chr1	16356582	16356583	C	T	CLCNKA	NM_004070.3	687		c.1408+13C>T	14	0	0	0	0	protein_coding	intron	intron	LOW	1	0.666667	1	0.555556	1	0.75	1	0.857143	1	0.625	NA	NA	NA	NA	0.6617	1	benign	Bartter_disease_type_4B|not_provided	germline	MONDO:MONDO:0000909,MedGen:C4310805,OMIM:613090|MedGen:CN517202	None	bartter_disease_type_3|bartter_disease_type_4b|deafness|hearing_loss,_autosomal_recessive|inborn_genetic_diseases|sensorineural_hearing_loss_disorder
chr1	16358147	16358148	T	C	CLCNKA	NM_004070.3	687		c.1623-57T>C	15	0	0	0	0	protein_coding	intron	intron	LOW	NA	NA	NA	NA	NA	NA	1	0.727273	NA	NA	1	0.818182	1	0.785714	0.9742	1	benign	Bartter_disease_type_4B|not_provided	germline	MONDO:MONDO:0000909,MedGen:C4310805,OMIM:613090|MedGen:CN517202	None	bartter_disease_type_3|bartter_disease_type_4b|deafness|hearing_loss,_autosomal_recessive|inborn_genetic_diseases|sensorineural_hearing_loss_disorder
chr1	16358684	16358685	C	G	CLCNKA	NM_004070.3	687		c.1757-13C>G	16	0	0	0	0	protein_coding	intron	intron	LOW	1	0.684211	1	0.47619	1	0.642857	1	0.5625	1	0.434783	1	0.545455	1	0.444444	0.9683	1	benign	Bartter_disease_type_4B|not_provided	germline	MONDO:MONDO:0000909,MedGen:C4310805,OMIM:613090|MedGen:CN517202	None	bartter_disease_type_3|bartter_disease_type_4b|deafness|hearing_loss,_autosomal_recessive|inborn_genetic_diseases|sensorineural_hearing_loss_disorder
chr1	16358931	16358932	T	C	CLCNKA	NM_004070.3	687		c.1846-6T>C	17	0	0	1	1	protein_coding	splice_acceptor	splice_acceptor	HIGH	1	0.432432	1	0.5	1	0.578947	1	0.428571	1	0.421053	1	0.5	1	0.782609	0.9742	1	benign	Bartter_disease_type_4B|not_provided	germline	MONDO:MONDO:0000909,MedGen:C4310805,OMIM:613090|MedGen:CN517202	None	bartter_disease_type_3|bartter_disease_type_4b|deafness|hearing_loss,_autosomal_recessive|inborn_genetic_diseases|sensorineural_hearing_loss_disorder
chr1	16359050	16359051	C	A	CLCNKA	NM_004070.3	687		c.1929+30C>A	18	0	0	0	0	protein_coding	intron	intron	LOW	NA	NA	NA	NA	NA	NA	1	0.769231	1	0.545455	1	0.5625	NA	NA	0.7659	1	benign	Bartter_disease_type_4B|not_provided	germline	MONDO:MONDO:0000909,MedGen:C4310805,OMIM:613090|MedGen:CN517202	None	bartter_disease_type_3|bartter_disease_type_4b|deafness|hearing_loss,_autosomal_recessive|inborn_genetic_diseases|sensorineural_hearing_loss_disorder
chr1	16359051	16359052	A	G	CLCNKA	NM_004070.3	687		c.1929+31A>G	18	0	0	0	0	protein_coding	intron	intron	LOW	2	1	2	1	2	1	2	1	2	1	NA	NA	2	1	0.999768	1	benign	Bartter_disease_type_4B|not_provided	germline	MONDO:MONDO:0000909,MedGen:C4310805,OMIM:613090|MedGen:CN517202	None	bartter_disease_type_3|bartter_disease_type_4b|deafness|hearing_loss,_autosomal_recessive|inborn_genetic_diseases|sensorineural_hearing_loss_disorder
chr1	16371066	16371067	G	T	CLCNKB	NM_000085.4	687	cGc/cTc	p.Arg27Leu/c.80G>T	2	1	1	0	0	protein_coding	missense	missense	MED	1	0.48	NA	NA	1	0.5	1	0.387097	1	0.46875	1	0.551724	1	0.46875	0.758463	1	benign	Bartter_disease_type_4B|Bartter_disease_type_3|not_specified|not_provided	germline	MONDO:MONDO:0000909,MedGen:C4310805,OMIM:613090|MONDO:MONDO:0011822,MedGen:C1846343,OMIM:607364,Orphanet:ORPHA93605|MedGen:CN169374|MedGen:CN517202	None	bartter_syndrome,_type_4b,_with_sensorineural_deafness|bartter_disease_type_3|bartter_disease_type_4b|bartter_syndrome,_type_3,_with_hypocalciuria|epilepsy,_familial_focal,_with_variable_foci_1|hematuria|inborn_genetic_diseases|mitochondrial_dna_depletion_syndrome_12a_(cardiomyopathic_type),_autosomal_dominant|proteinuria
chr1	16372002	16372003	G	C	CLCNKB	NM_000085.4	687		c.101-50G>C	2	0	0	0	0	protein_coding	intron	intron	LOW	NA	NA	NA	NA	1	0.636364	1	0.538462	NA	NA	NA	NA	NA	NA	0.749112	1	benign	Bartter_disease_type_4B|Bartter_disease_type_3|not_provided	germline	MONDO:MONDO:0000909,MedGen:C4310805,OMIM:613090|MONDO:MONDO:0011822,MedGen:C1846343,OMIM:607364,Orphanet:ORPHA93605|MedGen:CN517202	None	bartter_syndrome,_type_4b,_with_sensorineural_deafness|bartter_disease_type_3|bartter_disease_type_4b|bartter_syndrome,_type_3,_with_hypocalciuria|epilepsy,_familial_focal,_with_variable_foci_1|hematuria|inborn_genetic_diseases|mitochondrial_dna_depletion_syndrome_12a_(cardiomyopathic_type),_autosomal_dominant|proteinuria
chr1	16373123	16373124	A	G	CLCNKB	NM_000085.4	687	tcA/tcG	p.Ser108Ser/c.324A>G	4	1	1	0	0	protein_coding	synonymous	synonymous	LOW	2	1	2	1	2	1	2	1	2	1	2	1	2	1	0.989831	1	benign	Bartter_disease_type_4B|Bartter_disease_type_3|not_specified|not_provided	germline	MONDO:MONDO:0000909,MedGen:C4310805,OMIM:613090|MONDO:MONDO:0011822,MedGen:C1846343,OMIM:607364,Orphanet:ORPHA93605|MedGen:CN169374|MedGen:CN517202	None	bartter_syndrome,_type_4b,_with_sensorineural_deafness|bartter_disease_type_3|bartter_disease_type_4b|bartter_syndrome,_type_3,_with_hypocalciuria|epilepsy,_familial_focal,_with_variable_foci_1|hematuria|inborn_genetic_diseases|mitochondrial_dna_depletion_syndrome_12a_(cardiomyopathic_type),_autosomal_dominant|proteinuria
chr1	16373198	16373202	CCTT	C	CLCNKB	NM_000085.4	687		c.358+42_358+44delCTT	4	0	0	0	0	protein_coding	intron	intron	LOW	NA	NA	2	1	NA	NA	NA	NA	NA	NA	2	1	2	1	0.989052	0	benign	not_provided	germline	MedGen:CN517202	None	bartter_syndrome,_type_4b,_with_sensorineural_deafness|bartter_disease_type_3|bartter_disease_type_4b|bartter_syndrome,_type_3,_with_hypocalciuria|epilepsy,_familial_focal,_with_variable_foci_1|hematuria|inborn_genetic_diseases|mitochondrial_dna_depletion_syndrome_12a_(cardiomyopathic_type),_autosomal_dominant|proteinuria
chr1	16374532	16374533	G	C	CLCNKB	NM_000085.4	687	ggG/ggC	p.Gly164Gly/c.492G>C	5	1	1	0	0	protein_coding	synonymous	synonymous	LOW	2	1	2	1	2	1	2	1	2	1	2	1	2	1	0.999728	1	benign	Bartter_disease_type_4B|Bartter_disease_type_3|not_specified|not_provided	germline	MONDO:MONDO:0000909,MedGen:C4310805,OMIM:613090|MONDO:MONDO:0011822,MedGen:C1846343,OMIM:607364,Orphanet:ORPHA93605|MedGen:CN169374|MedGen:CN517202	None	bartter_syndrome,_type_4b,_with_sensorineural_deafness|bartter_disease_type_3|bartter_disease_type_4b|bartter_syndrome,_type_3,_with_hypocalciuria|epilepsy,_familial_focal,_with_variable_foci_1|hematuria|inborn_genetic_diseases|mitochondrial_dna_depletion_syndrome_12a_(cardiomyopathic_type),_autosomal_dominant|proteinuria
chr1	16374993	16374994	C	T	CLCNKB	NM_000085.4	687		c.577-5C>T	6	0	0	1	1	protein_coding	splice_acceptor	splice_acceptor	HIGH	2	1	2	1	2	1	2	1	2	1	2	1	2	1	0.989701	1	benign	Bartter_disease_type_4B|Bartter_disease_type_3|not_specified|not_provided	germline	MONDO:MONDO:0000909,MedGen:C4310805,OMIM:613090|MONDO:MONDO:0011822,MedGen:C1846343,OMIM:607364,Orphanet:ORPHA93605|MedGen:CN169374|MedGen:CN517202	None	bartter_syndrome,_type_4b,_with_sensorineural_deafness|bartter_disease_type_3|bartter_disease_type_4b|bartter_syndrome,_type_3,_with_hypocalciuria|epilepsy,_familial_focal,_with_variable_foci_1|hematuria|inborn_genetic_diseases|mitochondrial_dna_depletion_syndrome_12a_(cardiomyopathic_type),_autosomal_dominant|proteinuria
chr1	16375062	16375063	C	G	CLCNKB	NM_000085.4	687	gCa/gGa	p.Ala214Gly/c.641C>G	7	1	1	0	0	protein_coding	missense	missense	MED	2	1	2	1	2	1	2	1	2	1	2	1	2	1	0.999728	1	benign	Bartter_disease_type_4B|Bartter_disease_type_3|not_specified|not_provided	germline	MONDO:MONDO:0000909,MedGen:C4310805,OMIM:613090|MONDO:MONDO:0011822,MedGen:C1846343,OMIM:607364,Orphanet:ORPHA93605|MedGen:CN169374|MedGen:CN517202	None	bartter_syndrome,_type_4b,_with_sensorineural_deafness|bartter_disease_type_3|bartter_disease_type_4b|bartter_syndrome,_type_3,_with_hypocalciuria|epilepsy,_familial_focal,_with_variable_foci_1|hematuria|inborn_genetic_diseases|mitochondrial_dna_depletion_syndrome_12a_(cardiomyopathic_type),_autosomal_dominant|proteinuria
chr1	16375063	16375064	A	C	CLCNKB	NM_000085.4	687	gcA/gcC	p.Ala214Ala/c.642A>C	7	1	1	0	0	protein_coding	synonymous	synonymous	LOW	2	1	2	1	2	1	2	1	2	1	2	1	2	1	0.999728	1	benign	Bartter_disease_type_4B|Bartter_disease_type_3|not_specified|not_provided	germline	MONDO:MONDO:0000909,MedGen:C4310805,OMIM:613090|MONDO:MONDO:0011822,MedGen:C1846343,OMIM:607364,Orphanet:ORPHA93605|MedGen:CN169374|MedGen:CN517202	None	bartter_syndrome,_type_4b,_with_sensorineural_deafness|bartter_disease_type_3|bartter_disease_type_4b|bartter_syndrome,_type_3,_with_hypocalciuria|epilepsy,_familial_focal,_with_variable_foci_1|hematuria|inborn_genetic_diseases|mitochondrial_dna_depletion_syndrome_12a_(cardiomyopathic_type),_autosomal_dominant|proteinuria
chr1	16376190	16376191	C	T	CLCNKB	NM_000085.4	687	gCg/gTg	p.Ala287Val/c.860C>T	9	1	1	0	0	protein_coding	missense	missense	MED	NA	NA	2	1	NA	NA	2	1	2	1	2	1	2	1	0.998783	1	benign	Bartter_disease_type_4B|Bartter_disease_type_3|not_specified|not_provided	germline	MONDO:MONDO:0000909,MedGen:C4310805,OMIM:613090|MONDO:MONDO:0011822,MedGen:C1846343,OMIM:607364,Orphanet:ORPHA93605|MedGen:CN169374|MedGen:CN517202	None	bartter_syndrome,_type_4b,_with_sensorineural_deafness|bartter_disease_type_3|bartter_disease_type_4b|bartter_syndrome,_type_3,_with_hypocalciuria|epilepsy,_familial_focal,_with_variable_foci_1|hematuria|inborn_genetic_diseases|mitochondrial_dna_depletion_syndrome_12a_(cardiomyopathic_type),_autosomal_dominant|proteinuria
chr1	16376229	16376230	A	AT	CLCNKB	NM_000085.4	687		c.866+33_866+34insT	9	0	0	0	0	protein_coding	intron	intron	LOW	NA	NA	2	1	NA	NA	NA	NA	NA	NA	2	1	2	1	0.998304	0	benign	not_provided	germline	MedGen:CN517202	None	bartter_syndrome,_type_4b,_with_sensorineural_deafness|bartter_disease_type_3|bartter_disease_type_4b|bartter_syndrome,_type_3,_with_hypocalciuria|epilepsy,_familial_focal,_with_variable_foci_1|hematuria|inborn_genetic_diseases|mitochondrial_dna_depletion_syndrome_12a_(cardiomyopathic_type),_autosomal_dominant|proteinuria
chr1	16376231	16376232	A	T	CLCNKB	NM_000085.4	687		c.866+35A>T	9	0	0	0	0	protein_coding	intron	intron	LOW	NA	NA	2	1	2	1	NA	NA	NA	NA	2	1	2	1	0.998391	1	benign	Bartter_disease_type_4B|Bartter_disease_type_3|not_provided	germline	MONDO:MONDO:0000909,MedGen:C4310805,OMIM:613090|MONDO:MONDO:0011822,MedGen:C1846343,OMIM:607364,Orphanet:ORPHA93605|MedGen:CN517202	None	bartter_syndrome,_type_4b,_with_sensorineural_deafness|bartter_disease_type_3|bartter_disease_type_4b|bartter_syndrome,_type_3,_with_hypocalciuria|epilepsy,_familial_focal,_with_variable_foci_1|hematuria|inborn_genetic_diseases|mitochondrial_dna_depletion_syndrome_12a_(cardiomyopathic_type),_autosomal_dominant|proteinuria
chr1	16376237	16376239	TC	T	CLCNKB	NM_000085.4	687		c.866+42delC	9	0	0	0	0	protein_coding	intron	intron	LOW	NA	NA	2	1	2	1	NA	NA	NA	NA	2	1	NA	NA	0.999502	1	benign	Bartter_disease_type_4B|Bartter_disease_type_3|not_provided	germline	MONDO:MONDO:0000909,MedGen:C4310805,OMIM:613090|MONDO:MONDO:0011822,MedGen:C1846343,OMIM:607364,Orphanet:ORPHA93605|MedGen:CN517202	None	bartter_syndrome,_type_4b,_with_sensorineural_deafness|bartter_disease_type_3|bartter_disease_type_4b|bartter_syndrome,_type_3,_with_hypocalciuria|epilepsy,_familial_focal,_with_variable_foci_1|hematuria|inborn_genetic_diseases|mitochondrial_dna_depletion_syndrome_12a_(cardiomyopathic_type),_autosomal_dominant|proteinuria
chr1	16376277	16376278	G	A	CLCNKB	NM_000085.4	687		c.867-32G>A	9	0	0	0	0	protein_coding	intron	intron	LOW	2	1	2	1	2	1	2	1	2	1	2	1	2	1	0.999891	1	benign	Bartter_disease_type_4B|Bartter_disease_type_3|not_provided	germline	MONDO:MONDO:0000909,MedGen:C4310805,OMIM:613090|MONDO:MONDO:0011822,MedGen:C1846343,OMIM:607364,Orphanet:ORPHA93605|MedGen:CN517202	None	bartter_syndrome,_type_4b,_with_sensorineural_deafness|bartter_disease_type_3|bartter_disease_type_4b|bartter_syndrome,_type_3,_with_hypocalciuria|epilepsy,_familial_focal,_with_variable_foci_1|hematuria|inborn_genetic_diseases|mitochondrial_dna_depletion_syndrome_12a_(cardiomyopathic_type),_autosomal_dominant|proteinuria
chr1	16376318	16376319	T	C	CLCNKB	NM_000085.4	687	tgT/tgC	p.Cys292Cys/c.876T>C	10	1	1	0	0	protein_coding	synonymous	synonymous	LOW	2	1	2	1	2	1	2	1	2	1	2	1	2	1	0.999783	1	benign	Bartter_disease_type_4B|Bartter_disease_type_3|not_specified|not_provided	germline	MONDO:MONDO:0000909,MedGen:C4310805,OMIM:613090|MONDO:MONDO:0011822,MedGen:C1846343,OMIM:607364,Orphanet:ORPHA93605|MedGen:CN169374|MedGen:CN517202	None	bartter_syndrome,_type_4b,_with_sensorineural_deafness|bartter_disease_type_3|bartter_disease_type_4b|bartter_syndrome,_type_3,_with_hypocalciuria|epilepsy,_familial_focal,_with_variable_foci_1|hematuria|inborn_genetic_diseases|mitochondrial_dna_depletion_syndrome_12a_(cardiomyopathic_type),_autosomal_dominant|proteinuria
chr1	16376457	16376458	T	C	CLCNKB	NM_000085.4	687		c.968+47T>C	10	0	0	0	0	protein_coding	intron	intron	LOW	NA	NA	NA	NA	NA	NA	2	1	NA	NA	NA	NA	NA	NA	0.998529	1	benign	Bartter_disease_type_4B|Bartter_disease_type_3|not_provided	germline	MONDO:MONDO:0000909,MedGen:C4310805,OMIM:613090|MONDO:MONDO:0011822,MedGen:C1846343,OMIM:607364,Orphanet:ORPHA93605|MedGen:CN517202	None	bartter_syndrome,_type_4b,_with_sensorineural_deafness|bartter_disease_type_3|bartter_disease_type_4b|bartter_syndrome,_type_3,_with_hypocalciuria|epilepsy,_familial_focal,_with_variable_foci_1|hematuria|inborn_genetic_diseases|mitochondrial_dna_depletion_syndrome_12a_(cardiomyopathic_type),_autosomal_dominant|proteinuria
chr1	16377107	16377108	G	C	CLCNKB	NM_000085.4	687		c.1053+13G>C	11	0	0	0	0	protein_coding	intron	intron	LOW	1	0.571429	1	0.481481	1	0.470588	1	0.588235	1	0.555556	1	0.55	1	0.518519	0.370688	0	benign	not_specified|not_provided	germline	MedGen:CN169374|MedGen:CN517202	None	bartter_syndrome,_type_4b,_with_sensorineural_deafness|bartter_disease_type_3|bartter_disease_type_4b|bartter_syndrome,_type_3,_with_hypocalciuria|epilepsy,_familial_focal,_with_variable_foci_1|hematuria|inborn_genetic_diseases|mitochondrial_dna_depletion_syndrome_12a_(cardiomyopathic_type),_autosomal_dominant|proteinuria
chr1	16378648	16378649	C	G	CLCNKB	NM_000085.4	687		c.1409-44C>G	14	0	0	0	0	protein_coding	intron	intron	LOW	1	0.529412	NA	NA	NA	NA	1	0.4	1	0.461538	1	0.44	1	0.666667	0.299507	0	benign	not_provided	germline	MedGen:CN517202	None	bartter_syndrome,_type_4b,_with_sensorineural_deafness|bartter_disease_type_3|bartter_disease_type_4b|bartter_syndrome,_type_3,_with_hypocalciuria|epilepsy,_familial_focal,_with_variable_foci_1|hematuria|inborn_genetic_diseases|mitochondrial_dna_depletion_syndrome_12a_(cardiomyopathic_type),_autosomal_dominant|proteinuria
chr1	16380195	16380196	T	C	CLCNKB	NM_000085.4	687	aTg/aCg	p.Met562Thr/c.1685T>C	16	1	1	0	0	protein_coding	missense	missense	MED	2	1	2	1	2	1	2	1	2	1	2	1	2	1	0.984411	1	benign	Bartter_disease_type_4B|Bartter_disease_type_3|not_specified|not_provided	germline	MONDO:MONDO:0000909,MedGen:C4310805,OMIM:613090|MONDO:MONDO:0011822,MedGen:C1846343,OMIM:607364,Orphanet:ORPHA93605|MedGen:CN169374|MedGen:CN517202	None	bartter_syndrome,_type_4b,_with_sensorineural_deafness|bartter_disease_type_3|bartter_disease_type_4b|bartter_syndrome,_type_3,_with_hypocalciuria|epilepsy,_familial_focal,_with_variable_foci_1|hematuria|inborn_genetic_diseases|mitochondrial_dna_depletion_syndrome_12a_(cardiomyopathic_type),_autosomal_dominant|proteinuria
chr1	16380242	16380243	A	G	CLCNKB	NM_000085.4	687	Aag/Gag	p.Lys578Glu/c.1732A>G	16	1	1	0	0	protein_coding	missense	missense	MED	1	0.351351	1	0.424242	1	0.5	1	0.35	1	0.341463	1	0.4375	1	0.482759	0.82	1	benign	Bartter_disease_type_4B|Bartter_disease_type_3|not_specified|not_provided	germline	MONDO:MONDO:0000909,MedGen:C4310805,OMIM:613090|MONDO:MONDO:0011822,MedGen:C1846343,OMIM:607364,Orphanet:ORPHA93605|MedGen:CN169374|MedGen:CN517202	None	bartter_syndrome,_type_4b,_with_sensorineural_deafness|bartter_disease_type_3|bartter_disease_type_4b|bartter_syndrome,_type_3,_with_hypocalciuria|epilepsy,_familial_focal,_with_variable_foci_1|hematuria|inborn_genetic_diseases|mitochondrial_dna_depletion_syndrome_12a_(cardiomyopathic_type),_autosomal_dominant|proteinuria
chr1	16380251	16380252	C	T	CLCNKB	NM_000085.4	687	Ctg/Ttg	p.Leu581Leu/c.1741C>T	16	1	1	0	0	protein_coding	synonymous	synonymous	LOW	1	0.352941	1	0.433333	1	0.5	1	0.333333	1	0.378378	1	0.433333	1	0.423077	0.8016	1	benign	Bartter_disease_type_4B|Bartter_disease_type_3|not_specified|not_provided	germline	MONDO:MONDO:0000909,MedGen:C4310805,OMIM:613090|MONDO:MONDO:0011822,MedGen:C1846343,OMIM:607364,Orphanet:ORPHA93605|MedGen:CN169374|MedGen:CN517202	None	bartter_syndrome,_type_4b,_with_sensorineural_deafness|bartter_disease_type_3|bartter_disease_type_4b|bartter_syndrome,_type_3,_with_hypocalciuria|epilepsy,_familial_focal,_with_variable_foci_1|hematuria|inborn_genetic_diseases|mitochondrial_dna_depletion_syndrome_12a_(cardiomyopathic_type),_autosomal_dominant|proteinuria
chr1	16382085	16382086	C	T	CLCNKB	NM_000085.4	687		c.1845+68C>T	17	0	0	0	0	protein_coding	intron	intron	LOW	NA	NA	1	0.466667	NA	NA	NA	NA	NA	NA	1	0.6	NA	NA	0.8046	0	benign	not_provided	germline	MedGen:CN517202	None	bartter_syndrome,_type_4b,_with_sensorineural_deafness|bartter_disease_type_3|bartter_disease_type_4b|bartter_syndrome,_type_3,_with_hypocalciuria|epilepsy,_familial_focal,_with_variable_foci_1|hematuria|inborn_genetic_diseases|mitochondrial_dna_depletion_syndrome_12a_(cardiomyopathic_type),_autosomal_dominant|proteinuria
chr1	16382876	16382877	A	G	CLCNKB	NM_000085.4	687		c.1930-40A>G	18	0	0	0	0	protein_coding	intron	intron	LOW	2	1	2	1	NA	NA	2	1	2	1	2	1	2	1	0.891376	1	benign	Bartter_disease_type_4B|Bartter_disease_type_3|not_provided	germline	MONDO:MONDO:0000909,MedGen:C4310805,OMIM:613090|MONDO:MONDO:0011822,MedGen:C1846343,OMIM:607364,Orphanet:ORPHA93605|MedGen:CN517202	None	bartter_syndrome,_type_4b,_with_sensorineural_deafness|bartter_disease_type_3|bartter_disease_type_4b|bartter_syndrome,_type_3,_with_hypocalciuria|epilepsy,_familial_focal,_with_variable_foci_1|hematuria|inborn_genetic_diseases|mitochondrial_dna_depletion_syndrome_12a_(cardiomyopathic_type),_autosomal_dominant|proteinuria
chr1	16382879	16382880	T	A	CLCNKB	NM_000085.4	687		c.1930-37T>A	18	0	0	0	0	protein_coding	intron	intron	LOW	1	0.68	1	0.631579	NA	NA	1	0.428571	1	0.388889	1	0.578947	1	0.555556	0.461079	1	benign	Bartter_disease_type_4B|Bartter_disease_type_3|not_provided	germline	MONDO:MONDO:0000909,MedGen:C4310805,OMIM:613090|MONDO:MONDO:0011822,MedGen:C1846343,OMIM:607364,Orphanet:ORPHA93605|MedGen:CN517202	None	bartter_syndrome,_type_4b,_with_sensorineural_deafness|bartter_disease_type_3|bartter_disease_type_4b|bartter_syndrome,_type_3,_with_hypocalciuria|epilepsy,_familial_focal,_with_variable_foci_1|hematuria|inborn_genetic_diseases|mitochondrial_dna_depletion_syndrome_12a_(cardiomyopathic_type),_autosomal_dominant|proteinuria
chr1	16383347	16383348	C	T	CLCNKB	NM_000085.4	687		c.2017-16C>T	19	0	0	0	0	protein_coding	intron	intron	LOW	1	0.461538	1	0.52381	1	0.5	1	0.571429	1	0.352941	1	0.423077	1	0.411765	0.474966	1	benign	Bartter_disease_type_4B|Bartter_disease_type_3|not_specified|not_provided	germline	MONDO:MONDO:0000909,MedGen:C4310805,OMIM:613090|MONDO:MONDO:0011822,MedGen:C1846343,OMIM:607364,Orphanet:ORPHA93605|MedGen:CN169374|MedGen:CN517202	None	bartter_syndrome,_type_4b,_with_sensorineural_deafness|bartter_disease_type_3|bartter_disease_type_4b|bartter_syndrome,_type_3,_with_hypocalciuria|epilepsy,_familial_focal,_with_variable_foci_1|hematuria|inborn_genetic_diseases|mitochondrial_dna_depletion_syndrome_12a_(cardiomyopathic_type),_autosomal_dominant|proteinuria
chr1	16383447	16383448	A	C	CLCNKB	NM_000085.4	687	37	c.*37A>C	20	1	0	0	0	protein_coding	3_prime_UTR	3_prime_UTR	LOW	2	1	2	0.980392	2	1	2	1	2	1	2	0.97561	2	1	0.968545	1	benign	Bartter_disease_type_4B|Bartter_disease_type_3|not_provided	germline	MONDO:MONDO:0000909,MedGen:C4310805,OMIM:613090|MONDO:MONDO:0011822,MedGen:C1846343,OMIM:607364,Orphanet:ORPHA93605|MedGen:CN517202	None	bartter_syndrome,_type_4b,_with_sensorineural_deafness|bartter_disease_type_3|bartter_disease_type_4b|bartter_syndrome,_type_3,_with_hypocalciuria|epilepsy,_familial_focal,_with_variable_foci_1|hematuria|inborn_genetic_diseases|mitochondrial_dna_depletion_syndrome_12a_(cardiomyopathic_type),_autosomal_dominant|proteinuria
chr1	16383514	16383515	C	T	CLCNKB	NM_000085.4	687	104	c.*104C>T	20	1	0	0	0	protein_coding	3_prime_UTR	3_prime_UTR	LOW	1	0.727273	1	0.4	NA	NA	NA	NA	NA	NA	1	0.461538	1	0.466667	0.3977	0	benign	not_provided	germline	MedGen:CN517202	None	bartter_syndrome,_type_4b,_with_sensorineural_deafness|bartter_disease_type_3|bartter_disease_type_4b|bartter_syndrome,_type_3,_with_hypocalciuria|epilepsy,_familial_focal,_with_variable_foci_1|hematuria|inborn_genetic_diseases|mitochondrial_dna_depletion_syndrome_12a_(cardiomyopathic_type),_autosomal_dominant|proteinuria
chr1	16383580	16383581	G	T	CLCNKB	NM_000085.4	687	170	c.*170G>T	20	1	0	0	0	protein_coding	3_prime_UTR	3_prime_UTR	LOW	NA	NA	1	0.8	NA	NA	1	0.8	NA	NA	2	1	NA	NA	-1	0	None	None	None	None	None	bartter_syndrome,_type_4b,_with_sensorineural_deafness|bartter_disease_type_3|bartter_disease_type_4b|bartter_syndrome,_type_3,_with_hypocalciuria|epilepsy,_familial_focal,_with_variable_foci_1|hematuria|inborn_genetic_diseases|mitochondrial_dna_depletion_syndrome_12a_(cardiomyopathic_type),_autosomal_dominant|proteinuria
chr1	16383604	16383605	A	G	CLCNKB	NM_000085.4	687	194	c.*194A>G	20	1	0	0	0	protein_coding	3_prime_UTR	3_prime_UTR	LOW	NA	NA	1	0.8	1	0.75	NA	NA	NA	NA	NA	NA	NA	NA	-1	0	None	None	None	None	None	bartter_syndrome,_type_4b,_with_sensorineural_deafness|bartter_disease_type_3|bartter_disease_type_4b|bartter_syndrome,_type_3,_with_hypocalciuria|epilepsy,_familial_focal,_with_variable_foci_1|hematuria|inborn_genetic_diseases|mitochondrial_dna_depletion_syndrome_12a_(cardiomyopathic_type),_autosomal_dominant|proteinuria
chr1	16383667	16383668	T	G	CLCNKB	NM_000085.4	687	257	c.*257T>G	20	1	0	0	0	protein_coding	3_prime_UTR	3_prime_UTR	LOW	2	1	2	1	2	1	2	1	2	1	2	1	2	1	1	0	None	None	None	None	None	bartter_syndrome,_type_4b,_with_sensorineural_deafness|bartter_disease_type_3|bartter_disease_type_4b|bartter_syndrome,_type_3,_with_hypocalciuria|epilepsy,_familial_focal,_with_variable_foci_1|hematuria|inborn_genetic_diseases|mitochondrial_dna_depletion_syndrome_12a_(cardiomyopathic_type),_autosomal_dominant|proteinuria
chr1	16383681	16383682	G	C	CLCNKB	NM_000085.4	687	271	c.*271G>C	20	1	0	0	0	protein_coding	3_prime_UTR	3_prime_UTR	LOW	1	0.390244	1	0.341463	NA	NA	1	0.290323	NA	NA	NA	NA	1	0.354839	0.427203	0	benign	not_specified	germline	MedGen:CN169374	None	bartter_syndrome,_type_4b,_with_sensorineural_deafness|bartter_disease_type_3|bartter_disease_type_4b|bartter_syndrome,_type_3,_with_hypocalciuria|epilepsy,_familial_focal,_with_variable_foci_1|hematuria|inborn_genetic_diseases|mitochondrial_dna_depletion_syndrome_12a_(cardiomyopathic_type),_autosomal_dominant|proteinuria
chr1	16383741	16383742	C	G	CLCNKB	NM_000085.4	687	331	c.*331C>G	20	1	0	0	0	protein_coding	3_prime_UTR	3_prime_UTR	LOW	1	0.655738	1	0.621622	1	0.75	1	0.672727	1	0.662162	1	0.71875	1	0.612245	0.697224	0	None	None	None	None	None	bartter_syndrome,_type_4b,_with_sensorineural_deafness|bartter_disease_type_3|bartter_disease_type_4b|bartter_syndrome,_type_3,_with_hypocalciuria|epilepsy,_familial_focal,_with_variable_foci_1|hematuria|inborn_genetic_diseases|mitochondrial_dna_depletion_syndrome_12a_(cardiomyopathic_type),_autosomal_dominant|proteinuria
chr1	16383807	16383808	G	C	CLCNKB	NM_000085.4	687	397	c.*397G>C	20	1	0	0	0	protein_coding	3_prime_UTR	3_prime_UTR	LOW	NA	NA	NA	NA	NA	NA	NA	NA	1	0.257143	NA	NA	NA	NA	0.351449	0	None	None	None	None	None	bartter_syndrome,_type_4b,_with_sensorineural_deafness|bartter_disease_type_3|bartter_disease_type_4b|bartter_syndrome,_type_3,_with_hypocalciuria|epilepsy,_familial_focal,_with_variable_foci_1|hematuria|inborn_genetic_diseases|mitochondrial_dna_depletion_syndrome_12a_(cardiomyopathic_type),_autosomal_dominant|proteinuria
chr1	16384867	16384868	G	A	FAM131C	NM_182623.2	280	64	c.*64C>T	7	1	0	0	0	protein_coding	3_prime_UTR	3_prime_UTR	LOW	NA	NA	NA	NA	1	0.555556	NA	NA	NA	NA	NA	NA	1	0.7	-1	0	None	None	None	None	None	inborn_genetic_diseases
chr1	16384985	16384986	G	T	FAM131C	NM_182623.2	280	ctC/ctA	p.Leu263Leu/c.789C>A	7	1	1	0	0	protein_coding	synonymous	synonymous	LOW	1	0.324324	1	0.306122	1	0.416667	1	0.266667	NA	NA	1	0.422222	1	0.510638	0.483766	0	None	None	None	None	None	inborn_genetic_diseases
chr1	16384997	16384998	G	C	FAM131C	NM_182623.2	280	ccC/ccG	p.Pro259Pro/c.777C>G	7	1	1	0	0	protein_coding	synonymous	synonymous	LOW	1	0.361111	1	0.270833	1	0.375	1	0.333333	NA	NA	1	0.478261	1	0.5	0.485207	0	None	None	None	None	None	inborn_genetic_diseases
chr1	16384998	16384999	G	A	FAM131C	NM_182623.2	280	cCc/cTc	p.Pro259Leu/c.776C>T	7	1	1	0	0	protein_coding	missense	missense	MED	1	0.371429	1	0.26087	1	0.381818	1	0.333333	NA	NA	1	0.478261	1	0.512195	0.485294	0	None	None	None	None	None	inborn_genetic_diseases
chr1	16385041	16385042	G	A	FAM131C	NM_182623.2	280	Cgg/Tgg	p.Arg245Trp/c.733C>T	7	1	1	0	0	protein_coding	missense	missense	MED	1	0.5	NA	NA	1	0.30303	1	0.5	NA	NA	1	0.448276	1	0.5	0.470213	0	None	None	None	None	None	inborn_genetic_diseases
chr1	16385174	16385175	G	A	FAM131C	NM_182623.2	280	agC/agT	p.Ser200Ser/c.600C>T	7	1	1	0	0	protein_coding	synonymous	synonymous	LOW	2	1	1	0.8	1	0.8	1	0.793103	1	0.758621	1	0.814815	1	0.692308	0.686786	0	None	None	None	None	None	inborn_genetic_diseases
chr1	16385183	16385184	G	A	FAM131C	NM_182623.2	280	agC/agT	p.Ser197Ser/c.591C>T	7	1	1	0	0	protein_coding	synonymous	synonymous	LOW	NA	NA	1	0.368421	NA	NA	1	0.37931	1	0.285714	1	0.4	NA	NA	0.419355	0	None	None	None	None	None	inborn_genetic_diseases
chr1	16385979	16385980	G	A	FAM131C	NM_182623.2	280		c.562+9C>T	6	0	0	1	1	protein_coding	splice_donor	splice_donor	HIGH	NA	NA	2	1	2	1	NA	NA	NA	NA	2	1	NA	NA	0.858181	0	benign	not_provided	germline	MedGen:CN517202	None	inborn_genetic_diseases
chr1	16386007	16386008	T	C	FAM131C	NM_182623.2	280	caA/caG	p.Gln181Gln/c.543A>G	6	1	1	0	0	protein_coding	synonymous	synonymous	LOW	NA	NA	2	1	2	1	2	1	NA	NA	2	1	NA	NA	0.869699	0	benign	not_provided	germline	MedGen:CN517202	None	inborn_genetic_diseases
chr1	16386415	16386416	G	A	FAM131C	NM_182623.2	280	gaC/gaT	p.Asp133Asp/c.399C>T	5	1	1	0	0	protein_coding	synonymous	synonymous	LOW	NA	NA	2	1	2	1	2	1	2	1	2	1	2	1	0.870247	0	None	None	None	None	None	inborn_genetic_diseases
chr1	16386446	16386447	G	C	FAM131C	NM_182623.2	280	cCg/cGg	p.Pro123Arg/c.368C>G	5	1	1	0	0	protein_coding	missense	missense	MED	NA	NA	2	1	2	1	2	1	2	1	2	1	NA	NA	0.982521	0	None	None	None	None	None	inborn_genetic_diseases
chr1	16386494	16386495	C	T	FAM131C	NM_182623.2	280	cGa/cAa	p.Arg107Gln/c.320G>A	5	1	1	0	0	protein_coding	missense	missense	MED	NA	NA	1	0.533333	1	0.6	NA	NA	NA	NA	NA	NA	NA	NA	0.7966	0	None	None	None	None	None	inborn_genetic_diseases
chr1	16388533	16388534	C	T	FAM131C	NM_182623.2	280		c.268+60G>A	4	0	0	0	0	protein_coding	intron	intron	LOW	NA	NA	NA	NA	NA	NA	1	0.352941	NA	NA	NA	NA	1	0.555556	0.3934	0	None	None	None	None	None	inborn_genetic_diseases
chr1	16388555	16388556	C	T	FAM131C	NM_182623.2	280		c.268+38G>A	4	0	0	0	0	protein_coding	intron	intron	LOW	NA	NA	2	1	NA	NA	2	1	NA	NA	2	1	2	1	0.836366	0	None	None	None	None	None	inborn_genetic_diseases
chr1	16388564	16388565	C	G	FAM131C	NM_182623.2	280		c.268+29G>C	4	0	0	0	0	protein_coding	intron	intron	LOW	NA	NA	1	0.5	1	0.533333	1	0.666667	1	0.727273	1	0.6	1	0.454545	0.806887	0	None	None	None	None	None	inborn_genetic_diseases
chr1	16388579	16388580	C	T	FAM131C	NM_182623.2	280		c.268+14G>A	4	0	0	0	0	protein_coding	intron	intron	LOW	1	0.529412	1	0.5	1	0.47619	1	0.448276	NA	NA	1	0.4	1	0.586207	0.415076	0	None	None	None	None	None	inborn_genetic_diseases
chr1	16388645	16388646	T	C	FAM131C	NM_182623.2	280	agA/agG	p.Arg72Arg/c.216A>G	4	1	1	0	0	protein_coding	synonymous	synonymous	LOW	2	1	2	1	2	1	2	1	2	1	2	1	2	1	0.912617	0	None	None	None	None	None	inborn_genetic_diseases
chr1	16388708	16388709	G	T	FAM131C	NM_182623.2	280		c.175-22C>A	3	0	0	0	0	protein_coding	intron	intron	LOW	1	0.5	1	0.45	1	0.416667	1	0.666667	1	0.380952	1	0.517241	1	0.526316	0.670485	0	None	None	None	None	None	inborn_genetic_diseases
chr1	16388736	16388737	G	A	FAM131C	NM_182623.2	280		c.175-50C>T	3	0	0	0	0	protein_coding	intron	intron	LOW	1	0.28	NA	NA	1	0.434783	NA	NA	1	0.5	1	0.576923	NA	NA	0.468276	0	None	None	None	None	None	inborn_genetic_diseases
chr1	16388765	16388766	C	T	FAM131C	NM_182623.2	280		c.175-79G>A	3	0	0	0	0	protein_coding	intron	intron	LOW	NA	NA	NA	NA	NA	NA	NA	NA	NA	NA	2	1	2	1	0.8499	0	None	None	None	None	None	inborn_genetic_diseases
chr1	16388903	16388904	A	T	FAM131C	NM_182623.2	280		c.174+90T>A	3	0	0	0	0	protein_coding	intron	intron	LOW	NA	NA	1	0.666667	NA	NA	NA	NA	NA	NA	NA	NA	1	1	0.3963	0	None	None	None	None	None	inborn_genetic_diseases
chr1	16388908	16388909	T	C	FAM131C	NM_182623.2	280		c.174+85A>G	3	0	0	0	0	protein_coding	intron	intron	LOW	NA	NA	1	0.714286	NA	NA	NA	NA	1	0.7	NA	NA	1	0.875	0.3948	0	None	None	None	None	None	inborn_genetic_diseases
chr1	16389025	16389026	T	C	FAM131C	NM_182623.2	280	Aaa/Gaa	p.Lys48Glu/c.142A>G	3	1	1	0	0	protein_coding	missense	missense	MED	1	0.413793	1	0.384615	1	0.5	1	0.518519	1	0.481481	1	0.653846	1	0.40625	0.528885	0	None	None	None	None	None	inborn_genetic_diseases
chr1	16451412	16451413	C	T	EPHA2	NM_004431.4	976	297	c.*297G>A	17	1	0	0	0	protein_coding	3_prime_UTR	3_prime_UTR	LOW	2	1	2	1	2	1	2	1	2	1	2	1	2	1	0.9672	1	benign	Cataract_6_multiple_types|not_provided	germline	MONDO:MONDO:0007288,MedGen:C1861825,OMIM:116600|MedGen:CN517202	None	age-related_cortical_cataract|bilateral_microphthalmos|cataract|cataract_6,_age-related_cortical|cataract_6_multiple_types|congenital_aniridia|cortical_senile_cataract|developmental_cataract|inborn_genetic_diseases|squamous_cell_lung_carcinoma
chr1	16451766	16451767	G	A	EPHA2	NM_004431.4	976	atC/atT	p.Ile958Ile/c.2874C>T	17	1	1	0	0	protein_coding	synonymous	synonymous	LOW	1	0.46875	1	0.394737	1	0.377778	1	0.357143	1	0.594595	1	0.333333	1	0.571429	0.36448	1	benign	Cataract_6_multiple_types|not_specified|not_provided	germline	MONDO:MONDO:0007288,MedGen:C1861825,OMIM:116600|MedGen:CN169374|MedGen:CN517202	None	age-related_cortical_cataract|bilateral_microphthalmos|cataract|cataract_6,_age-related_cortical|cataract_6_multiple_types|congenital_aniridia|cortical_senile_cataract|developmental_cataract|inborn_genetic_diseases|squamous_cell_lung_carcinoma
chr1	16464672	16464673	G	A	EPHA2	NM_004431.4	976	ccC/ccT	p.Pro329Pro/c.987C>T	5	1	1	0	0	protein_coding	synonymous	synonymous	LOW	1	0.577778	1	0.409091	1	0.513514	1	0.354839	1	0.542857	1	0.431818	1	0.4375	0.460658	1	benign	Cataract_6_multiple_types|not_specified|not_provided	germline	MONDO:MONDO:0007288,MedGen:C1861825,OMIM:116600|MedGen:CN169374|MedGen:CN517202	None	age-related_cortical_cataract|bilateral_microphthalmos|cataract|cataract_6,_age-related_cortical|cataract_6_multiple_types|congenital_aniridia|cortical_senile_cataract|developmental_cataract|inborn_genetic_diseases|squamous_cell_lung_carcinoma
chr1	16475122	16475123	C	T	EPHA2	NM_004431.4	976	ctG/ctA	p.Leu191Leu/c.573G>A	3	1	1	0	0	protein_coding	synonymous	synonymous	LOW	1	0.555556	1	0.46875	1	0.384615	1	0.382353	1	0.578947	1	0.357143	1	0.388889	0.366	1	benign	Cataract_6_multiple_types|not_specified|not_provided	germline	MONDO:MONDO:0007288,MedGen:C1861825,OMIM:116600|MedGen:CN169374|MedGen:CN517202	None	age-related_cortical_cataract|bilateral_microphthalmos|cataract|cataract_6,_age-related_cortical|cataract_6_multiple_types|congenital_aniridia|cortical_senile_cataract|developmental_cataract|inborn_genetic_diseases|squamous_cell_lung_carcinoma
chr1	16475125	16475126	C	T	EPHA2	NM_004431.4	976	gcG/gcA	p.Ala190Ala/c.570G>A	3	1	1	0	0	protein_coding	synonymous	synonymous	LOW	1	0.558824	1	0.466667	1	0.37037	1	0.382353	1	0.578947	1	0.357143	1	0.405405	0.366	1	benign	Cataract_6_multiple_types|not_specified|not_provided	germline	MONDO:MONDO:0007288,MedGen:C1861825,OMIM:116600|MedGen:CN169374|MedGen:CN517202	None	age-related_cortical_cataract|bilateral_microphthalmos|cataract|cataract_6,_age-related_cortical|cataract_6_multiple_types|congenital_aniridia|cortical_senile_cataract|developmental_cataract|inborn_genetic_diseases|squamous_cell_lung_carcinoma
chr1	16525055	16525056	G	T	ARHGEF19	NM_153213.4	802	26	c.*26C>A	16	1	0	0	0	protein_coding	3_prime_UTR	3_prime_UTR	LOW	NA	NA	1	0.466667	1	0.4375	1	0.764706	1	0.470588	1	0.352941	1	0.533333	0.460209	0	None	None	None	None	None	inborn_genetic_diseases
chr1	16528217	16528218	G	T	ARHGEF19	NM_153213.4	802		c.2146+59C>A	14	0	0	0	0	protein_coding	intron	intron	LOW	NA	NA	1	0.818182	1	0.5625	1	0.444444	NA	NA	NA	NA	NA	NA	0.7123	0	None	None	None	None	None	inborn_genetic_diseases
chr1	16528232	16528233	G	A	ARHGEF19	NM_153213.4	802		c.2146+44C>T	14	0	0	0	0	protein_coding	intron	intron	LOW	NA	NA	NA	NA	1	0.5	1	0.55	NA	NA	NA	NA	1	0.6	0.484192	0	None	None	None	None	None	inborn_genetic_diseases
chr1	16528822	16528843	GCCATGGGGACGGGGTGCCCA	G	ARHGEF19	NM_153213.4	802		c.2066+68_2066+87delTGGGCACCCCGTCCCCATGG	13	0	0	0	0	protein_coding	intron	intron	LOW	NA	NA	1	0.411765	NA	NA	NA	NA	NA	NA	NA	NA	NA	NA	0.4243	0	None	None	None	None	None	inborn_genetic_diseases
chr1	16528842	16528843	A	G	ARHGEF19	NM_153213.4	802		c.2066+68T>C	13	0	0	0	0	protein_coding	intron	intron	LOW	1	0.75	1	0.533333	1	0.714286	NA	NA	NA	NA	NA	NA	NA	NA	0.8773	0	None	None	None	None	None	inborn_genetic_diseases
chr1	16529116	16529117	T	C	ARHGEF19	NM_153213.4	802		c.1908-48A>G	12	0	0	0	0	protein_coding	intron	intron	LOW	1	0.846154	1	0.333333	1	0.708333	NA	NA	NA	NA	1	0.555556	NA	NA	0.468541	0	None	None	None	None	None	inborn_genetic_diseases
chr1	16532802	16532803	G	A	ARHGEF19	NM_153213.4	802	tcC/tcT	p.Ser390Ser/c.1170C>T	7	1	1	0	0	protein_coding	synonymous	synonymous	LOW	1	0.59375	1	0.347826	1	0.325	1	0.433333	1	0.388889	1	0.296296	1	0.416667	0.53707	0	None	None	None	None	None	inborn_genetic_diseases
chr1	16532847	16532848	A	G	ARHGEF19	NM_153213.4	802		c.1138-13T>C	6	0	0	0	0	protein_coding	intron	intron	LOW	1	0.484848	1	0.444444	1	0.325	1	0.342105	1	0.266667	1	0.540541	1	0.380952	0.474153	0	None	None	None	None	None	inborn_genetic_diseases
chr1	16533021	16533022	C	T	ARHGEF19	NM_153213.4	802		c.1138-187G>A	6	0	0	0	0	protein_coding	intron	intron	LOW	2	1	2	1	2	1	2	1	2	1	2	1	2	1	0.860103	0	None	None	None	None	None	inborn_genetic_diseases
chr1	16533084	16533085	A	AC	ARHGEF19	NM_153213.4	802		c.1138-251dupG	6	0	0	0	0	protein_coding	intron	intron	LOW	NA	NA	NA	NA	1	0.5	NA	NA	NA	NA	NA	NA	NA	NA	0.5	0	None	None	None	None	None	inborn_genetic_diseases
chr1	16533095	16533096	C	T	ARHGEF19	NM_153213.4	802		c.1138-261G>A	6	0	0	0	0	protein_coding	intron	intron	LOW	NA	NA	NA	NA	1	0.5	NA	NA	NA	NA	NA	NA	NA	NA	0.4202	0	None	None	None	None	None	inborn_genetic_diseases
chr1	16533104	16533105	G	C	ARHGEF19	NM_153213.4	802		c.1138-270C>G	6	0	0	0	0	protein_coding	intron	intron	LOW	NA	NA	NA	NA	1	0.5	NA	NA	NA	NA	NA	NA	NA	NA	0.4223	0	None	None	None	None	None	inborn_genetic_diseases
chr1	16534001	16534002	C	G	ARHGEF19	NM_153213.4	802		c.874+15G>C	5	0	0	0	0	protein_coding	intron	intron	LOW	1	0.5	1	0.571429	1	0.692308	1	0.566667	1	0.642857	1	0.5	1	0.666667	0.464391	0	None	None	None	None	None	inborn_genetic_diseases
chr1	16534254	16534255	C	G	ARHGEF19	NM_153213.4	802	Gag/Cag	p.Glu238Gln/c.712G>C	4	1	1	0	0	protein_coding	missense	missense	MED	1	0.633333	1	0.515152	1	0.46875	1	0.4375	1	0.48	1	0.514286	1	0.454545	0.466736	0	None	None	None	None	None	inborn_genetic_diseases
chr1	16534645	16534646	C	G	ARHGEF19	NM_153213.4	802	Ggc/Cgc	p.Gly163Arg/c.487G>C	3	1	1	0	0	protein_coding	missense	missense	MED	1	0.405405	1	0.538462	1	0.540541	1	0.6	1	0.363636	1	0.433333	1	0.393939	0.462998	0	None	None	None	None	None	inborn_genetic_diseases
chr1	16534729	16534730	G	A	ARHGEF19	NM_153213.4	802		c.413-10C>T	2	0	0	1	1	protein_coding	splice_acceptor	splice_acceptor	HIGH	NA	NA	1	0.722222	1	0.789474	1	0.666667	1	0.35	1	0.407407	1	0.529412	0.471792	0	None	None	None	None	None	inborn_genetic_diseases
chr1	16558837	16558838	C	A	RSG1	NM_030907.3	258		c.528-46G>T	4	0	0	0	0	protein_coding	intron	intron	LOW	1	0.461538	1	0.611111	1	0.461538	1	0.636364	NA	NA	NA	NA	NA	NA	0.704375	0	None	None	None	None	None	None
chr1	16641898	16641899	C	T	FBXO42	NM_018994.2	717	tcG/tcA	p.Ser5Ser/c.15G>A	2	1	1	0	0	protein_coding	synonymous	synonymous	LOW	1	0.434783	1	0.464286	1	0.478261	1	0.285714	1	0.65	1	0.642857	1	0.407407	0.687344	0	None	None	None	None	None	inborn_genetic_diseases
chr1	16730581	16730582	C	G	SPATA21	NM_198546.1	469		c.812-48G>C	8	0	0	0	0	protein_coding	intron	intron	LOW	1	0.5625	1	0.470588	NA	NA	1	0.6875	1	0.785714	1	0.8125	NA	NA	0.692754	0	None	None	None	None	None	inborn_genetic_diseases
chr1	16731509	16731510	C	G	SPATA21	NM_198546.1	469	Gtg/Ctg	p.Val255Leu/c.763G>C	8	1	1	0	0	protein_coding	missense	missense	MED	1	0.342857	1	0.404762	1	0.531915	1	0.516129	1	0.642857	1	0.543478	1	0.5	0.4734	0	None	None	None	None	None	inborn_genetic_diseases
chr1	16731645	16731646	T	C	SPATA21	NM_198546.1	469		c.674-47A>G	7	0	0	0	0	protein_coding	intron	intron	LOW	NA	NA	NA	NA	2	1	2	1	NA	NA	2	1	NA	NA	1	0	None	None	None	None	None	inborn_genetic_diseases
chr1	16731646	16731647	G	C	SPATA21	NM_198546.1	469		c.674-48C>G	7	0	0	0	0	protein_coding	intron	intron	LOW	NA	NA	NA	NA	1	0.428571	1	0.583333	NA	NA	1	0.5	NA	NA	0.68122	0	None	None	None	None	None	inborn_genetic_diseases
chr1	16731652	16731653	C	T	SPATA21	NM_198546.1	469		c.674-54G>A	7	0	0	0	0	protein_coding	intron	intron	LOW	NA	NA	NA	NA	NA	NA	1	0.6	NA	NA	1	0.466667	NA	NA	0.6786	0	None	None	None	None	None	inborn_genetic_diseases
chr1	16736545	16736546	C	T	SPATA21	NM_198546.1	469		c.145-8G>A	5	0	0	1	1	protein_coding	splice_acceptor	splice_acceptor	HIGH	1	0.347826	1	0.5	NA	NA	1	0.666667	1	0.444444	NA	NA	1	0.466667	0.924335	0	None	None	None	None	None	inborn_genetic_diseases
chr1	16890282	16890283	G	T	NBPF1	NM_017940.4	1140	155	c.*155C>A	29	1	0	0	0	protein_coding	3_prime_UTR	3_prime_UTR	LOW	NA	NA	NA	NA	2	1	NA	NA	2	1	2	1	2	1	1	0	None	None	None	None	None	inborn_genetic_diseases
chr1	16890319	16890320	T	C	NBPF1	NM_017940.4	1140	118	c.*118A>G	29	1	0	0	0	protein_coding	3_prime_UTR	3_prime_UTR	LOW	1	0.267857	1	0.339286	1	0.333333	1	0.261905	NA	NA	NA	NA	1	0.3	-1	0	None	None	None	None	None	inborn_genetic_diseases
chr1	16890420	16890421	G	A	NBPF1	NM_017940.4	1140	17	c.*17C>T	29	1	0	0	0	protein_coding	3_prime_UTR	3_prime_UTR	LOW	NA	NA	1	0.250814	NA	NA	1	0.271127	NA	NA	NA	NA	NA	NA	0.475484	0	None	None	None	None	None	inborn_genetic_diseases
chr1	16890427	16890428	T	A	NBPF1	NM_017940.4	1140	10	c.*10A>T	29	1	0	0	0	protein_coding	3_prime_UTR	3_prime_UTR	LOW	1	0.266917	1	0.309148	1	0.290076	1	0.274247	NA	NA	NA	NA	NA	NA	0.463213	0	None	None	None	None	None	inborn_genetic_diseases
chr1	16890597	16890598	T	A	NBPF1	NM_017940.4	1140	tAc/tTc	p.Tyr1088Phe/c.3263A>T	29	1	1	0	0	protein_coding	missense	missense	MED	1	0.341709	1	0.37156	1	0.396907	1	0.39801	1	0.39	1	0.342723	1	0.382857	0.523812	0	None	None	None	None	None	inborn_genetic_diseases
chr1	16890601	16890602	T	G	NBPF1	NM_017940.4	1140	Atg/Ctg	p.Met1087Leu/c.3259A>C	29	1	1	0	0	protein_coding	missense	missense	MED	NA	NA	NA	NA	NA	NA	NA	NA	1	0.277778	NA	NA	NA	NA	0.433099	0	None	None	None	None	None	inborn_genetic_diseases
chr1	16890643	16890644	C	T	NBPF1	NM_017940.4	1140	Gtc/Atc	p.Val1073Ile/c.3217G>A	29	1	1	0	0	protein_coding	missense	missense	MED	1	0.44856	1	0.419847	1	0.437247	1	0.387234	1	0.386139	1	0.461818	1	0.428571	0.497923	0	None	None	None	None	None	inborn_genetic_diseases
chr1	16890670	16890671	T	C	NBPF1	NM_017940.4	1140	Atg/Gtg	p.Met1064Val/c.3190A>G	29	1	1	0	0	protein_coding	missense	missense	MED	1	0.604082	1	0.686007	1	0.689516	1	0.590361	1	0.626728	1	0.640777	1	0.624339	0.5885	0	None	None	None	None	None	inborn_genetic_diseases
chr1	16890671	16890672	G	A	NBPF1	NM_017940.4	1140	ggC/ggT	p.Gly1063Gly/c.3189C>T	29	1	1	0	0	protein_coding	synonymous	synonymous	LOW	1	0.6	1	0.682759	1	0.688259	1	0.584	1	0.625571	1	0.635484	1	0.623656	0.5885	0	None	None	None	None	None	inborn_genetic_diseases
chr1	16890759	16890760	G	A	NBPF1	NM_017940.4	1140		c.3180-79C>T	28	0	0	0	0	protein_coding	intron	intron	LOW	1	0.307087	1	0.262069	NA	NA	NA	NA	1	0.276119	1	0.259259	NA	NA	0.0106	0	None	None	None	None	None	inborn_genetic_diseases
chr1	16890786	16890796	ATAGATCCAT	A	NBPF1	NM_017940.4	1140		c.3180-115_3180-107delATGGATCTA	28	0	0	0	0	protein_coding	intron	intron	LOW	1	0.55814	1	0.693878	1	0.5625	1	0.555556	1	0.58	1	0.581395	1	0.489796	0.5043	0	None	None	None	None	None	inborn_genetic_diseases
chr1	16890813	16890815	TA	T	NBPF1	NM_017940.4	1140		c.3180-134delT	28	0	0	0	0	protein_coding	intron	intron	LOW	1	0.323529	1	0.363636	NA	NA	NA	NA	1	0.470588	NA	NA	NA	NA	0.2566	0	None	None	None	None	None	inborn_genetic_diseases
chr1	16890876	16890877	G	C	NBPF1	NM_017940.4	1140		c.3180-196C>G	28	0	0	0	0	protein_coding	intron	intron	LOW	NA	NA	NA	NA	1	0.307692	NA	NA	NA	NA	1	0.26087	1	0.30303	-1	0	None	None	None	None	None	inborn_genetic_diseases
chr1	16890920	16890921	G	A	NBPF1	NM_017940.4	1140		c.3180-240C>T	28	0	0	0	0	protein_coding	intron	intron	LOW	1	0.4	1	0.428571	1	0.529412	NA	NA	1	0.538462	1	0.5	1	0.5	0.4611	0	None	None	None	None	None	inborn_genetic_diseases
chr1	16893883	16893884	G	A	NBPF1	NM_017940.4	1140		c.2667-38C>T	24	0	0	0	0	protein_coding	intron	intron	LOW	NA	NA	NA	NA	NA	NA	NA	NA	NA	NA	1	0.636364	NA	NA	0.498491	0	None	None	None	None	None	inborn_genetic_diseases
chr1	16894300	16894301	G	T	NBPF1	NM_017940.4	1140		c.2666+173C>A	24	0	0	0	0	protein_coding	intron	intron	LOW	1	0.291667	1	0.434783	NA	NA	1	0.333333	1	0.315789	NA	NA	1	0.5	-1	0	None	None	None	None	None	inborn_genetic_diseases
chr1	16894322	16894323	C	A	NBPF1	NM_017940.4	1140		c.2666+151G>T	24	0	0	0	0	protein_coding	intron	intron	LOW	1	0.285714	NA	NA	1	0.3	NA	NA	1	0.307692	NA	NA	1	0.323529	-1	0	None	None	None	None	None	inborn_genetic_diseases
chr1	16894663	16894664	C	T	NBPF1	NM_017940.4	1140		c.2615-139G>A	23	0	0	0	0	protein_coding	intron	intron	LOW	NA	NA	2	1	2	1	2	1	2	1	2	1	2	1	-1	0	None	None	None	None	None	inborn_genetic_diseases
chr1	16894798	16894799	C	T	NBPF1	NM_017940.4	1140		c.2615-274G>A	23	0	0	0	0	protein_coding	intron	intron	LOW	NA	NA	NA	NA	NA	NA	NA	NA	NA	NA	1	0.375	NA	NA	-1	0	None	None	None	None	None	inborn_genetic_diseases
chr1	16895391	16895393	AC	A	NBPF1	NM_017940.4	1140		c.2614+175delG	23	0	0	0	0	protein_coding	intron	intron	LOW	1	0.428571	1	0.409091	NA	NA	1	0.521739	1	0.571429	1	0.428571	1	0.45	-1	0	None	None	None	None	None	inborn_genetic_diseases
chr1	16895633	16895634	T	G	NBPF1	NM_017940.4	1140	Aag/Cag	p.Lys850Gln/c.2548A>C	23	1	1	0	0	protein_coding	missense	missense	MED	2	0.954545	2	0.982036	2	0.935252	2	0.972789	2	0.96748	2	0.980392	2	0.956204	0.796442	0	None	None	None	None	None	inborn_genetic_diseases
chr1	16900882	16900883	T	G	NBPF1	NM_017940.4	1140		c.2398+99A>C	21	0	0	0	0	protein_coding	intron	intron	LOW	1	0.280423	1	0.326316	NA	NA	1	0.26776	1	0.277108	NA	NA	NA	NA	-1	0	None	None	None	None	None	inborn_genetic_diseases
chr1	16901246	16901247	G	T	NBPF1	NM_017940.4	1140		c.2193-60C>A	20	0	0	0	0	protein_coding	intron	intron	LOW	NA	NA	1	0.253247	NA	NA	NA	NA	1	0.305785	NA	NA	1	0.277372	-1	0	None	None	None	None	None	inborn_genetic_diseases
chr1	16901406	16901407	G	C	NBPF1	NM_017940.4	1140		c.2193-220C>G	20	0	0	0	0	protein_coding	intron	intron	LOW	1	0.388889	1	0.466667	NA	NA	1	0.375	NA	NA	NA	NA	1	0.333333	-1	0	None	None	None	None	None	inborn_genetic_diseases
chr1	16901538	16901539	G	T	NBPF1	NM_017940.4	1140		c.2192+113C>A	20	0	0	0	0	protein_coding	intron	intron	LOW	1	0.458333	1	0.653846	1	0.419355	1	0.366667	1	0.266667	1	0.444444	1	0.347826	-1	0	None	None	None	None	None	inborn_genetic_diseases
chr1	16901626	16901627	C	A	NBPF1	NM_017940.4	1140		c.2192+25G>T	20	0	0	0	0	protein_coding	intron	intron	LOW	1	0.257143	1	0.375	1	0.295775	1	0.343284	NA	NA	1	0.375	1	0.329268	0.138629	0	None	None	None	None	None	inborn_genetic_diseases
chr1	16901667	16901668	T	C	NBPF1	NM_017940.4	1140	Aaa/Gaa	p.Lys726Glu/c.2176A>G	20	1	1	0	0	protein_coding	missense	missense	MED	1	0.773333	1	0.675325	1	0.666667	1	0.6375	1	0.742424	1	0.636364	1	0.693182	0.584224	0	None	None	None	None	None	inborn_genetic_diseases
chr1	16901709	16901710	C	G	NBPF1	NM_017940.4	1140	Gac/Cac	p.Asp712His/c.2134G>C	20	1	1	0	0	protein_coding	missense	missense	MED	1	0.261905	NA	NA	1	0.358491	1	0.296296	NA	NA	NA	NA	1	0.276596	0.213977	0	None	None	None	None	None	inborn_genetic_diseases
chr1	16901713	16901714	G	A	NBPF1	NM_017940.4	1140	aaC/aaT	p.Asn710Asn/c.2130C>T	20	1	1	0	0	protein_coding	synonymous	synonymous	LOW	2	1	2	0.957447	2	0.978723	2	1	2	1	2	0.969231	2	0.977273	0.661713	0	None	None	None	None	None	inborn_genetic_diseases
chr1	16901756	16901757	C	A	NBPF1	NM_017940.4	1140		c.2120-33G>T	19	0	0	0	0	protein_coding	intron	intron	LOW	1	0.36	1	0.357143	1	0.407407	1	0.285714	1	0.416667	1	0.325	1	0.411765	0.0779345	0	None	None	None	None	None	inborn_genetic_diseases
chr1	16902567	16902568	A	C	NBPF1	NM_017940.4	1140		c.2119+194T>G	19	0	0	0	0	protein_coding	intron	intron	LOW	NA	NA	1	0.4	1	0.466667	NA	NA	NA	NA	NA	NA	NA	NA	0.4752	0	None	None	None	None	None	inborn_genetic_diseases
chr1	16902660	16902661	C	A	NBPF1	NM_017940.4	1140		c.2119+101G>T	19	0	0	0	0	protein_coding	intron	intron	LOW	NA	NA	2	1	NA	NA	NA	NA	2	1	NA	NA	NA	NA	0.8115	0	None	None	None	None	None	inborn_genetic_diseases
chr1	16902726	16902727	G	C	NBPF1	NM_017940.4	1140		c.2119+35C>G	19	0	0	0	0	protein_coding	intron	intron	LOW	1	0.261084	NA	NA	NA	NA	NA	NA	NA	NA	NA	NA	NA	NA	0.392558	0	None	None	None	None	None	inborn_genetic_diseases
chr1	16902883	16902884	T	C	NBPF1	NM_017940.4	1140	aAt/aGt	p.Asn666Ser/c.1997A>G	19	1	1	0	0	protein_coding	missense	missense	MED	1	0.314721	1	0.349398	1	0.290323	1	0.287554	1	0.298319	1	0.293286	1	0.266094	0.475689	0	None	None	None	None	None	inborn_genetic_diseases
chr1	16902893	16902894	A	G	NBPF1	NM_017940.4	1140	Tgc/Cgc	p.Cys663Arg/c.1987T>C	19	1	1	0	0	protein_coding	missense	missense	MED	2	1	2	1	2	1	2	1	2	1	2	1	2	1	0.80628	0	None	None	None	None	None	inborn_genetic_diseases
chr1	16902942	16902943	T	C	NBPF1	NM_017940.4	1140	cgA/cgG	p.Arg646Arg/c.1938A>G	19	1	1	0	0	protein_coding	synonymous	synonymous	LOW	1	0.315789	1	0.319372	NA	NA	1	0.357664	1	0.408284	1	0.363158	1	0.320513	0.378699	0	None	None	None	None	None	inborn_genetic_diseases
chr1	16903149	16903150	T	C	NBPF1	NM_017940.4	1140		c.1905-174A>G	18	0	0	0	0	protein_coding	intron	intron	LOW	2	1	2	1	2	1	2	1	NA	NA	NA	NA	NA	NA	0.997	0	None	None	None	None	None	inborn_genetic_diseases
chr1	16903682	16903683	T	A	NBPF1	NM_017940.4	1140		c.1904+129A>T	18	0	0	0	0	protein_coding	intron	intron	LOW	NA	NA	1	0.388889	NA	NA	NA	NA	NA	NA	NA	NA	NA	NA	-1	0	None	None	None	None	None	inborn_genetic_diseases
chr1	16904120	16904121	T	G	NBPF1	NM_017940.4	1140		c.1802-207A>C	17	0	0	0	0	protein_coding	intron	intron	LOW	NA	NA	NA	NA	2	1	NA	NA	NA	NA	2	0.909091	NA	NA	0.9153	0	None	None	None	None	None	inborn_genetic_diseases
chr1	16905717	16905718	A	C	NBPF1	NM_017940.4	1140	Tgc/Ggc	p.Cys591Gly/c.1771T>G	17	1	1	0	0	protein_coding	missense	missense	MED	1	0.291667	1	0.4	1	0.444444	1	0.52	1	0.625	1	0.37931	1	0.483871	0.496633	0	None	None	None	None	None	inborn_genetic_diseases
chr1	16905841	16905842	A	G	NBPF1	NM_017940.4	1140	ccT/ccC	p.Pro549Pro/c.1647T>C	17	1	1	0	0	protein_coding	synonymous	synonymous	LOW	1	0.705882	NA	NA	NA	NA	NA	NA	NA	NA	NA	NA	1	0.6875	0.447148	0	None	None	None	None	None	inborn_genetic_diseases
chr1	16905977	16905978	C	T	NBPF1	NM_017940.4	1140		c.1592-81G>A	16	0	0	0	0	protein_coding	intron	intron	LOW	1	0.857143	2	1	NA	NA	2	1	NA	NA	2	1	2	1	0.7986	0	None	None	None	None	None	inborn_genetic_diseases
chr1	16906972	16906973	G	T	NBPF1	NM_017940.4	1140		c.1591+267C>A	16	0	0	0	0	protein_coding	intron	intron	LOW	1	0.9	1	0.6	1	0.666667	NA	NA	NA	NA	1	0.75	1	0.8	-1	0	None	None	None	None	None	inborn_genetic_diseases
chr1	16906989	16906990	G	A	NBPF1	NM_017940.4	1140		c.1591+250C>T	16	0	0	0	0	protein_coding	intron	intron	LOW	1	0.857143	1	0.692308	1	0.714286	NA	NA	NA	NA	1	0.8	1	0.833333	-1	0	None	None	None	None	None	inborn_genetic_diseases
chr1	16907106	16907107	A	C	NBPF1	NM_017940.4	1140		c.1591+133T>G	16	0	0	0	0	protein_coding	intron	intron	LOW	1	0.3375	1	0.294872	1	0.37037	1	0.26087	1	0.352941	1	0.316456	1	0.256757	-1	0	None	None	None	None	None	inborn_genetic_diseases
chr1	16907109	16907110	T	C	NBPF1	NM_017940.4	1140		c.1591+130A>G	16	0	0	0	0	protein_coding	intron	intron	LOW	1	0.863636	1	0.795181	1	0.79661	1	0.794521	1	0.851351	1	0.793103	1	0.777778	-1	0	None	None	None	None	None	inborn_genetic_diseases
chr1	16907123	16907124	A	C	NBPF1	NM_017940.4	1140		c.1591+116T>G	16	0	0	0	0	protein_coding	intron	intron	LOW	1	0.856	1	0.830357	1	0.797619	1	0.838384	1	0.816327	1	0.816667	1	0.778761	-1	0	None	None	None	None	None	inborn_genetic_diseases
chr1	16907327	16907328	G	T	NBPF1	NM_017940.4	1140	acC/acA	p.Thr501Thr/c.1503C>A	16	1	1	0	0	protein_coding	synonymous	synonymous	LOW	1	0.82554	1	0.805778	1	0.833333	1	0.787194	1	0.754613	1	0.787639	1	0.767285	0.525603	0	None	None	None	None	None	inborn_genetic_diseases
chr1	16907546	16907547	C	G	NBPF1	NM_017940.4	1140		c.1380-96G>C	15	0	0	0	0	protein_coding	intron	intron	LOW	NA	NA	NA	NA	NA	NA	1	0.266667	NA	NA	NA	NA	NA	NA	-1	0	None	None	None	None	None	inborn_genetic_diseases
chr1	16907618	16907619	G	A	NBPF1	NM_017940.4	1140		c.1380-168C>T	15	0	0	0	0	protein_coding	intron	intron	LOW	1	0.736842	NA	NA	1	0.777778	1	0.64	1	0.64	1	0.857143	1	0.7	-1	0	None	None	None	None	None	inborn_genetic_diseases
chr1	16907765	16907766	A	G	NBPF1	NM_017940.4	1140		c.1379+149T>C	15	0	0	0	0	protein_coding	intron	intron	LOW	1	0.727273	NA	NA	NA	NA	NA	NA	1	0.666667	NA	NA	1	0.75	-1	0	None	None	None	None	None	inborn_genetic_diseases
chr1	16907853	16907854	T	A	NBPF1	NM_017940.4	1140		c.1379+61A>T	15	0	0	0	0	protein_coding	intron	intron	LOW	1	0.559633	1	0.581818	1	0.627451	1	0.625	1	0.553191	1	0.5625	1	0.638298	-1	0	None	None	None	None	None	inborn_genetic_diseases
chr1	16907870	16907871	C	T	NBPF1	NM_017940.4	1140		c.1379+44G>A	15	0	0	0	0	protein_coding	intron	intron	LOW	1	0.565517	1	0.651007	1	0.656	1	0.607692	1	0.585366	1	0.585938	1	0.653846	0.498527	0	None	None	None	None	None	inborn_genetic_diseases
chr1	16908079	16908080	G	A	NBPF1	NM_017940.4	1140		c.1307-93C>T	14	0	0	0	0	protein_coding	intron	intron	LOW	NA	NA	NA	NA	1	0.260274	NA	NA	NA	NA	NA	NA	NA	NA	-1	0	None	None	None	None	None	inborn_genetic_diseases
chr1	16908114	16908115	A	G	NBPF1	NM_017940.4	1140		c.1307-128T>C	14	0	0	0	0	protein_coding	intron	intron	LOW	1	0.459459	1	0.360465	1	0.37931	1	0.32	1	0.38	1	0.358209	1	0.404255	-1	0	None	None	None	None	None	inborn_genetic_diseases
chr1	16908866	16908867	C	A	NBPF1	NM_017940.4	1140		c.1306+172G>T	14	0	0	0	0	protein_coding	intron	intron	LOW	1	0.269231	1	0.318182	1	0.482759	1	0.358974	1	0.419355	1	0.461538	1	0.4	-1	0	None	None	None	None	None	inborn_genetic_diseases
chr1	16908913	16908914	G	A	NBPF1	NM_017940.4	1140		c.1306+125C>T	14	0	0	0	0	protein_coding	intron	intron	LOW	1	0.361111	1	0.478261	1	0.318182	1	0.379747	1	0.346667	1	0.462687	1	0.410526	-1	0	None	None	None	None	None	inborn_genetic_diseases
chr1	16908988	16908989	C	T	NBPF1	NM_017940.4	1140		c.1306+50G>A	14	0	0	0	0	protein_coding	intron	intron	LOW	1	0.284211	1	0.283186	1	0.266667	1	0.339286	1	0.345238	1	0.322034	1	0.280702	0.474674	0	None	None	None	None	None	inborn_genetic_diseases
chr1	16909099	16909100	G	C	NBPF1	NM_017940.4	1140	ctC/ctG	p.Leu415Leu/c.1245C>G	14	1	1	0	0	protein_coding	synonymous	synonymous	LOW	1	0.358974	1	0.5	1	0.344828	1	0.466667	1	0.433333	1	0.59375	1	0.366667	0.478266	0	None	None	None	None	None	inborn_genetic_diseases
chr1	16909128	16909129	T	C	NBPF1	NM_017940.4	1140	Aag/Gag	p.Lys406Glu/c.1216A>G	14	1	1	0	0	protein_coding	missense	missense	MED	NA	NA	NA	NA	1	0.642857	1	0.7	1	0.608696	NA	NA	NA	NA	0.527725	0	None	None	None	None	None	inborn_genetic_diseases
chr1	16909219	16909220	T	C	NBPF1	NM_017940.4	1140	cgA/cgG	p.Arg375Arg/c.1125A>G	14	1	1	0	0	protein_coding	synonymous	synonymous	LOW	NA	NA	NA	NA	NA	NA	1	0.545455	NA	NA	NA	NA	NA	NA	0.498695	0	None	None	None	None	None	inborn_genetic_diseases
chr1	16909305	16909306	T	C	NBPF1	NM_017940.4	1140		c.1092-53A>G	13	0	0	0	0	protein_coding	intron	intron	LOW	NA	NA	NA	NA	NA	NA	NA	NA	NA	NA	2	1	1	0.846154	-1	0	None	None	None	None	None	inborn_genetic_diseases
chr1	16910063	16910064	A	G	NBPF1	NM_017940.4	1140		c.1091+25T>C	13	0	0	0	0	protein_coding	intron	intron	LOW	NA	NA	2	0.975	NA	NA	NA	NA	NA	NA	NA	NA	NA	NA	0.5823	0	None	None	None	None	None	inborn_genetic_diseases
chr1	16911942	16911943	T	A	NBPF1	NM_017940.4	1140		c.988+41A>T	12	0	0	0	0	protein_coding	intron	intron	LOW	NA	NA	1	0.5	1	0.428571	NA	NA	NA	NA	1	0.533333	NA	NA	0.5234	0	None	None	None	None	None	inborn_genetic_diseases
chr1	16911945	16911946	G	A	NBPF1	NM_017940.4	1140		c.988+38C>T	12	0	0	0	0	protein_coding	intron	intron	LOW	NA	NA	NA	NA	NA	NA	NA	NA	NA	NA	1	0.4	NA	NA	0.5234	0	None	None	None	None	None	inborn_genetic_diseases
chr1	16912013	16912014	A	C	NBPF1	NM_017940.4	1140	Tgc/Ggc	p.Cys320Gly/c.958T>G	12	1	1	0	0	protein_coding	missense	missense	MED	1	0.722222	1	0.444444	1	0.6	1	0.52381	1	0.7	1	0.619048	1	0.555556	0.496267	0	None	None	None	None	None	inborn_genetic_diseases
chr1	16912014	16912015	G	A	NBPF1	NM_017940.4	1140	gcC/gcT	p.Ala319Ala/c.957C>T	12	1	1	0	0	protein_coding	synonymous	synonymous	LOW	NA	NA	NA	NA	NA	NA	1	0.318182	1	0.421053	1	0.47619	NA	NA	0.376249	0	None	None	None	None	None	inborn_genetic_diseases
chr1	16912329	16912330	C	T	NBPF1	NM_017940.4	1140		c.779-137G>A	11	0	0	0	0	protein_coding	intron	intron	LOW	NA	NA	NA	NA	2	0.975	NA	NA	NA	NA	NA	NA	2	0.978261	-1	0	None	None	None	None	None	inborn_genetic_diseases
chr1	16913583	16913584	A	C	NBPF1	NM_017940.4	1140	Tct/Gct	p.Ser247Ala/c.739T>G	11	1	1	0	0	protein_coding	missense	missense	MED	1	0.568627	1	0.691057	1	0.733333	1	0.617647	1	0.693069	1	0.669903	1	0.745614	0.378527	0	None	None	None	None	None	inborn_genetic_diseases
chr1	16913611	16913612	G	A	NBPF1	NM_017940.4	1140	aaC/aaT	p.Asn237Asn/c.711C>T	11	1	1	0	0	protein_coding	synonymous	synonymous	LOW	1	0.574257	1	0.672131	1	0.655914	1	0.60274	1	0.642105	1	0.685185	1	0.709402	0.433971	0	None	None	None	None	None	inborn_genetic_diseases
chr1	16913632	16913633	G	T	NBPF1	NM_017940.4	1140	acC/acA	p.Thr230Thr/c.690C>A	11	1	1	0	0	protein_coding	synonymous	synonymous	LOW	1	0.397436	1	0.308511	1	0.350649	1	0.436364	1	0.368421	1	0.272727	NA	NA	0.203827	0	None	None	None	None	None	inborn_genetic_diseases
chr1	16913851	16913852	C	G	NBPF1	NM_017940.4	1140		c.567-96G>C	10	0	0	0	0	protein_coding	intron	intron	LOW	NA	NA	1	0.666667	NA	NA	NA	NA	NA	NA	NA	NA	1	0.636364	0.6263	0	None	None	None	None	None	inborn_genetic_diseases
chr1	16913923	16913924	G	A	NBPF1	NM_017940.4	1140		c.567-168C>T	10	0	0	0	0	protein_coding	intron	intron	LOW	NA	NA	NA	NA	NA	NA	NA	NA	NA	NA	1	0.7	NA	NA	-1	0	None	None	None	None	None	inborn_genetic_diseases
chr1	16914138	16914139	C	A	NBPF1	NM_017940.4	1140		c.566+81G>T	10	0	0	0	0	protein_coding	intron	intron	LOW	1	0.442308	1	0.433333	1	0.5	1	0.390244	1	0.369565	1	0.640625	1	0.484848	0.4673	0	None	None	None	None	None	inborn_genetic_diseases
chr1	16914159	16914160	G	A	NBPF1	NM_017940.4	1140		c.566+60C>T	10	0	0	0	0	protein_coding	intron	intron	LOW	1	0.403846	1	0.322581	1	0.285714	1	0.290323	1	0.46	1	0.266667	1	0.425532	-1	0	None	None	None	None	None	inborn_genetic_diseases
chr1	16914167	16914168	C	G	NBPF1	NM_017940.4	1140		c.566+52G>C	10	0	0	0	0	protein_coding	intron	intron	LOW	1	0.447761	1	0.347222	1	0.347826	1	0.386364	1	0.473684	1	0.253521	1	0.419355	-1	0	None	None	None	None	None	inborn_genetic_diseases
chr1	16914251	16914252	C	T	NBPF1	NM_017940.4	1140	gaG/gaA	p.Glu178Glu/c.534G>A	10	1	1	0	0	protein_coding	synonymous	synonymous	LOW	1	0.253219	NA	NA	NA	NA	NA	NA	NA	NA	1	0.30131	1	0.264249	0.394733	0	None	None	None	None	None	inborn_genetic_diseases
chr1	16914305	16914306	A	G	NBPF1	NM_017940.4	1140		c.494-14T>C	9	0	0	0	0	protein_coding	intron	intron	LOW	1	0.29703	1	0.265766	1	0.262195	NA	NA	NA	NA	1	0.333333	1	0.323171	0.426881	0	None	None	None	None	None	inborn_genetic_diseases
chr1	16914395	16914396	C	T	NBPF1	NM_017940.4	1140		c.494-104G>A	9	0	0	0	0	protein_coding	intron	intron	LOW	1	0.486486	1	0.411765	1	0.47619	1	0.5	1	0.392857	1	0.536585	1	0.533333	-1	0	None	None	None	None	None	inborn_genetic_diseases
chr1	16914414	16914415	A	G	NBPF1	NM_017940.4	1140		c.494-123T>C	9	0	0	0	0	protein_coding	intron	intron	LOW	1	0.28	NA	NA	1	0.352941	1	0.421053	1	0.470588	1	0.37037	1	0.333333	-1	0	None	None	None	None	None	inborn_genetic_diseases
chr1	16915433	16915434	T	C	NBPF1	NM_017940.4	1140	Aag/Gag	p.Lys135Glu/c.403A>G	9	1	1	0	0	protein_coding	missense	missense	MED	NA	NA	1	0.5625	NA	NA	1	0.727273	1	0.692308	1	0.571429	1	0.666667	0.0711123	0	None	None	None	None	None	inborn_genetic_diseases
chr1	16915465	16915466	T	C	NBPF1	NM_017940.4	1140	aAt/aGt	p.Asn124Ser/c.371A>G	9	1	1	0	0	protein_coding	missense	missense	MED	NA	NA	1	0.26087	NA	NA	NA	NA	NA	NA	1	0.375	NA	NA	0.00721003	0	None	None	None	None	None	inborn_genetic_diseases
chr1	16915524	16915525	T	C	NBPF1	NM_017940.4	1140	cgA/cgG	p.Arg104Arg/c.312A>G	9	1	1	0	0	protein_coding	synonymous	synonymous	LOW	1	0.27027	1	0.3125	1	0.37931	1	0.428571	1	0.413793	NA	NA	1	0.290323	0.017316	0	None	None	None	None	None	inborn_genetic_diseases
chr1	16915569	16915570	C	T	NBPF1	NM_017940.4	1140		c.279-12G>A	8	0	0	1	1	protein_coding	splice_acceptor	splice_acceptor	HIGH	1	0.435897	1	0.361111	1	0.444444	1	0.258065	1	0.354839	1	0.413043	1	0.384615	0.0377898	0	None	None	None	None	None	inborn_genetic_diseases
chr1	16915608	16915609	C	T	NBPF1	NM_017940.4	1140		c.279-51G>A	8	0	0	0	0	protein_coding	intron	intron	LOW	1	0.516129	1	0.46875	1	0.538462	1	0.464286	1	0.375	1	0.511628	1	0.548387	-1	0	None	None	None	None	None	inborn_genetic_diseases
chr1	16915610	16915611	T	C	NBPF1	NM_017940.4	1140		c.279-53A>G	8	0	0	0	0	protein_coding	intron	intron	LOW	1	0.4375	1	0.5	1	0.461538	1	0.481481	1	0.608696	1	0.454545	1	0.387097	0.3641	0	None	None	None	None	None	inborn_genetic_diseases
chr1	16916357	16916358	G	C	NBPF1	NM_017940.4	1140		c.278+36C>G	8	0	0	0	0	protein_coding	intron	intron	LOW	1	0.64	1	0.609756	1	0.384615	1	0.457143	1	0.37037	1	0.583333	1	0.433333	0.573712	0	None	None	None	None	None	inborn_genetic_diseases
chr1	16916514	16916515	G	A	NBPF1	NM_017940.4	1140		c.176-19C>T	7	0	0	0	0	protein_coding	intron	intron	LOW	1	0.365854	NA	NA	NA	NA	NA	NA	NA	NA	NA	NA	NA	NA	0.098297	0	None	None	None	None	None	inborn_genetic_diseases
chr1	16916568	16916569	A	G	NBPF1	NM_017940.4	1140		c.176-73T>C	7	0	0	0	0	protein_coding	intron	intron	LOW	1	0.56	1	0.304348	1	0.481481	1	0.555556	1	0.642857	1	0.518519	1	0.384615	-1	0	None	None	None	None	None	inborn_genetic_diseases
chr1	16916602	16916603	C	A	NBPF1	NM_017940.4	1140		c.176-107G>T	7	0	0	0	0	protein_coding	intron	intron	LOW	2	1	2	1	2	0.961538	NA	NA	2	1	2	1	2	1	0.9198	0	None	None	None	None	None	inborn_genetic_diseases
chr1	16916701	16916702	T	C	NBPF1	NM_017940.4	1140		c.176-206A>G	7	0	0	0	0	protein_coding	intron	intron	LOW	NA	NA	1	0.769231	1	0.6875	1	0.636364	NA	NA	1	0.785714	1	0.75	-1	0	None	None	None	None	None	inborn_genetic_diseases
chr1	16918086	16918087	C	T	NBPF1	NM_017940.4	1140		c.175+255G>A	7	0	0	0	0	protein_coding	intron	intron	LOW	NA	NA	NA	NA	NA	NA	NA	NA	1	0.444444	NA	NA	1	0.4375	-1	0	None	None	None	None	None	inborn_genetic_diseases
chr1	16918501	16918502	A	G	NBPF1	NM_017940.4	1140	gcT/gcC	p.Ala5Ala/c.15T>C	7	1	1	0	0	protein_coding	synonymous	synonymous	LOW	1	0.684647	1	0.616327	1	0.690083	1	0.639344	1	0.597015	1	0.637993	1	0.618421	0.6101	0	None	None	None	None	None	inborn_genetic_diseases
chr1	16918610	16918611	A	C	NBPF1	NM_017940.4	1140		c.-36+43T>G	6	0	0	0	0	protein_coding	intron	intron	LOW	1	0.56044	1	0.513043	1	0.554455	1	0.535948	1	0.619048	1	0.6	1	0.54717	-1	0	None	None	None	None	None	inborn_genetic_diseases
chr1	16918716	16918717	C	T	NBPF1	NM_017940.4	1140	201	c.-99G>A	6	1	0	0	0	protein_coding	5_prime_UTR	5_prime_UTR	LOW	NA	NA	NA	NA	1	0.36	1	0.341463	NA	NA	1	0.315789	NA	NA	-1	0	None	None	None	None	None	inborn_genetic_diseases
chr1	16918733	16918734	G	C	NBPF1	NM_017940.4	1140		c.-116C>G	6	1	0	0	0	protein_coding	5_prime_UTR_premature_start_codon	5_prime_UTR_premature_start_codon	LOW	NA	NA	1	0.25641	1	0.318182	1	0.361111	NA	NA	1	0.275	NA	NA	-1	0	None	None	None	None	None	inborn_genetic_diseases
chr1	17083651	17083652	C	T	MST1L	NM_001271733.1	689	75	c.*75G>A	15	1	0	0	0	protein_coding	3_prime_UTR	3_prime_UTR	LOW	NA	NA	NA	NA	NA	NA	NA	NA	NA	NA	1	0.25641	1	0.268293	-1	0	None	None	None	None	None	None
chr1	17083670	17083671	C	G	MST1L	NM_001271733.1	689	56	c.*56G>C	15	1	0	0	0	protein_coding	3_prime_UTR	3_prime_UTR	LOW	NA	NA	NA	NA	1	0.304348	1	0.307692	1	0.326087	NA	NA	NA	NA	-1	0	None	None	None	None	None	None
chr1	17083684	17083685	C	A	MST1L	NM_001271733.1	689	42	c.*42G>T	15	1	0	0	0	protein_coding	3_prime_UTR	3_prime_UTR	LOW	NA	NA	NA	NA	NA	NA	1	0.310345	1	0.382353	NA	NA	NA	NA	0.491489	0	None	None	None	None	None	None
chr1	17083806	17083807	T	C	MST1L	NM_001271733.1	689	Aca/Gca	p.Thr664Ala/c.1990A>G	15	1	1	0	0	protein_coding	missense	missense	MED	NA	NA	1	0.465517	1	0.42	NA	NA	1	0.388889	1	0.449275	1	0.393939	0.8819	0	None	None	None	None	None	None
chr1	17083871	17083872	G	A	MST1L	NM_001271733.1	689	cCa/cTa	p.Pro642Leu/c.1925C>T	15	1	1	0	0	protein_coding	missense	missense	MED	1	0.647059	1	0.534884	1	0.658537	1	0.756098	1	0.388889	1	0.555556	1	0.296296	0.45047	0	None	None	None	None	None	None
chr1	17083887	17083888	C	T	MST1L	NM_001271733.1	689	Ggt/Agt	p.Gly637Ser/c.1909G>A	15	1	1	0	0	protein_coding	missense	missense	MED	1	0.387097	1	0.365854	NA	NA	1	0.333333	1	0.542857	1	0.408163	1	0.387097	0.493675	0	None	None	None	None	None	None
chr1	17083928	17083929	A	C	MST1L	NM_001271733.1	689		c.1909-41T>G	14	0	0	0	0	protein_coding	intron	intron	LOW	1	0.565217	1	0.484848	1	0.37037	1	0.4	1	0.291667	1	0.344828	1	0.515152	0.543312	0	None	None	None	None	None	None
chr1	17084005	17084006	C	T	MST1L	NM_001271733.1	689		c.1908+7G>A	14	0	0	1	1	protein_coding	splice_donor	splice_donor	HIGH	1	0.574468	1	0.45614	1	0.47619	1	0.458333	1	0.475	NA	NA	NA	NA	0.507535	0	None	None	None	None	None	None
chr1	17084814	17084815	G	A	MST1L	NM_001271733.1	689		c.1514+146C>T	11	0	0	0	0	protein_coding	intron	intron	LOW	1	0.484848	1	0.627451	1	0.705882	1	0.638889	1	0.478261	1	0.466667	1	0.545455	0.700811	0	None	None	None	None	None	None
chr1	17084947	17084948	A	C	MST1L	NM_001271733.1	689		c.1514+13T>G	11	0	0	0	0	protein_coding	intron	intron	LOW	NA	NA	NA	NA	NA	NA	NA	NA	NA	NA	1	0.26087	NA	NA	0.478756	0	None	None	None	None	None	None
chr1	17084967	17084968	G	C	MST1L	NM_001271733.1	689	Cgg/Ggg	p.Arg503Gly/c.1507C>G	11	1	1	0	0	protein_coding	missense	missense	MED	1	0.44375	1	0.432161	1	0.393103	1	0.423077	1	0.409357	1	0.427711	1	0.511278	0.490811	0	None	None	None	None	None	None
chr1	17085164	17085165	G	C	LOC102724562	NR_135824.1	None		n.871+5C>G	5	0	0	1	0		splice_donor	splice_donor	HIGH	2	1	2	1	2	1	2	1	2	1	2	1	2	1	1	0	None	None	None	None	None	None
chr1	17085226	17085227	G	C	MST1L	NM_001271733.1	689		c.1393+71C>G	10	0	0	0	0	protein_coding	intron	intron	LOW	NA	NA	1	0.253968	NA	NA	NA	NA	1	0.346154	NA	NA	NA	NA	0.0334278	0	None	None	None	None	None	None
chr1	17085254	17085255	A	G	MST1L	NM_001271733.1	689		c.1393+43T>C	10	0	0	0	0	protein_coding	intron	intron	LOW	1	0.363636	1	0.421875	1	0.270833	1	0.460317	1	0.612245	1	0.4375	1	0.380952	0.503574	0	None	None	None	None	None	None
chr1	17085411	17085412	C	T	MST1L	NM_001271733.1	689	Gca/Aca	p.Ala427Thr/c.1279G>A	10	1	1	0	0	protein_coding	missense	missense	MED	1	0.418605	1	0.4	1	0.294643	1	0.285714	1	0.378378	1	0.377778	1	0.315315	0.492907	0	None	None	None	None	None	None
chr1	17085426	17085427	T	C	MST1L	NM_001271733.1	689	Att/Gtt	p.Ile422Val/c.1264A>G	10	1	1	0	0	protein_coding	missense	missense	MED	1	0.547945	1	0.493151	1	0.492063	1	0.44	1	0.484076	1	0.473684	1	0.504132	0.517134	0	None	None	None	None	None	None
chr1	17085501	17085502	T	C	MST1L	NM_001271733.1	689	Atg/Gtg	p.Met397Val/c.1189A>G	10	1	1	0	0	protein_coding	missense	missense	MED	1	0.318966	1	0.35	1	0.338843	1	0.377551	1	0.346774	1	0.409449	1	0.408163	0.499381	0	None	None	None	None	None	None
chr1	17085563	17085564	A	G	MST1L	NM_001271733.1	689	cTg/cCg	p.Leu386Pro/c.1157T>C	9	1	1	0	0	protein_coding	missense	missense	MED	1	0.390805	1	0.272727	1	0.391753	1	0.369048	1	0.4	1	0.365385	1	0.463918	0.362536	0	None	None	None	None	None	None
chr1	17085670	17085671	C	G	MST1L	NM_001271733.1	689		c.1058-8G>C	8	0	0	1	1	protein_coding	splice_acceptor	splice_acceptor	HIGH	1	0.397163	1	0.329268	1	0.384058	1	0.342282	1	0.402597	1	0.417266	1	0.395833	0.497683	0	None	None	None	None	None	None
chr1	17085676	17085677	G	A	MST1L	NM_001271733.1	689		c.1058-14C>T	8	0	0	0	0	protein_coding	intron	intron	LOW	1	0.275168	1	0.252941	1	0.344595	1	0.306122	1	0.413333	NA	NA	1	0.29932	0.454185	0	None	None	None	None	None	None
chr1	17085711	17085712	C	T	MST1L	NM_001271733.1	689		c.1058-49G>A	8	0	0	0	0	protein_coding	intron	intron	LOW	1	0.282051	1	0.251309	1	0.303797	1	0.318471	1	0.413333	NA	NA	1	0.274854	0.469568	0	None	None	None	None	None	None
chr1	17085794	17085795	G	T	MST1L	NM_001271733.1	689	atC/atA	p.Ile342Ile/c.1026C>A	8	1	1	0	0	protein_coding	synonymous	synonymous	LOW	1	0.253012	NA	NA	NA	NA	NA	NA	NA	NA	NA	NA	NA	NA	0.357143	0	None	None	None	None	None	None
chr1	17085833	17085834	G	T	MST1L	NM_001271733.1	689	acC/acA	p.Thr329Thr/c.987C>A	8	1	1	0	0	protein_coding	synonymous	synonymous	LOW	1	0.731343	1	0.736111	1	0.831461	1	0.732394	1	0.728395	1	0.742857	1	0.80597	0.853132	0	None	None	None	None	None	None
chr1	17086051	17086052	T	C	MST1L	NM_001271733.1	689	cAc/cGc	p.His282Arg/c.845A>G	7	1	1	0	0	protein_coding	missense	missense	MED	2	1	2	1	2	1	2	1	2	1	2	1	2	1	0.999863	0	None	None	None	None	None	None
chr1	17086310	17086311	G	T	MST1L	NM_001271733.1	689		c.715+73C>A	6	0	0	0	0	protein_coding	intron	intron	LOW	1	0.333333	NA	NA	NA	NA	NA	NA	NA	NA	NA	NA	NA	NA	0.3843	0	None	None	None	None	None	None
chr1	17086449	17086450	C	G	MST1L	NM_001271733.1	689	Gag/Cag	p.Glu217Gln/c.649G>C	6	1	1	0	0	protein_coding	missense	missense	MED	1	0.428571	NA	NA	1	0.333333	1	0.315789	1	0.368421	NA	NA	NA	NA	0.5	0	None	None	None	None	None	None
[truncated: 72,996 more rows]
