# Supplementary material for: PPM1D activity promotes cellular transformation by preventing senescence and cell death
Source: Oncogene. 2024 Sep 5;43(42):3081–93. doi: 10.1038/s41388-024-03149-3 (PMC11473410; doi:10.1038/s41388-024-03149-3)
Supplement: Supplementary file 4 — Suppl. Table 3 [file 41388_2024_3149_MOESM4_ESM.xlsx]

## Sheet: all
Suppl. Table 3. GSEA analysis comparing individual RPE-PPM1D-T2-SA clones (#1-6) with RPE-PPM1D-T2 parental cells.
Gene_set	pval	padj	log2err	ES	NES	size	Leading_edge_genes_from_differentially_enriched_gene_set	MSigDB_collection	Gene_subset_name	clone
AAACCAC_MIR140	0.106414	0.504498	0.16318	0.598348	1.35708	108	MDGA2, VEGFA, SOX4, STAG1, ZNF654, ZBED4, IGFBP5, SLF2, MEX3C, OSTM1, PHF20L1, DHX57, ABRAXAS2, HSPA13, SENP1, CSK, TSHZ1, ANK2, SLC38A2, CTCF, UBASH3B, API5, SRR	C3	MIR:MIR_Legacy	clone#6
AAAGACA_MIR511	0.209655	0.530124	0.107972	0.501029	1.1595	203	HAS2, RBM15B, MDGA2, ENPP4, BTG1, EYA4, DUSP6, ZNF654, ARHGEF17, HLTF, RGL1, KCNMA1, REV3L, MTAP, EDEM3, CLK2, POGK, PAX8, NLK, DNAJB12, RHOJ, VIRMA, SLC6A6, RPS6KB1, PCDH10, TNRC6B, LATS1, ZCCHC24, CDK19, TRAPPC3, YTHDF2, MAP3K2, LPP, SOX12, DNAJC13, E2F3, MAPK1IP1L, MBD6, PMEPA1, MAP4K4, SS18, SOCS2, CDK14, PHLPP1, ZNF319	C3	MIR:MIR_Legacy	clone#6
AAAGGAT_MIR501	0.207493	0.528373	0.111463	0.49291	1.11535	125	ERRFI1, HAS2, SYNC, SMC1A, CUL1, SOX4, PPP6R3, RPGRIP1L, RGL1, CLK2, SLC35B3, DNAJB12, TOGARAM1, WDFY3, SNAP29, TRIM39, CELSR2, SRR, CTDSP1, PPP2R5E	C3	MIR:MIR_Legacy	clone#6
AAAGGGA_MIR204_MIR211	0.26158	0.554883	0.0937465	0.458058	1.07034	223	SPRED1, SOX4, LRRC8D, NBEA, STXBP5, CELSR3, TGFBR2, ABRAXAS2, SLTM, SIN3A, HMGA2, XRN1, DCAF5, MYO10, ATP2B1, FAM120C, GLIS3, TCF12, ARCN1, MAML3, TNRC6B, LATS1, ZCCHC24, AP3M1, EDEM1, KCTD1, FNIP1, AKAP1, RPS6KA3, TRIP12, DNAJC13, ANXA11, KITLG, ING4, RAB10, NOVA1, GAPVD1, SMOC1, RSPO3, NRBF2, ZCCHC14, KMT2A, NCOA7, DLG5, FRAS1, DAG1, SOCS6, MRPL35, BCL9L, SPOP, AGO4, MED13L, FBN2, CLIP1, ELOVL6…	C3	MIR:MIR_Legacy	clone#6
AAANWWTGC_UNKNOWN	0.157895	0.520578	0.127505	0.620777	1.43153	194	PPP1R10, SKIL, INHBA, SOX4, SESN2, DTX3L, ZNF462, RORA, PARP9, BNC2, TLK1, PHTF1, RRS1, ANK2, CDC42EP3, CITED2, CDH13, THAP12, FOXP1, TLE4, DIS3L, EPHB2, PATZ1, MAML3, NFE2L2, JADE2, CHD2, EIF4EBP2, TFDP2, SHC3, ZHX3	C3	TFT:TFT_Legacy	clone#6
AAAYRNCTG_UNKNOWN	0.295905	0.575803	0.0850427	0.445541	1.05926	359	ERRFI1, TNS1, MTRFR, ANKRD28, DIDO1, PCF11, STAG1, FMNL3, PPP3CA, DENND4A, ZNF654, PTCHD4, NEK1, DUSP4, CSTF3, VDR, AGGF1, KLHL20, ADD3, ANKRD12, TRPS1, PHC2, OMA1, ARID4A, LARS2, SIRPA, EIF5, NR2F1, SCN5A, B4GALT6, SNX9, TRIM68, BMPR1B, CITED2, USP1, PDGFB, PLEC, SMARCA2, CCDC174, PPP1R9B, PLAGL2, KANK2, MTBP, JADE2, PPP2R5E, TFDP2, PPP2R3A, SHC3, TEF, POFUT1, GDNF, NCDN, SOX12, MYO18A, PDS5B, K…	C3	TFT:TFT_Legacy	clone#6
AAAYWAACM_HFH4_01	0.149933	0.520578	0.128789	0.607991	1.42377	255	ANKRD11, ZMYND8, WNT5A, TJP1, MAML2, NCOA5, BRCA2, ARID1B, KLF7, NEDD4, ARHGEF2, STARD13, NMNAT2, CILK1, TCF4, SIN3A, NEO1, DNAJB12, KCNQ5, PDCD4, SEMA3A, RPS6KB1, MCC, PRMT3, IRS1, SMARCA2	C3	TFT:TFT_Legacy	clone#6
AACATTC_MIR4093P	0.200573	0.525904	0.113313	0.495618	1.12862	143	EYA4, CDK17, HIVEP2, PBRM1, SLF2, MEX3C, KCNMA1, ZBTB6, EDEM3, POGK, SETBP1, RPS6KB1, CITED2, FOXP1, AKAP12, RIC8B, ZNF146, ANXA4, INTS2, FICD, NIPBL, ARCN1, EHMT1, SMYD4, CLOCK, FBXO33, KCTD12, PHF6, RSPO3, CDK14, FBXL19, GPD2, FRAS1	C3	MIR:MIR_Legacy	clone#6
AACGGTT_MIR451	0.00962891	0.367498	0.38073	0.875517	1.50109	12	FMNL3, MEX3C, ZNF644, YTHDF2, CAB39	C3	MIR:MIR_Legacy	clone#6
AACTGAC_MIR223	0.0998532	0.502959	0.169571	0.584102	1.31735	96	F3, SPRED1, SACS, CDK17, ANKRD17, PHF20L1, WBP1L, PURB, ATP7A, ATP2B1, SON, RPS6KB1, PDPK1, SMARCD1, INPP5B, PLAGL2, UBTF, RNF34, WDR26, SCAF8, PDS5B	C3	MIR:MIR_Legacy	clone#6
AACTGGA_MIR145	0.249326	0.548228	0.0959207	0.470698	1.10073	232	ARHGAP24, ADAM19, ANKRD28, INO80, DUSP6, NUAK1, PPP3CA, TNFRSF11B, SLC6A15, CSTF3, ZFYVE9, REV3L, TGFBR2, PHLDB2, LMBRD2, ADD3, FBXO28, CARMIL1, FAM135A, SENP2, XRN1, RIN2, PDCD4, SEMA3A, CITED2, AKAP12, IRS1, ARPC5, FLI1, AKAP9, PLAGL2, VPS13B, NEDD9, ZFYVE26, ASAP2, SSH2, SOX9, EIF4EBP2, TENT2, YTHDF2, GOLGA8B, SACM1L, MAP4K4, SETD2, ERLIN1, KIF1B, ABR, FNDC3B, DAG1, NBEAL1, PXN, SPOP, RGS3, GO…	C3	MIR:MIR_Legacy	clone#6
AACWWCAANK_UNKNOWN	0.139168	0.520578	0.1396	0.623954	1.41932	144	HAS2, ZNF189, ATL3, EHBP1, RDH10, ADGRL2, VCPIP1, BMPR2, RDH14, QTRT2, SMCR8, DOCK4, SNX1, CLASP1, AKIRIN2, TOP3A, JARID2, HSD11B1, TRPC4, ETV1, ZDHHC14, PPP2R3A, ST3GAL2, SHMT2, EXO1, CCDC191, TMEM115, PROSER3, MLLT6, ABR, TMEM51	C3	TFT:TFT_Legacy	clone#6
AACYNNNNTTCCS_UNKNOWN	0.102679	0.50336	0.168238	0.580755	1.30371	99	DDX23, BTRC, POLR1A, ENOX2, KLHL20, ETV6, PHF23, MARS1, PCGF6, SMARCAL1, ADAM22, NUP62, JARID2, VPS41, PHF6, PRPF19, NUP153, IFTAP, CLHC1, GATB, CLPB, VAC14, PTCD3, USPL1, CCDC25, CCDC90B, HES1	C3	TFT:TFT_Legacy	clone#6
AAGCAAT_MIR137	0.318801	0.588482	0.0826646	0.435308	1.0152	222	GREM1, MED1, SYNC, SETD7, SMC1A, ZC3H6, RPGRIP1L, BMPR2, LURAP1L, FURIN, ANKRD12, ZDHHC5, CPSF6, CREBBP, SLC46A3, NKAPD1, SON, PALM2AKAP2, SLC6A6, RANBP2, FAM222B, TLE4, SGPL1, NABP1, CEP128, PLEC, PLAGL2, HERPUD2, MAML3, ZMYND11, RAB35, CTTNBP2NL, CCZ1, SYT1, MAPK1IP1L, CUL4A, PPP5C, NOVA1, SATB1, ARID4B, TRIM33, KMT2A, CLPX, CTDSPL, XPO4, MED13, STX16, TARDBP, SNRK, FBXL7, FLRT2, ABHD6	C3	MIR:MIR_Legacy	clone#6
AAGCACA_MIR218	0.299738	0.577772	0.0838361	0.446819	1.0721	396	DCBLD2, SPRED1, TRHDE, ZMIZ1, SACS, MDGA2, ZNF518B, SMC1A, PIK3R1, UBQLN2, HIVEP1, PPP4R3B, HIVEP2, CENPB, ZNF654, INTS6, C6orf62, L3MBTL3, RNF103, PPP1R26, FHOD3, FBXO28, PURB, EFNB2, FANCI, NUP50, SORCS1, CILK1, SLTM, HECTD2, GPAM, TMX1, ZEB2, SENP1, SASH1, OBI1, RPS6KB1, PRMT3, SFMBT1, SH3D19, SLC12A2, SIK2, TTYH3, ZFYVE26, FAM13A, JADE2, KANSL1, CHM, FZD4, DNAL1, EDEM1, RNF220, POLD3, RPS6KA3…	C3	MIR:MIR_Legacy	clone#6
AAGCACT_MIR520F	0.202413	0.526036	0.108394	0.531812	1.24414	237	ZNFX1, SPRED1, WNT5A, SYNC, ASF1A, ZNF654, INTS6, ARHGEF17, RB1CC1, ZNF462, MEX3C, RGL1, PRDM4, DCAF6, KCNMA1, NTN4, KMT2E, PURB, NEK9, ARID4A, VLDLR, KIF3B, AEBP2, SENP1, PRKACB, ZNF180, SLC38A2, ZBTB47, ARHGEF9, RBL1, RIC8B, TNRC6B, CC2D1A, ATAD2, ZNF436, ZFYVE26, PLXNA1, CDK19, JADE2, ASF1B, MICALL1, IRF2, PANK2, RARB, AP3M1, LCOR, RASAL2, ZBTB26, PPP2R3A, WDR26, DNAJC13, TNFAIP1, NOVA1, ARID4…	C3	MIR:MIR_Legacy	clone#6
AAGCCAT_MIR135A_MIR135B	0.238342	0.541457	0.0962406	0.512657	1.22412	332	LCP1, SOCS4, ROCK2, SETD7, RUNX1, ZNF322, WAPL, SMC1A, INHBA, PPP6R3, ARID5B, ZNF518A, CENPB, ZBED4, NBEA, BMPR2, WASHC4, RGL1, SMURF2, ARHGEF2, ANGPTL2, KCNMA1, PHLDB2, LMBRD2, TOPORS, RBAK, JOSD1, ALPK1, VLDLR, HIF1AN, ANKRD40, C6orf120, TLK1, AEBP2, NCOA1, TRPC1, HPS5, SON, GRK5, THRB, RPS6KB1, BMPR1A, GCC2, TRPM7, STAT6, PRKD3, UBE3C, EVI5, API5, STAMBP, ZNF362, RIMS2, RARB, RASAL2, KCTD1, TA…	C3	MIR:MIR_Legacy	clone#6
AAGGGAT_MIR188	0.0838323	0.499462	0.188204	0.623334	1.38012	75	EPC2, SPRED1, ZNF281, SOX4, ENOX2, LUZP1, NBEA, EFNB2, USP28, SLC12A2, RNF111, FNIP1, TRIP12, PDIK1L, KITLG, RSPO3, IGF2BP2, DLG5	C3	MIR:MIR_Legacy	clone#6
AAGTCCA_MIR422B_MIR422A	0.407407	0.651193	0.0741759	0.453882	1.00546	70	MECOM, NEK4, PPP3CA, VCPIP1, FRMD5, STXBP5, HECTD2, PLAGL2, SRR, PRKAR2A, JADE2, SSH2, DHX30, PIK3CA, NT5E, ZNF664, FNDC3B	C3	MIR:MIR_Legacy	clone#6
AAGWWRNYGGC_UNKNOWN	0.143478	0.520578	0.138022	0.537701	1.21979	120	MED1, ANKRD28, HMGXB4, RIF1, ZNF644, ZBTB4, BNC2, RFC1, EP300, ZBTB22, SUPT16H, EIF5, POLK, CDC42BPB, WDR33, ARCN1, CCDC71L, ATG2B, PIGN, PCNT, SFPQ, UBE3A, MOSMO, UBIAD1, ZC3HC1, PCIF1, TAPT1, TSC1, FKRP, SNX13, TRIM8, RNF26, NASP, NRAS, REXO1, ATF1, RBM26	C3	TFT:TFT_Legacy	clone#6
AATGGAG_MIR136	0.00489196	0.353711	0.407018	0.846422	1.87739	80	ANKRD11, INO80, ARID5B, IGFBP5, PBRM1, RPGRIP1L, BPTF, PURB, SORCS1	C3	MIR:MIR_Legacy	clone#6
AATGTGA_MIR23A_MIR23B	0.354463	0.611377	0.0743625	0.413323	0.994374	418	GREM1, HAS2, ADAM19, ASF1A, MCM3AP, NUAK1, PPP4R3B, SH3PXD2A, RAB11FIP2, NCOA6, ADGRL2, ARFIP1, HMGXB4, TRMT5, ZNF655, MEX3C, TGFBR2, POM121, RAI14, LRIG1, PLAU, ABRAXAS2, KDM4A, FANCI, NUP50, SIRPA, TLK1, GCC1, NCOA1, GLYR1, MAGOHB, TBC1D9, GRK5, DMXL1, ANKRD50, CLCN3, FAM222B, THAP12, AKAP12, CTCF, WDR33, AFF1, MAGI1, TNRC6B, ERLIN2, BTBD7, IRF2, SSH2, PPP1R13B, ETV1, PPP2R5E, TNKS2, FNIP1, PIT…	C3	MIR:MIR_Legacy	clone#6
ABBUD_LIF_SIGNALING_1_DN	0.230576	0.537995	0.143759	-0.560585	-1.16393	27	HK2, MTSS2, ENPP2, GRIA2, CAPN9	C2	CGP	clone#6
ABBUD_LIF_SIGNALING_1_UP	0.986667	0.993015	0.0596037	-0.283662	-0.633334	43	VWF, GPX3, LBP, KNG1, ACAA2, GPCPD1, ANXA8L1, TMEM176B	C2	CGP	clone#6
ABBUD_LIF_SIGNALING_2_UP	0.0119773	0.371313	0.38073	-0.845258	-1.54022	13	NRP1, PTPRO, PFKP, ATP1B1, COL11A1	C2	CGP	clone#6
ABDELMOHSEN_ELAVL4_TARGETS	0.0114714	0.368831	0.38073	-0.945601	-1.81668	16	ITGB1, CASP3, ITGA1, NCAM1, DLG4	C2	CGP	clone#6
ABDULRAHMAN_KIDNEY_CANCER_VHL_DN	0.632829	0.797034	0.0709609	-0.486401	-0.886313	13	PJA2, UGT2B7, ALDH1A1	C2	CGP	clone#6
ABE_INNER_EAR	0.0502475	0.483729	0.321776	-0.651232	-1.45677	42	RBP1, COL9A1, WNK2, CLU, USH1C, ATP1A2, LRP1, COL9A3, S100A13, SELENOM, NENF, RPS11, RPL32, RPS15, RPL21, UBA52, RPL28, ZP2, RPL35, C19orf53, RPS5	C2	CGP	clone#6
ABE_VEGFA_TARGETS	0.25	0.548531	0.113313	0.663846	1.20779	18	RCAN1, PTGS2, PODXL, MRE11, MCM2, HERPUD1	C2	CGP	clone#6
ABE_VEGFA_TARGETS_2HR	0.5033	0.712006	0.0689567	0.483838	0.96778	33	RCAN1, PTGS2, MCM2, HERPUD1, RAPGEF1, PRKCD, ZCCHC14	C2	CGP	clone#6
ABE_VEGFA_TARGETS_30MIN	0.342193	0.602926	0.0897105	0.552907	1.08367	29	RCAN1, PTGS2, EGR1, MCM2	C2	CGP	clone#6
ABRAHAM_ALPC_VS_MULTIPLE_MYELOMA_DN	0.210648	0.530125	0.144631	-0.60642	-1.20413	20	CASP3	C2	CGP	clone#6
ABRAHAM_ALPC_VS_MULTIPLE_MYELOMA_UP	0.446809	0.677809	0.0745501	0.516111	1.00482	26	BTRC, IGFBP3, IGFBP5, TNFRSF1A, NFKB1, RB1	C2	CGP	clone#6
ABRAMSON_INTERACT_WITH_AIRE	0.044164	0.477673	0.271289	0.7197	1.51711	44	SMC1A, MCM6, H2AC6, EFTUD2, SUPT16H, MCM2, MSH2, MCM5, RANBP2, DDX17, PARP1, PRKDC, CHD6, DDX5, PCNA, MSH6, SMC3, SRSF3, RUVBL2, MYBBP1A, NASP, GEMIN5, IPO7, XPO1	C2	CGP	clone#6
ACAACCT_MIR453	0.301435	0.57874	0.0946646	0.520781	1.09087	43	NCOA1, CDK13, RPS6KB1, BTBD7, VASP, LAS1L, MBD5, AMMECR1L, CARNMT1	C3	MIR:MIR_Legacy	clone#6
ACAACTT_MIR382	0.0889894	0.502084	0.183024	0.613803	1.35351	72	EPC2, SMARCAD1, SYNC, ARID1B, CILK1, ATP2B1, EIF4G3, PDPK1, MIEF1, HPS4, BTBD7, PDE5A, ARIH2, ARFGEF1, SYT1, RPE, LIN9, VEZF1, ZCCHC14	C3	MIR:MIR_Legacy	clone#6
ACACTAC_MIR1423P	0.000331927	0.207684	0.498493	0.853006	1.93495	129	SLC7A11, ANKRD11, SPRED1, APC, RLF, ROCK2, ARID5B, CSTF3, EDEM3, PURB, TRPS1, HMGA2, MRFAP1	C3	MIR:MIR_Legacy	clone#6
ACACTCC_MIR122A	0.556886	0.748181	0.0956031	-0.374325	-0.912334	75	DLG4, SERP1, GALC, NTRK2, PAK3, CCNG1, P4HA1, CALM3, MASP1, SLCO5A1, IQGAP1, DLG2, OCLN, CLIC5, VAV3, CS	C3	MIR:MIR_Legacy	clone#6
ACACTGG_MIR199A_MIR199B	0.359833	0.616208	0.0774768	0.428616	0.982956	158	SACS, APPBP2, BTRC, WAPL, SH3PXD2A, PODXL, SLF2, ZNF512B, DDR1, FZD6, CLK2, DENND6A, IKBKB, NLK, ETS1, NCOA2, ANK2, RANBP2, FAM222B, SMARCD1, NTNG1, RALGAPA1, ARIH2, FZD4, ZNF17, AKAP1, ABCC5, SMG6	C3	MIR:MIR_Legacy	clone#6
ACAGGGT_MIR10A_MIR10B	0.198551	0.52542	0.114751	0.497987	1.1297	120	MDGA2, APPBP2, BTRC, NCOA6, HIVEP2, RB1CC1, GTF2H1, PAFAH1B1, PURB, NRP2, ANKFY1, BAZ1B, SON, NCOR2, SLC38A2, TNRC6B, ZMYND11, WDR26, E2F3, TMOD1, MAPKBP1, ARRDC3	C3	MIR:MIR_Legacy	clone#6
ACATATC_MIR190	0.105919	0.504498	0.169571	0.58671	1.26785	60	HAS2, EPC2, PHF20L1, RBAK, TRPS1, TCF4, KCNQ5, TSHZ1, WDFY3, ARPC5, TNRC6B, CLOCK, RPS6KA3, PHLPP1, CHD7, DAG1, TBC1D14, NAV3, MFSD14B, STC1	C3	MIR:MIR_Legacy	clone#6
ACATTCC_MIR1_MIR206	0.217795	0.532802	0.103197	0.542831	1.2815	297	MED1, SPRED1, BICD1, VEGFA, CAAP1, EYA4, PPP4R3B, HIVEP2, PBRM1, ADGRA3, MEX3C, PAFAH1B1, ARID2, ZBTB6, CELSR3, PDLIM5, WBP1L, POGK, CEBPZ, JOSD1, ZBTB4, EFNB2, SETBP1, PHC2, NUP50, UBN1, ATP7A, POLA1, SMARCB1, SYNJ2, AKAP11, HELZ2, STARD7, ETS1, CLCN3, CITED2, G6PD, FOXP1, AKAP12, TBP, ZNF146, ANXA4, DDX17, TSPYL4, PHAX, ARCN1, SMYD4, TMOD2, TRAPPC3, RSBN1L, RARB, DNAJC5, TNKS2, FBXO33, RNGTT, B…	C3	MIR:MIR_Legacy	clone#6
ACAWNRNSRCGG_UNKNOWN	0.555046	0.746894	0.0605093	0.423386	0.92092	63	PCF11, PPP4R3B, NCOA6, ZNF638, EP300, CTCF, DDX17, SFPQ, DDX5, PUM1, GPC6, PCIF1, CEP95, RXRB, BCL2L13, SRSF3, RNF26	C3	TFT:TFT_Legacy	clone#6
ACAWYAAAG_UNKNOWN	0.494799	0.707491	0.0646485	0.414538	0.933338	101	AP5M1, ZC3H6, RPRD2, TIGD2, DOCK4, HOXB7, CLASP1, AKIRIN2, OAZ2, DDX6, HSD11B1, LCOR, HNRNPA0, SMARCC1, ZBTB40, SLC27A4, NUMB, NARF, ABR	C3	TFT:TFT_Legacy	clone#6
ACCAAAG_MIR9	0.0129968	0.376174	0.38073	0.627951	1.52241	499	TENM1, SACS, MDGA2, GOPC, ARHGAP24, SLC25A24, CMTR2, FAF2, PPP6R3, ARID1B, ZNF654, GZF1, ARHGEF17, NEK1, ZNF655, CEP104, ELF1, NEDD4, SMURF2, PHF20L1, ARHGEF2, LURAP1L, KCNMA1, FURIN, PHLDB2, STK38L, DOCK9, EDEM3, ANKRD12, JUP, STARD13, ATP8B2, ZDHHC5, CC2D1B, BICRAL, SLC35B3, SIN3A, OSBPL3, CCNE2, TLK1, HMGA2, GPAM, MRFAP1, AEBP2, SLC10A3, XRN1, MAEA, DIAPH1, SENP1, NCOA1, EIF5, TOGARAM1, TAB2, …	C3	MIR:MIR_Legacy	clone#6
ACCAATC_MIR509	0.725762	0.84981	0.0766747	-0.367402	-0.829145	47	INSIG1, RYBP, BAZ2A, PBX3, KLF6, ENPP2, MLF1, OLR1, PCDHA10, PCDHA2, PCDHAC1, PCDHA4, PCDHAC2, MMP19, PCDHA5, PCDHA7, MMD2, PCDHA9, PCDHA8	C3	MIR:MIR_Legacy	clone#6
ACCATTT_MIR522	0.187761	0.52313	0.115734	0.503832	1.1566	161	CUL1, STAG1, PPP4R3B, ARID5B, HMGXB4, RPGRIP1L, NPAT, CBLL1, ARID2, TOPORS, JOSD1, NMNAT2, TRPM7, DOCK7, FOXP1, ZNF384, AKAP9, EHMT1, NFE2L2, TNRC6B, CDS2, PANK2, SOX9, ETV1, WDR26, FZD2, AKAP1, TCFL5, UBE3A, MYCBP2, ZNF532, MAN1A2, ZC3H7A, DAG1, NHS, AMMECR1L, MYH10, KDM2B, ARHGAP5, HNRNPM, GOLGA1, ACAP2, UBA2, CTBP1	C3	MIR:MIR_Legacy	clone#6
ACCTGTTG_UNKNOWN	0.55	0.742688	0.0564118	0.38708	0.888404	157	TSC22D1, TJP1, INHBA, EYA4, ZC3H18, MCM7, BPTF, JUP, DGCR8, ZFHX3, RWDD2A, HELZ2, SCN5A, ZER1, EHD4	C3	TFT:TFT_Legacy	clone#6
ACEVEDO_LIVER_CANCER_WITH_H3K27ME3_DN	0.926081	0.956172	0.0325058	0.31129	0.717343	200	RUNX1, PCDHGC3, PCDHGC5, H4C5, H4C14, AJUBA, ANKRD12, ZFHX3, CHD9, H3C14, NBPF15, H2AC12, H2AC11, H4C11, H4C15, POLR3H, H4C3, ANKRD42, NBPF11, H4C4, YAP1, H2BC5, NBPF1, NBPF14, H2BC11, GPC6, PCDHGA7, H2AC8, NCLN, H2AC15, H4C8, NMI, CD44, H2AC13, SCN8A	C2	CGP	clone#6
ACEVEDO_LIVER_CANCER_WITH_H3K27ME3_UP	0.903614	0.942861	0.0847985	-0.299835	-0.75836	274	PKHD1L1, PRTG, TTN, TNIK, GUCY2C, SDK1, QSOX1, IGSF1, SULF1, COL3A1, MGA, COL1A2, SCN11A, YTHDC1, SEMA6D, CACNB2, PDZD2, POU6F2, WDR64, ADGRF5, VWDE, FAM47C, TMEM71, CR1L, PNLIP, TMPRSS7, ST18, SEMA3C, GSDMC, OR2T27, F11, SERPINB13, SV2C, NUTM1, PRKAR2B, LRCH2, MAGEA2, TOMM7, MAGEA2B, ADGRF1, OCA2, KL, OR2T35, SCIN, ITIH5, CDH12, CCDC141, OAT, MACROH2A2, CLCA1, GMPR, TLR8, HTR7, ADGRV1, CRB1, PRK…	C2	CGP	clone#6
ACEVEDO_LIVER_CANCER_WITH_H3K9ME3_DN	0.113208	0.511177	0.157403	0.584902	1.32691	114	UTP20, H4C5, H4C14, RALGAPB, QTRT2, MMS22L, SLC26A2, H2AC12, PTPDC1, SCG5, H2AC11, TUBB4B, CEP128, H4C11, H4C15, SLC25A12, BTBD7, HAT1, BTBD8, H4C3, TPM1, SLC24A1, NCAPG2, H4C4, BCLAF3, ZNF134, MBTD1, DYSF, KITLG, H2BC11, ZNF30, SQSTM1, KLHDC1, H2AC8, H2AC15, NSF, CFAP69, KIF20B, H4C8, H2AC13, MTHFD1L, ANKRD36, H2AC4	C2	CGP	clone#6
ACEVEDO_LIVER_CANCER_WITH_H3K9ME3_UP	0.109677	0.507377	0.245042	-0.507924	-1.26976	119	PKHD1, FAT3, NEB, NRAP, KRT10, MYO16, MGAM, SIPA1L2, LAMB4, ABCB5, SEMA6D, BMPER, FRMPD2, CACNB2, TRPM2, POU6F2, WDR64, VWDE, AK5, MME, MLF1, MEP1A, ARMC3, EBF4, CPQ, NAP1L2, DCLK3, CLNK, PRB3, GALNT5, CAPN13	C2	CGP	clone#6
ACEVEDO_LIVER_TUMOR_VS_NORMAL_ADJACENT_TISSUE_DN	0.189723	0.523893	0.111463	0.573712	1.35404	270	KRCC1, SLC7A5, IGFBP3, EGR1, INTS6, C1RL, INHBE, RGL1, KAT6A, MYO10, VPS37B, C11orf24	C2	CGP	clone#6
ACEVEDO_NORMAL_TISSUE_ADJACENT_TO_LIVER_TUMOR_DN	0.920366	0.952178	0.0295645	0.308123	0.735758	349	SLC7A5, ZNF281, NNMT, HPS6, TNFRSF1A, INHBE, POGK, ZDHHC5, NR1H2, DIAPH1, CSK, MRPS31, VPS37B, NFKB1, ZNF180, CNDP2, TUBB4B, NUP62, MIEF1, ZNF689, MAGOH, UROD, MAT1A, TRRAP, SHMT1, UCK1, GPT2, H4C3, CNOT2, TEF, MRPS11, SHMT2, DYSF, LTBR, LPIN2, MRPS18A, SH2B3, ZCCHC14, ERLIN1, ENTR1, LONP1, TBC1D16, THOP1, SLC20A2, RIC8A, TBC1D14, EEF2K, F8A1, FN3KRP, ABHD6, BCL2L13, TRIM8	C2	CGP	clone#6
ACEVEDO_NORMAL_TISSUE_ADJACENT_TO_LIVER_TUMOR_UP	0.720588	0.846833	0.0925529	-0.321158	-0.810612	167	A2M, TDRD1, COL3A1, UQCRH, LIPG, PNN, PNISR, HLA-B, CUX2, SLC15A1, ELOVL5, PTMA, ABCB11, SESN1, ZPR1, IGBP1, SBDS, SAR1A, UAP1, PIK3AP1, FAM98A, WSB2, DPP4, CDHR2, RPL27A, RPLP1, RPL7A, PLA1A, UGT2B28, GNA13, RBM6, HNRNPH3, SUMO2, RPL14, ADPRM, IDO2, SLC17A4, AFM, RPL23, PERP	C2	CGP	clone#6
ACOSTA_PROLIFERATION_INDEPENDENT_MYC_TARGETS_DN	0.163987	0.520578	0.197822	-0.458101	-1.14159	116	PIM1, SLC2A3, KRT10, MCAM, NEU1, GABRE, ADAMTSL4, BCAM, KLF6, KCNH2, CTSD, DMTN, CSH2, CD63, ARFGAP3, SLCO2B1	C2	CGP	clone#6
ACOSTA_PROLIFERATION_INDEPENDENT_MYC_TARGETS_UP	0.29148	0.571993	0.0928481	0.48325	1.07066	83	NQO1, EXPH5, RRP1B, CTPS1, RIOX2, NUP214, PARP1, PSMG1, CUTC, PDCD11, VPS13C, LAS1L, PRPF19, LYPLA1, DDX28, GLOD4	C2	CGP	clone#6
ACTACCT_MIR196A_MIR196B	0.464183	0.688746	0.0659816	0.408738	0.930776	143	EPC2, SOCS4, ZNF655, LRRC17, CLK2, DENND6A, SMCR8, HMGA2, NKAPD1, RANBP2, HOXB7, PPP6R2, MIEF1, OSMR, ERLIN2, ZMYND11, DDX19B, LCOR, FNIP1, SOX12, SMARCC1, SNX16, GGA3	C3	MIR:MIR_Legacy	clone#6
ACTAYRNNNCCCR_UNKNOWN	0.0755208	0.495315	0.184706	0.571078	1.37187	459	ZNFX1, TRMT1L, ZNF189, BTRC, ZNF274, ASXL2, ATL3, HIRIP3, ENOX2, SESN2, PPP4R3B, RDH10, VPS50, CBLL1, PRPF4, STXBP5, C6orf62, SLC38A9, ATP13A2, RDH14, FEN1, BRCA1, ZCCHC8, MTR, QTRT2, ZNF75D, SLC35B4, ALKBH8, TIMM21, TMEM127, TRUB1, SMCR8, HSPA13, IRF2BP1, DNAJB12, BRMS1L, TOGARAM1, R3HCC1L, SNX1, DMXL1, CDC6, ZNF180, PPRC1, FBXO9, ZFP1, SMARCAL1, POLK, PRCC, TLE4, ADAM22, TOP3A, JARID2, VPS41, W…	C3	TFT:TFT_Legacy	clone#6
ACTGAAA_MIR30A3P_MIR30E3P	0.236439	0.540812	0.100991	0.476986	1.10095	199	APC, KIAA0232, ZBTB21, HEXIM1, EGR1, TFDP1, PBRM1, VCPIP1, ZFYVE9, BRCA1, ABRAXAS2, GALNT7, ARID4A, C5orf24, EP300, HMGA2, CREBBP, ZEB2, AP4E1, USP1, FOXP1, ANTXR2, AKAP9, PATZ1, TNRC6B, ZNF280B, DHDDS, RARB, PPP2R5E, RBM45, ORC5, SAP130	C3	MIR:MIR_Legacy	clone#6
ACTGCAG_MIR173P	0.0422741	0.474907	0.266351	0.764625	1.7342	108	PPP1R10, CTR9, PPP6R3, CDK17, ZNF462, GTF2H1, ARID2, KCNMA1, DHX57, DENND6A, HMGA2, ANKRD50, FOXP1, MAML3, DDX6, KANSL1, FZD4, RNF111, RASAL2, PYM1, YTHDF2, KBTBD2, FKBP5, TMEM62, DDX5, VEZF1, ARMC8, VPS36, NRDC	C3	MIR:MIR_Legacy	clone#6
ACTGCCT_MIR34B	0.00395009	0.352921	0.407018	0.75003	1.74772	216	PPP1R10, TENM1, JAG1, SETD7, VEGFA, PCF11, SOX4, ARID1B, NAV1, ARID2, CELSR3, ANKRD12, PURB, STRBP, ZNF3, ETS1, THRB, RPS6KB1, ANK2, DHX40, TCF12, TMCC3, FOXP1, RIC8B, PPP6R2	C3	MIR:MIR_Legacy	clone#6
ACTGTAG_MIR139	0.436155	0.67069	0.0691198	0.420642	0.954432	123	DCBLD2, LRFN5, DDIT4, WASHC4, AEBP2, ZEB2, VPS37B, ETS1, ANK2, TCF12, FOXP1, AKIRIN2, PCDH10, CDK19, PROSER1, RSBN1L, DNAJC5, AP3M1, KBTBD2, TAOK1, ZNF532, PHF6, ARRDC3, SOCS2, SSX2IP, CHD7, XPO4, JDP2, STAU2, FBXL7, FBN2	C3	MIR:MIR_Legacy	clone#6
ACTGTGA_MIR27A_MIR27B	0.0869001	0.501982	0.170932	0.566544	1.36365	467	SLC7A11, GREM1, NRIP1, ADAM19, APPBP2, RUNX1, EYA4, NCOA5, N4BP1, STAG1, KLHL4, LIF, ZKSCAN2, RPGRIP1L, WASHC4, JMJD1C, PAPPA, NEDD4, ARID2, CCDC71, EGFR, LBH, POM121, PDLIM5, EDEM3, SIPA1L3, GALNT7, EHD3, NRP2, C6orf120, STIM2, UBR1, GPAM, EDNRA, NEO1, GFPT2, NCOA1, STARD7, INSR, REPS1, NKAPD1, ATP2B1, THRB, CLCN3, RPS6KB1, ANK2, FAM184A, GCC2, NABP1, KCNK2, PDPK1, LITAF, IRS1, EPHB2, EVI5, PLAG…	C3	MIR:MIR_Legacy	clone#6
ACTTTAT_MIR1425P	0.226614	0.536128	0.100279	0.496554	1.1721	286	BMP2, SPEN, BHLHE41, SACS, GOPC, BTG1, EYA4, STAG1, CDK17, GPATCH8, HLTF, ZNF512B, SLAIN1, NPAT, VPS54, JMJD1C, PAPPA, ARID2, REV3L, TGFBR2, CNOT11, CPSF6, CHD9, BECN1, NIBAN2, MAT2B, EP300, UBR1, ATP2B1, TBC1D9, SON, CLCN3, HERPUD1, ZBTB47, TCF12, RBBP8, TLE4, RIC8B, UBE3C, VANGL1, NFE2L2, ARHGEF40, SETD1A, BTBD7, RALGAPA1, TANC1, TAOK2, SSH2, PLXNA2, ETV1, ACTN4, WDR26, BNIP2, PTPN4, PDS5B, CUL…	C3	MIR:MIR_Legacy	clone#6
ACTWSNACTNY_UNKNOWN	0.145985	0.520578	0.137251	0.524372	1.18784	104	ZNF189, ZNF274, ATL3, HIRIP3, FYCO1, SLC38A9, ZCCHC8, TRPS1, SMCR8, FAM120C, POLK, TOP3A, JARID2, DNAJC14, SEC11C, KMT2D, KBTBD6, DHX30, TMEM115, LRWD1, NUMB, TBC1D10B, TSPAN6, RAD54L2	C3	TFT:TFT_Legacy	clone#6
ADDYA_ERYTHROID_DIFFERENTIATION_BY_HEMIN	0.607251	0.781485	0.0557104	0.402894	0.889454	73	NQO1, DDIT4, EGR1, TXNRD1, TXNIP, NCOA1, DHX9, HERPUD1, FECH	C2	CGP	clone#6
ADNP_TARGET_GENES	0.732143	0.852642	0.0464155	0.371127	0.823094	79	AARS2, ZNF234, MFSD6, CHMP6, PFAS, KIAA0586, CTDSP1, TENT2, PGPEP1, CEACAM19, NBEAL1, ANAPC5, NLRX1, SNUPN	C3	TFT:GTRD	clone#6
AFFAR_YY1_TARGETS_DN	0.13253	0.520578	0.138022	0.616167	1.44395	257	COL6A3, GREM1, HAS2, MCM3, CCL2, SOCS4, ITGA4, TRIB3, HELLS, MCM6, MCM4, IGFBP5, SMC2, FEN1, MCM7, LRIG1, POLA1, EDNRA, POLH, TTF1, MSH2, REST, MCM5, UNG, CDC6, PER3, UHRF1, SPP1, API5, CENPF, RFC4, SETD1A, IFT80	C2	CGP	clone#6
AFFAR_YY1_TARGETS_UP	0.00365244	0.352921	0.431708	-0.718011	-1.81871	194	MMP2, DUSP1, SLC2A3, LRP2, EFEMP1, MYH7, MYH2, MYH1, KIF5B, PPP1R15A, CFTR, STX3, ADAM15, SYT11, FLT1, FOS, CLU, GRIA3, CTNND2, KDR, SLC12A5, RPGRIP1, ITGA9, JAK3, UBC, SIM1, NRG3, SELENOM, SLC1A6, CRYAB, TAP1, MASP1	C2	CGP	clone#6
AFP1_Q6	0.00947818	0.367405	0.38073	0.682323	1.60234	260	TENM1, ZMYND8, HAS2, LRFN5, DNAJC11, ZNF281, ANKRD28, ASXL2, SOX4, PCDHGC3, DUSP6, AGL, ZNF654, AARS2, ZNF462, C6orf62, KCNMA1, EGFR, ZFHX3, HOMEZ, ZEB2, NR2F1, BRMS1L, TANK, C11orf24, B3GLCT, VAPB, CDC42EP3, CDH13, FOXP1, JARID2, CCDC174, FLI1, EPHB2, PLAGL2, NIPBL, HERPUD2	C3	TFT:TFT_Legacy	clone#6
AGARWAL_AKT_PATHWAY_TARGETS	0.0194785	0.390823	0.352488	-0.880043	-1.52527	11	MMP2	C2	CGP	clone#6
AGCACTT_MIR93_MIR302A_MIR302B_MIR302C_MIR302D_MIR372_MIR373_MIR520E_MIR520A_MIR526B_MIR520B_MIR520C_MIR520D	0.19793	0.525012	0.107554	0.548795	1.3088	341	ZNFX1, TRIP11, SYNC, ASF1A, RUNX1, BTG1, VEGFA, INO80, JRKL, MTERF4, ZNF654, INTS6, ARHGEF17, RB1CC1, ZNF512B, ITGB8, TXNIP, RGL1, PRDM4, DCAF6, KCNMA1, ZBTB6, NTN4, SIPA1L3, JOSD1, PURB, ZBTB4, TRPS1, NEK9, TOB2, ARID4A, VLDLR, MFAP3L, KIF3B, AEBP2, NEO1, SENP1, BRMS1L, CLIP4, ARHGEF10, ANK2, ZBTB47, DHX40, TLE4, RBL1, RIC8B, PLAGL2, CC2D1A, ATAD2, ZNF436, PHF2, ANAPC16, ZFYVE26, PLXNA1, MAPK9, …	C3	MIR:MIR_Legacy	clone#6
AGCATTA_MIR155	0.213564	0.531064	0.109684	0.487331	1.10403	132	ZNF518B, N4BP1, RAB11FIP2, HIVEP2, ARID2, WBP1L, FAM135A, PSKH1, MYO10, ATP2B1, ETS1, TAB2, TLE4, ANTXR2, ZFP69, SSH2, FBXO33, KBTBD2, RPS6KA3, VEZF1, NOVA1, SATB1, MAP3K10, BRD1, SKI, CHD7, TSPAN14, ACVR2A, CDC73, CAB39	C3	MIR:MIR_Legacy	clone#6
AGCGCAG_MIR191	0.261596	0.554883	0.112843	0.684828	1.17821	13	SPEN, MAGI1	C3	MIR:MIR_Legacy	clone#6
AGCGCTT_MIR518F_MIR518E_MIR518A	0.373303	0.626688	0.102822	-0.551727	-1.08035	18	NEXMIF, AUTS2, MCF2L, FCHSD1	C3	MIR:MIR_Legacy	clone#6
AGCTCCT_MIR28	0.844444	0.911603	0.0396787	0.342095	0.76559	90	N4BP1, LUZP1, LIF, LBH, TRPS1, KAT6A, CCDC71L, SSH2	C3	MIR:MIR_Legacy	clone#6
AGCYRWTTC_UNKNOWN	0.712903	0.842563	0.0857844	-0.331366	-0.828381	119	PHF1, PPARG, NOL4L, FGFR2, NUFIP2, LGI1, SLCO1C1, FSTL1, TNR, EGFLAM, NXF3, BMX, NOTCH4, XPNPEP2, ADGRF3, DMD, MASP1, NDST4, GSE1, NAV2, RPLP0, DDX25, APOBR, PTH1R, TCERG1L, ZMAT3, TBR1, ALKBH5, MEOX2, ATP6V1A, LRMDA, RORC, CASKIN1, LAMP5, WBP2NL, GGNBP2, RALYL, IGF1, TMEM196, GRM3, MID2	C3	TFT:TFT_Legacy	clone#6
AGGAAGC_MIR5163P	0.259045	0.55343	0.0978773	0.468776	1.06363	121	SPRED1, SOCS4, WAPL, ASXL2, LIF, PABIR1, SORCS1, ZEB2, DIAPH1, KHNYN, ZER1, XBP1, TCF12, ANTXR2, ATP6V1C1, PATZ1, TNRC6B, VASP, RIMS2, SLC7A1, SYT1, TRAF3, OSBP2	C3	MIR:MIR_Legacy	clone#6
AGGAGTG_MIR483	0.227829	0.536856	0.10925	0.520989	1.13442	64	MED1, HIVEP2, RB1CC1, PHF20L1, RBAK, ZDHHC5, NEK9, UBE2J2, SON, ZNF382, PLXNA1, TMOD1, SETD2, RAB10, VEZF1, SATB1, MLLT6, DAG1, UTP14A	C3	MIR:MIR_Legacy	clone#6
AGGCACT_MIR5153P	0.129657	0.520578	0.148262	0.55008	1.23043	88	MDGA2, SYNE1, FMNL3, SLC6A15, PAFAH1B1, DNAJC16, KAT6A, XRN1, BAZ1B, GALE, TNRC6B, CLOCK, RPS6KA3, SYT1, SLCO3A1, VEZF1	C3	MIR:MIR_Legacy	clone#6
AGGGCAG_MIR18A	0.281792	0.566773	0.0928481	0.45984	1.04173	137	SETD7, RUNX1, PBRM1, RNF40, ZNF644, FURIN, VDR, ITGB3, ZBTB4, PHC2, HMGN5, KHNYN, CITED2, CTDP1, E2F1, CSNK1D, SETD2, MAPKBP1, GYS1, ZCCHC14, PDP1, PAN3, DAG1, NF2, PXN	C3	MIR:MIR_Legacy	clone#6
AGGGCCA_MIR328	0.760606	0.868098	0.078921	-0.337785	-0.828611	79	PIM1, RBM14, RPS29, AFF2	C3	MIR:MIR_Legacy	clone#6
AGGTGCA_MIR500	0.564065	0.753357	0.0579755	0.400797	0.901059	95	WAPL, NBEA, RNF40, CELSR3, PURB, SORCS1, NCOA1, PATZ1, TNRC6B, SHPRH, PPP2R5E, POFUT1, HNRNPA0, KBTBD2, E2F3, PDS5B, ING4, SOCS2, FNDC3B, THAP11, PRKCE	C3	MIR:MIR_Legacy	clone#6
AGTCAGC_MIR345	0.834375	0.906055	0.0426734	0.362859	0.783297	58	SOCS4, ABCD3, SLC25A12, RNF111, FBXO33, E2F3, ANXA11, ZNF609, KIF1B, KLF9, SRSF5, FAM76B, PTGES3	C3	MIR:MIR_Legacy	clone#6
AGTCTAG_MIR151	0.864407	0.922617	0.0447749	0.367983	0.705079	24	RDH10, ERGIC2, PDS5B, SEPTIN11, INPP5A, DDX3X, CRK, KLF12	C3	MIR:MIR_Legacy	clone#6
AGTCTTA_MIR499	0.12012	0.517064	0.155242	0.559164	1.23617	76	ZNF518B, PPP3CA, ZNF655, VCPIP1, ARID2, IRF2BPL, DGCR8, UBN1, AZIN2, AEBP2, ZEB2, PDCD4, RIC8B, DDX1, KIF3C, RNF220	C3	MIR:MIR_Legacy	clone#6
AGTTCTC_MIR146A_MIR146B	0.498447	0.708883	0.0664364	0.439696	0.949955	57	ZNF512B, KLF7, PHF20L1, NRP2, STRBP, PCDH1, THRB, POLR3H, RARB, SYT1, ZNF532, NOVA1, NUMB, SMAD4, STC1, KDM2B	C3	MIR:MIR_Legacy	clone#6
AGUIRRE_PANCREATIC_CANCER_COPY_NUMBER_DN	0.17232	0.520578	0.119888	0.592695	1.38617	230	XPC, KLHL9, RANBP6, DDX23, ASF1A, BTG1, DUSP6, TFCP2, HAUS6, REV3L, MTAP, VDR, CBX5, JOSD1, GALNT7, PHC2, VLDLR, SMARCB1, C6orf120, TAB1, ZBTB24, ATP2B1, GMEB1, TSPYL1, GALE, RRAGA, PDGFB, PDPK1, SMARCA2, MIEF1, PATZ1, ERLIN2, QRSL1, PDCD1LG2, HPS4, CTDP1, PIK3C3, CDK19, IRF2, HMGCL, CBY1, MCRS1, SCAF11, YTHDF2, PRMT2, TFIP11, CDKN2AIP, PIGV, PPP5C, KITLG, SLC35E3, TBK1, ADNP2, SOCS6, NAT1, PRPF3…	C2	CGP	clone#6
AGUIRRE_PANCREATIC_CANCER_COPY_NUMBER_UP	0.223545	0.534361	0.101351	0.534987	1.26143	293	HAS2, WASHC5, ZNF623, PARP4, ZKSCAN5, AP5M1, GPATCH8, TAF2, WDHD1, CBLL1, CASD1, MTAP, ZBTB1, FBXO34, ICE1, BECN1, MTMR6, PCNX4, ANKRD40, DOCK4, NR1H2, ARFRP1, ASH2L, NBR1, TTF2, ZNF146, NUP62, DLD, CDC27, SMURF1, TRRAP, PSME3, PDK2, TAF4, ZNF304, TCFL5, ZNF134, SLC1A5, MAPK1IP1L, PRPF6, ZNF419, STAT5B, NUBPL, YTHDF1, ID1, GYS1, ZNF211, SCRIB, LMTK2, XYLT2, SPOP, NOSIP, PNPO, PSMC3IP	C2	CGP	clone#6
AHRARNT_01	0.188571	0.523509	0.11725	0.501342	1.1406	141	SPEN, JAG1, BHLHE41, RUNX1, SOX4, SESN2, PTCHD4, AJUBA, HOXB9, HELZ2, MAEA, ZEB2, PCDH1, PPRC1, USP1, PDGFB, NIPBL, TNKS2, GTF2A1, TCF7L2	C3	TFT:TFT_Legacy	clone#6
AHRARNT_02	0.64632	0.804425	0.0609039	0.498945	0.874324	15	EGR1, SUPT16H, CBX6, HES1, MEIS2, RELL2	C3	TFT:TFT_Legacy	clone#6
AHR_01	0.767123	0.871073	0.0453152	0.371992	0.812742	62	EGR1, ANGPTL2, SUPT16H, NKAPD1, TRIM39, PLAGL2, ZNF689, DYNLL1, TP53, CNOT10, LMO4, SPEG	C3	TFT:TFT_Legacy	clone#6
AHR_Q5	0.693042	0.830974	0.0449543	0.353108	0.821991	219	BHLHE41, RUNX1, PALB2, VEGFA, FUT8, STAG1, REV3L, AJUBA, RALGAPB, EDEM3, IRF2BPL, VLDLR, SUPT16H, EID1, VAPB, DHX40, KICS2, WDR33, SRR, PRKAR2A, PDS5A, TNKS2, PCNT, LCOR, CBX6, SMG6, ZNF827, RAB10, TEX264, ZCCHC14, USP37, TRAPPC13, BCL9L	C3	TFT:TFT_Legacy	clone#6
AIGNER_ZEB1_TARGETS	0.553299	0.745343	0.08654	-0.418712	-0.907032	34	DMKN, CDH1, SCEL, EPPK1, PPL, CDH11, OCLN, CXADR	C2	CGP	clone#6
AIYAR_COBRA1_TARGETS_DN	0.246256	0.545693	0.109684	0.608082	1.18707	28	SOX4, HELLS, MCM2, ZNF532, KITLG, HNRNPAB, SLC20A1, DCPS	C2	CGP	clone#6
AIYAR_COBRA1_TARGETS_UP	0.279553	0.565728	0.0992333	0.534448	1.11307	40	TRIB3, PARP4, PBRM1, AREG, DEGS1, MBTPS1, FRS2, SATB1, METTL25B	C2	CGP	clone#6
AIZARANI_LIVER_C10_MVECS_1	0.428951	0.665381	0.0661326	0.396969	0.931836	264	TUBB6, TNS1, MAST4, PTPRB, TSC22D1, DUSP6, PLAT, NUAK1, ARAP3, BMPR2, KLF7, TGFBR2, DOCK9, TGM2, EFNB2, TNS2, WARS1, PDE2A, TCF4, GNA11, WWTR1, INSR, RHOJ, SASH1, MCC, CDC42EP3, TMCC3, PDGFB	C8		clone#6
AIZARANI_LIVER_C11_HEPATOCYTES_1	0.300412	0.578268	0.16318	-0.405574	-1.03394	292	PRG4, APOB, INSIG1, F5, SCD, PCBD1, ELL2, IGFBP2, MSMO1, CLU, AR, ALDH2, CYP2C8, ITIH2, CYP2C9, MAOB, SORD, PGRMC1, CYP2B6, CP, C6, SERPING1, ITIH3, HRG, ITIH1, F9, CYP4A11, GLUD1, CYP2A13, CES1, CYP4F2, UGT2B10, MTTP, BAAT, FGA, SLC7A2, PCK1, UGT2B7, HP, PLG, G6PC1, CMBL, OAT, PRDX6, ACSM2A, HGD, SLC2A2, TF, AKR1D1, FGB, KNG1, ASS1, PAH, ACAA2, HPD, UGT2B4, ASGR2, DPYS, UGT2B15, PLIN2, HPX, ADH1…	C8		clone#6
AIZARANI_LIVER_C12_NK_NKT_CELLS_4	0.0964187	0.502959	0.24134	-0.56788	-1.29239	48	HSPA1B, HSPA1A, HSPA6, HSPH1, HSPA8	C8		clone#6
AIZARANI_LIVER_C13_LSECS_2	0.412	0.654244	0.135002	-0.355704	-0.905365	277	NID1, NRP1, ADM, DUSP5, RELN, A2M, PDLIM1, COL4A2, PREX2, STAB2, MRC1, EDN1, FSCN1, STAB1, SGSM1, FLT1, HLA-E, SPARC, NOS3, KDR, PIM3, SHANK3, EPAS1, TGFBR3, ADGRF5, NOTCH4, SLCO2A1, TIMP2, PRCP, TIMP3, NPR1, CALU, FLT4, TEK, PGM5, COL6A2, ERG, PLTP, APOL1, CTSD, OIT3, BTNL9	C8		clone#6
AIZARANI_LIVER_C14_HEPATOCYTES_2	0.197761	0.525012	0.193813	-0.518837	-1.32012	221	PRG4, APOB, INSIG1, SCD, PCBD1, CLU, ALDH2, CYP2C8, CYP2C9, FTL, SORD, CYP2B6, CP, SERPING1, ITIH3, HRG, ITIH1, F9, CYP4A11, CYP2A13, CES1, UGT2B10, BAAT, FGA, PCK1, UGT2B7, HP, PLG, CMBL, PRDX6, GPX3, ACSM2A, LBP, HGD, TF, AKR1D1, FGB, KNG1, ASS1, ACAA2, HPD, GJB1, CRYL1, ASGR2, DPYS, PLIN2, HPX, ADH1B, APOH, CFH, TMEM176B, SERPINF2, AFM, F2, TAT, MLXIPL, CYP1A2, C4BPA, CYP4F3, AMBP, C8B, SULT2A…	C8		clone#6
AIZARANI_LIVER_C17_HEPATOCYTES_3	0.194529	0.524873	0.175204	-0.446248	-1.12254	101	APOB, F5, IGFBP2, CLU, CYP2C8, CYP2C9, CYP2B6, CP, SERPING1, ITIH3, HRG, ITIH1, CYP2A13, CES1, BAAT, FGA, UGT2B7, HP, PLG, ACSM2A, TF, FGB, KNG1, ASGR2, HPX, ADH1B, APOH, CFH, TMEM176B, SERPINF2, AFM, F2, MLXIPL, CYP1A2, CYP4F3, AMBP, SULT2A1, APOE, ADH4, HPN, CYP8B1, C9, SLC27A5, AGXT, SERPIND1, TNFSF14, C1R, ASGR1, APOA2, AHSG, ORM2, FGG, RBP4, ORM1	C8		clone#6
AIZARANI_LIVER_C18_NK_NKT_CELLS_5	0.102564	0.50336	0.252961	-0.609998	-1.52955	120	VIM, GADD45B, HSPA1B, HSPA1A, SAT1, HSPA6, HSPH1, HBEGF, TGFBI, HSP90AB1, CD163, ATP6V1B2, NPC2, PHACTR1, LILRB1, RILPL2, RNF144B, PABPC4, HK3, LILRB2, ADGRE2, PTPN6, CST3	C8		clone#6
AIZARANI_LIVER_C1_NK_NKT_CELLS_1	0.0149396	0.377352	0.38073	0.745102	1.70676	149	SLFN5, LCP1, BTG1, RESF1, PIK3R1, TXNIP, SLC38A1	C8		clone#6
AIZARANI_LIVER_C20_LSECS_3	0.201581	0.526036	0.107554	0.561765	1.32496	292	ANKRD11, RBBP6, TUBB6, GOLGB1, NRIP1, MAST4, PTPRB, ROCK2, CAMSAP2, CEP170, DUSP6, CDK17, SSH1, LUZP1, ZNF462, KCTD20, DNMBP, NAV1, BMPR2, KLF7, JMJD1C, DNTTIP2, RAI14, TGM2, EFNB2, VCL, PHC2, TNFRSF10D, IFI16, WARS1, PDE2A, NRP2, TCF4, IL4R, WWTR1, ZEB2, INSR, MYO10, RHOJ, NR2F1, SNX9, SASH1, AKAP12, PRKD3, PEAK1, CDC42BPB	C8		clone#6
AIZARANI_LIVER_C21_STELLATE_CELLS_1	0.176895	0.520578	0.202072	-0.519967	-1.31533	192	MMP2, ITGB1, VIM, ADAMTS1, LGALS1, CCDC80, COL6A1, SLIT3, EFEMP1, RBP1, COL5A1, COL14A1, ITM2C, COL4A2, QSOX1, TIPARP, FOSB, EMP1, COL3A1	C8		clone#6
AIZARANI_LIVER_C22_RESIDENT_B_CELLS_2	0.174807	0.520578	0.169571	-0.582085	-1.25078	32	ITM2C, PRDX4, HSP90B1, FOSB, MEI1, FCRL5, RAB30, FKBP11, AMPD1, PLPP5, LY9	C8		clone#6
AIZARANI_LIVER_C23_KUPFFER_CELLS_3	0.357143	0.613988	0.141225	-0.370637	-0.938922	216	VIM, BCL6, HSPA1B, HSPA1A, SAT1, LGALS1, SLC2A3, PREX1, S100A10, CD163, SOD2, NFKBIA, CD55	C8		clone#6
AIZARANI_LIVER_C24_EPCAM_POS_BILE_DUCT_CELLS_3	0.00403289	0.352921	0.407018	-0.724408	-1.83116	183	MUC5B, ITGB1, MUCL3, S100A10, HBEGF, TTN, CYSTM1, BACE2, GOLM1, CFTR	C8		clone#6
AIZARANI_LIVER_C25_KUPFFER_CELLS_4	0.323843	0.591417	0.144631	-0.381883	-0.97165	174	VIM, SAT1, HSPA6, HBEGF, TGFBI, ZNF331, CD163, TMSB10, CD55, ATP6V1B2, NPC2, MIS18BP1, PSTPIP2, PHACTR1, CIITA, LILRB1, FLT3, RILPL2, RNF144B, PABPC4, OGFRL1, LILRB2, PABPC1, ADGRE2, KLHL6, GNA13, CST3	C8		clone#6
AIZARANI_LIVER_C28_NK_NKT_CELLS_6	0.124088	0.520578	0.15017	0.545322	1.23157	97	LCP1, BTG1, PIK3R1, SMCHD1, TXNIP, DUSP4, SLC38A1, AREG, PDCD4, ETS1, NFKB1, ARHGDIB, PARP8, TCF7, SATB1	C8		clone#6
AIZARANI_LIVER_C29_MVECS_2	0.68428	0.825853	0.044064	0.35057	0.829695	310	TUBB6, FILIP1L, MAST4, PTPRB, TSC22D1, MECOM, IGFBP3, DUSP6, ARID5B, LUZP1, TLR4, BMPR2, JMJD1C, PDLIM5, DOCK9, TGM2, EFNB2, TNS2, WARS1, NIBAN2, TCF4, WWTR1, INSR, RHOJ, NR2F1, SASH1, EHD4, CDC42EP3, TMCC3, TUBB4B, AKAP12, PLEC, AFF1, OAZ2, NEDD9	C8		clone#6
AIZARANI_LIVER_C2_KUPFFER_CELLS_1	0.162544	0.520578	0.208955	-0.576259	-1.46553	199	VIM, SAT1, HSPA6, LGALS1, FCGBP, TGFBI, LPCAT2, RGS10, TMSB4X, CD163, MRC1, TMSB10, WDFY4, ATP6V1B2, NPC2, RPS24, MIS18BP1, PSTPIP2, PHACTR1, CIITA, FTL, RILPL2, RNF144B, ADAM28, RBPJ, PABPC4, RPS11, FABP5, SLCO2B1, OGFRL1, LILRB2, PABPC1, NAP1L1, KLHL6, CST3, LILRB4, FGD2, AXL, ARPC3, CD1C, CLEC7A, RTN1, REL, CPVL, EMILIN2, CTSH, VSIG4, DPYSL2, ADA2, ANXA1, UCP2, FCGR2B, CYBB, MSR1, CLEC10A, LIL…	C8		clone#6
AIZARANI_LIVER_C30_HEPATOCYTES_4	0.226858	0.536211	0.0995791	0.526313	1.2634	402	TENM1, ERRFI1, MAST4, VEGFA, RSPH3, SH3PXD2A, INTS6, GNE, ADGRA3, VHL, RALGAPA2, PCYT1A, GTF2H2C, MAVS, GTF2H2, ZNF554, GPAM, RUNDC1, NBPF12, LYRM7, GMEB1, TUT7, RNF216, GGPS1, RBL1, MDM2, PPP6R2, SNAP29, SIK2, ZNF397, NDUFV3, NEDD9, SLC25A16, NFX1, PIK3C3, MAT1A, ZNF605, GPT2, FAM98B, PTPN3, RAB27A, CPS1, NBPF11, PPP1R3B, MTO1, UTP23, ZHX3, GOLGA8B, ABHD15, FAM161A, HEATR5A, LRCH3, ZNF419, FKBP5	C8		clone#6
AIZARANI_LIVER_C31_KUPFFER_CELLS_5	0.110305	0.507411	0.159647	0.679525	1.53706	117	TENM1, WARS1, ZEB2, ATP2B1, GGPS1, MDM2, IL1B, JARID2	C8		clone#6
AIZARANI_LIVER_C32_MVECS_3	0.265512	0.557167	0.0962406	0.467713	1.05893	124	ZMYND8, TNS1, PTPRB, TSC22D1, TLR4, NTN4, TGM2, TRIM56, WARS1, PDE2A, NRP2, WWTR1, EHD4, SLC38A2, AKAP12, AFF1, ZCCHC24, HEG1, KLF2, MAPK7, ACTN1, ID1, NCOA7, PPFIBP1, HYAL2	C8		clone#6
AIZARANI_LIVER_C33_STELLATE_CELLS_2	0.0841424	0.499462	0.282013	-0.688893	-1.72186	126	ITGB1, NID1, VIM, ADAMTS1, LGALS1, COL6A1, A2M, COL5A1, ITGA1, ITGA7, COL4A2, MCAM, RGS5, COL3A1, COL1A2, NOTCH3, LAMB1, CPE, SPARC, EPAS1	C8		clone#6
AIZARANI_LIVER_C34_MHC_II_POS_B_CELLS	0.388889	0.639005	0.124434	-0.377007	-0.943771	131	SEPTIN6, TTN, ITM2C, EBF1, CIITA, EEF1B2, NIBAN3, RPS11, RPL13A, NAP1L1, RPLP2, CD19, PTPN6, RPS8, CAMK1D, ARHGEF18, EEF2, BIRC3, CD1C, PAX5, RPL18, RPS23, RPS27, CYFIP2, FCRL2, UCP2, CYBB, RIPOR2, FCRL1, CLCN6, HLA-DQA1, RPS5, PRKCB, RUBCNL, PARP15, LUC7L3, MPEG1, TLR10, RPL39, CD22, LYST	C8		clone#6
AIZARANI_LIVER_C38_RESIDENT_B_CELLS_3	0.455399	0.682528	0.0931455	-0.496395	-0.996708	22	ITM2C, HSP90B1, MEI1, FCRL5, RAB30, FKBP11	C8		clone#6
AIZARANI_LIVER_C39_EPCAM_POS_BILE_DUCT_CELLS_4	0.160714	0.520578	0.2114	-0.585798	-1.4832	182	ITGB1, HSPA1B, HSPA1A, SAT1, IL32, CCNL1, PKHD1, HBEGF, HMGCR, CRIM1, HSP90AB1, PDLIM1, HMGCS1, MCAM, TP53BP2, EDN1, SOD2, PFKP, CFTR, FGFR2, NFKBIA, ANXA5, MSMO1, CDH1, COBL, PIM3, APLP2	C8		clone#6
AIZARANI_LIVER_C3_NK_NKT_CELLS_2	0.103164	0.50336	0.160801	0.69239	1.59385	156	SLFN5, LCP1, BTG1, RESF1, RORA, TXNIP, SLC38A1	C8		clone#6
AIZARANI_LIVER_C4_EPCAM_POS_BILE_DUCT_CELLS_1	0.161871	0.520578	0.2114	-0.589627	-1.4894	190	MUC6, PKHD1, APOB, HSP90AB1, BAMBI, BACE2, GOLM1, FGFR2, ANXA5, CLU, CDH1, COBL, ATP1B1	C8		clone#6
AIZARANI_LIVER_C5_NK_NKT_CELLS_3	0.00145334	0.310506	0.45506	0.8275	1.87755	121	SLFN5, LCP1, BTG1, PIK3R1, SLC38A1, AREG, PRKACB, ETS1	C8		clone#6
AIZARANI_LIVER_C6_KUPFFER_CELLS_2	0.483395	0.699473	0.117766	-0.345993	-0.88125	224	SAT1, FCGBP, TGFBI, CD163, MRC1, TMSB10, ATP6V1B2, MERTK, CTSC, NPC2, FTL, LILRB1, NCKAP1L, LILRB5, PLTP, RNF144B, CTSD, RBPJ, EPB41L2, HK3, SLCO2B1, OGFRL1, LILRB2, WASF2, CST3, IFI44L, FRMD4B, LILRB4, FGD2, AXL, CLEC7A, SDCBP, CPVL, CD4, VSIG4, ADA2, LYVE1, VCAM1, UCP2, CYBB, MSR1, LILRB3, HLA-DQA1, THEMIS2, F13A1, LGALS9, CPM, FCGR3A, COTL1	C8		clone#6
AIZARANI_LIVER_C7_EPCAM_POS_BILE_DUCT_CELLS_2	0.00842346	0.367405	0.38073	-0.684556	-1.73517	217	MUC6, ITGB1, PKHD1, CRIM1, TTN, PTPRD, BACE2, GOLM1, CFTR, FGFR2, EPB41L1, WNK2, ANXA5, CDH1, COBL, ATP1B1, CTNND2, ERBB3, C12orf75	C8		clone#6
AIZARANI_LIVER_C8_RESIDENT_B_CELLS_1	0.0812183	0.495665	0.252961	-0.628434	-1.36134	34	NUCB2, ITM2C, PRDX4, HSP90B1, MEI1, MYDGF, FCRL5, RAB30, FKBP11	C8		clone#6
AIZARANI_LIVER_C9_LSECS_1	0.225594	0.535411	0.100633	0.534215	1.26235	302	ANKRD11, TUBB6, GOLGB1, PTPRB, CEP170, DUSP6, NUAK1, ADGRL2, LUZP1, ZNF462, KCTD20, KLF7, JMJD1C, NTN4, DOCK9, TGM2, EFNB2, PHC2, WARS1, PDE2A, EHD3, NRP2, TCF4, IL4R, WWTR1, INSR, MYO10, RHOJ, NR2F1, SASH1, EIF4G3, CDH13, AKAP12, PDGFB, PRKD3, CDC42BPB, AFF1, OSMR	C8		clone#6
AKL_HTLV1_INFECTION_DN	0.0257872	0.414725	0.352488	-0.752878	-1.81641	66	ITGB1, PRUNE2, TTN, COL4A6, SERP1, PNISR, RWDD1, CDH1	C2	CGP	clone#6
AKL_HTLV1_INFECTION_UP	0.170426	0.520578	0.169571	-0.596104	-1.23768	27	SAT1, LGALS1, S100A10, NET1, RAB4A, GNAI1, FABP5, APP, ADD2, ECI2, AP2B1	C2	CGP	clone#6
AKT_UP.V1_DN	0.799169	0.887956	0.0391155	0.334446	0.772641	187	SLC7A5, FAM20C, ASF1A, GSPT2, CDC42BPA, FUT8, FHOD3, TNS2, KCNN4, PLA2G4A, ZC3H12C, PUS7, DNAJA3, SASH1, IRS1, ZSCAN26, TSPYL4, POLI, RPAP3, PPP1R3C, KLF2, FBXO32, KCTD12	C6		clone#6
AKT_UP.V1_UP	0.156134	0.520578	0.21925	-0.501181	-1.2605	166	TFRC, VAT1, PLK2, LDLR, DUSP10, JPT1, NEU1, BACE2, FDFT1, EDN1, UBE2C, PFKP, DLG4, CD55, FLT1, MSMO1, TOM1L1, KCNQ1, KLF6, GDPD2, DHCR7, CIR1, RASSF1, GSDMC, IDI1, NFIL3, ACOT9, HIF3A, UNC5B, SLC6A14, RIMKLB, FABP5, FXR2, TMPRSS4, PLAGL1, SPECC1	C6		clone#6
AKT_UP_MTOR_DN.V1_DN	0.443213	0.675435	0.0665892	0.407485	0.939946	182	SLC7A5, FAM20C, ASF1A, GSPT2, CDC42BPA, MCM6, PSAT1, UTP20, CES2, KCNN4, PLA2G4A, PUS7, DNAJA3, SASH1, CENPQ, IRS1, TSPYL4, POLI, AGPAT5, SHMT1, CBY1, PPP1R3C, LANCL2, KCTD12, SLCO3A1, ZC3HC1, SATB1, PRKRIP1	C6		clone#6
AKT_UP_MTOR_DN.V1_UP	0.205776	0.527004	0.186433	-0.428608	-1.08511	176	DUSP1, HBEGF, VAT1, PLK2, DUSP10, GLDC, NEU1, BACE2, EDN1, DSCAM, CD55, FLT1, CPE, PFDN2, KCNQ1, PDE10A, KLF6, CPNE6, GDPD2, DHCR7, CIR1, RASSF1, GSDMC, NFIL3, HIF3A, RIMKLB, FXR2, NFKB2, TMPRSS4, DAGLB, PLAGL1	C6		clone#6
ALCALAY_AML_BY_NPM1_LOCALIZATION_DN	0.539007	0.735712	0.107972	-0.338519	-0.85634	184	TPX2, RBM3, DLGAP5, RGS10, ITM2C, CCNB2, GYPC, NPR3, UBE2C, CCNA2, KIF2C, ANK1, GALC, SIDT1, SPARC, BIRC5, ITGA9, CIITA, MICAL1, PTTG1, CDKN3, STK32B	C2	CGP	clone#6
ALCALAY_AML_BY_NPM1_LOCALIZATION_UP	0.109677	0.507377	0.245042	-0.671651	-1.68921	137	MMP2, PIEZO2, NFE2L3, HMGCS1, SC5D, IGFBP2, MSMO1, TOM1L1, CLU, PBX3, ATP6V1B2, TCEAL9	C2	CGP	clone#6
ALCALA_APOPTOSIS	0.085076	0.500724	0.287805	-0.542211	-1.34785	86	SLC25A6, IL32, SLC25A3, TOMM20, PFKP, RPL10A, HSPA8, EEF1A1, GNAS, METAP1, MTCH1, EIF3F, BNIP3L, VDAC1, OXA1L, MATK, RPLP0, SAMSN1, ATP5F1B, TIMM17A, RTN3, GAPDH, CYFIP2, HLA-A, PSTPIP1	C2	CGP	clone#6
ALFANO_MYC_TARGETS	0.479839	0.697546	0.0613026	0.394014	0.920598	236	GREM1, FILIP1L, CCL2, DNAJC11, RUVBL1, RAPGEF2, TACC2, LRRC17, CELSR3, WBP1L, ADD3, PLAU, TGM2, MVP, VCL, PYGB, GOSR1, KCNN4, HERPUD1, CDC42EP3, AKAP12, PLEC, CLCN7, ARPC5, DDX17, KIF3C, SOX9, CSRP1, CTH, FAM216A, SURF2, BLM, PSMG1, AKAP1, TCF7L2, PHLDA1, ABCC5, PDCD11, KCTD12	C2	CGP	clone#6
ALKBH3_TARGET_GENES	0.104167	0.50336	0.155242	0.582312	1.39152	377	UTP3, CTR9, CSTF2T, RUVBL1, TMEM209, MCM3AP, C10orf88, NEK4, ZNF646, INTS6, TOR1AIP1, H2AC20, NSL1, RRP15, VPS52, PCYT1A, KLHL20, WDR11, UBE3B, ZNF791, KDM4A, SLC4A1AP, AQR, ALG10, MRPL16, ANKRD40, OSGEPL1, PSMC2, NR1H2, PTPN21, NMNAT1, INTS5, SENP1, MRPS31, NKAPD1, TUBGCP3, SF3A3, STX18, PRKAB1, RANBP2, PPIP5K2, ZNF302, REXO4, ZNF35, GCC2, PSTK, THAP10, DDX1, VPS13B, GTF3C5, MTBP, BMS1, TARS2, C…	C3	TFT:GTRD	clone#6
ALK_DN.V1_DN	0.196078	0.524873	0.181383	-0.424971	-1.06826	134	LPA, MYH1, PTPRZ1, NDRG2, SPTB, FOS, CNTNAP2, ARID3B, EGFL6, DLGAP2, ITIH2, COL9A3, ADCY2, VAV1, CRYAB, KCNC3, CEACAM6, CLCA1, LGR5, GSG1, IFI44L, ESRP1, PCDH8, CAMK2A, HPX, CEACAM7, SLC28A2, OLFM4, GRM2, SERPINF2, LILRA6, TEX13A, BCO1, GABRG2, GRB7, SEMA3E	C6		clone#6
ALK_DN.V1_UP	0.00551582	0.353711	0.407018	0.793023	1.79899	133	SLC7A11, SLC7A5, TRIB3, VEGFA, DDIT4, PSAT1, INHBE, CLSPN, CHAC1	C6		clone#6
ALONSO_METASTASIS_DN	0.105351	0.504253	0.176694	0.689065	1.32942	25	PAPPA, TOB2, SECISBP2, REST, AKAP13, TCOF1	C2	CGP	clone#6
ALONSO_METASTASIS_EMT_UP	0.0256416	0.413545	0.352488	-0.886715	-1.92056	35	MMP2	C2	CGP	clone#6
ALONSO_METASTASIS_NEURAL_UP	0.414027	0.655751	0.096563	-0.535921	-1.0494	18	S100A10, PTPRZ1, EMP1, L1CAM, PMP22, APLP2, KIT, CD63	C2	CGP	clone#6
ALONSO_METASTASIS_UP	0.116364	0.514733	0.252961	-0.634219	-1.59948	191	MMP2, S100A10, LAPTM4A, PTPRZ1, EMP1, RPL10A, HSPA8, SCD, GOLT1B, EIF1B, L1CAM, SET, PMP22, TCEAL9, SPARC, NPC2, APLP2, TUBA4A, DCAF13	C2	CGP	clone#6
ALPHACP1_01	0.172691	0.520578	0.118815	0.595534	1.39654	256	PPP1R10, ETAA1, PCF11, SESN2, DUSP6, KLHL4, PTCHD4, ZNF644, INTS7, STARD13, ZDHHC5, ARID4A, POLA1, MRE11, ZEB2, SON, ANKRD49, USP1, IRS1, JARID2, ASB7, NIPBL, STAMBP, PANK1	C3	TFT:TFT_Legacy	clone#6
ALTEMEIER_RESPONSE_TO_LPS_WITH_MECHANICAL_VENTILATION	0.1443	0.520578	0.137251	0.555681	1.2581	124	THBS1, F3, RCAN1, CCL2, IL1A, IFIT2, CTPS1, AKAP12, LITAF, IL1B, OSMR	C2	CGP	clone#6
ALX4_01	0.462921	0.687955	0.0897105	-0.546633	-1.01242	14	ZNF569, COL2A1	C3	TFT:TFT_Legacy	clone#6
ALX4_TARGET_GENES	0.0349468	0.461027	0.321776	0.756584	1.45968	25	APC, VPS50, NEDD4, MCCC2, CENPF, CLOCK, PPWD1, LMO7, HIKESHI, SLC41A2, MEF2C	C3	TFT:GTRD	clone#6
AMBROSINI_FLAVOPIRIDOL_TREATMENT_TP53	0.941435	0.965311	0.0340464	0.309272	0.700522	106	PDLIM7, ADD3, GNA11, NEO1, DIAPH1, TRPC1, PRKAB1, CELSR2, CC2D1A, GTF2A1, ZNF532, ITPR2, NEMP1	C2	CGP	clone#6
AMEF2_Q6	0.155288	0.520578	0.126254	0.604695	1.41605	255	PPP1R10, RBBP6, HAS2, ZNF281, LUZP1, PTCHD4, JMJD1C, NEDD4, ARHGEF2, NRP2, BNC2, NLK, USP47, STARD7, B3GLCT, SEMA3A, EHD4, CDC42EP3, PRMT3, CLASP1, ZNF436, GEN1, ZNF362, MYO9A, CHD2, ETV1, WDR81, GTF2A1	C3	TFT:TFT_Legacy	clone#6
AMIT_DELAYED_EARLY_GENES	0.061086	0.489082	0.276501	-0.732634	-1.43458	18	BHLHE40, FOSL1, KLF6	C2	CGP	clone#6
AMIT_EGF_RESPONSE_120_HELA	0.3149	0.586587	0.0899861	0.489003	1.06452	66	F3, JAG1, DUSP6, CEP104, DUSP4, JUP, AREG, CHST3, VPS37B, CDC27	C2	CGP	clone#6
AMIT_EGF_RESPONSE_120_MCF10A	0.214516	0.531579	0.116739	0.566213	1.17701	41	IL1A, DUSP6, LIF, TXNRD1, PDLIM5, IL1B, TRIM21, NSUN3	C2	CGP	clone#6
AMIT_EGF_RESPONSE_20_HELA	0.617068	0.787678	0.0728939	-0.510837	-0.905066	12	GADD45B, PPP1R15A, FOS	C2	CGP	clone#6
AMIT_EGF_RESPONSE_20_MCF10A	0.566972	0.755283	0.0683111	0.551045	0.944777	12	THBS1, PHTF1, MMP14	C2	CGP	clone#6
AMIT_EGF_RESPONSE_240_HELA	0.0206556	0.398689	0.352488	0.846874	1.82726	59	SLC7A11, THBS1, CDK17, TNFRSF1A, TXNRD1, DNMBP, PDLIM5, EHBP1L1, GFPT2	C2	CGP	clone#6
AMIT_EGF_RESPONSE_240_MCF10A	0.0116673	0.371313	0.38073	0.910697	1.69641	21	SLC7A11, BMP2, DUSP4, PLAU, MICAL2, EHD4, HERPUD1, AKAP12	C2	CGP	clone#6
AMIT_EGF_RESPONSE_40_HELA	0.118421	0.515305	0.2114	-0.564328	-1.26237	42	DUSP1, SLC2A3, CCNL1, DUSP5, LDLR, PPP1R15A	C2	CGP	clone#6
AMIT_EGF_RESPONSE_40_MCF10A	0.212389	0.530775	0.140406	-0.628826	-1.22375	17	ADM, DUSP5, FOS, MIS18BP1, KLF6, BUB1	C2	CGP	clone#6
AMIT_EGF_RESPONSE_480_HELA	0.168056	0.520578	0.123257	0.535799	1.22861	162	ITGA2, AMIGO2, PDLIM7, DUSP4, ARHGEF2, EGFR, MTAP, POM121, PDLIM5, PLAU, TGM2, PHC2, MICAL2, DIAPH1, TBC1D2, TUBB4B, PLEC, OSMR, NEDD9, VASP, SERPINE2, BRD3OS, ABHD2, SLC1A5, PMEPA1, ACTN1, LTBR, RRP12, YJU2	C2	CGP	clone#6
AMIT_EGF_RESPONSE_480_MCF10A	0.0144359	0.376174	0.38073	0.753937	1.57925	43	ITGA2, TRIB3, VEGFA, SLC35G2, RFC1, SCG5, SOX9, SRRD, VEGFC, CABIN1, NAV3, GIT2, STC1, POPDC3, ARL4C, TIMM10, EGLN1	C2	CGP	clone#6
AMIT_EGF_RESPONSE_60_HELA	0.0720222	0.493096	0.282013	-0.628653	-1.411	46	GPRC5A, SLC2A3, BHLHE40, HSPH1, LDLR, FXR1, SOD2, TIPARP, FOSB, PER1, KLF6, NKTR	C2	CGP	clone#6
AMIT_EGF_RESPONSE_60_MCF10A	0.168539	0.520578	0.133555	0.588688	1.21963	39	PTGS2, INHBA, EGR1, KLF7, PDLIM5, TPM1, ID1	C2	CGP	clone#6
AMIT_SERUM_RESPONSE_120_MCF10A	0.317143	0.58776	0.129443	-0.429286	-1.03136	65	PIM1, GADD45B, SIK1, DUSP10, KRT10, RYBP, EDN1, CD55, PDZD2	C2	CGP	clone#6
AMIT_SERUM_RESPONSE_20_MCF10A	0.595745	0.77453	0.0642141	0.512866	0.916228	16	DUSP6, ATP8B2, GLE1	C2	CGP	clone#6
AMIT_SERUM_RESPONSE_240_MCF10A	0.0777605	0.495315	0.199915	0.620376	1.33912	55	ITGA2, THBS1, TJP1, PDLIM5, EHD4, HERPUD1, AKAP12	C2	CGP	clone#6
AMIT_SERUM_RESPONSE_40_MCF10A	0.390123	0.639953	0.105521	-0.486095	-1.03431	30	DUSP1, ADM, FOSB, FOS, TP63, PVR, KLF6	C2	CGP	clone#6
AMIT_SERUM_RESPONSE_480_MCF10A	0.518229	0.722469	0.0916795	-0.432969	-0.936504	36	FOSL1, KRT10, ADGRG2, PTX3, PVR, KRT6A	C2	CGP	clone#6
AMIT_SERUM_RESPONSE_60_MCF10A	0.173437	0.520578	0.129443	0.548945	1.185	58	RCAN1, PTGS2, INHBA, SOX4, EGR1, KLF7, STK38L, PDLIM5, POT1	C2	CGP	clone#6
AML1_01	0.432935	0.668494	0.0656814	0.392655	0.925023	268	TRMT1L, MDGA2, DDX23, SLC12A6, PCF11, LUZP1, TACC2, CCDC91, JMJD1C, ARHGEF2, MR1, SUPT16H, SH3BP5L, MRPS31, SNX1, GRK5, PCGF6, C14orf119, TCF12, MMP14, ARHGAP32, FLI1, NOTCH2, DNAJC14, TPM1, RNF220, LCOR, EIF2B3, RASAL2, GTF2A1, PYM1, DYNLL1, CNIH3, TMEM117, PIGV, TMEM62, FGD4, BMF, PRR5L, ANKRD1, TBK1, KIF1B, VRK1, GPBP1L1, PXN, MIA2, JDP2, NOTCH2NLA, NAV3, VSIG10, CALCOCO1, NHLRC2	C3	TFT:TFT_Legacy	clone#6
AML1_Q6	0.432935	0.668494	0.0656814	0.392655	0.925023	268	TRMT1L, MDGA2, DDX23, SLC12A6, PCF11, LUZP1, TACC2, CCDC91, JMJD1C, ARHGEF2, MR1, SUPT16H, SH3BP5L, MRPS31, SNX1, GRK5, PCGF6, C14orf119, TCF12, MMP14, ARHGAP32, FLI1, NOTCH2, DNAJC14, TPM1, RNF220, LCOR, EIF2B3, RASAL2, GTF2A1, PYM1, DYNLL1, CNIH3, TMEM117, PIGV, TMEM62, FGD4, BMF, PRR5L, ANKRD1, TBK1, KIF1B, VRK1, GPBP1L1, PXN, MIA2, JDP2, NOTCH2NLA, NAV3, VSIG10, CALCOCO1, NHLRC2	C3	TFT:TFT_Legacy	clone#6
AML_Q6	0.627346	0.793513	0.0487011	0.363193	0.851292	261	ZMYND8, RBBP6, CCL2, RUNX1, PCF11, PIK3R1, LIF, RNF40, PAFAH1B1, PAPPA, ZFHX3, BNC2, KCNN4, SUPT16H, C14orf119, RBL1, FLI1, ADD1, TULP4, WDR81, EIF2B3	C3	TFT:TFT_Legacy	clone#6
AMUNDSON_DNA_DAMAGE_RESPONSE_TP53	0.136525	0.520578	0.158514	0.733815	1.31095	16	XPC, BTG1, LIF, MDM2	C2	CGP	clone#6
AMUNDSON_RESPONSE_TO_ARSENITE	0.180328	0.520578	0.11725	0.580176	1.34752	215	ZMYND8, SLC7A5, GOLGB1, PTPRB, ADNP, VEGFA, IARS1, INTS6, GTF2H1, ATP10D, DNTTIP2, REV3L, CLK2, WARS1, SCRN3, MR1, ZNF254, N4BP2L2, MARS1, PIK3R4, HSPA13, HPS5, TUBGCP3, PAXIP1, TANK, CDC42EP3, MSC, RRAGA, TLE4, STAT6, TOP3A, ATP6V1C1, ZSCAN26, HMBS, NFE2L2, CTDSP1, TULP4, RPUSD2, CHD2, CTH, AKAP1, RAD51AP1, MAPK7, PDS5B, CEBPG, H2BC5, MAN1A2, TAOK3	C2	CGP	clone#6
ANASTASSIOU_MULTICANCER_INVASIVENESS_SIGNATURE	0.235632	0.540812	0.153159	-0.460829	-1.1036	64	MMP2, POSTN, LGALS1, LOX, CTSK, MXRA5, COL5A1, SULF1, COL3A1, GLT8D2, COL1A2	C2	CGP	clone#6
ANDERSEN_CHOLANGIOCARCINOMA_CLASS1	0.450533	0.679756	0.0704501	0.451655	0.986791	62	PSPH, LURAP1L, H1-2, HKDC1, GMNN, MCCC2, VEPH1, SPP1, PATZ1, TMEM156, CDH6, CSPP1, ANKRD1, MLH3	C2	CGP	clone#6
ANDERSEN_CHOLANGIOCARCINOMA_CLASS2	0.0565517	0.487093	0.222056	0.704878	1.62059	173	COL6A3, CDCP1, ITGA2, BHLHE41, MECOM, ANXA3, VDR, NRP2, LAMC2, KCNN4, LAMB3	C2	CGP	clone#6
ANDERSEN_LIVER_CANCER_KRT19_DN	0.330383	0.595916	0.128789	-0.421152	-1.02614	72	PAPSS2, PFKFB1, PGRMC1, SERPING1, ITIH1, SLC31A1, CPQ, ABCC6, CYP4F2, UGT2B10, BAAT, G6PC1, PRDX6, AK3, TFR2, HPD, CRYL1, DPYS, UGT2B15, PKLR, AFM, RETSAT, UGT2B17, ALDH1A1, AOX1, ALDOB, SLC25A25	C2	CGP	clone#6
ANDERSEN_LIVER_CANCER_KRT19_UP	0.32732	0.593883	0.119888	-0.486768	-1.0543	35	RPL10A, RPL3, RPS25, RPS18, RPL27A, CALM2, RPL35A, RPS14, CSTB, RPL13A, NAP1L1, RPS12, RPL9, RPS3A	C2	CGP	clone#6
ANDERSON_BLOOD_CN54GP140_ADJUVANTED_WITH_GLA_AF_AGE_18_45YO_1DY_DN	0.375187	0.628133	0.078921	0.454354	1.01001	84	SPEN, DPP8, KAT6A, CREBBP, SON, WLS, CLASP1, ANTXR2, CTCF, VPS8, SEC16A, ADD1, TAF4, KMT2D, SAP130, GALNT10, MAP7D1, ARAP1, RIC8A	C7	VAX	clone#6
ANDERSON_BLOOD_CN54GP140_ADJUVANTED_WITH_GLA_AF_AGE_18_45YO_1DY_UP	0.571856	0.758074	0.0940503	-0.37083	-0.903816	75	TMSB4X, PRDX4, AMY1B, HLA-C, RUNX1T1, RPS18, RFX4, FSTL4, GOLGA6L7, ZNF320, CAMK2A, NALF2, ZNF93, SIGLEC6, RASSF6	C7	VAX	clone#6
ANDERSON_BLOOD_CN54GP140_ADJUVANTED_WITH_GLA_AF_AGE_18_45YO_3DY_DN	0.358553	0.614976	0.08654	0.52604	1.06107	34	ARAP3, PARN, TMLHE, MAEA, DNAJB12, WLS, DNTTIP1	C7	VAX	clone#6
ANDERSON_BLOOD_CN54GP140_ADJUVANTED_WITH_GLA_AF_AGE_18_45YO_3DY_UP	0.00660425	0.354136	0.407018	0.919742	1.81382	31	COL6A3, NECAP2	C7	VAX	clone#6
ANDERSON_BLOOD_CN54GP140_ADJUVANTED_WITH_GLA_AF_AGE_18_45YO_6HR_DN	0.290076	0.571174	0.0943564	0.499618	1.08714	61	MED1, DDIT4, RFX5, UBL4A, HRH1, MEGF8, PMEPA1, FKBP5	C7	VAX	clone#6
ANDERSON_BLOOD_CN54GP140_ADJUVANTED_WITH_GLA_AF_AGE_18_45YO_6HR_UP	0.825733	0.901401	0.0450443	0.377897	0.76856	35	KIAA2026, FAM200A, PHAX, IPP, LYPLAL1, SLC25A51, SLU7, CIAO1, ING3, TAF15, KRR1	C7	VAX	clone#6
ANDERSON_BLOOD_CN54GP140_ADJUVANTED_WITH_GLA_AF_AGE_18_45YO_7DY_UP	0.281726	0.566773	0.129443	-0.516366	-1.11857	34	TMSB4X, AMY1B, RFX4, GOLGA6L7, ZNF320, HECA, CAMK2A, ZNF93, HTR2A, CDK6, SIGLEC6, RASSF6, STAR, DTNA, BMP8B, KCTD7, ZNF568, ALDH8A1	C7	VAX	clone#6
AP1FJ_Q2	0.836	0.906808	0.0888945	-0.305509	-0.766777	265	VIM, S100A10, MAP2, FARP1, FLNC, SPTA1, UBE2C, BAZ2A, TRPV3, NRIP3, EPB41L1, LRP1B, NRXN2, FOS, EEF1A1, TCEAL9, NTRK2, IGSF22, TIAL1, SGTB, HPSE2, CMYA5, GAB2, RGS6, AK5, CYP24A1, SPTBN4, DCHS1, ST18, PTPRN, GNAI1, CALM3, XIRP1, KCNH6, USP3, MARCHF6, RNF144B, GABRA1, TRIP10, APOBEC1, ZNF385B, ST8SIA5, ASS1, KCNK10, AXIN2	C3	TFT:TFT_Legacy	clone#6
AP1_01	0.424603	0.662604	0.132147	-0.357699	-0.897438	260	PIM1, COL5A3, HBEGF, VAT1, RMDN2, CDH23, MAP2, FOSL1, BAZ2A, TRPV3, NRIP3, LRP1B, CYRIA, NUDT11, EEF1A1, LRRFIP2, ATP1B1, TLL1, TIAL1, TUBA4A, SCEL, ST18, PTPRN, XIRP1, SEPTIN4, TUBB4A, DMD, RPS20, SV2B, IGSF9, YWHAG, BTK, DYNC1H1, NUDT10, EYA1, CHP1, APOBEC1, WASF2, EXD1, FGF9, PRPF38B, KCNK10, TUBA4B, OLR1, GABARAPL1, CRACDL, HS6ST2	C3	TFT:TFT_Legacy	clone#6
AP1_C	0.453061	0.68114	0.129443	-0.352739	-0.886009	271	VAT1, CDH23, XYLT1, MAP2, BTG3, FOSL1, GJA1, FLNC, ZNF207, PPP1R15A, MARK4, EMP1, NEFH, ADAM15, BAZ2A, PROCR, TRPV3, EPB41L1, NUDT11, ATP6V1B2, RP1L1, LRRFIP2, FSTL1, ATP1B1, GRIA1, TLL1, TIAL1, TUBA4A, NOTCH4, CAPN6, SCEL, VIT, COL16A1, XIRP1, SEPTIN4, TUBB4A, SLCO5A1, KCNH6, SV2B, USP3, MCF2, RNF144B, EPHA1, GSE1, BTK, NUDT10, MLEC, EYA1	C3	TFT:TFT_Legacy	clone#6
AP1_Q2	0.915888	0.949803	0.0309184	0.311105	0.730778	259	ZNFX1, ROCK2, ANKRD28, JMJD1C, PAPPA, TGFBR2, VDR, BNC2, LAMC2, CILK1, KCNN4, LAMB3, MPRIP, WDFY3, FAM184A, TCF12, SMARCA2, PPP1R9B, FLI1, DDX17, SUFU, TMEM156, ZNF362, SSH2, SHC3, SLC25A51, NCDN, LPP, UBE3A, STAT5B, ID1, SLC16A6, TBC1D10B, ELK3, NHS, STOML2, STX17	C3	TFT:TFT_Legacy	clone#6
AP1_Q2_01	0.609756	0.783329	0.10882	-0.32935	-0.826499	269	HBEGF, NR1D1, ADAMTSL1, FOSL1, NDEL1, FLNC, ADAM15, DLG4, COL1A2, EPB41L1, NDRG2, RPL23A, NEBL, EEF1A1, COBL, ATP1B1, MORF4L2, HPSE2, GAB2, VIT, PTPRN, RAB30, METAP1, GPR158, XIRP1, TUBB4A, EIF4E, RPS20, USP3, DSG1, KCNH2, RNF144B, SLC6A14, RBPJ, SLC6A5, GSE1, SLC26A9, DYNC1H1, EYA1, ZNF385B, WASF2, KRT16, IMPDH1, PRPF38B, KCNK10, AXIN2, OLR1, ELAVL4, LDB3, TRIML1, RBPMS, YPEL5, ADAMTSL2, LMOD3, …	C3	TFT:TFT_Legacy	clone#6
AP1_Q4	0.690571	0.829373	0.043888	0.350673	0.823162	264	ZNFX1, BMP2, ROCK2, ANKRD28, RB1CC1, PAPPA, TGFBR2, VDR, LAMC2, CILK1, KCNN4, LAMB3, DIAPH1, MPRIP, WDFY3, FAM184A, TCF12, SMARCA2, PPP1R9B, DDX17, ZNF436, TMEM156, ZNF362, SHC3, SLC25A51, AKAP1, ABHD4, LPP, ABHD2, UBE3A, TCF7, STAT5B, SLC16A6, TBC1D10B, RABEP1, ELK3	C3	TFT:TFT_Legacy	clone#6
AP1_Q4_01	0.371542	0.625039	0.142057	-0.372952	-0.935511	259	ITGB4, HBEGF, NR1D1, ECM1, CDH23, MAP2, FOSL1, GJA1, MYH14, PPP1R15A, MARK4, EMP1, NEFH, ADAM15, RBM39, BAZ2A, EPB41L1, NDRG2, CYRIA, C1orf21, FSTL1, COBL, ATP1B1, GRIA1, TLL1, TIAL1, AK5, VIT, COL16A1, PTPRN, GNAI1, XIRP1, TUBB4A, KCNH6, SV2B, USP3, IGSF9, CHST1, RNF144B, RBPJ, GSE1, BTK, SLC26A9, DYNC1H1	C3	TFT:TFT_Legacy	clone#6
AP1_Q6	0.881242	0.931168	0.0333093	0.317604	0.742361	252	ZNFX1, BMP2, ROCK2, RB1CC1, DHRS3, PAPPA, TGFBR2, VDR, LAMC2, CILK1, DIAPH1, MPRIP, WDFY3, TCF12, PLEC, SMARCA2, ZNF436, VASP, SHC3, SLC25A51, NCDN, ABHD4, LPP, ABHD2, STAT5B, TRAF3, CDK14, SLC16A6, ELK3	C3	TFT:TFT_Legacy	clone#6
AP1_Q6_01	0.324219	0.591677	0.152145	-0.392607	-0.988669	261	PIM1, HSPG2, VAT1, DMKN, MAP2, ADAMTSL1, GJA1, FLNC, ZNF207, PPP1R15A, SPTA1, RBM39, TRPV3, CTNNAL1, NRIP3, EPB41L1, LRP1B, RPL23A, NUDT11, SBSN, LRRFIP2, GRIA1, TLL1, TIAL1, TUBA4A, VIL1, IGSF8, NOTCH4, GAB2, CAPN6, ZBTB43, AK5, SCEL, RAB30, XIRP1, CHST1, KCNH2, RNF144B, RBPJ, BTK, SLC26A9, NUDT10, EYA1, ZNF385B, ASS1, FGF9, KCNK10, TUBA4B, AXIN2, APOBR, OLR1, GABARAPL1, GABBR1	C3	TFT:TFT_Legacy	clone#6
AP2ALPHA_01	0.35743	0.614014	0.0756946	0.420198	0.983614	239	BBS10, RBM15B, ZNF281, VEGFA, CENPB, SOS1, DDR1, FBXO34, PHC2, WDR53, TMEM127, TIGD6, KDM3B, SCN5A, TRPC1, MMP14, PDGFB, CTCF, NUP62, JARID2, UBTF, PPARD, JADE2, UBA3, ZNF362, SOX9, RNF220, SIX1, LCOR, CBX6, YTHDF2, ZNF703, E2F3, PRR3, CIC, KITLG, NDST1, DGCR2, LMO4, PCIF1, MED13, CMTR1, THAP11, FKRP, ZBTB7A, RXRB, TLK2, TMEM131L, MAP3K11, C6orf89	C3	TFT:TFT_Legacy	clone#6
AP2GAMMA_01	0.604839	0.780561	0.0504983	0.363732	0.851817	248	BBS10, MECOM, ZNF281, CENPB, SOS1, ANGPTL2, JUP, FBXO34, PHC2, WDR53, TIGD6, KDM3B, NEO1, SCN5A, TRPC1, PDGFB, CTCF, NUP62, JARID2, UBTF, UBA3, ZNF362, SOX9, CNP, RNF220, SIX1, OTUD7B, LCOR, CBX6, YTHDF2, ZNF703, E2F3, PRR3, CIC, KITLG, DGCR2, LMO4, PCIF1, MED13, CMTR1, ZNF687, THAP11, FKRP, ZBTB7A, RXRB, TLK2, CDC73, LIG3, TMEM131L, MAP3K11, C6orf89	C3	TFT:TFT_Legacy	clone#6
AP2REP_01	0.592033	0.772341	0.0524828	0.376304	0.870116	178	MAST4, TSC22D1, ADNP, EYA4, RORA, CBLL1, JMJD1C, SMURF2, ZBTB4, FANCI, PHC2, SMARCA5, RHOJ	C3	TFT:TFT_Legacy	clone#6
AP2_Q3	0.425101	0.662903	0.0673624	0.399901	0.934722	252	CCDC9B, MECOM, NCOA6, PBRM1, CBLL1, C6orf62, PURB, ZNF70, SPAST, ZBTB22, UNC50, POLH, SH3BP5L, NCAPD3, PDGFB, IRS1, CTCF, FLI1, PLAGL2, PATZ1, UBTF, CLOCK, CTDSP1, DNTTIP1, CNP, RNF220, LCOR, RASAL2, POFUT1, RAB35, RPS6KA3, MRPL40, SOX12, H1-10, TCF7, SSX2IP, TRIM33, MOV10, EBAG9, TBC1D10B, PCIF1, CSRNP2, FBXL14, SPOP	C3	TFT:TFT_Legacy	clone#6
AP2_Q6	0.321285	0.589862	0.0813027	0.429596	1.00741	256	RBM15B, CENPB, ALG5, RPRD2, ZNF644, C6orf62, ANGPTL2, CCDC71, REV3L, EP300, GRK5, CARF, KICS2, AKIRIN2, PDGFB, CTCF, TRIM39, PLAGL2, UBTF, SLC25A12, PDE5A, PHF12, SUFU, ZNF362, DNTTIP1, PPP2R5E, ORC6, CNP, ZDHHC14, LCOR, RASAL2, CBX6, POFUT1, RAB35, POLD3, SOX12, E2F3, DDX5, RAB10, EBAG9, SPRY2, KLC2, EXOSC8, BRPF1, PCIF1, ZZZ3, GALNT10, MED13, TMTC2, TERF2, CEP95, AMMECR1L, SDC1, CDC73, ZNF503, …	C3	TFT:TFT_Legacy	clone#6
AP2_Q6_01	0.220745	0.534083	0.102449	0.508848	1.19482	265	LRFN5, SPRED1, WNT5A, ZNF281, VEGFA, RDH10, NCOA6, LRRC8D, TACC2, RNF40, C6orf62, ANGPTL2, TGS1, KMT2E, DGCR8, STARD13, HOXB9, ALG10, ANKRD40, KDM3B, NEO1, TAB2, NCOA2, TSEN2, AKIRIN2, PDGFB, SMARCD1, PPP6R2, CTCF, TRIM39, CELSR2, PLAGL2, NIPBL, UBTF, OAZ2, KIF3C, JADE2, ZNF362, FASTK, CNP, RNF220, OTUD7B, LCOR, POFUT1, RAB35, SYMPK, ZNF703	C3	TFT:TFT_Legacy	clone#6
AP3_Q6	0.186577	0.522515	0.113787	0.57761	1.34976	245	TENM1, HIVEP1, SEPHS2, RORA, CCDC91, JMJD1C, PAPPA, TRPS1, SMAD1, NUP155, SAV1, EDNRA, NEO1, RPS6KB1, HOXB7, JARID2, FLI1, C18orf54, ESCO1, DDX6, GEN1, TAOK2, CHD2, ETV1, WWP2, ACTN4, OTUD7B, HNRNPA0, CHD6, TFIP11	C3	TFT:TFT_Legacy	clone#6
AP4_01	0.490617	0.704492	0.0601186	0.385763	0.904195	261	SYNC, SEMA7A, VEGFA, SESN2, JMJD1C, LURAP1L, ANGPTL2, PHF23, MIS12, SIN3A, ZMYM4, NR1H2, PCDH1, ANK2, ZBTB47, TRPM7, CDH13, FOXP1, PLEC, PPP1R9B, NIPBL, OAZ2, ERLIN2, KIF3C, ARFIP2, DNAJC14, PPP2R5E, CHD6, RELCH, TONSL, TCF7, TMEM62, VEZF1, NRDC, SH2B3, TP53BP1, TNRC6C, CNTLN, CTDSPL, HYAL2	C3	TFT:TFT_Legacy	clone#6
AP4_Q5	0.215529	0.531579	0.104344	0.52313	1.22568	262	ZMIZ1, ARHGAP24, PHLDB1, RUNX1, SLC25A24, BTG1, DDIT4, NBEA, DHRS3, C6orf62, ARHGEF2, KCNMA1, TGFBR2, IRF2BPL, QTRT2, ANKRD12, OMA1, BAP1, BNC2, PHF23, DOCK4, INSR, ZNF398, RPS6KB1, CITED2, PDGFB, SMARCA2, PPP1R9B, RAI1, HSD11B1, TRAPPC3, RAB27A, E2F1, WDR81, NCDN, ABHD4, RNF213, SOX12, PARP8, TCF7, CCDC191	C3	TFT:TFT_Legacy	clone#6
AP4_Q6	0.26539	0.557167	0.0931455	0.455587	1.05874	218	ZMIZ1, ARHGAP24, PHLDB1, RUNX1, ZNF646, CHAC1, DHRS3, JMJD1C, ARHGEF2, LURAP1L, KCNMA1, STARD13, PHF23, DOCK4, ZNF398, RPS6KB1, SMARCA2, UBTF, CTDSP1, HSD11B1, TRAPPC3, TRPC4, RAB27A, CBX6, ABHD4, SOX12	C3	TFT:TFT_Legacy	clone#6
AP4_Q6_01	0.573925	0.759663	0.052913	0.37257	0.872472	249	ZMYND8, ZMIZ1, VEGFA, PPP3CA, ZNF646, ARHGEF2, LURAP1L, WBP1L, QTRT2, BNC2, CCNE2, KCNQ5, GRK5, PDGFB, EPHB2, H3C3, TRPC4, CDH6, ETV1, USP54, E2F1, WDR81, YTHDF2, RNF213, SOX12, MYO18A, DRP2, CCDC191, PROSER3, ABR, NUMBL, HYAL2, GABPB2, SPOP, NOSIP, STX17	C3	TFT:TFT_Legacy	clone#6
APPEL_IMATINIB_RESPONSE	0.470437	0.692384	0.096563	-0.448133	-0.962947	32	PPARG, NEU1, CD163, CTSD, LAMP2, HEXB, CTSH, MSR1, APOE, LILRB3	C2	CGP	clone#6
APPIERTO_RESPONSE_TO_FENRETINIDE_DN	0.730769	0.851852	0.0758887	-0.36076	-0.828845	50	EPC1, TMSB4X, COL3A1, SET, PTMA, EIF3F, MBOAT7, ISCU, ATP5F1B, HEATR4, PPP1CC, UBALD2, IFITM3, FCGR1A	C2	CGP	clone#6
APPIERTO_RESPONSE_TO_FENRETINIDE_UP	0.0989583	0.502959	0.231127	-0.606833	-1.33092	38	NID1, TFRC, HSPA8, KIF21A, PALM3, PDZD2, KRT6B	C2	CGP	clone#6
APRELIKOVA_BRCA1_TARGETS	0.538341	0.735524	0.063079	0.435761	0.926111	48	ROCK2, ANXA3, WARS1, PSMC2, LXN, HMGA2, DLG1, RPA2, DDX1, TPM1	C2	CGP	clone#6
AREB6_01	0.151596	0.520578	0.127505	0.602343	1.41568	267	SLC7A11, BHLHE41, FGF5, NBEA, RPRD2, ITGB8, DDR1, REV3L, JUP, LAMC2, LAMB3, MICAL2, DIAPH1, SENP1, EIF5, SECISBP2, TRPM7, CDH13, PDGFB, ARHGAP32, DDX17, C6orf47	C3	TFT:TFT_Legacy	clone#6
AREB6_02	0.436412	0.670789	0.0656814	0.396828	0.929277	255	LCP1, SLC12A6, SOX4, PIK3R1, STAG1, DENND4A, NBEA, C6orf62, DDR1, EDEM3, IRF2BPL, ZFHX3, NRP2, LAMC2, KDM3B, DOCK4, FAM81A, SCN5A, TAB2, PCDH1, SEMA3A, CDH13, USP1, CTCF, GUCY1B1, ARFIP2, WWP2, OTUD7B, GDNF, LPCAT3, DNAJC13, ZHX2, MYO18A, DRP2, TMEM62, ARMC8, NOVA1, BMF	C3	TFT:TFT_Legacy	clone#6
AREB6_03	0.0857909	0.501742	0.175204	0.639163	1.49814	261	SLC7A11, JAG1, FUT8, TRAK2, DENND4A, LRRC8D, TACC2, ZNF462, NBEA, FRMD5, CHAC1, JMJD1C, AJUBA, STARD13, RHBDF2, ATF6, LAMC2, KLHL23, DMXL1, RPS6KB1, PRMT3	C3	TFT:TFT_Legacy	clone#6
AREB6_04	0.0135733	0.376174	0.38073	0.684388	1.60004	246	SLC7A11, TJP1, PCF11, SOX4, C12orf4, DUSP6, FUT8, RORA, CCDC91, KLF7, LMOD1, H1-2, PURB, FZD1, TRPS1, EFNB2, NMNAT2, GEMIN4, TCF4, ZEB2, MAGOHB, BRMS1L, PDCD4, SON, RFX5, NFKB1, SPART, STAT6, PLEC, SMARCA2, PPP1R9B, DDX17, PLAGL2, WRN, NIPBL, NEDD9, ZNF436, JADE2, OTUD7B, SHC3, POFUT1, RAB35, CHD6	C3	TFT:TFT_Legacy	clone#6
ARGGGTTAA_UNKNOWN	0.0504323	0.483729	0.24134	0.751312	1.70345	122	PPP1R10, HAS2, TNS1, PEX13, HIVEP1, DHRS3, CELSR3, ZFHX3, TRPS1	C3	TFT:TFT_Legacy	clone#6
ARHGAP35_TARGET_GENES	0.0857988	0.501742	0.184706	0.66854	1.49988	92	ERCC6L2, TMEM209, PPP4R3B, IREB2, CHAF1A, CDK12, TUBGCP5, COASY, FAM135A, STYXL1, DBR1, ANKFY1, AKAP11, EIF5, ERGIC2, DCAF16, DENR, PLEC, SLC12A2, MBTPS1, COQ9, FAM200B, CIAPIN1, TAOK1, PTPN4	C3	TFT:GTRD	clone#6
ARID3B_TARGET_GENES	0.397608	0.645782	0.0758887	0.449632	0.999512	84	CDK17, NCOA6, PARN, TENM2, KNTC1, JARID2, BRF1, PPP2R3A, MFSD12, H1-10, BRD1, ZC3H7A, NBPF1, MRPS7, NUP54, EXOSC10, PYGO2	C3	TFT:GTRD	clone#6
ARNT_01	0.221333	0.534285	0.102449	0.518667	1.21795	266	RBBP6, JAG1, RLF, BHLHE41, TRIM27, KAT14, PBRM1, GTF2H1, WASHC4, PRDM4, DNTTIP2, CELSR3, CBX5, POGK, ANKRD12, NMNAT2, DENND6A, KAT6A, VLDLR, MGME1, VPS37B, TOGARAM1, SLC35A5, HPS5, AKAP10, OBI1, PPRC1, TRPM7, HOXB7, AKAP12, PDGFB, ATP6V1C1, SMYD4, ZFYVE26, TRMO, C15orf39, KIAA0586, SHMT1, ETV1, RSPRY1, PSME3, TEF, PPP1R3C, KBTBD2, MRPL40	C3	TFT:TFT_Legacy	clone#6
ARNT_02	0.304993	0.581423	0.0845557	0.439493	1.02726	252	BHLHE41, KAT14, ANKRD17, POLR3C, GTF2H1, WASHC4, RRP15, RGL1, PRDM4, FEN1, CBX5, TOPORS, JOSD1, VLDLR, ATP7A, PPCS, CSK, GLYR1, VPS37B, SLC35A5, HPS5, OBI1, TRPM7, RRAGB, ATP6V1C1, ARPC5, NFX1, ZFYVE26, PSME3, CBX6, AKAP1, KBTBD2, MRPL40, ZBTB40, MARCHF8, LTBR, CCNYL1, SNX16, SOCS2, FBXL19, HNRNPH2, LONP1	C3	TFT:TFT_Legacy	clone#6
ARP1_01	0.905556	0.943955	0.0333827	0.320892	0.735817	162	RBBP6, SKIL, ZNF644, ZFHX3, NLK, TOGARAM1, PDGFB, SZT2, RNF34, CHD2, WDR81, AP1B1, ZHX2, ZNF532, MRPS18B, MLLT6	C3	TFT:TFT_Legacy	clone#6
AR_01	0.275242	0.563035	0.0916795	0.452336	1.04114	154	ZMYND8, RBM15B, ADNP, APPBP2, ZNF654, TXNIP, C6orf62, ANGPTL2, HMGN5, SNX1, PCDH1, TMEM161B, PANK1, USP54, SIX1, SYMPK, NCDN, PER2, RELCH, ZNF532, RAB10, TP53BP1	C3	TFT:TFT_Legacy	clone#6
AR_02	0.226537	0.536092	0.113313	0.561728	1.15721	38	ZMYND8, ADNP, SLAIN1, TXNIP, TNS2, PHC2	C3	TFT:TFT_Legacy	clone#6
AR_03	0.45625	0.683062	0.0711327	0.449923	0.971241	58	ADNP, ZNF654, SLAIN1, TNS2, NLK, SLC9A1, KLHL5, USP54, NCDN, RELCH	C3	TFT:TFT_Legacy	clone#6
AR_Q2	0.178932	0.520578	0.121543	0.512516	1.16037	124	TRIP11, ADNP, SKIL, APPBP2, INHBA, HIVEP1, VCPIP1, ETV6, TNS2, CDC42EP3, RIMS2, USP54, RARB, NCDN, ZHX2, RELCH	C3	TFT:TFT_Legacy	clone#6
AR_Q6	0.235135	0.540812	0.0995791	0.487352	1.13987	250	RBBP6, PCF11, INO80, LUZP1, ZNF654, LIF, PBRM1, GZF1, NBEA, FRMD5, ITGB8, DCAF6, LMOD1, ANGPTL2, SOS2, QTRT2, JUP, SMAD1, BNC2, SIN3A, TLK1, SUPT16H, NEO1, NR2F1, WDFY3, ZBTB47, DHX40, DDX17, SLC25A12, ZFYVE26, USP54, TFDP2, YAP1, KMT2D, SPATA2, MAPKAPK5, PIGV, TMEM62, CCDC191, ID1, SMOC1, SESN3	C3	TFT:TFT_Legacy	clone#6
ASGHARZADEH_NEUROBLASTOMA_POOR_SURVIVAL_DN	0.380319	0.632836	0.111918	-0.464867	-1.02715	40	ZNF91, SDK1, CACNA1G, CAMTA1, SCN3A, SPTBN4, FUBP1, SCN3B, GNAI1, ADCY1, NTRK1, CHD3	C2	CGP	clone#6
ASTIER_INTEGRIN_SIGNALING	0.684375	0.825853	0.0517405	0.397137	0.855318	54	TOR1A, MTOR, TMEM131, N4BP2L2, PIK3C3, NUP88, CASP7, GAA, CACTIN, ACSL3, FERMT2, CCT4	C2	CGP	clone#6
ASTON_MAJOR_DEPRESSIVE_DISORDER_DN	0.0948396	0.502959	0.169571	0.695863	1.59584	158	CDH19, CRYBG3, PIK3R1, SNX19, SLF2, KIF13B, MCM7, MDC1, EP300, SYNJ2, PALM2AKAP2, TSPYL1, ARHGEF10, PDE8A, LITAF, PLAGL2, NPIPB3, SLC4A2, CNP, PDK2, CDC42EP1, NUP88, PPP2R3A	C2	CGP	clone#6
ASTON_MAJOR_DEPRESSIVE_DISORDER_UP	0.862715	0.921484	0.0410713	0.356377	0.755707	47	APC, DDX23, REV3L, ADAM22	C2	CGP	clone#6
ASXL2_TARGET_GENES	0.667814	0.816559	0.0573667	0.456326	0.863182	23	DCAF16, CDCA4, RHNO1, FAM111A, TULP3, DUT, NCAPG	C3	TFT:GTRD	clone#6
ATAACCT_MIR154	0.0578387	0.487093	0.231127	0.649598	1.41927	62	WNT5A, ADNP, VPS4B, PAPPA, BRCA1, C6orf120, HMGA2, KHNYN, ATP2B1, TCF12, EVI5, PLAGL2, DOCK1, FNIP1, HNRNPA0, CIC, PCNA	C3	MIR:MIR_Legacy	clone#6
ATAAGCT_MIR21	0.133527	0.520578	0.143759	0.546944	1.23717	117	JAG1, ARHGAP24, PIK3R1, PPP3CA, ZNF654, PBRM1, DNAJC16, TGFBR2, MTAP, RNF103, PURB, BNC2, PHF14, PDCD4, MPRIP, THRB, TRPM7, TNRC6B, RNF111, YAP1, RPS6KA3, PER2, AP1AR, UBE4A, SATB1, BRD1, SKI, CHD7, SPRY2, PAN3, NF2, KLHL42, GLCCI1	C3	MIR:MIR_Legacy	clone#6
ATACCTC_MIR202	0.595271	0.774336	0.052805	0.377417	0.869064	177	HAS2, GTPBP2, RAB11FIP2, ZKSCAN2, TECPR2, ZNF644, SLC38A9, LBH, STARD13, KAT6A, HECTD2, SENP2, HMGA2, XRN1, TAB2, RB1, SCYL3, TNRC6B, AKAP13, MED6, ASAP2	C3	MIR:MIR_Legacy	clone#6
ATACTGT_MIR144	0.156944	0.520578	0.128143	0.626384	1.4456	197	SLC7A11, KIAA0232, APPBP2, STAG1, ARID5B, RPGRIP1L, PAFAH1B1, PAPPA, NEDD4, ARID2, BICRAL, KAT6A, NRP2, CHTOP, SIN3A, CCNE2, ZEB2, EIF5, RIN2, NKAPD1, ATP2B1, ETS1, SON, WDFY3, ANK2, RIC8B, ANTXR2, ZNF777, SLC12A2, NFE2L2, PANK1, HAT1, CDK19	C3	MIR:MIR_Legacy	clone#6
ATAGGAA_MIR202	0.0952381	0.502959	0.175204	0.618094	1.39337	102	MED1, SPRED1, APPBP2, BTG1, LUZP1, ELF1, TGFBR2, SORCS1, CREBBP, SENP1, TCF12, USP8, ZNF362, RPS6KA3, SFPQ, ACTN1, PPP5C, TYW5, SNX16, TRIM33, KMT2A, ERBIN, GPBP1L1, TARDBP	C3	MIR:MIR_Legacy	clone#6
ATATGCA_MIR448	0.140327	0.520578	0.135002	0.637105	1.47992	207	SLC7A11, NRIP1, APPBP2, PCDHGC3, RAB11FIP2, PCDHGC5, TOR1AIP1, NBEA, NAV1, PAPPA, ARID2, DOCK9, TOPORS, FBXO28, BNC2, VLDLR, HECTD2, DCAF5, SCN5A, FBXL17, WDFY3, NCOA2, ANK2, RANBP2, EPHB2, KLHL5, ADD1, SMURF1, CDK19, ETV1, PDS5A, FBXO33, RNGTT	C3	MIR:MIR_Legacy	clone#6
ATCATGA_MIR433	0.171761	0.520578	0.125033	0.505509	1.1486	111	EPC2, ZMIZ1, CEP170, CDK17, HIVEP1, ZC3H6, STK38, PHF20L1, KCNMA1, BPTF, ANKRD12, UBR1, GCLC, INTS2, PLAGL2, TNRC6B, DNAJC5, TRIP12, E2F3, NUP35	C3	MIR:MIR_Legacy	clone#6
ATCMNTCCGY_UNKNOWN	0.516484	0.721754	0.0949752	-0.398939	-0.922553	53	KDM5C, HSP90AB1, COL4A6, UBC, VSTM2L, CFAP20, CALM2, PAX6, SNRNP70	C3	TFT:TFT_Legacy	clone#6
ATCTTGC_MIR31	0.106287	0.504498	0.165657	0.574974	1.27304	75	DCBLD2, SPRED1, ADNP, PTPRE, PAFAH1B1, CPSF6, ARID4A, SLC26A2, SLTM, BAZ1B, MPRIP, HERPUD2, TULP4	C3	MIR:MIR_Legacy	clone#6
ATF1_Q6	0.555985	0.747428	0.111463	-0.334415	-0.849264	235	HABP4, SIK1, EIF4A1, HSP90AB1, MCAM, AFF2, FOSB, CUTA, SRSF6, ELL2, FLT1, RPL23A, FOS, TSC22D2, PER1, CACNA1G, ELOVL5, NTRK2, COPB1, RET, SRRM4, SCG2, MROH5, KCNA5, NFIL3, EIF4A2, KCNA6, BNIP3L, PCK1, GSE1	C3	TFT:TFT_Legacy	clone#6
ATF2_S_UP.V1_DN	0.556738	0.748096	0.10592	-0.336452	-0.851113	184	SLIT3, EFEMP1, SORBS1, LAMA1, A2M, CEMIP, MYH1, RGS5, IGFBP2, PISD, FOS, LAMA2, COL11A1, COL15A1, GPRC5C, ITGBL1, COL16A1, PARD6B, SERPING1, DPP4, PPL, IRS4, COMP, ABCA8, FBLN2, CHI3L1, ITIH5, SNCAIP, CATSPERG, SVEP1, KLHL28, GLRA2, FGF9, ZP4, DNTT, ADH1B, FMOD, RHCE, KCND2	C6		clone#6
ATF2_S_UP.V1_UP	0.148199	0.520578	0.132147	0.626234	1.44673	187	ANKRD11, ZNF804A, ARHGAP22, LRRC17, ANXA3, PLAU, EFNB2, CEP41, ARSJ, FANCF	C6		clone#6
ATF2_UP.V1_DN	0.775482	0.874764	0.0402478	0.34006	0.785847	179	PTGS2, CCL2, HEXIM1, C1RL, TNFRSF11B, IQCG, REV3L, JUP, HKDC1, PLA2G4A, EDNRA, RPS6KB1, PER3, CDH13, POGZ, ARNT2, CDK5RAP2, AFF1, PIGN, CTH	C6		clone#6
ATF2_UP.V1_UP	0.00285086	0.343555	0.431708	0.773125	1.78359	181	G0S2, ANKRD11, DENND2A, ARHGAP22, PODXL, ATP13A2, CBX5, PLAU, CEP41, ARSJ, NEO1, FANCF	C6		clone#6
ATF3_Q6	0.356589	0.613313	0.143759	-0.373033	-0.94786	248	DUSP1, BCL6, SIK1, DNAJC1, HSP90AB1, DUSP10, NDEL1, RPS29, MCAM, CYSTM1, PPP1R15A, SRPRA, FOSB, YME1L1, CCNA2, PER1, EIF1, CACNA1G, ELOVL5, PAK3, SLC44A4, TNFRSF21, SCN3B, SCG2, ACSBG2, BNIP3L, PHACTR3, NDST4, GSE1, DMP1	C3	TFT:TFT_Legacy	clone#6
ATF4_Q2	0.172691	0.520578	0.118815	0.594238	1.3935	256	PPP1R10, JAG1, SMARCAD1, UBQLN2, CHAC1, PAFAH1B1, OGDH, IRF2BPL, JOSD1, SMAD1, IKBKB, LAMC2, SMARCB1, PEX12, VPS37B, TAB2, RFX5, SLC38A2, RBBP8, CTCF, TRIM39, SIK2, RAI1	C3	TFT:TFT_Legacy	clone#6
ATF5_TARGET_GENES	0.0136271	0.376174	0.38073	0.657329	1.57714	385	ANKRD11, RCAN1, ZBED5, SMARCAD1, TMEM209, FBXO38, CDK17, PPP4R3B, TCP11L2, ZNF484, ZNF12, TACC2, TECPR2, ANKRD17, TXNRD1, ZNF638, NEDD4, OGDH, CPSF2, CASD1, TGFBR2, ADD3, NFS1, ALDH3A2, SLC4A1AP, PCNX4, HIF1AN, GOSR1, USP53, NUP155, SAV1, TIMELESS, DNAJB12, TRIM41, THUMPD3, FAM200A, NKAPD1, ZNF473, TANK, GMEB1, CARF, NFKB1, MED7, PPP6R1, CLASP1, MDM2, USP8, SLC12A2, AKAP9, MAML3, STAMBP, RGS20, X…	C3	TFT:GTRD	clone#6
ATF6_01	0.0822511	0.498011	0.186433	0.730196	1.6497	126	PPP1R10, GOLGB1, STAG1, EGR1, ELF1, DUSP4, ETV6, JOSD1, ZFHX3, HOXB9, GCC1, TRPC1, DHX40, ERC1, TRIM39, SIK2	C3	TFT:TFT_Legacy	clone#6
ATF_01	0.55615	0.747612	0.0541201	0.375638	0.880313	263	GOLGB1, RCAN1, RANBP6, ZBTB21, TAF2, H4C5, PAFAH1B1, DUSP4, OGDH, INTS7, IRF2BPL, JOSD1, ZFHX3, AMOTL1, IKBKB, IPO11, GLYR1, SON, CLCN3, NUP214, TRIM39, SIK2, STAMBP, PFAS, XPNPEP3, TAOK2, NUP42, HS3ST3A1, FOXRED1, GTF2A1	C3	TFT:TFT_Legacy	clone#6
ATF_B	0.912983	0.948312	0.0327242	0.312167	0.722264	189	RCAN1, APPBP2, NEK1, PAFAH1B1, OGDH, IRF2BPL, IKBKB, AREG, VPS37B, YTHDC2, RAI1, PFAS, TAOK2, DNTTIP1, NUP42, HS3ST3A1, TNFAIP1, PRR3, ING4, NUBPL, ID1, RAD51C, OSBPL9, PDP1, RBP5, CHMP1B	C3	TFT:TFT_Legacy	clone#6
ATGAAGG_MIR205	0.145228	0.520578	0.133555	0.602607	1.38601	155	ERRFI1, MED1, TSC22D1, CAMSAP2, VEGFA, INHBA, TRAK2, VPS54, PAFAH1B1, ADAT1, BPTF, DGCR8, TRPS1, PHC2, ATP7A, SLTM, B4GALT6, KHNYN, DMXL1, CDC42BPB, PLAGL2, GTF3C2, MAGI1, DDX6, CDK19, E2F1, CUEDC2, RPS6KA3, NACC2, SEL1L, LIN9, DDX5, VEZF1, ZCCHC14, ST6GALNAC3, ZNF609, KIF1B, TMEM260, NHS, UBE2G1	C3	MIR:MIR_Legacy	clone#6
ATGCACG_MIR517B	0.501754	0.710853	0.0721798	0.530119	0.98205	20	IRF2BPL, ZEB2, TOGARAM1, ADNP2, NRXN1, PRDM8, MEIS2	C3	MIR:MIR_Legacy	clone#6
ATGCAGT_MIR217	0.634111	0.797998	0.052057	0.380497	0.864391	109	APPBP2, WAPL, FAF2, KIAA2026, TACC2, STRBP, RIN2, PALM2AKAP2, SLC38A2, NIPBL, EHMT1, ESCO1, STX1A, PDS5B, STAT5B, PCNA, NOVA1	C3	MIR:MIR_Legacy	clone#6
ATGCTGC_MIR103_MIR107	0.274348	0.562588	0.0913924	0.454536	1.05492	214	ITGA2, DCBLD2, GTPBP2, BTRC, FAF2, PIK3R1, N4BP1, RAB11FIP2, GPATCH8, HERC2, WASHC4, PHF20L1, FURIN, RAI14, PURB, CC2D1B, NRP2, KIF3B, FAM81A, EIF5, PALM2AKAP2, PPIP5K2, TLE4, PPP6R2, CELSR2, SIK2, TNRC6B, NEDD9, SUFU, LCOR, PITPNA, ZHX3, BCLAF3, RAB10, ARMC8, NOVA1, RSPO3, CDK14, RAD51C	C3	MIR:MIR_Legacy	clone#6
ATGCTGG_MIR338	0.741214	0.857709	0.0831291	-0.326545	-0.81561	114	NRP1, ABCA12, NUFIP2, ARGLU1, SEMA6D, MORF4L2, SGTB, MACROD2, SEPTIN4, N4BP2L1, UNC45B, BNIP5, TMEM255A, SEMA6A, DUOX1, ARNT, DYRK2, VAMP2, FGF9	C3	MIR:MIR_Legacy	clone#6
ATGGYGGA_UNKNOWN	0.0205627	0.398206	0.352488	0.794816	1.78954	101	PPP1R10, RBBP6, EPC2, SPRED1, PPP4R3B, NBEA, SLAIN1, BRCA1, WDR53	C3	TFT:TFT_Legacy	clone#6
ATGTACA_MIR493	0.257256	0.553055	0.0928481	0.469771	1.11386	316	PPP1R10, RBBP6, SPEN, ZNF804A, WNT5A, ZMIZ1, BHLHE41, SYNE1, IL1A, ANKRD28, BTG1, TJP1, PIK3R1, HIVEP2, ARID1B, KIAA2026, ANKRD17, NBEA, PHF20L1, KCNMA1, ANTXR1, DOCK9, FHOD3, SIPA1L3, LRIG1, TRPS1, SIN3A, UNC50, CREBBP, BAZ1B, NCOA1, SNX9, BRD7, WDFY3, ANKRD50, MFSD6, TRAM2, CITED2, CDH13, TLE4, CLASP1, PDPK1, HERPUD2, MAML3, TNRC6B, ATAD2, PHF2, PHF12, IRF2, ZNF362, SSH2, PDS5A, FZD4, FBXO33, R…	C3	MIR:MIR_Legacy	clone#6
ATGTAGC_MIR221_MIR222	0.526012	0.727683	0.0603786	0.398786	0.903416	137	NSMCE4A, ANGPTL2, TRPS1, HECTD2, NLK, ZEB2, MYO10, ETS1, VAPB, TCF12, POGZ, CTCF, ASB7, RALGAPA1, PHF2, FAM13A, CDK19, IRF2, DNAJC14, RSBN1L, KANSL1, VEZF1, NOVA1, BMF, MAP3K10, IGF2BP2, KMT2A	C3	MIR:MIR_Legacy	clone#6
ATGTCAC_MIR489	0.254111	0.551305	0.100991	0.493202	1.10066	87	RBBP6, WNT5A, BTG1, ASXL2, ITGB8, WASHC4, BPTF, NLK, NCOA1, PCDH10, MDM1, CLOCK, JADE2, RARB, SOX12, MBD6, NOVA1	C3	MIR:MIR_Legacy	clone#6
ATGTTAA_MIR302C	0.216802	0.532293	0.104733	0.513245	1.1959	242	EPC2, BMP2, ZMIZ1, NRIP1, ASF1A, PCF11, ARID1B, PTPRE, VCPIP1, PHF20L1, KMT2E, ADD3, ANKRD12, ZBTB4, MTMR6, EHD3, NRP2, PHF14, MRFAP1, PLEKHA5, R3HCC1L, SON, USP1, FOXP1, VPS8, INTS2, SH3D19, MAGI1, RAI1, TNRC6B, LATS1, ZCCHC24, CDK19, PTPN3, PPP2R5E, PDS5A, FZD4, FBXO33, PARP1, CSNK1D, CHD6, GPRASP2, PPP5C, VEZF1, GAPVD1, NUMB, SSX2IP, ST6GALNAC3, ZNF319, ABR, NUP153, SPPL2A, MED13, SPOP, CGGBP1…	C3	MIR:MIR_Legacy	clone#6
ATGTTTC_MIR494	0.333333	0.596748	0.0813027	0.43828	1.00499	162	DCBLD2, HAS2, SETD7, ZNF281, WAPL, FUT8, LIF, TACC2, ARHGEF17, RB1CC1, NBEA, BMPR2, SIPA1L3, IRF2BPL, CDK12, PURB, TRPS1, GALNT7, CHD9, DENND6A, C5orf24, EIF5, SON, ANKRD50, API5, SLC25A16, SZT2, LCOR, YTHDF2, LANCL2, CUL4A, NOVA1, ARID4B, MBD5, PPP1R21, SSX2IP, KMT2A, ZZZ3, NF2, PRRG1, AGO4, CGGBP1	C3	MIR:MIR_Legacy	clone#6
ATM_DN.V1_DN	0.215686	0.531584	0.172324	-0.420359	-1.06478	142	DNAH9, ITGB4, ENTPD7, IMPG2, NTRK2, ADCY10, DSG3, ARSF, TEK, KIR3DL2, TLL2, TLR7, SLC24A2, EPHA1, NEUROD1, CEACAM6, PCDHB3, ELOA2, TEX14, SAG, SRD5A2, CFH, SLC17A1, KCNC4, CHIA, TMPRSS2, CYP1A2, MMP27, ACVRL1, GABRB2, LILRA2, CYBB, RHAG, PLSCR2, SPAG11A, CD69, FCN2, LHCGR, SLC10A2, CLEC4E, GRM8, MAG, TRPC5, GRIN2D, HHLA2, MAGEA4, WNT2, AGXT	C6		clone#6
ATM_DN.V1_UP	0.495017	0.707491	0.10925	-0.3541	-0.89373	146	NPAP1, FLT1, GAB2, LCT, RAB3A, RET, CIITA, CYP24A1, CYP2C9, NPC1L1, COL9A3, ITIH3, ADAM18, PPL, ICAM5, PLTP, GHRHR, ABCA8, OPRPN, SLC6A1, PSG5, NDST4, LIM2, GLRA2, MEP1B, RSPH6A, CD19, SARDH, GJB1, CLIC5, SLC22A6, TNNT3, XAF1, TAT, REL, ABCG5, CYP4F3, CRHR2, PRODH2, CLCN6, CA6, CHGB, STAG3, FCGR1A, GRIK1, F13A1, SYN1, HSD3B2	C6		clone#6
ATM_TARGET_GENES	0.00422574	0.352921	0.407018	0.945507	1.6267	13	COL6A3, TXNIP, HOMEZ	C3	TFT:GTRD	clone#6
ATOH8_TARGET_GENES	0.240864	0.542573	0.111011	0.607519	1.1907	29	OGDH, SMAD1, MICAL2, AKAP13, DEPP1, NDST1, HYAL2	C3	TFT:GTRD	clone#6
ATTACAT_MIR3803P	0.125561	0.520578	0.151149	0.548226	1.23085	100	EPC2, KLHL4, HIVEP2, SLC6A15, CSTF3, TRPS1, PAX8, EP300, ARPC5, IRF2, PPP1R8, LCOR, WDR26, KBTBD2, KITLG, KLHL2, LYPLA1, NRXN1, ZNF800, FLRT2, STC1, CHMP2B, TUT4, MEF2C, CUL5, FAM167A, NAMPT, RBM26	C3	MIR:MIR_Legacy	clone#6
ATTCTTT_MIR186	0.329381	0.595555	0.0791317	0.42434	1.0015	270	EPC2, JAG1, WNT5A, VEGFA, UBQLN2, ADGRL2, PSPH, RB1CC1, PAPPA, ZC3H18, KCNMA1, TGFBR2, PURB, TRPS1, C5orf24, SPAST, COP1, EP300, LMBR1, TRPC1, WDFY3, RPS6KB1, NCOA2, INTS2, FICD, MORC2, PARG, PDS5A, PSME3, FBXO33, MAP3K2, RPS6KA3, SCAF8, UBE3A, PDS5B, MOSMO, MAPKAP1, IGF2BP2, ZCCHC14, DLG5, FNDC3B, PAN3, ZZZ3, GABPB2	C3	MIR:MIR_Legacy	clone#6
ATXN7L3_TARGET_GENES	0.0059851	0.353711	0.407018	0.724756	1.69514	250	KRCC1, ANKRD11, ZFP62, SPRED1, RUNX1, SEMA7A, VEGFA, RESF1, RAB11FIP2, PPP3CA, SHROOM3, ALG5, TXNRD1, PRDM4, ANXA3, NFS1, TOB2, DDX59, ACSF3, AREG, ZMYM4, HMGA2, SNX9, STX18, REXO4, CITED2, CHMP6, ANXA4, IRS1, PLEC	C3	TFT:GTRD	clone#6
AUJLA_IL22_AND_IL17A_SIGNALING	0.5186	0.722717	0.0819779	-0.569679	-0.987354	11	DUOX2, CXCL9, DEFB4A	C2	CGP	clone#6
AUNG_GASTRIC_CANCER	0.0628931	0.489687	0.224966	0.647201	1.38321	51	MED1, AQR, NEK9, TMLHE, ZWILCH, ATE1, KMT2D, LRRC45	C2	CGP	clone#6
AUTS2_TARGET_GENES	0.229974	0.537995	0.0982123	0.526081	1.26224	385	ZNF804A, ZMIZ1, KIFBP, MECOM, POLR1A, CMTR2, DDIT4, DUSP6, CPLANE1, COG2, IARS1, IGFBP5, PBRM1, ZNF655, SMCHD1, POLR3C, RPRD2, TWNK, REV3L, WDR7, CKAP2L, SLC38A1, POP4, CILK1, HECTD2, TLK1, STARD7, DNAJB12, NR2F1, DDX52, RUNDC1, ZNF398, GPANK1, PRKAB1, CENPQ, THAP7, MCC, SLC38A2, GCC2, HOXB7, CITED2, TLE4, MDM2, SNAP29, FKTN, ZSCAN26, SCAP, ZWILCH, GTF3C5, NDOR1, PDE5A, ATE1, ZNF26, CLPTM1L, GCFC…	C3	TFT:GTRD	clone#6
AZARE_NEOPLASTIC_TRANSFORMATION_BY_STAT3_DN	0.0122688	0.371313	0.38073	-0.857541	-1.66885	17	GPRC5A, HSPG2, PEG10, FARP1, CPE, CRYBG2, KRT13, PPL	C2	CGP	clone#6
AZARE_NEOPLASTIC_TRANSFORMATION_BY_STAT3_UP	0.0165869	0.382489	0.352488	0.774807	1.75768	120	G0S2, GREM1, THBS1, DCBLD2, PTGS2, JAG1, CDK17, NNMT, DUSP4, KCNMA1, TGFBR2, EOGT, IFI16, NUP188, DHX9, SCG5	C2	CGP	clone#6
AZARE_STAT3_TARGETS	0.0610169	0.489082	0.237794	0.733673	1.40577	24	THBS1, CDK17, NNMT, NUP188, DHX9, NUP160	C2	CGP	clone#6
BACH1_01	0.423529	0.661828	0.131458	-0.35838	-0.898756	256	PIM1, ITGB4, ADGRG4, S100A10, HBEGF, NR1D1, ECM1, CDH23, MAP2, ADAMTSL1, MYH14, PPP1R15A, UBE2C, DLG4, CTNNAL1, NDRG2, RPL23A, EEF1A1, SPARC, ATP1B1, GRIA1, TLL1, TIAL1, CAPN6, VIT, RAB30, GNAI1, TUBB4A, FOXN1, EIF4E, RPS20, PRSS36, CHST1, RNF144B, SLC6A5, GSE1, BTK, SLC26A9, DYNC1H1, APOBEC1, WASF2, KRT16, SLC24A4, CSRNP1	C3	TFT:TFT_Legacy	clone#6
BACH2_01	0.354331	0.611332	0.145516	-0.383244	-0.962965	263	PIM1, GADD45B, ITGB4, COL5A3, SMS, HBEGF, NR1D1, CDH23, NDEL1, MYH14, SPTA1, DLG4, BAZ2A, TRPV3, CTNNAL1, NDRG2, RPL23A, EEF1A1, GRIA1, TIAL1, CAPN6, ZBTB43, PTPRN, RAB30, TXLNG, TUBB4A, EIF4E, DMD, RPS20, USP3, PRSS36, CHST1, RNF144B, SLC6A5, SLC26A9, DYNC1H1, APOBEC1, RPLP0, KRT16, CSRNP1, ASS1, GABARAPL1, PRX, CRACDL, NCS1, TUBA1C, LDB3, UBE2E3	C3	TFT:TFT_Legacy	clone#6
BACOLOD_RESISTANCE_TO_ALKYLATING_AGENTS_DN	0.562842	0.752565	0.0897105	-0.393029	-0.905114	51	SLC25A6, KDELR2, ATP2B2, CCNG1, PEG3	C2	CGP	clone#6
BACOLOD_RESISTANCE_TO_ALKYLATING_AGENTS_UP	0.0866337	0.501982	0.24134	-0.654368	-1.3376	25	HSPA6, HTRA1, PRSS12, MDK, ARSF, ID2, CDH11	C2	CGP	clone#6
BAELDE_DIABETIC_NEPHROPATHY_DN	0.272727	0.561941	0.0886261	0.486677	1.16915	429	G0S2, F3, RCAN1, BMP2, KLHL9, KIAA0232, CAMSAP2, VEGFA, N4BP1, MCM6, ACADM, SNX19, ARID5B, IARS1, PODXL, GNE, PAFAH1B1, MGAT5, PDLIM5, RAI14, ADD3, LRIG1, EXPH5, WARS1, ATP7A, TLK1, AKAP11, MSH2, TBC1D9B, AASDHPPT, PRKACB, TMX4, AKAP10, GRK5, EID1, UNG, TRIM44, XBP1, CDC42EP3, TRAM2, CITED2, TLE4, LITAF, IRS1, SMARCA2, FGF1, CORO2B, DDX17, SLK, TSPYL4, OSMR, LOXL1, NEDD9	C2	CGP	clone#6
BAELDE_DIABETIC_NEPHROPATHY_UP	0.543544	0.738571	0.0972151	-0.372278	-0.922947	87	VAT1, GPLD1, PTPRM, C4A, CLU, ATP10B, ADGRF5, NOTCH4, SLCO2A1, FTL, STARD8, TEK, TLE2, CYP4F2, UNC5B, ARHGEF15, UGT2B7, SEMA6A, LTK, ACSM2A, ASS1, CD34, RAMP2, SLC22A6, SLC6A7, RBPMS, ADAMTSL2	C2	CGP	clone#6
BAE_BRCA1_TARGETS_DN	0.0159131	0.37882	0.352488	0.743946	1.4563	30	THBS1, TJP1, IREB2, PKN2, TCOF1, MAN1A2	C2	CGP	clone#6
BAE_BRCA1_TARGETS_UP	0.48503	0.700746	0.103958	-0.389404	-0.941768	71	SAT1, CAMLG, TMSB4X, PRDX4, NET1, MSMO1, PMP22, EPAS1, ABCG1, IDI1, DRAP1, ASIC1, SEM1, EYA2, HINT1	C2	CGP	clone#6
BAHD1_TARGET_GENES	0.542334	0.737757	0.0819779	-0.481398	-0.948688	19	CHFR, OTOA, PRKAG2, SNAP91, SERPINB13	C3	TFT:GTRD	clone#6
BAKER_HEMATOPOESIS_STAT1_TARGETS	0.0020671	0.3371	0.431708	-0.983861	-1.66389	10	MMP2, CASP3	C2	CGP	clone#6
BAKER_HEMATOPOIESIS_STAT3_TARGETS	0.00325054	0.343555	0.431708	-0.970209	-1.83925	15	MMP2, PIM1	C2	CGP	clone#6
BAKKER_FOXO3_TARGETS_DN	0.201379	0.525995	0.110565	0.498063	1.14922	176	ZNF292, SKIL, FZD8, TRIM27, PDLIM7, C10orf88, ARHGEF17, THUMPD1, PTPRE, MEX3C, RAB28, TNRC18, N4BP2L2, MSC, PRCC, TBP, AGPAT5, CTH, ACAD10	C2	CGP	clone#6
BAKKER_FOXO3_TARGETS_UP	0.0578125	0.487093	0.234393	0.656057	1.41296	54	SLC12A6, BTG1, TCP11L2, VCL, ATP7A, SIRPA, TMX1, DENND5B, C5orf34, CITED2	C2	CGP	clone#6
BALDWIN_PRKCI_TARGETS_UP	0.72524	0.849577	0.0500923	0.393604	0.81974	40	NEK9, TRIM56, SLC35A5, SLK, MPDZ, EIF4EBP2, TFDP2, CBX6, MEF2A	C2	CGP	clone#6
BALLIF_DEVELOPMENTAL_DISABILITY_P16_P12_DELETION	0.803456	0.889835	0.0593488	-0.414691	-0.755643	13	OTOA, SLC5A11, SCNN1G, SCNN1B, PRKCB	C2	CGP	clone#6
BANDRES_RESPONSE_TO_CARMUSTIN_MGMT_24HR_DN	0.275578	0.563035	0.10208	0.564546	1.12921	33	MED1, IKBKG, TNFRSF11B, DHX16	C2	CGP	clone#6
BANDRES_RESPONSE_TO_CARMUSTIN_MGMT_48HR_DN	0.827778	0.902546	0.0376143	0.334118	0.766847	157	BICD1, IKBKG, PCDHGC3, EPHX1, PCYT1A, BECN1, PAX8, DHX16, LAMB3, IRS1, BRF1, LOXL1, MAT1A, PTPN3, SFPQ, ACTN1, CALB2, SHMT2	C2	CGP	clone#6
BANDRES_RESPONSE_TO_CARMUSTIN_MGMT_48HR_UP	0.700885	0.836067	0.0564118	0.448812	0.828657	19	CCL2, SMARCD1, CLTCL1	C2	CGP	clone#6
BANDRES_RESPONSE_TO_CARMUSTIN_WITHOUT_MGMT_24HR_UP	0.849192	0.913853	0.048215	0.411491	0.716313	14	SMARCD1, SNRPB2, EIF2B1	C2	CGP	clone#6
BANDRES_RESPONSE_TO_CARMUSTIN_WITHOUT_MGMT_48HR_DN	0.922056	0.95329	0.0408229	0.346193	0.682727	31	EPHX1, IRS1, LOXL1, ACTN1, ITGA3, TUBG1, INPPL1, FYN	C2	CGP	clone#6
BANDRES_RESPONSE_TO_CARMUSTIN_WITHOUT_MGMT_48HR_UP	0.24115	0.542789	0.130777	-0.613772	-1.19446	17	GDI2	C2	CGP	clone#6
BARIS_THYROID_CANCER_DN	0.0379198	0.472438	0.321776	-0.786961	-1.87258	59	MMP2	C2	CGP	clone#6
BARIS_THYROID_CANCER_UP	0.235437	0.540812	0.1396	-0.580084	-1.17837	24	COX7B, COPB1, ACTN2, RPN1, PTPRN, GSTM3	C2	CGP	clone#6
BARRIER_CANCER_RELAPSE_NORMAL_SAMPLE_DN	0.0626566	0.489082	0.287857	-0.66586	-1.42249	31	HSPA1A, AKAP17A, PPP1R15A	C2	CGP	clone#6
BARRIER_CANCER_RELAPSE_NORMAL_SAMPLE_UP	0.5033	0.712006	0.0689567	0.484294	0.968691	33	C12orf4, ALDH3A2, PRKACB, RAB27A, RNGTT, NF2	C2	CGP	clone#6
BARRIER_CANCER_RELAPSE_TUMOR_SAMPLE_DN	0.434862	0.669739	0.0819779	0.619306	1.04514	11	REST, SZT2, PKM	C2	CGP	clone#6
BARRIER_CANCER_RELAPSE_TUMOR_SAMPLE_UP	0.797872	0.887354	0.0504983	0.417571	0.745985	16	HSPA13, MRPL24, COPS4, ATP6V1G1	C2	CGP	clone#6
BARRIER_COLON_CANCER_RECURRENCE_DN	0.470588	0.692534	0.0891647	-0.513088	-1.00469	18	NUCB1, EPPK1, BSG, ARHGAP33, ACOT11	C2	CGP	clone#6
BARRIER_COLON_CANCER_RECURRENCE_UP	0.881579	0.931375	0.0643583	-0.325007	-0.72702	42	NDEL1, SNU13, SLC18A1, SCEL, SAR1A, KDELR3, HGD, METTL9, TIMM17A, CFH	C2	CGP	clone#6
BASAKI_YBX1_TARGETS_DN	0.0180661	0.386599	0.352488	0.65599	1.56703	379	KRCC1, SLC7A11, BICD1, ZNF770, MAST4, SKIL, BTG1, PKD2, VEGFA, RESF1, PIK3R1, DDIT4, DUSP6, RDH10, EGR1, SH3PXD2A, SMCHD1, NAV1, DHRS3, SNTB1, LMBRD2, ANTXR1, BPTF, C11orf58, IFI16, BNC2, VLDLR, C5orf24, ATP7A, N4BP2L2, XRN1, EIF5, PDCD4, DMXL1, ANKRD50, PRKAB1, SPART, DCAF16, SLC9A1, IRF2BP2, SPP1, ZNF397, VPS13B, SMPDL3A	C2	CGP	clone#6
BASAKI_YBX1_TARGETS_UP	0.21164	0.530775	0.104733	0.552021	1.30024	282	THBS1, TUBB6, SLC7A5, MCM3, ATL3, KRT80, SPDL1, PEX13, PDLIM7, MCM4, SLC38A10, WDHD1, CHAF1A, SMC2, TXNIP, CSTF3, FEN1, MCM7, PHLDB2, ANXA3, AJUBA, NTN4, FANCI, NUP50, LAMC2, MDC1, AREG, MARS1, MCM2, RRS1, TYMS, DHX9, MCM5, C11orf24, UNG, EHD4, CDC6, CTPS1, CDC42EP3, TUBB4B, GINS1, UHRF1, ZWILCH, OSMR, DTL, HAT1, ASF1B, CCM2, ZWINT, RFC5, CTH, ORC6	C2	CGP	clone#6
BASSO_B_LYMPHOCYTE_NETWORK	0.54902	0.742165	0.101714	-0.344154	-0.871754	142	SAT1, LGALS1, TPX2, BHLHE40, UBE2S, PRDX4, CCNA2, CDK1, HLA-E	C2	CGP	clone#6
BASSO_CD40_SIGNALING_DN	0.418129	0.658661	0.111918	-0.403519	-0.974034	68	BCL6, ALDH5A1, BLNK, RUNX1T1, PRKAR2B, KCNN3, ARHGEF18, BMP7, RASGRP2, NCF4, SLC2A5, TUBB2A	C2	CGP	clone#6
BASSO_CD40_SIGNALING_UP	0.255319	0.551954	0.151149	-0.420911	-1.0588	101	GADD45B, ELOA, LGALS1, SIK1, TMSB4X, HSP90B1, NEFM, NFKBIA, ELL2, PHACTR1, CR2, TAP1, NCKAP1L, TNFSF9, NFKB2, TRIP10, HLA-F	C2	CGP	clone#6
BASSO_HAIRY_CELL_LEUKEMIA_UP	0.24256	0.543384	0.103576	0.50121	1.1116	79	THBS1, IGFBP3, TNFRSF1A, WWTR1, RIN2, SMPDL3A, PHF2, TCF7L2, SYT1, KCTD12, NOVA1, FGF2, SPRY2, DPYD	C2	CGP	clone#6
BAUS_TFF2_TARGETS_DN	0.503282	0.712006	0.0835991	-0.556419	-0.985825	12	CTSC, HEBP1, BEX4	C2	CGP	clone#6
BAUS_TFF2_TARGETS_UP	0.227273	0.536329	0.145516	-0.541615	-1.16937	33	HLA-E, TAP1, SLC2A2, ABCG2, ZEB1, IFIT1B, ITLN1, SLFN12L, DPEP1, DEFA1B	C2	CGP	clone#6
BCAT.100_UP.V1_DN	0.31068	0.584462	0.0937465	0.536113	1.0972	36	KLHL4, CPLANE1, IGFBP5, WASHC3, FZD4, ZNF749, KIAA0319L, DEPP1	C6		clone#6
BCAT.100_UP.V1_UP	0.678683	0.823375	0.0522693	0.403257	0.858518	49	RUNX1, DUSP6, DUSP4, IRS1	C6		clone#6
BCAT_BILD_ET_AL_DN	0.318182	0.587968	0.0905429	0.505554	1.0692	45	IL1A, ZNF281, ANKRD28, RIF1, SMURF2, ATP10D, STARD13, NBPF10, ASH1L, SECISBP2, FRYL, RASAL2, PRKDC	C6		clone#6
BCAT_BILD_ET_AL_UP	0.638587	0.800407	0.0824344	-0.392936	-0.876845	44	KLHL15, IGSF8, CYP24A1, CD151, RPL37A, ICAM5, RPL27A, CTSD, AXIN2, EEF2, SLC27A2	C6		clone#6
BCAT_GDS748_DN	0.044164	0.477673	0.271289	0.707457	1.4913	44	ZBED5, KLHL9, DDIT4, CPLANE1, ZNF318, EXOC2, BMPR1A, VPS13B, UROS, SLC35E3	C6		clone#6
BCAT_GDS748_UP	0.935837	0.96183	0.0374584	0.32352	0.687567	48	RUNX1, NEDD9, KCTD12	C6		clone#6
BCL6B_TARGET_GENES	0.336219	0.599587	0.0828962	0.440689	0.996993	138	ESM1, MECOM, ARHGAP24, CMTR2, ICE2, ARID1B, GNE, ALPK1, TCF4, IPO11, ELP3, CASP6, ZNF302, GULP1, WWP2, KBTBD6, G2E3, SOCS2, FBXL19, FASTKD1, VWA8, GCLM, MUL1, GTF2I, ELOVL6, USPL1, PAIP1, FRMD6, PRICKLE1	C3	TFT:GTRD	clone#6
BECKER_TAMOXIFEN_RESISTANCE_DN	0.725984	0.849882	0.049391	0.389337	0.832857	52	CEP170, DUSP6, IGFBP5, AGPS, AREG, PDCD4, TRIM16	C2	CGP	clone#6
BECKER_TAMOXIFEN_RESISTANCE_UP	0.275862	0.563035	0.0988903	0.510655	1.09824	53	NRIP1, SEPHS2, EPHX1, LGALS3BP, SNX1, IRF2, E2F1, ID1, EBAG9, ARL4A, NMI	C2	CGP	clone#6
BEGUM_TARGETS_OF_PAX3_FOXO1_FUSION_DN	0.733229	0.853277	0.048506	0.392862	0.832862	46	VEGFA, KCNG1, DHRS3, LBH, VDR, EPHB2, SOX9, ID1, ITGA3, FLNB, EPHA2	C2	CGP	clone#6
BEGUM_TARGETS_OF_PAX3_FOXO1_FUSION_UP	0.132964	0.520578	0.204295	-0.509578	-1.21254	59	ADAMTS1, SLIT3, SCML1, PEG10, AUTS2, GNAS, SEMA3C, DMD, PRKAR2B	C2	CGP	clone#6
BEIER_GLIOMA_STEM_CELL_DN	0.0906298	0.502178	0.183024	0.610122	1.32818	66	BMP2, IGFBP3, IFIT5, KLF7, FZD6, SOS2, PCNX4, HIF1AN, AZIN2, RIOX2	C2	CGP	clone#6
BEIER_GLIOMA_STEM_CELL_UP	0.423948	0.662008	0.0766747	0.492819	1.01203	37	PEX13, RDH10, RALGAPA2, OBSL1, C18orf54, SIX1, RTTN, SOCS6	C2	CGP	clone#6
BENITEZ_GBM_PROTEASOME_INHIBITION_RESPONSE	0.143975	0.520578	0.143759	0.582489	1.23795	48	BTG1, SOX4, SESN2, IREB2, TSTD2, EP300, DTL, C15orf39, TP53, ABHD2	C2	CGP	clone#6
BENNETT_SYSTEMIC_LUPUS_ERYTHEMATOSUS	0.390365	0.640231	0.0824344	0.533935	1.04648	29	IFIT3, LGALS3BP, TDRD7, PLSCR1	C2	CGP	clone#6
BENPORATH_ES_1	0.473958	0.694283	0.0603786	0.385931	0.922238	377	MCM3, ZNF770, RUVBL1, DIDO1, HELLS, LARP7, MCM6, MCM4, ICE2, PODXL, WDHD1, CHAF1A, RRP15, NUP107, FEN1, MCM7, CBX5, LRIG1, CEBPZ, SLC38A1, NUP37, ERBB2, MRE11, MARS1, MCM2, TMX1, ESF1, MSH2, MGME1, NDUFAF4, GMNN, PUS7, ZNF398, MCM5, PCDH1, UNG, CDC6, NOL11, BMPR1A, RBBP8, TUBB4B, PRMT3, PRKD3, ZNF267, JARID2, RFC4, OAZ2, PFAS, BOP1, FANCL, ETV1, NCAPG2, PARP1	C2	CGP	clone#6
BENPORATH_ES_2	0.838658	0.907968	0.0434507	0.363852	0.757776	40	HELLS, ORC2, PRKD3, ERCC6L, DTYMK, DSCC1	C2	CGP	clone#6
BENPORATH_ES_CORE_NINE_CORRELATED	0.139013	0.520578	0.142901	0.534096	1.19912	100	SOX4, HIVEP1, TFDP1, TAF2, WDHD1, ETV6, WWTR1, RBL1, PLAGL2, GTF3C2, SOX9, E2F1, TFDP2, E2F3, CEBPG	C2	CGP	clone#6
BENPORATH_MYC_TARGETS_WITH_EBOX	0.0510786	0.484922	0.321776	-0.625496	-1.59289	222	ITGB1, RBM3, TFRC, NR1D1, EIF4A1, HNRNPDL, HSP90AB1, EBP, HNRNPA1, TOMM20, FOSL1, RPL22, HSPA8, CEACAM5, POLR3D, NEFM, RPL23A, PER1, PTMA, NOTCH4, ALDH2, ARF1, ACE	C2	CGP	clone#6
BENPORATH_NOS_TARGETS	0.166209	0.520578	0.123257	0.544862	1.25987	178	HAS2, SPRED1, TSC22D1, SMARCAD1, SKIL, RESF1, DUSP6, CDK17, ARID1B, RIF1, DHRS3, AASDH, VPS52, ADD3, JUP, KAT6A, IFI16, OBSL1, CDC7, ZEB2, REST, OBI1, MTM1, MSC, RIC8B, JARID2, KLHL5, ATAD2, DHDDS, PARG, CABLES1, PPP2R3A, KANK1, TIMM23B, FUS, YJU2, CDK14, ANKRD1, DUSP12, FGF2	C2	CGP	clone#6
BENPORATH_OCT4_TARGETS	0.286885	0.569587	0.166934	-0.421976	-1.07427	288	MMP2, SORBS1, PRR11, BAMBI, NFE2L3, PARD3, GJA1, JPT1, TOP2A, GLDC, SULF1, H2AJ, NEFM, NANOG, FGFR2, COL12A1, PNISR, TRA2A, NEBL, CDH1, SET, KDR, HMGB2, GTPBP1	C2	CGP	clone#6
BENPORATH_PROLIFERATION	0.233553	0.539658	0.165657	-0.410081	-1.04143	145	CKS2, GDI2, TFRC, A2M, NFE2L3, KDELR2, CCNB2, TOP2A, NEK2, TP53BP2, KPNA2, CDK1, TMSB10, TTK, BIRC5, PFDN2, ARF1, GTPBP4, PTTG1, CDKN3, SEM1, RRAGD, HSPA14, BUB1, SPAG5, FAM3C, CSTB	C2	CGP	clone#6
BERENJENO_ROCK_SIGNALING_NOT_VIA_RHOA_DN	0.478873	0.696914	0.0687943	0.456068	0.969267	48	F3, BOD1L1, PDLIM7, EGR1, VCL, XBP1, TPM1, DOCK5, LPP	C2	CGP	clone#6
BERENJENO_ROCK_SIGNALING_NOT_VIA_RHOA_UP	0.232558	0.538852	0.113313	0.612295	1.20006	29	NQO1, TRIB3, EPHX1, GTF3C5	C2	CGP	clone#6
BERENJENO_TRANSFORMED_BY_RHOA_DN	0.263979	0.556572	0.0905429	0.492307	1.18145	392	COL6A3, CSTF2T, PTPN13, PKD2, PIK3R1, PLAT, ACADM, NNMT, PPP3CA, TRAPPC12, TNFRSF11B, TXNIP, IFT81, VDR, KMT2E, FZD1, PYGB, TCF4, LXN, WASHC2C, WASHC3, MYO10, RIN2, PDCD4, LYRM2, ZFP90, EID1, WLS, SLC38A2, MMP14, AKAP12, ANXA4, SMARCA2, TSPYL4, SLC12A2, VPS41, XDH, OSMR, NDUFV3, COQ9, IL17RA	C2	CGP	clone#6
BERENJENO_TRANSFORMED_BY_RHOA_FOREVER_DN	0.237037	0.541046	0.140406	-0.547794	-1.16559	30	POSTN, CCDC80, HSPH1, HBEGF, GJA1, TOM1L1	C2	CGP	clone#6
BERENJENO_TRANSFORMED_BY_RHOA_FOREVER_UP	0.477958	0.6966	0.0897105	-0.498274	-0.994392	21	PMP22, TIMP3, HSD17B11, NGEF, TMEM176B, GADD45A, DCN, ALDH1A1	C2	CGP	clone#6
BERENJENO_TRANSFORMED_BY_RHOA_REVERSIBLY_DN	0.26412	0.556604	0.105125	0.591076	1.15847	29	THBS1, ERRFI1, INHBA, DUSP6, PHLDB2	C2	CGP	clone#6
BERENJENO_TRANSFORMED_BY_RHOA_REVERSIBLY_UP	0.183521	0.5214	0.138805	0.760251	1.25289	10	PIK3R1, SQSTM1	C2	CGP	clone#6
BERNARD_PPAPDC1B_TARGETS_DN	0.0497667	0.483729	0.252961	0.708339	1.53036	56	THBS1, RCAN1, ZMIZ1, IGFBP5, NAV1, ADD3, TBC1D2, FBXO32, ZNF703	C2	CGP	clone#6
BERNARD_PPAPDC1B_TARGETS_UP	0.0889968	0.502084	0.190023	0.64481	1.32837	38	ZBTB38, WBP4, H1-2, U2SURP, TRRAP, CNOT2, DENND1B, COQ2, KLHL2, SNX13, CCSER2, TULP3, CCDC90B, ENSA, LZIC, BLOC1S6, ANKRD44, VPS53	C2	CGP	clone#6
BERTUCCI_INVASIVE_CARCINOMA_DUCTAL_VS_LOBULAR_DN	0.350158	0.60884	0.0855357	0.496369	1.04633	44	TUBB6, TXNIP, TGFBR2	C2	CGP	clone#6
BERTUCCI_INVASIVE_CARCINOMA_DUCTAL_VS_LOBULAR_UP	0.13835	0.520578	0.186433	-0.626617	-1.2729	24	DOCK3, HSPA8, CDH1, MYBPC2, DHCR7, TFAP2A	C2	CGP	clone#6
BERTUCCI_MEDULLARY_VS_DUCTAL_BREAST_CANCER_DN	0.366897	0.621539	0.0758887	0.426406	0.980352	173	RCAN1, RUNX1, SH3PXD2A, SRPX2, H2AC6, STARD13, OBSL1, CEP41, PTPN21, SAV1, EDNRA, NCOA1, MPRIP, PALM2AKAP2, KIDINS220, KANK2, PDE5A, ZCCHC24, CCDC15, KCTD1, MAGI3, FBXO32, CNIH3, MAPK7, ACTN1, H2AC8, SNAI2, SPEG, NAV3, H4C8, GTF2I, MYH10, UACA, MMGT1, SLX4IP, EXTL2, ADAMTS12	C2	CGP	clone#6
BERTUCCI_MEDULLARY_VS_DUCTAL_BREAST_CANCER_UP	0.1	0.502959	0.164406	0.668664	1.54267	196	CDCP1, C12orf4, C1RL, DTX3L, ZNF512B, HEATR1, NSMCE4A, GRK3, IQCG, ETV6, SLC4A1AP, WARS1, MAGOHB, RFX5, HERPUD1, SGPL1	C2	CGP	clone#6
BHATI_G2M_ARREST_BY_2METHOXYESTRADIOL_DN	0.0314124	0.444382	0.321776	0.76188	1.72397	125	KRCC1, ZFP62, ARHGAP24, IL1A, TRIB3, SESN2, JRKL, PSAT1, CEP104	C2	CGP	clone#6
BHATI_G2M_ARREST_BY_2METHOXYESTRADIOL_UP	0.728716	0.851108	0.0452247	0.36267	0.822702	115	TUBB6, ATL3, EGR1, H1-2, CERK, PURB, WWTR1, GMNN, CDC6, CTPS1, UBR7, API5, ZSCAN30, RAB27A, DNAL1, NACC2	C2	CGP	clone#6
BHATTACHARYA_EMBRYONIC_STEM_CELL	0.118541	0.51541	0.227987	-0.493265	-1.21085	82	ARL5B, TPX2, SMS, EIF4A1, GJA1, KPNA2, NANOG, CDK1, SET, HMGB2, RPS24, CALU, PTTG1, NPM1, FAM83D, RPL24, FABP5, AURKB, SEMA6A, RPLP0, SLC16A1, RSL24D1, CCT8, RPL6	C2	CGP	clone#6
BHAT_ESR1_TARGETS_NOT_VIA_AKT1_DN	0.245902	0.545588	0.102822	0.490992	1.09826	88	TNS3, DDIT4, ARID5B, SHROOM3, KCTD18, RGL1, ATP8B2, EFNB2, PTPN21, SASH1, TRAM2	C2	CGP	clone#6
BHAT_ESR1_TARGETS_NOT_VIA_AKT1_UP	0.979536	0.987733	0.028645	0.295003	0.684813	209	SLC7A5, DHRS3, LRIG1, TGM2, CHD9, SLC2A1, NCOR2, CDC6, PPRC1, XBP1, UHRF1, CELSR2, ISG20L2, AP1B1, SYTL4, ZNF703, UBIAD1, AHCTF1, RRP12, TMEM51, PMM2, SNAPC4, FLNB, KDM4B, MYBBP1A, NEIL2, KRT15, CYP1B1, CXXC5, PDLIM3, TMEM104, POP1, TIAM1, NOL6	C2	CGP	clone#6
BHAT_ESR1_TARGETS_VIA_AKT1_DN	0.48737	0.702389	0.0653834	0.427795	0.951043	82	ZMYND8, ARID5B, SHROOM3, ATP8B2, EFNB2, PTPN21, SASH1	C2	CGP	clone#6
BHAT_ESR1_TARGETS_VIA_AKT1_UP	0.548942	0.742165	0.0542316	0.3734	0.879117	279	SLC7A5, RUVBL1, ARAP3, PODXL, DHRS3, TWNK, MCM7, LRIG1, TGM2, CHD9, RAB11FIP3, SLC2A1, SLC10A3, SLC6A6, NCOR2, CDC6, PPRC1, XBP1, FLAD1, UHRF1, CELSR2, ISG20L2, ATRIP, STX1A, JADE2, CDC42EP1, AP1B1, ZNF703, UBIAD1, TOE1, RRP12	C2	CGP	clone#6
BIDUS_METASTASIS_DN	0.17507	0.520578	0.120985	0.512309	1.1783	150	ZNF45, TNFRSF1A, PABIR1, MKKS, RGL1, MVP, TOB2, MR1, NR1H2, SIRPA, WASHC3, RIN2, SECISBP2, TUT7, EP400, DISP1, AKAP13, TULP4, TFDP2, PDK2, DOK1, FBXO32, RNF213, CHPF2, PTPN4, ACTN1, THEM4, PPFIBP1, ZNF641, NHS, KLHL2, NAGK, ZBTB17, PHLDA3, NEIL2, DAB2, REXO1, ZSCAN16, PWWP3A, PRRX1, KLHL22, BRWD1, IRF3, NBN	C2	CGP	clone#6
BIDUS_METASTASIS_UP	0.352459	0.610304	0.0774768	0.423429	0.983459	215	ADNP, SMC1A, UBQLN2, DNAAF2, TFDP1, HMGXB4, WDHD1, CBLL1, IFT74, ZNF318, FEN1, IFT81, RAB28, BPTF, SLC35B4, FANCI, GMNN, KLHL23, TYMS, CDC6, TTF2, CENPF, ATP6V0A2, RFC4, CCDC57, ASF1B, CCDC15, RFC5, KIF11, PRKDC, MAPKAPK5, SFPQ, CEBPG, YTHDF1, UBXN2B, KIF1B, NUP153, ERCC6L, UNK, NEMP1, LCA5L, PHF10, TARDBP, PLK4, C5orf22, RRN3, TLK2	C2	CGP	clone#6
BILANGES_RAPAMYCIN_SENSITIVE_GENES	0.171875	0.520578	0.172324	-0.559005	-1.21987	37	SAT1, INSIG1, RPL22, NEU1, RPL23A	C2	CGP	clone#6
BILANGES_RAPAMYCIN_SENSITIVE_VIA_TSC1_AND_TSC2	0.0501158	0.483729	0.321776	-0.685524	-1.64905	70	VIM, HNRNPA1, SLC25A3, EIF2S3, TOMM20, FXR1, RPS21, RPL10A, HSPA8, RPL3, IGBP1, EIF3E, RPS28, BTF3, PRCP, KDELR1, PPM1G, TUBB4A, PPIB, VDAC1, PAICS, OLA1, RPL35A, AHCY, NAP1L1, RTRAF	C2	CGP	clone#6
BILANGES_SERUM_AND_RAPAMYCIN_SENSITIVE_GENES	0.241791	0.543047	0.154191	-0.452237	-1.09011	69	QARS1, RPS9, EEF1A1, RPS25, RPS24, EIF3L, COX7A2L, EEF1B2, LTA4H, EIF4B, RPS7, EIF3H, RPL27A, RPS13, RPS6, EIF3F, RPS27A, NOP53, RPL24, RPS14, RPL32, RPL7A, RPL5, RPL13A, RPS16, RPS8, RPS3, RPL29, RPL21, EEF2, RPL6, UBA52, RPL28, RPL14, TPT1, RPL23, RPL18, RPS23, CS, RPL7, RPS3A, RPL4	C2	CGP	clone#6
BILANGES_SERUM_RESPONSE_TRANSLATION	0.385787	0.636455	0.107972	-0.467029	-1.0117	34	EEF1A1, EEF1B2, KIF21B, SYT10, RPS7, EIF3H, RPS6, EIF3F, CYP17A1, RPS8, RPS3, RPL29, RPL21, RPL6, RPL14, NSA2, RPL4	C2	CGP	clone#6
BILANGES_SERUM_SENSITIVE_GENES	0.751118	0.862579	0.0453152	0.366133	0.813244	81	SPEN, ARID5B, LARS2, SUPT16H, AKAP12, DDX6, TCF7L2, ACBD6	C2	CGP	clone#6
BILANGES_SERUM_SENSITIVE_VIA_TSC1	0.404553	0.649753	0.0833634	0.565061	1.05257	21	EGR1, DUSP4, PHLDA1, ZBTB12, TBL2	C2	CGP	clone#6
BILANGES_SERUM_SENSITIVE_VIA_TSC2	0.738272	0.855802	0.0699459	-0.377748	-0.803767	30	EIF3CL, COL3A1, COL1A2, SPAG5, NPM3, CCN1	C2	CGP	clone#6
BILBAN_B_CLL_LPL_DN	0.0307439	0.439119	0.352488	-0.781195	-1.73949	41	DUSP1, SAT1, CCNL1, EIF4A1, FNBP4, PNISR, FOS, ARGLU1, CNTNAP2, HMGB2, GLRX	C2	CGP	clone#6
BILBAN_B_CLL_LPL_UP	0.530435	0.730265	0.096563	-0.385888	-0.920089	62	PIM1, PEG10, IGSF3, LPL, WSB2, DMD, TLR7, ELMO1, BNIP3L, DIP2C, AZIN1, OAS2	C2	CGP	clone#6
BILD_CTNNB1_ONCOGENIC_SIGNATURE	0.635135	0.798561	0.0533478	0.395065	0.871339	77	IL1A, BOD1L1, LUZP1, NEK1, ELF1, WASHC4, CHD9, ASH1L, DDX52, KHNYN, SECISBP2, FRYL, KRTAP2-3, SCAF11, ZNF703, ZNF532, MAPKAP1	C2	CGP	clone#6
BILD_E2F3_ONCOGENIC_SIGNATURE	0.446381	0.677369	0.0646485	0.398667	0.93292	240	WNT5A, TFDP1, FEN1, SYNM, LRIG1, FZD1, CCNE2, NUP155, INSR, NR2F1, B4GALT6, TBC1D9, TSHZ1, DCLRE1B, PDE8A, NIPA1, GINS1, DIS3L, CEP78, SFMBT1, IL1B, KANK2, POLE, SLC25A12, DTL, ATAD2, PHF2, TMOD2, CDK19, ZWINT, TAF4, AKR1B1, ZNF703, SOX12, ABHD15, ZNF275, HACE1, FUT11, PCNA, SSX2IP, DNAJC9, SLC16A6, CHD7, PHF10, KDM4B, FBXO21, CHST2, RPA1, EPHA2, KDM2B, SCN8A, NASP, NETO2, PLCL2, USPL1, NEMF, ABC…	C2	CGP	clone#6
BILD_HRAS_ONCOGENIC_SIGNATURE	0.00892627	0.367405	0.38073	0.711453	1.65773	242	G0S2, CDCP1, ITGA2, BMP2, PTGS2, MAST4, TSC22D1, GTPBP2, IL1A, RUNX1, VEGFA, SESN2, DUSP6, CYP2R1, EGR1, LIF, H2AC6, TOR1AIP1, PTPRE, SLC6A15, DUSP4	C2	CGP	clone#6
BILD_MYC_ONCOGENIC_SIGNATURE	0.647141	0.804813	0.049094	0.364978	0.840886	195	RUNX1, ALDH1B1, UTP20, H2AC6, SLC6A15, TWNK, TAF4B, ZNF667, PLAU, TGM2, PLEKHG2, LAMC2, MEAK7, KCNQ5, KHNYN, FARSB, METTL1, CCDC137, KICS2, AKAP12, UTP4, PLEC, FLAD1, AIMP2, KRTAP2-3, AGPAT5, SMURF1, BOP1, CCDC86, RNF213, ANAPC1, SCFD2, UBIAD1, SUPV3L1, OSBP2, TCOF1, PDP1, NIT1, MRTO4, LSG1, PMM2, UTP25, DDX28, UTP14A, PNPT1, FLNB	C2	CGP	clone#6
BILD_SRC_ONCOGENIC_SIGNATURE	0.0993789	0.502959	0.175204	0.597763	1.29145	57	DCBLD2, SACS, ZNF12, CSTF3, ASH1L, SECISBP2, ORC2, TSPYL4, SLC12A2, YTHDC2, EHMT1, VPS13B, IL17RA, ASAP2, TRRAP, FANCL, HEG1	C2	CGP	clone#6
BIOCARTA_41BB_PATHWAY	0.835714	0.906648	0.0487011	0.399532	0.726899	18	IKBKB, NFKB1, CHUK	C2	CP:BIOCARTA	clone#6
BIOCARTA_ACE2_PATHWAY	0.0113342	0.368831	0.38073	-0.848132	-1.54545	13	COL4A3, COL4A6, COL4A4, COL4A2, ACE	C2	CP:BIOCARTA	clone#6
BIOCARTA_ACH_PATHWAY	0.806104	0.891307	0.0506004	0.432552	0.752976	14	PIK3R1, PIK3CA	C2	CP:BIOCARTA	clone#6
BIOCARTA_ACTINY_PATHWAY	0.0547046	0.487093	0.287857	-0.805252	-1.42669	12	NCK1, NTRK1, WASF2, ABI2, RAC1	C2	CP:BIOCARTA	clone#6
BIOCARTA_AGPCR_PATHWAY	0.875229	0.928099	0.04783	0.407416	0.687552	11	PRKACB, PRKAR2A, ARRB1, PRKAR1B	C2	CP:BIOCARTA	clone#6
BIOCARTA_AGR_PATHWAY	0.0104324	0.368511	0.38073	-0.914268	-1.97394	33	ITGB1	C2	CP:BIOCARTA	clone#6
BIOCARTA_AHSP_PATHWAY	0.0723562	0.493493	0.227987	0.806588	1.3877	13	HMBS, FECH, UROD, UROS, ALAD	C2	CP:BIOCARTA	clone#6
BIOCARTA_AKAP13_PATHWAY	0.658716	0.810278	0.0610364	0.52044	0.878291	11	PRKACB, AKAP13, PRKAR2A	C2	CP:BIOCARTA	clone#6
BIOCARTA_AKAP95_PATHWAY	0.875229	0.928099	0.04783	0.406507	0.686019	11	PRKACB, PRKAR2A, DDX5	C2	CP:BIOCARTA	clone#6
BIOCARTA_AKAPCENTROSOME_PATHWAY	0.492135	0.705785	0.0862866	-0.531957	-0.98524	14	PKN1, MAP2, CDK1	C2	CP:BIOCARTA	clone#6
BIOCARTA_AKT_PATHWAY	0.229167	0.537703	0.11725	0.639812	1.19778	22	IKBKG, PIK3R1, IKBKB, NFKB1, PDPK1, PIK3CA, CHUK	C2	CP:BIOCARTA	clone#6
BIOCARTA_ALK_PATHWAY	0.0289503	0.431529	0.352488	0.798525	1.63982	37	BMP2, APC, BMPR2, TGFBR2, FZD1, SMAD1, RFC1, BMPR1A	C2	CP:BIOCARTA	clone#6
BIOCARTA_AMAN_PATHWAY	0.876122	0.928409	0.0467883	0.396694	0.695145	15	MAN1A2, B3GALT1, ST8SIA4	C2	CP:BIOCARTA	clone#6
BIOCARTA_AMI_PATHWAY	0.252315	0.551033	0.130777	-0.587146	-1.16586	20	COL4A3, COL4A6, COL4A4, COL4A2, F7, FGA, PROS1, PLG, FGB, F2, COL4A1	C2	CP:BIOCARTA	clone#6
BIOCARTA_ARAP_PATHWAY	0.418142	0.658661	0.0946646	-0.536065	-1.04323	17	GPLD1, ARFGAP1, ARF1, ARFGAP3, CYTH3	C2	CP:BIOCARTA	clone#6
BIOCARTA_ARENRF2_PATHWAY	0.798246	0.887394	0.0499914	0.408745	0.757204	20	KEAP1, NFE2L2, MAPK1, MAPK14	C2	CP:BIOCARTA	clone#6
BIOCARTA_ARF_PATHWAY	0.138182	0.520578	0.159647	0.725622	1.29808	17	POLR1A, PIK3R1, RB1, MDM2, E2F1, TP53, PIK3CA	C2	CP:BIOCARTA	clone#6
BIOCARTA_ASBCELL_PATHWAY	0.136069	0.520578	0.176694	-0.719734	-1.31149	13	CD40, CD4, CD40LG, FASLG, IL10, CD80	C2	CP:BIOCARTA	clone#6
BIOCARTA_AT1R_PATHWAY	0.461028	0.686391	0.0736213	0.513838	0.997847	27	SOS1, EGFR, MAP2K4, CALM1	C2	CP:BIOCARTA	clone#6
BIOCARTA_ATM_PATHWAY	0.357895	0.614472	0.0902635	0.594522	1.10136	20	BRCA1, MRE11, NFKB1, RBBP8, MDM2, TP53, CDKN1A, ABL1	C2	CP:BIOCARTA	clone#6
BIOCARTA_ATRBRCA_PATHWAY	0.0168997	0.383385	0.352488	0.847165	1.57806	21	BRCA2, RAD17, ATR, BRCA1, MRE11, FANCF, TP53	C2	CP:BIOCARTA	clone#6
BIOCARTA_BAD_PATHWAY	0.347826	0.606945	0.0891647	0.565378	1.09079	25	PIK3R1, PRKACB, PRKAR2A, PIK3CA, KITLG	C2	CP:BIOCARTA	clone#6
BIOCARTA_BARRESTIN_PATHWAY	0.210066	0.530125	0.140406	-0.690798	-1.22391	12	KCNA1, GNAS, ADCY1	C2	CP:BIOCARTA	clone#6
BIOCARTA_BARRESTIN_SRC_PATHWAY	0.207965	0.528487	0.142057	-0.631115	-1.22821	17	KCNA1, GNAS, ADCY1, KCNA2, MAPK3, KCNA3	C2	CP:BIOCARTA	clone#6
BIOCARTA_BARR_MAPK_PATHWAY	0.202247	0.526036	0.145516	-0.658268	-1.21918	14	KCNA1, GNAS, ADCY1, KCNA2, MAPK3, KCNA3	C2	CP:BIOCARTA	clone#6
BIOCARTA_BCELLSURVIVAL_PATHWAY	0.0132981	0.376174	0.38073	-0.91403	-1.73276	15	ITGB1, CASP3	C2	CP:BIOCARTA	clone#6
BIOCARTA_BCR_PATHWAY	0.70132	0.836303	0.0531298	0.422619	0.845328	33	PPP3CA, SOS1, CALM1, NFATC4, NFATC2	C2	CP:BIOCARTA	clone#6
BIOCARTA_BIOPEPTIDES_PATHWAY	0.769103	0.872239	0.0491928	0.406143	0.796017	29	SOS1, GNA11, CDK5, STAT3, FYN, CALM1	C2	CP:BIOCARTA	clone#6
BIOCARTA_BLYMPHOCYTE_PATHWAY	0.157549	0.520578	0.164406	-0.72923	-1.292	12	CR1, CR2, CD40, ITGAL, FCGR2B	C2	CP:BIOCARTA	clone#6
BIOCARTA_BTG2_PATHWAY	0.0163334	0.381533	0.352488	0.889988	1.50194	11	BTG1, CHAF1A, HOXB9, RB1, FGF1, CHAF1B, TP53	C2	CP:BIOCARTA	clone#6
BIOCARTA_CALCINEURIN_PATHWAY	0.769643	0.872652	0.0524828	0.423169	0.769904	18	PPP3CA, CDKN1A, CALM1, NFATC4, NFATC2, NFATC3, SP3	C2	CP:BIOCARTA	clone#6
BIOCARTA_CARDIACEGF_PATHWAY	0.633929	0.797845	0.0615707	0.484532	0.881547	18	EGFR, EDNRA, NFKB1	C2	CP:BIOCARTA	clone#6
BIOCARTA_CARM1_PATHWAY	0.093578	0.502479	0.197822	0.789441	1.35351	12	EP300, CREBBP, PRKACB, PRKAR2A, PRKAR1B	C2	CP:BIOCARTA	clone#6
BIOCARTA_CARM_ER_PATHWAY	0.0170176	0.384527	0.352488	0.876592	1.70665	26	MED1, SPEN, NRIP1, BRCA1, EP300, CREBBP, H3C14, NCOR2, TBP, GTF2A1	C2	CP:BIOCARTA	clone#6
BIOCARTA_CASPASE_PATHWAY	0.624413	0.792118	0.0758887	-0.441492	-0.886468	22	CASP3	C2	CP:BIOCARTA	clone#6
BIOCARTA_CBL_PATHWAY	0.381651	0.634051	0.0891647	0.62484	1.0713	12	EGFR, SH3KBP1	C2	CP:BIOCARTA	clone#6
BIOCARTA_CCR3_PATHWAY	0.40354	0.649577	0.0840746	0.56446	1.04218	19	ROCK2, MAPK1	C2	CP:BIOCARTA	clone#6
BIOCARTA_CCR5_PATHWAY	0.412727	0.654943	0.0843144	0.585691	1.04775	17	CCL2, CALM1	C2	CP:BIOCARTA	clone#6
BIOCARTA_CD40_PATHWAY	0.755056	0.865019	0.0642141	-0.413007	-0.78295	15	DUSP1, NFKBIA	C2	CP:BIOCARTA	clone#6
BIOCARTA_CDK5_PATHWAY	0.218924	0.533345	0.125033	0.705805	1.2143	13	EGR1, CDK5, MAP2K2, MAPK1	C2	CP:BIOCARTA	clone#6
BIOCARTA_CDMAC_PATHWAY	0.541096	0.7368	0.0819779	-0.495145	-0.951267	16	NFKBIA, FOS, TNF, PRKCB, PRKCA, MAPK3	C2	CP:BIOCARTA	clone#6
BIOCARTA_CELL2CELL_PATHWAY	0.783486	0.87838	0.052913	0.457755	0.772504	11	VCL, CSK, ACTN1, CTNNB1	C2	CP:BIOCARTA	clone#6
BIOCARTA_CELLCYCLE_PATHWAY	0.432014	0.667659	0.078921	0.538143	1.01795	23	TFDP1, CDKN2B, RB1, RBL1, E2F1, CDKN1A	C2	CP:BIOCARTA	clone#6
BIOCARTA_CERAMIDE_PATHWAY	0.0213538	0.400029	0.352488	0.822949	1.53295	21	RIPK1, TNFRSF1A, FADD, NFKB1, CASP8, AIFM1	C2	CP:BIOCARTA	clone#6
BIOCARTA_CFTR_PATHWAY	0.74359	0.859049	0.0625237	-0.482267	-0.815599	10	CFTR, ADCY1, PRKAR2B	C2	CP:BIOCARTA	clone#6
BIOCARTA_CHEMICAL_PATHWAY	0.350679	0.608937	0.10673	-0.55742	-1.09149	18	CASP3	C2	CP:BIOCARTA	clone#6
BIOCARTA_CHREBP_PATHWAY	0.599542	0.777257	0.0766747	-0.458702	-0.903963	19	PRKAG2, GNAS, PRKAG3, ADCY1, PRKAR2B, ACSBG1, ACSM1, MLXIPL, PRKAA2, PRKAB2	C2	CP:BIOCARTA	clone#6
BIOCARTA_CK1_PATHWAY	0.363475	0.618594	0.0899861	0.610879	1.09133	16	PPP3CA, PRKACB, PRKAR2A, CSNK1D, CDK5	C2	CP:BIOCARTA	clone#6
BIOCARTA_CLASSIC_PATHWAY	0.107865	0.506174	0.204295	-0.722558	-1.33825	14	C4B, C4A, C7, C6	C2	CP:BIOCARTA	clone#6
BIOCARTA_COMP_PATHWAY	0.0846682	0.500093	0.234393	-0.691145	-1.36204	19	C4B, C4A, C7, C6, MASP1, MBL2, C9, C2, C1R, C8A	C2	CP:BIOCARTA	clone#6
BIOCARTA_CPSF_PATHWAY	0.146067	0.520578	0.157403	0.779446	1.28452	10	CSTF3, CPSF2, CPSF3, CSTF2, CSTF1	C2	CP:BIOCARTA	clone#6
BIOCARTA_CREB_PATHWAY	0.21875	0.533209	0.120433	0.64878	1.21457	22	PIK3R1, SOS1, PRKACB, PRKAR2A, PIK3CA	C2	CP:BIOCARTA	clone#6
BIOCARTA_CSK_PATHWAY	0.470175	0.692384	0.0755015	0.542661	1.00529	20	CREBBP, CSK, PRKACB, PRKAR2A	C2	CP:BIOCARTA	clone#6
BIOCARTA_CTCF_PATHWAY	0.0232018	0.405399	0.352488	0.781504	1.49741	24	PIK3R1, MTOR, TGFBR2, SMAD1, RPS6KB1, MDM2, CTCF, TP53, PIK3CA	C2	CP:BIOCARTA	clone#6
BIOCARTA_CTLA4_PATHWAY	0.452632	0.680904	0.0774768	0.548888	1.01682	20	PIK3R1, PIK3CA	C2	CP:BIOCARTA	clone#6
BIOCARTA_CTL_PATHWAY	0.190065	0.52419	0.147331	-0.682186	-1.24307	13	ITGAL, HLA-A, CD3G, B2M, FASLG, CD3E, PRF1, GZMB	C2	CP:BIOCARTA	clone#6
BIOCARTA_CXCR4_PATHWAY	0.334513	0.598283	0.0946646	0.607916	1.12242	19	PIK3R1, NFKB1, PIK3CA	C2	CP:BIOCARTA	clone#6
BIOCARTA_CYTOKINE_PATHWAY	0.260177	0.553807	0.110122	0.642022	1.18539	19	IL1A, TXLNA	C2	CP:BIOCARTA	clone#6
BIOCARTA_D4GDI_PATHWAY	0.437637	0.671425	0.0913924	-0.588485	-1.04264	12	CASP3	C2	CP:BIOCARTA	clone#6
BIOCARTA_DC_PATHWAY	0.882743	0.932134	0.0560596	-0.352586	-0.686164	17	TLR7, CD40, ANPEP, IFNG, IL10, ITGAX, CD5, IL3	C2	CP:BIOCARTA	clone#6
BIOCARTA_DEATH_PATHWAY	0.528239	0.729267	0.0668966	0.484677	0.94994	29	RIPK1, FADD, NFKB1, CASP6, CASP8, CHUK, CASP7, DFFA	C2	CP:BIOCARTA	clone#6
BIOCARTA_DNAFRAGMENT_PATHWAY	0.0854701	0.501311	0.224966	-0.80866	-1.36759	10	CASP3, TOP2A, HMGB2	C2	CP:BIOCARTA	clone#6
BIOCARTA_DREAM_PATHWAY	0.912801	0.94816	0.0464155	0.383207	0.659289	13	PRKACB, PRKAR2A, PRKAR1B	C2	CP:BIOCARTA	clone#6
BIOCARTA_ECM_PATHWAY	0.0155856	0.377775	0.38073	-0.931127	-1.83497	19	ITGB1	C2	CP:BIOCARTA	clone#6
BIOCARTA_EDG1_PATHWAY	0.473958	0.694283	0.0745501	0.53127	0.994577	22	PIK3R1, ITGB3, PIK3CA	C2	CP:BIOCARTA	clone#6
BIOCARTA_EFP_PATHWAY	0.726027	0.849888	0.0668966	-0.415016	-0.797324	16	CCNB2, CDK1, CDK7	C2	CP:BIOCARTA	clone#6
BIOCARTA_EGFR_SMRTE_PATHWAY	0.0163334	0.381533	0.352488	0.892586	1.50632	11	EGFR, THRB, NCOR2, MAPK14	C2	CP:BIOCARTA	clone#6
BIOCARTA_EGF_PATHWAY	0.145937	0.520578	0.147331	0.655463	1.27288	27	PIK3R1, SOS1, EGFR, PIK3CA	C2	CP:BIOCARTA	clone#6
BIOCARTA_EICOSANOID_PATHWAY	0.0253241	0.413222	0.352488	0.855012	1.60065	22	PTGS2, EPHX1, PLA2G4A	C2	CP:BIOCARTA	clone#6
BIOCARTA_EIF2_PATHWAY	0.617521	0.787776	0.0716527	-0.534677	-0.904235	10	EIF2S3	C2	CP:BIOCARTA	clone#6
BIOCARTA_EIF4_PATHWAY	0.39661	0.644718	0.0826646	0.55292	1.05943	24	PIK3R1, MTOR, EIF4G3, RPS6KB1, PDPK1, IRS1, PDK2, PIK3CA	C2	CP:BIOCARTA	clone#6
BIOCARTA_EIF_PATHWAY	0.239726	0.542073	0.133555	-0.618641	-1.18853	16	EIF4A1, EIF2S3, EIF1, EIF1AX, EIF4E, EIF4A2	C2	CP:BIOCARTA	clone#6
BIOCARTA_EPONFKB_PATHWAY	0.442013	0.674937	0.0908241	-0.605333	-1.04915	11	SOD2, NFKBIA, GRIN1, ARNT	C2	CP:BIOCARTA	clone#6
BIOCARTA_EPO_PATHWAY	0.764602	0.869826	0.0523759	0.421706	0.77861	19	SOS1, STAT5B	C2	CP:BIOCARTA	clone#6
BIOCARTA_ERAD_PATHWAY	0.373451	0.626688	0.0883594	0.582903	1.07623	19	CUL1, EDEM1, MAN1A2, UBA2, UGGT1	C2	CP:BIOCARTA	clone#6
BIOCARTA_ERK5_PATHWAY	0.314183	0.586185	0.0992333	0.652617	1.13606	14	PIK3R1, MAPK7, PIK3CA	C2	CP:BIOCARTA	clone#6
BIOCARTA_ERK_PATHWAY	0.00998087	0.367498	0.38073	-0.932264	-1.93564	27	ITGB1	C2	CP:BIOCARTA	clone#6
BIOCARTA_ERYTH_PATHWAY	0.307002	0.581791	0.100633	0.656235	1.14995	15	IL1A, KITLG, CCL3, IL11	C2	CP:BIOCARTA	clone#6
BIOCARTA_ETC_PATHWAY	0.0485092	0.479098	0.321776	-0.835279	-1.41261	10	SLC25A6, NDUFA1	C2	CP:BIOCARTA	clone#6
BIOCARTA_ETS_PATHWAY	0.14	0.520578	0.158514	0.724665	1.29637	17	DDX20, SIN3A, ETS1, NCOR2, RBL1, E2F1, E2F4, CSF1, SIN3B	C2	CP:BIOCARTA	clone#6
BIOCARTA_EXTRINSIC_PATHWAY	0.519481	0.723254	0.0732559	0.567146	0.975747	13	F3, F2R	C2	CP:BIOCARTA	clone#6
BIOCARTA_FAS_PATHWAY	0.725293	0.849602	0.0522693	0.422407	0.826879	30	PTPN13, FADD, CASP6, RB1, ARHGDIB, CASP8, PARP1, PRKDC, CASP7, DFFA	C2	CP:BIOCARTA	clone#6
BIOCARTA_FCER1_PATHWAY	0.285714	0.56868	0.0982123	0.53539	1.1092	39	PIK3R1, PPP3CA, SOS1, PLA2G4A, PIK3CA	C2	CP:BIOCARTA	clone#6
BIOCARTA_FIBRINOLYSIS_PATHWAY	0.374312	0.627131	0.0902635	0.628445	1.07748	12	PLAT, PLAU, F2R	C2	CP:BIOCARTA	clone#6
BIOCARTA_FMLP_PATHWAY	0.9375	0.962817	0.0396787	0.3318	0.669269	34	PPP3CA, NFKB1, CALM1, NFATC4, NFATC2, NCF2, MAP2K2, NFATC3	C2	CP:BIOCARTA	clone#6
BIOCARTA_FREE_PATHWAY	0.385768	0.636455	0.0897105	0.648982	1.06952	10	NFKB1, XDH, GSS	C2	CP:BIOCARTA	clone#6
BIOCARTA_G1_PATHWAY	0.178037	0.520578	0.132147	0.640878	1.25109	28	TFDP1, ATR, CDKN2B, RB1, E2F1, TP53, CDKN1A, SMAD4, ABL1, DHFR, CCND1, ATM, TGFB1, SMAD3	C2	CP:BIOCARTA	clone#6
BIOCARTA_G2_PATHWAY	0.727119	0.850254	0.0526973	0.428782	0.821573	24	ATR, BRCA1, EP300, MDM2, PRKDC, TP53, CDKN1A	C2	CP:BIOCARTA	clone#6
BIOCARTA_GABA_PATHWAY	0.425214	0.662906	0.0916795	-0.629242	-1.06416	10	GABRA3, GABRA1, GABRA6, GABRA4, GABRA2, GABRA5	C2	CP:BIOCARTA	clone#6
BIOCARTA_GATA3_PATHWAY	0.664273	0.814085	0.0596037	0.495539	0.862621	14	PRKACB, PRKAR2A, NFATC2, PRKAR1B, MAPK14	C2	CP:BIOCARTA	clone#6
BIOCARTA_GCR_PATHWAY	0.714545	0.843855	0.0567672	0.459179	0.821434	17	PIK3R1, NFKB1, PIK3CA	C2	CP:BIOCARTA	clone#6
BIOCARTA_GHRELIN_PATHWAY	0.0871985	0.501982	0.206588	0.793489	1.36516	13	IGFBP3, IGFBP5, GHRL	C2	CP:BIOCARTA	clone#6
BIOCARTA_GH_PATHWAY	0.126036	0.520578	0.159647	0.667235	1.29574	27	PIK3R1, SOS1, INSR, IRS1, PIK3CA, STAT5B	C2	CP:BIOCARTA	clone#6
BIOCARTA_GLEEVEC_PATHWAY	0.199656	0.525685	0.126254	0.650479	1.23044	23	PIK3R1, SOS1, PIK3CA, STAT5B, MAP2K4, BCR	C2	CP:BIOCARTA	clone#6
BIOCARTA_GPCR_PATHWAY	0.857621	0.918814	0.0445962	0.376689	0.737384	30	PPP3CA, PRKACB, PRKAR2A, RPS6KA3	C2	CP:BIOCARTA	clone#6
BIOCARTA_GRANULOCYTES_PATHWAY	0.240575	0.542378	0.116234	0.691728	1.20414	14	IL1A, CXCL8	C2	CP:BIOCARTA	clone#6
BIOCARTA_GSK3_PATHWAY	0.0877193	0.501982	0.199915	0.735704	1.3629	20	APC, PIK3R1, FZD1, NFKB1, PDPK1, PIK3CA	C2	CP:BIOCARTA	clone#6
BIOCARTA_HCMV_PATHWAY	0.110909	0.508108	0.179782	0.740458	1.32462	17	PIK3R1, NFKB1, RB1, PIK3CA	C2	CP:BIOCARTA	clone#6
BIOCARTA_HDAC_PATHWAY	0.264214	0.556604	0.105521	0.60333	1.16401	25	PIK3R1, PPP3CA, INSR, MAPK7, PIK3CA, CABIN1	C2	CP:BIOCARTA	clone#6
BIOCARTA_HER2_PATHWAY	0.0929432	0.502479	0.191892	0.718798	1.35967	23	PIK3R1, SOS1, EGFR, ERBB2, EP300, PIK3CA	C2	CP:BIOCARTA	clone#6
BIOCARTA_HES_PATHWAY	0.488073	0.702864	0.0758887	0.580512	0.995297	12	FZD1, NOTCH2, HES1, NOTCH1	C2	CP:BIOCARTA	clone#6
BIOCARTA_HIF_PATHWAY	0.425494	0.662906	0.0819779	0.594848	1.04238	15	VEGFA, VHL, EP300	C2	CP:BIOCARTA	clone#6
BIOCARTA_HIVNEF_PATHWAY	0.108865	0.507305	0.166934	0.59071	1.27623	56	RIPK1, TNFRSF1A, FADD, NFKB1, CASP6, RB1, MDM2, ARHGDIB, CASP8, PARP1, PRKDC, CASP2, PRKCD, CDK11B, CHUK, PSEN1, CASP7, DFFA	C2	CP:BIOCARTA	clone#6
BIOCARTA_HSP27_PATHWAY	0.727862	0.850791	0.0640704	-0.451844	-0.823344	13	CASP3	C2	CP:BIOCARTA	clone#6
BIOCARTA_HSWI_SNF_PATHWAY	0.053211	0.486093	0.266351	0.834372	1.43054	12	SMARCB1, TBP, SMARCD1, GTF2A1, SMARCC1, SMARCC2	C2	CP:BIOCARTA	clone#6
BIOCARTA_IGF1MTOR_PATHWAY	0.288496	0.570414	0.103576	0.627767	1.15907	19	PIK3R1, MTOR, RPS6KB1, PDPK1, PDK2, PIK3CA	C2	CP:BIOCARTA	clone#6
BIOCARTA_IGF1R_PATHWAY	0.0929432	0.502479	0.191892	0.717113	1.35648	23	PIK3R1, SOS1, PRKACB, IRS1, PRKAR2A, PIK3CA	C2	CP:BIOCARTA	clone#6
BIOCARTA_IGF1_PATHWAY	0.271454	0.560675	0.10673	0.626447	1.16692	21	PIK3R1, SOS1, IRS1, PIK3CA	C2	CP:BIOCARTA	clone#6
BIOCARTA_IL10_PATHWAY	0.0871985	0.501982	0.206588	0.790856	1.36063	13	IL1A, STAT3	C2	CP:BIOCARTA	clone#6
BIOCARTA_IL12_PATHWAY	0.265446	0.557167	0.126254	-0.584029	-1.15094	19	IL12RB1, IL12RB2, CD3G, IL18R1, MAP2K6, IFNG, CXCR3, CD3E, MAPK8, CD3D, STAT4, CCR5, IL18	C2	CP:BIOCARTA	clone#6
BIOCARTA_IL17_PATHWAY	0.588869	0.770712	0.0653834	0.528048	0.925322	15	CD58, KITLG	C2	CP:BIOCARTA	clone#6
BIOCARTA_IL1R_PATHWAY	0.129353	0.520578	0.157403	0.64838	1.27867	31	IL1A, IKBKB, TAB1, NFKB1, IL1B, CHUK	C2	CP:BIOCARTA	clone#6
BIOCARTA_IL2RB_PATHWAY	0.273463	0.562297	0.101351	0.545882	1.121	37	PIK3R1, SOS1, RPS6KB1, IRS1, E2F1, PIK3CA, STAT5B	C2	CP:BIOCARTA	clone#6
BIOCARTA_IL2_PATHWAY	0.967014	0.980067	0.0407404	0.322586	0.603906	22	SOS1, STAT5B	C2	CP:BIOCARTA	clone#6
BIOCARTA_IL3_PATHWAY	0.737882	0.85569	0.0546808	0.454933	0.797199	15	SOS1, STAT5B	C2	CP:BIOCARTA	clone#6
BIOCARTA_IL4_PATHWAY	0.238532	0.541457	0.118288	0.718638	1.21277	11	IL4R, RPS6KB1, STAT6, IRS1	C2	CP:BIOCARTA	clone#6
BIOCARTA_IL5_PATHWAY	0.888073	0.934659	0.0471642	0.396592	0.669286	11	IL1B, IL6	C2	CP:BIOCARTA	clone#6
BIOCARTA_IL6_PATHWAY	0.754816	0.864897	0.0524828	0.424907	0.791497	21	SOS1, STAT3	C2	CP:BIOCARTA	clone#6
BIOCARTA_IL7_PATHWAY	0.225177	0.535232	0.119888	0.685453	1.22455	16	PIK3R1, EP300, CREBBP, PIK3CA, STAT5B, NMI, FYN	C2	CP:BIOCARTA	clone#6
BIOCARTA_INFLAM_PATHWAY	0.189055	0.523509	0.127505	0.641665	1.24608	27	IL1A, IL11, CSF1, TGFB1, IL7, IL6	C2	CP:BIOCARTA	clone#6
BIOCARTA_INSULIN_PATHWAY	0.196147	0.524873	0.128789	0.662504	1.23408	21	PIK3R1, SOS1, INSR, IRS1, PIK3CA	C2	CP:BIOCARTA	clone#6
BIOCARTA_INTEGRIN_PATHWAY	0.0328453	0.452641	0.321776	-0.858717	-1.86019	34	ITGB1	C2	CP:BIOCARTA	clone#6
BIOCARTA_INTRINSIC_PATHWAY	0.0174155	0.38555	0.352488	-0.77732	-1.57939	23	COL4A3, COL4A6, COL4A4, F5, COL4A2, SERPING1, F11, F9, FGA, PROS1, FGB, KNG1, F2, COL4A1	C2	CP:BIOCARTA	clone#6
BIOCARTA_KERATINOCYTE_PATHWAY	0.120125	0.517064	0.158514	0.6053	1.28323	46	RIPK1, TNFRSF1A, EGFR, IKBKB, ETS1, NFKB1, PRKCD, CHUK, PRKCE, MAP2K4	C2	CP:BIOCARTA	clone#6
BIOCARTA_LAIR_PATHWAY	0.00930458	0.367405	0.38073	-0.886793	-1.72578	17	ITGB1	C2	CP:BIOCARTA	clone#6
BIOCARTA_LECTIN_PATHWAY	0.109409	0.507377	0.199915	-0.750485	-1.32966	12	C4B, C4A, C7, C6, MASP1	C2	CP:BIOCARTA	clone#6
BIOCARTA_LEPTIN_PATHWAY	0.498906	0.709016	0.0840746	-0.577169	-1.00034	11	LEPR, PRKAG2, PRKAG3, PRKAA2, PRKAB2	C2	CP:BIOCARTA	clone#6
BIOCARTA_LIS1_PATHWAY	0.0594966	0.487093	0.282013	-0.731982	-1.44251	19	DNAH2, DNAH3, DNAH8, RELN, DNAH6, NDEL1	C2	CP:BIOCARTA	clone#6
BIOCARTA_LONGEVITY_PATHWAY	0.86535	0.923024	0.0473534	0.400816	0.702368	15	PIK3R1, PIK3CA	C2	CP:BIOCARTA	clone#6
BIOCARTA_LYM_PATHWAY	0.00474085	0.353711	0.407018	-0.906269	-1.60567	12	ITGB1	C2	CP:BIOCARTA	clone#6
BIOCARTA_MAL_PATHWAY	0.741593	0.857836	0.0537873	0.431613	0.796903	19	DIAPH1, MAP2K2, MAPK1, MAP2K1	C2	CP:BIOCARTA	clone#6
BIOCARTA_MAPK_PATHWAY	0.113264	0.511177	0.159647	0.565398	1.25584	81	RIPK1, RAPGEF2, IKBKB, NFKB1, RPS6KB1, MAPK9, MAPKAPK5, MAP3K2, RPS6KA3, MAPK7, MAP4K4, MAP3K10, CHUK, MAP3K11, MAP2K4	C2	CP:BIOCARTA	clone#6
BIOCARTA_MCALPAIN_PATHWAY	0.0113273	0.368831	0.38073	-0.946502	-1.86527	19	ITGB1	C2	CP:BIOCARTA	clone#6
BIOCARTA_MCM_PATHWAY	0.0276532	0.426013	0.352488	0.887818	1.61527	18	MCM3, MCM6, MCM4, MCM7, MCM2, MCM5, ORC2, CDC6, ORC6, ORC5, KITLG	C2	CP:BIOCARTA	clone#6
BIOCARTA_MEF2D_PATHWAY	0.607143	0.781485	0.0636424	0.496827	0.903916	18	PPP3CA, EP300, CABIN1, CALM1, NFATC2	C2	CP:BIOCARTA	clone#6
BIOCARTA_MET_PATHWAY	0.0181391	0.386599	0.352488	-0.890695	-1.92305	33	ITGB1	C2	CP:BIOCARTA	clone#6
BIOCARTA_MHC_PATHWAY	0.588621	0.770712	0.0753094	-0.522194	-0.925189	12	TAP1, PSMB5, HLA-A, B2M	C2	CP:BIOCARTA	clone#6
BIOCARTA_MITOCHONDRIA_PATHWAY	0.340961	0.602284	0.10925	-0.557769	-1.09919	19	CASP3	C2	CP:BIOCARTA	clone#6
BIOCARTA_MONOCYTE_PATHWAY	0.00946362	0.367405	0.38073	-0.939497	-1.58886	10	ITGB1	C2	CP:BIOCARTA	clone#6
BIOCARTA_MPR_PATHWAY	0.596288	0.774602	0.0776799	-0.448641	-0.89534	21	CDK1, MYT1, ADCY1, PRKAR2B	C2	CP:BIOCARTA	clone#6
BIOCARTA_MTA3_PATHWAY	0.106195	0.504498	0.204295	-0.690297	-1.34338	17	CDH1, TUBA4A, SNAI1, CTSD, TUBA3C, GAPDH, MTA1	C2	CP:BIOCARTA	clone#6
BIOCARTA_MTOR_PATHWAY	0.511384	0.718105	0.0711327	0.519537	0.96777	21	PIK3R1, MTOR, EIF4G3, RPS6KB1, PDPK1, PDK2, PIK3CA, TSC1	C2	CP:BIOCARTA	clone#6
BIOCARTA_MYOSIN_PATHWAY	0.47046	0.692384	0.0873098	-0.592395	-1.02673	11	PKN1	C2	CP:BIOCARTA	clone#6
BIOCARTA_NDKDYNAMIN_PATHWAY	0.405455	0.650426	0.0852885	0.590838	1.05696	17	PPP3CA, SYNJ2, CALM1, AP2A1, EPS15, NME1	C2	CP:BIOCARTA	clone#6
BIOCARTA_NFAT_PATHWAY	0.820755	0.898542	0.0437126	0.370267	0.791344	51	PIK3R1, PPP3CA, CREBBP, PRKACB, RPS6KB1, PRKAR2A, PIK3CA, FGF2	C2	CP:BIOCARTA	clone#6
BIOCARTA_NFKB_PATHWAY	0.0174237	0.38555	0.352488	0.843309	1.57088	21	RIPK1, IKBKG, IL1A, TNFRSF1A, IKBKB, FADD, TAB1, NFKB1	C2	CP:BIOCARTA	clone#6
BIOCARTA_NGF_PATHWAY	0.284211	0.568097	0.103958	0.629426	1.16602	20	PIK3R1, SOS1, PIK3CA	C2	CP:BIOCARTA	clone#6
BIOCARTA_NKCELLS_PATHWAY	0.00724415	0.361231	0.407018	-0.92695	-1.84059	20	ITGB1	C2	CP:BIOCARTA	clone#6
BIOCARTA_NKT_PATHWAY	0.97954	0.987733	0.0579755	-0.30392	-0.62415	26	IL12RB1, IL12RB2, CD4, IL18R1, CD40LG, CCR3, IFNG, CXCR3	C2	CP:BIOCARTA	clone#6
BIOCARTA_NO1_PATHWAY	0.678869	0.823485	0.0550211	0.436047	0.851228	28	VEGFA, PDE2A, PRKACB, PRKAR2A, SLC7A1	C2	CP:BIOCARTA	clone#6
BIOCARTA_NO2IL12_PATHWAY	0.213483	0.531064	0.141225	-0.640503	-1.21422	15	NOS2, IL12RB1, IL12RB2, CD4, CD3G, IFNG, CXCR3, CD3E	C2	CP:BIOCARTA	clone#6
BIOCARTA_NOS1_PATHWAY	0.475638	0.695206	0.0899861	-0.499588	-0.997013	21	GRIN2B, DLG4, NOS1, GRIN2A, GRIN1, CALM3, PRKAR2B, CALM2, PPP3CC	C2	CP:BIOCARTA	clone#6
BIOCARTA_NPC_PATHWAY	0.715596	0.844303	0.0571259	0.487791	0.823193	11	RANBP2, NUP62, NUP214, RCC1, NUP153	C2	CP:BIOCARTA	clone#6
BIOCARTA_NPP1_PATHWAY	0.0555556	0.487093	0.282013	-0.826428	-1.39764	10	COL4A3, COL4A6, COL4A4, COL4A2	C2	CP:BIOCARTA	clone#6
BIOCARTA_NTHI_PATHWAY	0.772806	0.874213	0.0506004	0.414067	0.783245	23	TGFBR2, IKBKB, EP300, CREBBP, NFKB1, IL1B, CHUK, SMAD4	C2	CP:BIOCARTA	clone#6
BIOCARTA_NUCLEARRS_PATHWAY	0.456853	0.683306	0.0975449	-0.44903	-0.972707	34	PPARG, ABCB11, CYP24A1, CYP2C9, CYP2B6, ABCG1, CYP4A11, CYP4A22, ABCB4	C2	CP:BIOCARTA	clone#6
BIOCARTA_P27_PATHWAY	0.0102885	0.368511	0.38073	0.895152	1.54007	13	CUL1, TFDP1, RB1, E2F1	C2	CP:BIOCARTA	clone#6
BIOCARTA_P38MAPK_PATHWAY	0.0423453	0.474907	0.282013	0.717707	1.45966	35	RIPK1, RAPGEF2, PLA2G4A, MAPKAPK5	C2	CP:BIOCARTA	clone#6
BIOCARTA_P53HYPOXIA_PATHWAY	0.299475	0.577772	0.100633	0.611829	1.13969	21	NQO1, IGFBP3, EP300, MDM2, TP53	C2	CP:BIOCARTA	clone#6
BIOCARTA_P53_PATHWAY	0.363475	0.618594	0.0899861	0.611128	1.09177	16	RB1, MDM2, E2F1, TP53, PCNA, CDKN1A, CCND1, ATM	C2	CP:BIOCARTA	clone#6
BIOCARTA_PAR1_PATHWAY	0.481416	0.698263	0.0747385	0.537024	0.991526	19	PIK3R1, ARHGEF1, PIK3CA, F2R	C2	CP:BIOCARTA	clone#6
BIOCARTA_PCAF_PATHWAY	0.285714	0.56868	0.10714	0.672736	1.15741	13	CREBBP, NFKB1, IRF2, IRF3	C2	CP:BIOCARTA	clone#6
BIOCARTA_PDGF_PATHWAY	0.31614	0.587002	0.0943564	0.569263	1.11129	28	PIK3R1, SOS1, PIK3CA, MAP2K4, STAT3	C2	CP:BIOCARTA	clone#6
BIOCARTA_PDZS_PATHWAY	0.327434	0.593883	0.109684	-0.575217	-1.11943	17	NCAM1, DLG4, ANK1, GRIN1, DLG2, GUK1	C2	CP:BIOCARTA	clone#6
BIOCARTA_PGC1A_PATHWAY	0.500898	0.710394	0.0734381	0.562765	0.986158	15	PPP3CA, CALM1	C2	CP:BIOCARTA	clone#6
BIOCARTA_PITX2_PATHWAY	0.0237409	0.409643	0.352488	0.904054	1.61508	16	MED1, APC, FZD1, EP300, CREBBP, TRRAP	C2	CP:BIOCARTA	clone#6
BIOCARTA_PLATELETAPP_PATHWAY	0.47191	0.693305	0.0886261	-0.540813	-1.00164	14	COL4A3, COL4A6, COL4A4, COL4A2, F11, F9, PLG, APP	C2	CP:BIOCARTA	clone#6
BIOCARTA_PLCE_PATHWAY	0.744954	0.859756	0.0552496	0.473096	0.798393	11	PRKACB, PRKAR2A, RAP2B, PLCE1, PRKAR1B	C2	CP:BIOCARTA	clone#6
BIOCARTA_PML_PATHWAY	0.387273	0.637804	0.0878313	0.599352	1.07219	17	TNFRSF1A, CREBBP, RB1, TP53	C2	CP:BIOCARTA	clone#6
BIOCARTA_PPARA_PATHWAY	0.182677	0.520578	0.126254	0.548512	1.17336	52	MED1, PTGS2, NRIP1, PIK3R1, EP300, CREBBP, NCOA1, PRKACB, NCOR2, CITED2, RB1, PRKAR2A	C2	CP:BIOCARTA	clone#6
BIOCARTA_PRC2_PATHWAY	0.875696	0.928369	0.0483118	0.404332	0.695634	13	SUZ12, RING1, RBBP7, HDAC1, HDAC2	C2	CP:BIOCARTA	clone#6
BIOCARTA_PRION_PATHWAY	0.0765864	0.495315	0.24134	-0.772606	-1.36885	12	LAMA1, HSPA5, LAMB1	C2	CP:BIOCARTA	clone#6
BIOCARTA_PROTEASOME_PATHWAY	0.938215	0.963363	0.054794	-0.333256	-0.656746	19	RPN1, PSMB5	C2	CP:BIOCARTA	clone#6
BIOCARTA_PS1_PATHWAY	0.038059	0.472438	0.321776	0.834759	1.45313	14	APC, BTRC, FZD1, PSEN1, ADAM17	C2	CP:BIOCARTA	clone#6
BIOCARTA_PTC1_PATHWAY	0.0722101	0.493096	0.248911	-0.797166	-1.38163	11	CDC25B, CDK1, CDK7	C2	CP:BIOCARTA	clone#6
BIOCARTA_PTDINS_PATHWAY	0.258176	0.55343	0.10882	0.618559	1.17006	23	JAG1, ARHGEF2, RPS6KB1, PDPK1, EEA1, PRKCE	C2	CP:BIOCARTA	clone#6
BIOCARTA_PTEN_PATHWAY	0.0160829	0.380267	0.352488	-0.887377	-1.73759	18	ITGB1, FOXO3	C2	CP:BIOCARTA	clone#6
BIOCARTA_PYK2_PATHWAY	0.799337	0.887956	0.0473534	0.393388	0.76394	27	SOS1, MAP2K4, CALM1, MAP2K2, MAPK1, MAPK14, PLCG1, PAK1, MAP2K1, BCAR1	C2	CP:BIOCARTA	clone#6
BIOCARTA_RAB_PATHWAY	0.231102	0.538371	0.132147	-0.665404	-1.21249	13	RAB9A, RAB4A, RAB3A, RAB11A	C2	CP:BIOCARTA	clone#6
BIOCARTA_RAC1_PATHWAY	0.217163	0.532657	0.121543	0.656886	1.22362	21	PIK3R1, RPS6KB1, ARFIP2, PIK3CA, PLD1, CDK5	C2	CP:BIOCARTA	clone#6
BIOCARTA_RACCYCD_PATHWAY	0.0523732	0.485493	0.252961	0.729742	1.42074	26	IKBKG, PIK3R1, TFDP1, IKBKB, NFKB1, RB1, E2F1, PIK3CA, CHUK, CDKN1A	C2	CP:BIOCARTA	clone#6
BIOCARTA_RACC_PATHWAY	0.685393	0.826429	0.0689567	-0.46056	-0.853006	14	NOS3, KCNQ2, GNAS, KCNQ3, ADCY1, TRPV4	C2	CP:BIOCARTA	clone#6
BIOCARTA_RANBP2_PATHWAY	0.4	0.647027	0.08654	0.631175	1.06517	11	RANBP2, MDM2, HDAC9, PIAS1, HDAC4, HDAC1, RANGAP1	C2	CP:BIOCARTA	clone#6
BIOCARTA_RANKL_PATHWAY	0.486535	0.701622	0.0749279	0.573645	0.998587	14	IFNAR1, NFKB1	C2	CP:BIOCARTA	clone#6
BIOCARTA_RANMS_PATHWAY	0.0918803	0.502479	0.216543	-0.795893	-1.346	10	TPX2, KPNA2	C2	CP:BIOCARTA	clone#6
BIOCARTA_RAS_PATHWAY	0.401042	0.647698	0.0833634	0.55815	1.0449	22	PIK3R1, NFKB1, PIK3CA, PLD1, CHUK	C2	CP:BIOCARTA	clone#6
BIOCARTA_RB_PATHWAY	0.267819	0.558224	0.121543	-0.645001	-1.17531	13	CDC25B, CDK1, MYT1	C2	CP:BIOCARTA	clone#6
BIOCARTA_RELA_PATHWAY	0.0256508	0.413545	0.352488	0.837102	1.46689	15	RIPK1, IKBKG, TNFRSF1A, IKBKB, FADD, EP300, CREBBP, NFKB1	C2	CP:BIOCARTA	clone#6
BIOCARTA_RHODOPSIN_PATHWAY	0.230769	0.538052	0.131458	-0.720224	-1.21803	10	PDE6A, PDE6B, SAG	C2	CP:BIOCARTA	clone#6
BIOCARTA_RHO_PATHWAY	0.274956	0.562961	0.10592	0.62442	1.16314	21	VCL, DIAPH1, ARHGEF11, ARHGEF1, ARHGAP5, TLN1	C2	CP:BIOCARTA	clone#6
BIOCARTA_RNA_PATHWAY	0.799625	0.888026	0.052913	0.468746	0.772488	10	NFKB1, TP53, CHUK, DNAJC3	C2	CP:BIOCARTA	clone#6
BIOCARTA_SET_PATHWAY	0.805556	0.890997	0.0587186	-0.438038	-0.7408	10	SET, HMGB2	C2	CP:BIOCARTA	clone#6
BIOCARTA_SHH_PATHWAY	0.301418	0.57874	0.100991	0.643477	1.14956	16	PRKACB, PRKAR2A, SUFU, GLI3, GLI1, PRKAR1B, GLI2	C2	CP:BIOCARTA	clone#6
BIOCARTA_SKP2E2F_PATHWAY	0.093633	0.502479	0.199915	0.822631	1.35569	10	CUL1, TFDP1, RB1, E2F1	C2	CP:BIOCARTA	clone#6
BIOCARTA_SM_PATHWAY	0.0189952	0.390591	0.352488	-0.833917	-1.5445	14	SNRPA, U2AF1, SNRPD2, SNRNP70	C2	CP:BIOCARTA	clone#6
BIOCARTA_SODD_PATHWAY	0.0973783	0.502959	0.195789	0.817978	1.34802	10	RIPK1, TNFRSF1A, FADD, CASP8	C2	CP:BIOCARTA	clone#6
BIOCARTA_SPPA_PATHWAY	0.00338662	0.344208	0.431708	-0.968164	-1.86003	16	ITGB1	C2	CP:BIOCARTA	clone#6
BIOCARTA_SPRY_PATHWAY	0.020265	0.395356	0.352488	0.857316	1.53367	17	PTPRB, SOS1, EGFR, SPRY2	C2	CP:BIOCARTA	clone#6
BIOCARTA_SRCRPTP_PATHWAY	0.54267	0.738099	0.0795565	-0.549762	-0.952835	11	CDC25B, CDK1	C2	CP:BIOCARTA	clone#6
BIOCARTA_STATHMIN_PATHWAY	0.896491	0.939114	0.0446854	0.362924	0.672321	20	RB1CC1, PRKACB, PRKAR2A	C2	CP:BIOCARTA	clone#6
BIOCARTA_STEM_PATHWAY	1	1	0.0407404	0.241772	0.423668	15	IL11, CSF1, IL7, IL6	C2	CP:BIOCARTA	clone#6
BIOCARTA_STRESS_PATHWAY	0.0423729	0.474907	0.287857	0.764146	1.46415	24	RIPK1, IKBKG, TNFRSF1A, IKBKB, TANK, NFKB1, CASP2, CHUK	C2	CP:BIOCARTA	clone#6
BIOCARTA_TALL1_PATHWAY	0.206463	0.527427	0.126876	0.710779	1.23731	14	NFKB1, TRAF3, CHUK, MAPK14, TRAF6	C2	CP:BIOCARTA	clone#6
BIOCARTA_TCRA_PATHWAY	0.621444	0.790003	0.0725352	-0.510686	-0.904799	12	CD4, CD3G, LCK, CD3E, CD3D, PTPRC, CD247, HLA-DRB1	C2	CP:BIOCARTA	clone#6
BIOCARTA_TCR_PATHWAY	0.503155	0.712006	0.0667426	0.449357	0.947233	44	PIK3R1, PPP3CA, SOS1, NFKB1, PIK3CA	C2	CP:BIOCARTA	clone#6
BIOCARTA_TCYTOTOXIC_PATHWAY	0.36105	0.616931	0.102822	-0.62654	-1.11006	12	THY1, ITGAL, CD3G, CD3E, CD3D, PTPRC, CD247, CD8A	C2	CP:BIOCARTA	clone#6
BIOCARTA_TEL_PATHWAY	0.0385434	0.473973	0.321776	0.801656	1.4341	17	EGFR, RB1, TP53, TEP1	C2	CP:BIOCARTA	clone#6
BIOCARTA_TFF_PATHWAY	0.0259635	0.415747	0.352488	-0.899119	-1.82645	24	ITGB1, MUC2	C2	CP:BIOCARTA	clone#6
BIOCARTA_TGFB_PATHWAY	0.034327	0.459946	0.321776	0.839557	1.5501	19	APC, SKIL, ZFYVE9, TGFBR2, EP300, CREBBP, TAB1	C2	CP:BIOCARTA	clone#6
BIOCARTA_TH1TH2_PATHWAY	0.403712	0.649577	0.0995791	-0.524731	-1.04719	21	IL12A, IL2RA, IL12RB1, CD40, IL12B, IL12RB2, IL18R1, CD40LG	C2	CP:BIOCARTA	clone#6
BIOCARTA_THELPER_PATHWAY	0.28884	0.570499	0.11725	-0.653652	-1.1581	12	THY1, ITGAL, CD4, CD3G, CD3E	C2	CP:BIOCARTA	clone#6
BIOCARTA_TID_PATHWAY	0.750572	0.862452	0.0653834	-0.398484	-0.78529	19	HSPA1A, NFKBIA, USH1C	C2	CP:BIOCARTA	clone#6
BIOCARTA_TNFR1_PATHWAY	0.274086	0.562536	0.102822	0.588121	1.15268	29	RIPK1, TNFRSF1A, FADD, RB1, ARHGDIB, CASP8, PARP1, PRKDC, CASP2	C2	CP:BIOCARTA	clone#6
BIOCARTA_TNFR2_PATHWAY	0.467273	0.690409	0.0776799	0.572413	1.024	17	RIPK1, IKBKG, IKBKB, TANK, NFKB1, TRAF3, CHUK	C2	CP:BIOCARTA	clone#6
BIOCARTA_TOB1_PATHWAY	0.515044	0.721166	0.0713053	0.521464	0.962797	19	TGFBR2, TOB2, SMAD4, TGFB1, SMAD3	C2	CP:BIOCARTA	clone#6
BIOCARTA_TOLL_PATHWAY	0.249164	0.548228	0.10925	0.608733	1.17443	25	IKBKG, IKBKB, TAB1, NFKB1, CHUK, MAP2K4	C2	CP:BIOCARTA	clone#6
BIOCARTA_TPO_PATHWAY	0.411864	0.654244	0.0806388	0.544109	1.04255	24	PIK3R1, SOS1, PIK3CA, STAT5B	C2	CP:BIOCARTA	clone#6
BIOCARTA_TRKA_PATHWAY	0.170557	0.520578	0.141225	0.729353	1.26964	14	PIK3R1, SOS1, PIK3CA	C2	CP:BIOCARTA	clone#6
BIOCARTA_UCALPAIN_PATHWAY	0.00316772	0.343555	0.431708	-0.954002	-1.76691	14	ITGB1	C2	CP:BIOCARTA	clone#6
BIOCARTA_VDR_PATHWAY	0.0188911	0.389237	0.352488	0.808361	1.54887	24	MED1, CHAF1A, VDR, EP300, SUPT16H, CREBBP, BAZ1B, NCOA1, SMARCD1, SMARCC1	C2	CP:BIOCARTA	clone#6
BIOCARTA_VEGF_PATHWAY	0.658375	0.810226	0.0562941	0.44077	0.855954	27	VEGFA, PIK3R1, VHL, EIF2B3, PIK3CA	C2	CP:BIOCARTA	clone#6
BIOCARTA_VIP_PATHWAY	0.646481	0.804474	0.05653	0.444264	0.864942	26	PPP3CA, PRKACB, NFKB1, PRKAR2A, CHUK	C2	CP:BIOCARTA	clone#6
BIOCARTA_VITCB_PATHWAY	0.0656455	0.491621	0.261664	-0.805716	-1.39645	11	SLC2A3, COL4A3, COL4A6, COL4A4, COL4A2, P4HB	C2	CP:BIOCARTA	clone#6
BIOCARTA_WNT_PATHWAY	0.0188911	0.389237	0.352488	0.809916	1.55185	24	APC, BTRC, FZD1, NLK, CREBBP, TAB1, PPARD	C2	CP:BIOCARTA	clone#6
BLALOCK_ALZHEIMERS_DISEASE_INCIPIENT_DN	0.148704	0.520578	0.130777	0.596775	1.37838	166	TENM1, APC, ROCK2, TFDP1, PPP3CA, DENND4A, RB1CC1, MKKS, PAFAH1B1, PSMC2, MARS1, PALM2AKAP2, RANBP2, KIDINS220, PANX1, ARCN1, CDC27, RGS20, MFN1, RIMS2, PCNT, EIF2B3, PARP1, MEF2A, ORC5, RPE, TMOD1, ACTN1, UROS, GLUL, DDX5	C2	CGP	clone#6
BLALOCK_ALZHEIMERS_DISEASE_INCIPIENT_UP	0.0415584	0.474907	0.252961	0.616703	1.47801	384	TASOR, RBBP6, MED1, TRMT1L, SYNC, TNS3, SMC1A, SLC14A1, LARP7, SSH1, ZNF268, PBRM1, CD58, TNFRSF11B, ADGRA3, GTF2H1, IFT74, ATP10D, ANGPTL2, KLHL20, ADD3, TOPORS, ARID4A, ZNF7, SYCP2, ZNF84, MR1, EP300, ZNF254, WWTR1, EDNRA, POLH, MYO10, CASP6, SLC35C1, TRIM44, USP1, GTF2H3, RBL1, PDGFB, AKAP9, MDM1, IPP, ERLIN2, AKAP13, IL17RA, UROD, CTDSP1, PRKAR2A, MRM3, TAOK2, CHD2, WWP2, CPT2, RNGTT, ZHX3, K…	C2	CGP	clone#6
BLANCO_MELO_BETA_INTERFERON_TREATED_BRONCHIAL_EPITHELIAL_CELLS_DN	0.180851	0.520578	0.197822	-0.497345	-1.26121	197	ECM1, A2ML1, VWF, IRAG2, CEACAM5, SERF2, SPINK5, SBSN, PPFIBP2, EVPL, RPTN, KCP, ADAMTSL4, PLA2G4E, EPHB3, RASAL1, MUC21, ARHGEF4, PLA2G4F, KALRN, SOX6, ATP12A, RAP1GAP, CSTB, ANKRD35, CAPN14, NECTIN4, KRT16, KRT24, NGEF, KRT78, CCDC88B, ANPEP, CARD14, PLBD1, VAV3, KLK11, SCNN1B, ARHGAP33, BICDL2, TMPRSS13, GRHL3, EFS, CWH43, RBBP8NL, CLCA4, RHCG, TJP3, SULT2B1	C2	CGP	clone#6
BLANCO_MELO_BETA_INTERFERON_TREATED_BRONCHIAL_EPITHELIAL_CELLS_UP	0.0109687	0.368831	0.38073	0.683749	1.62559	359	G0S2, CDCP1, SLC7A11, SLFN5, ITGA2, THBS1, SAMD9, ZNFX1, HAS2, BMP2, PTGS2, LCP1, ESM1, SKIL, IL1A, ROCK2, IGFBP3, SEMA7A, ENPP4, IFIT5, INHBA, N4BP1, PLAT, CDK17, FGF5, PODXL, SLC16A4, DTX3L, IFIT3, TOR1AIP1, PTPRE, PARP9, RIF1, TXNRD1, BMPR2, DUSP4, C6orf62, SMURF2, SAMD9L, ANKRD12, TNFSF15, TGM2, TRIM56, NMNAT2, IFI16, TMEM140, EDNRA, SYNJ2, XRN1, HELZ2, ZC3H12C, EIF5, IFIT2, KRT34, TDRD7, ETS1	C2	CGP	clone#6
BLANCO_MELO_BRONCHIAL_EPITHELIAL_CELLS_INFLUENZA_A_DEL_NS1_INFECTION_DN	0.22069	0.534083	0.104733	0.482989	1.11443	176	WDR76, MCM4, FAM111B, WDHD1, CLSPN, LURAP1L, FEN1, MCM7, BRCA1, FANCI, GPATCH11, NEXN, CDC7, MCM2, CDC6, RBL1, UHRF1, RFXAP, KANK2, CENPF, DTL, ASF1B, ZWINT, RARB, KIF11, E2F1, NCAPG2, TEF, BLM, PER2, FAM161A, PGPEP1, HASPIN, ATAD5, EXO1, RHNO1, XRCC2, CDC45, ZNF248, ERCC6L, FADS1	C2	CGP	clone#6
BLANCO_MELO_BRONCHIAL_EPITHELIAL_CELLS_INFLUENZA_A_INFECTION_DN	0.463855	0.688568	0.10714	-0.382607	-0.939285	78	UBE2S, ECM1, RBP1, ARHGAP40, YPEL3, GABRP, CCDC88B, ANPEP, TMPRSS2, MUC20, UPK2, GRHL3, RBBP8NL, TJP3, BSPRY, RPL39	C2	CGP	clone#6
BLANCO_MELO_BRONCHIAL_EPITHELIAL_CELLS_INFLUENZA_A_INFECTION_UP	0.102305	0.50336	0.165657	0.701892	1.59216	129	SLFN5, THBS1, ZNFX1, CRYBG3, ZBTB21, ROCK2, ASXL2, RESF1, PLAT, DTX3L, PARP9, BICC1, RALGAPA2, EGFR, TMEM140, HELZ2, IPO11	C2	CGP	clone#6
BLANCO_MELO_COVID19_BRONCHIAL_EPITHELIAL_CELLS_SARS_COV_2_INFECTION_DN	0.0696379	0.493096	0.287857	-0.607597	-1.41974	55	NID1, RBM20, MXRA5, IRAG2, PTPRZ1, BLNK, RAB30, SYTL5, ATG9B, MAP7D2, PROS1, SOX6	C2	CGP	clone#6
BLANCO_MELO_COVID19_BRONCHIAL_EPITHELIAL_CELLS_SARS_COV_2_INFECTION_UP	0.00710189	0.358216	0.407018	0.7613	1.72792	140	G0S2, BMP2, INHBA, PLAT, LIF, PARP9, DUSP4, ITGB3, TGM2	C2	CGP	clone#6
BLANCO_MELO_COVID19_SARS_COV_2_INFECTION_A594_ACE2_EXPRESSING_CELLS_DN	0.653903	0.808007	0.0511148	0.381957	0.858705	95	KLHL4, PSAT1, EPHX1, TNFSF15, ALDH3A2, MCM5, SPP1, PDK2, CROT, WDR18, KCNAB2, CDK5, SERPINI1	C2	CGP	clone#6
BLANCO_MELO_COVID19_SARS_COV_2_INFECTION_A594_ACE2_EXPRESSING_CELLS_RUXOLITINIB_DN	0.784431	0.878935	0.0766747	-0.335244	-0.817082	75	ADGRG2, APLP2, COL11A1, HABP2, CRYAB, CES1, CTSD, SCIN, KRT4, AHCY, TF, FGB, SUSD2, RRM2, AMBP, ALDH1A1, UCP2, ASB9	C2	CGP	clone#6
BLANCO_MELO_COVID19_SARS_COV_2_INFECTION_A594_ACE2_EXPRESSING_CELLS_RUXOLITINIB_UP	0.360208	0.616511	0.0738053	0.412738	0.990269	407	PPP1R10, RBBP6, ZC3H4, FILIP1L, CCL2, NRIP1, BHLHE41, SKIL, IL1A, ZBTB21, BTG1, PCF11, HIVEP1, EGR1, HIVEP2, ZNF484, LIF, INTS6, GZF1, ZNF830, H4C5, MEX3C, KLF7, ZBTB6, KMT2E, RBAK, ANKRD12, ZNF776, EXPH5, PLEKHG2, ZNF543, NBPF10, ZNF554, AEBP2, ZEB2, ESF1, TANK, NFKB1, SIM2, PER3, KPNA5, ANKRD49, PDGFB, ZNF267, ZNF624, CCDC174, H2BC18	C2	CGP	clone#6
BLANCO_MELO_COVID19_SARS_COV_2_INFECTION_A594_ACE2_EXPRESSING_CELLS_UP	0.0597403	0.487093	0.208955	0.578257	1.39041	465	PPP1R10, RBBP6, ZC3H4, ZNFX1, F3, ZNF292, BMP2, PTGS2, FILIP1L, CCL2, NRIP1, BHLHE41, SKIL, ZBTB21, SEMA7A, IFIT5, PCF11, INHBA, HIVEP1, EGR1, HIVEP2, ZNF484, ZNF654, LIF, INTS6, GZF1, ZNF830, H4C5, PARP9, SMCHD1, MEX3C, KLF7, ZBTB6, VDR, RBAK, ANKRD12, TGM2, PLEKHG2, NBPF10, ZNF554, AEBP2, XRN1, ZEB2, TANK, HDX, NFKB1, PER3, MSC, KPNA5, ANKRD49, ZNF267, DDX60, CCDC174, H2BC18, TRIM21, NFE2L2, ZN…	C2	CGP	clone#6
BLANCO_MELO_COVID19_SARS_COV_2_INFECTION_A594_CELLS_DN	0.244838	0.544994	0.152145	-0.450801	-1.09838	72	HSPA1A, NEB, PEG10, CNTNAP2, VIL1, HABP2, ELN, MYO1A, EPHB3, SLC26A9, KRT4, FASN, RADIL, TXNDC5, NR4A1, ADH6, PRODH2, PACSIN1, DACT2, SFRP4, BCAS1, ANKS4B, CBLN2, KCNK5, DPEP1, DDC, FGFR4, OLFML3, HLA-DMB, SCARA5	C2	CGP	clone#6
BLANCO_MELO_COVID19_SARS_COV_2_INFECTION_A594_CELLS_UP	0.00119074	0.294971	0.45506	0.866663	1.91148	77	CDCP1, SLFN5, GREM1, IL1A, INHBE, PTPRE, CHAC1, SLC6A15, EXPH5, LAMC2	C2	CGP	clone#6
BLANCO_MELO_COVID19_SARS_COV_2_INFECTION_CALU3_CELLS_DN	0.409722	0.652907	0.09855	-0.532869	-1.05808	20	NEB, TEX15	C2	CGP	clone#6
BLANCO_MELO_COVID19_SARS_COV_2_INFECTION_CALU3_CELLS_UP	0.204993	0.526854	0.106323	0.555046	1.31805	319	G0S2, SLFN5, THBS1, SAMD9, ZNFX1, BMP2, PTGS2, CCL2, MAST4, IL1A, SEMA7A, IFIT5, INHBA, PLAT, EGR1, HIVEP2, DTX3L, INHBE, IFIT3, TNFRSF11B, PARP9, CHAC1, TXNIP, NEDD4, SAMD9L, PHLDB2	C2	CGP	clone#6
BLANCO_MELO_COVID19_SARS_COV_2_LOW_MOI_INFECTION_A594_ACE2_EXPRESSING_CELLS_DN	0.119101	0.516023	0.193813	-0.710337	-1.31562	14	TIMP2, ADCY5, DPP4, ALDH1L2, PSG5, OXTR, KRT4, CDH16, CPM	C2	CGP	clone#6
BLANCO_MELO_COVID19_SARS_COV_2_LOW_MOI_INFECTION_A594_ACE2_EXPRESSING_CELLS_UP	0.265714	0.557373	0.0956031	0.462608	1.05247	141	ZNF292, PTGS2, CCL2, RLF, BHLHE41, IL1A, ZBTB21, PCF11, EGR1, ZNF654, ZNF830, ZBTB6, PER3, ZNF267, H2BC18, ZNF436, FRS2, PRR14	C2	CGP	clone#6
BLANCO_MELO_COVID19_SARS_COV_2_POS_PATIENT_LUNG_TISSUE_DN	0.176712	0.520578	0.118815	0.524788	1.20979	171	SPRED1, CTR9, XPC, PHLDB1, ADAMTS2, ARAP3, PODXL, KCTD20, VPS54, MCM7, CC2D1B, BAP1, MDC1, PRKAB1, SLC9A1, PPP6R2, CTCF, ATP6V0A2, SH3PXD2B, PPP1R13B, PLXNA2, FZD4, TFIP11, YJU2B, NDST1, EDC3, ZC3H7A, ENTR1, FAM32A, ELK3	C2	CGP	clone#6
BLANCO_MELO_COVID19_SARS_COV_2_POS_PATIENT_LUNG_TISSUE_UP	0.786795	0.880437	0.0395172	0.340713	0.784306	156	SAMD9, LCP1, IFIT3, SAMD9L, IFIT2	C2	CGP	clone#6
BLANCO_MELO_HUMAN_PARAINFLUENZA_VIRUS_3_INFECTION_A594_CELLS_DN	0.0877743	0.501982	0.271289	-0.674725	-1.68758	106	FCGBP, MCF2L, USH1C, BCAM, HABP2, ELN, MYO1A, EPHB3, TUBB4A, ABCC6, KIF12, RERG, KRT4, RAP1GAP, CDC42BPG, CYP4F12, LGALS4, HSD17B14, SERPINF2, CERS4, AMBP, ADH6, RAB37, PRODH2, LLGL2, SHC2, ARHGAP33, FGFR3, BCAS1, ANKS4B, WDR97, TJP3, PRODH, SLC29A4, NECAB2, HOGA1, FGFR4, HR, HLA-DMB	C2	CGP	clone#6
BLANCO_MELO_HUMAN_PARAINFLUENZA_VIRUS_3_INFECTION_A594_CELLS_UP	0.104167	0.50336	0.160801	0.662273	1.52843	197	CDCP1, ITGA2, SAMD9, ZNFX1, IL1A, IFIT5, EGR1, PODXL, DTX3L, IFIT3, PARP9, SAMD9L, TGM2, EFNB2, IFI16, WARS1, LAMC2, TMEM140, HELZ2, ZEB2, IFIT2, TDRD7, KIAA1549L, DDX60, IL1B, CORO2B, XDH, TRIM21	C2	CGP	clone#6
BLANCO_MELO_INFLUENZA_A_INFECTION_A594_CELLS_DN	0.163265	0.520578	0.128789	0.514759	1.16749	108	FAM20C, SLC38A10, TRIM56, GPANK1, MSC, ST3GAL2, HNRNPA0, CHPF2, TONSL, WDR18, TYSND1, SLC35E2B, RBP5, TBC1D16, PIGQ, GIGYF1, BCL9L, ZNF687, PCK2, FKRP, ZBTB7A, NAGK, RPL8, REXO1	C2	CGP	clone#6
BLANCO_MELO_INFLUENZA_A_INFECTION_A594_CELLS_UP	0.574639	0.760178	0.0611693	0.445654	0.923292	39	CCL2, DUSP6, EGR1, IFIT2, HERPUD1, THAP10	C2	CGP	clone#6
BLANCO_MELO_MERS_COV_INFECTION_MCR5_CELLS_DN	0.55303	0.74521	0.0862866	-0.419792	-0.906347	33	GPRC5A, SCN7A, CHI3L1, ADH1B, FMOD, HLA-A, CHCHD2, APOE	C2	CGP	clone#6
BLANCO_MELO_MERS_COV_INFECTION_MCR5_CELLS_UP	0.203922	0.526347	0.195789	-0.551122	-1.38347	257	DUSP1, HSPA1B, HSPA1A, HSPA6, BHLHE40, HBEGF, TG, NR1D1, SORBS1, NEB, CUBN, EPC1, PPP1R15A, OTUD3, NOCT, DNAH12, NFKBIA, GABRE, SCN1A, TRPV3, PNLDC1, FOS, SLC6A12, CFAP43, CACNA1G, CLEC18B, MYO7A, PDZD2, ITGA9, ADGRF3, MUC13, EVC2, LAG3, CHD5, COL21A1, TULP2, EPPK1, ITGA2B, MYLIP, XIRP1, SLC6A13, CRYAB, NAALAD2, MST1R, ZCCHC2, CDRT1, BAAT, RNF144B, SLC8A2, OIT3, FSTL4, SLC28A3, CTAGE1, TTC39A, CD…	C2	CGP	clone#6
BLANCO_MELO_RESPIRATORY_SYNCYTIAL_VIRUS_INFECTION_A594_CELLS_DN	0.00157622	0.322421	0.45506	-0.818517	-2.05025	110	MUC5B, FCGBP, NEB, CDCA7L, MCF2L, KSR2, USH1C, BCAM, HABP2, ELN, MYO1A, EPHB3	C2	CGP	clone#6
BLANCO_MELO_RESPIRATORY_SYNCYTIAL_VIRUS_INFECTION_A594_CELLS_UP	0.00891066	0.367405	0.38073	0.690685	1.62767	278	CDCP1, SLFN5, SAMD9, ZNFX1, F3, BMP2, LCP1, CCL2, ADAM19, IL1A, EGR1, DTX3L, IFIT3, PTPRE, PARP9, SLC6A15, SAMD9L, VDR, ITGB3, PLAU, TGM2, EFNB2, SERPINB8, IFI16, WARS1, LAMC2, TMEM140, IL4R, GFPT2, HELZ2, IFIT2, ETS1, TMCC3, ANTXR2, DDX60, IL1B, CORO2B, XDH, SPOCD1, OSMR	C2	CGP	clone#6
BLANCO_MELO_SARS_COV_1_INFECTION_MCR5_CELLS_UP	0.066055	0.491666	0.237794	0.821027	1.40766	12	ESM1, FAM111B, BRCA2, CENPF, ZNF107, KIF20B, ASPM, SMC4	C2	CGP	clone#6
BLUM_RESPONSE_TO_SALIRASIB_DN	0.204398	0.526389	0.105521	0.542128	1.2942	339	GREM1, MCM3, APC, CCL2, NRIP1, DDX23, TNS3, SMC1A, SOX4, HIRIP3, MCM6, TFDP1, HLTF, CHAF1A, SMC2, NPAT, CASP8AP2, DNMT1, NUP107, FEN1, BRCA1, NUP50, TOPBP1, POLA1, MRE11, DBR1, TCF4, CCNE2, WWTR1, CDC7, MCM2, TIMELESS, MSH2, GMNN, NR2F1, MCCC2, TYMS, DHX9, ABCD3, MCM5, RFX5, SCG5, CDC6, SIM2, USP1, TUBB4B, IRS1, ZBTB33, CENPF, GTF3C2, POLE, RFC4, OAZ2, GUCY1B1, SHMT1, CHAF1B, ZWINT, SOX9, RFC5, K…	C2	CGP	clone#6
BLUM_RESPONSE_TO_SALIRASIB_UP	0.53252	0.731756	0.0567672	0.382032	0.890161	242	GOLGB1, XPC, GTPBP2, TRIB3, BTG1, PSAT1, SEPHS2, EGR1, IARS1, PMS2, ARHGEF2, SERPINB8, ATF6, WARS1, MARS1, HSPA13, EIF5, KRT34, DNAJA3, CDK13, UNG, ANK2, GALE, KPNA5, SGPL1, PJA1, GOLGA5, POLI, HMGCL, CTH, TP53, SLC1A5, SHMT2, SEL1L, SUPV3L1, CEBPG	C2	CGP	clone#6
BMI1_DN.V1_DN	0.888889	0.935	0.0747385	-0.304531	-0.765768	135	CLIP3, MYH13, NDRG2, FOS, TP63, CHL1, SNAI1, PEG3, MAOB, TCEAL2, COL9A3, SIM1, SH3BGRL, SCNN1A, CES1, TFAP2A, NENF, ZNF423, GPX3, IFI44L, TEX14, ESRP1, PCDH8, SFXN1, TMEM176B, VAV3, SEMA3E, KCNJ16, CCKAR, CLDN16, ARHGAP12, SLC17A6, CTAG1A, GAS7, LMO3, ALX4, CDH22	C6		clone#6
BMI1_DN.V1_UP	0.00404165	0.352921	0.407018	0.783379	1.7857	146	CDCP1, GREM1, HAS2, F3, SLC7A5, LCP1, JAG1, ITGA4, INHBA, PLAT, SRPX2, PODXL, LIF, INHBE, CLSPN, ITGB8, DHRS3, PAPPA, ATP13A2, FURIN, ANXA3, LRIG1, ATF6, NRP2, VLDLR, SIRPA, LAMB3, CHST3, SLC2A1, GFPT2	C6		clone#6
BMI1_DN_MEL18_DN.V1_DN	0.720395	0.846793	0.0862866	-0.323507	-0.818548	143	CLIP3, MXRA5, A2M, COL14A1, ITGA7, NEFH, LEPR, FOS, CUX2, CHL1, PEG3, MAOB, TCEAL2, COL9A3, REEP2, SCNN1A, CFAP20, ABCA4, ZNF423, ID2, GPX3, SMR3B, PROM1, ESRP1, PCDH8, OGDHL, OLFM4, TMEM176B	C6		clone#6
BMI1_DN_MEL18_DN.V1_UP	0.0402299	0.474907	0.271289	0.745996	1.69467	142	SLC7A11, GREM1, HAS2, F3, SLC7A5, LCP1, JAG1, ITGA4, ADAM19, IL1A, TRIB3, VEGFA, INHBA, PLAT, PSAT1, PODXL, LIF, INHBE, ITGB8, KLF7, PAPPA, ATP13A2, ANXA3, NRP2, VLDLR, KCNN4, LAMB3, CHST3, GFPT2, ZEB2	C6		clone#6
BOCHKIS_FOXA2_TARGETS	0.646373	0.804454	0.0457704	0.355642	0.854995	428	NRIP1, ZMYM1, HIVEP1, MCM4, PPP4R3B, TCP11L2, SEPHS2, ZKSCAN5, TNFRSF1A, C1RL, INHBE, KCTD20, FIGNL1, MKKS, CBLL1, VDR, BRCA1, CEBPZ, STARD13, EXPH5, SCRN3, TMEM140, SIN3A, GPAM, NDUFA8, ZNF3, SLC46A3, SON, POT1, PRCC, PANX1, CLCN7, SH3D19, MAT1A, PRKAR2A, PLRG1, C19orf12, AP3M1, CTH, PRKDC, KBTBD2, PER2, PRMT5, DEPP1	C2	CGP	clone#6
BOGNI_TREATMENT_RELATED_MYELOID_LEUKEMIA_DN	0.624796	0.792118	0.0579755	0.446426	0.888005	32	DDR1, VPS52, DDX17, ZFYVE26, BTN3A3, COA1, RXRB, FBXO21, SRSF8, TBC1D5, CDH2, CCND1, NR2C1, MRPL28	C2	CGP	clone#6
BOGNI_TREATMENT_RELATED_MYELOID_LEUKEMIA_UP	0.276543	0.563399	0.128789	-0.531068	-1.13	30	SLC25A6, EFEMP1, RPL17, POLR2A, RPS27A, HP, KLRC1, RPL11, PAX5	C2	CGP	clone#6
BOHN_PRIMARY_IMMUNODEFICIENCY_SYNDROM_DN	0.794498	0.885626	0.0465084	0.386019	0.795233	38	TUBB6, VCL, NEDD9, PLSCR1, SUSD6, GALNT10, DPYD, KDM4B	C2	CGP	clone#6
BOHN_PRIMARY_IMMUNODEFICIENCY_SYNDROM_UP	0.315789	0.586642	0.127505	-0.471482	-1.05823	46	IL32, DLGAP5, TOP2A, GLDC, UBE2C, DENND2D, MORF4L2, CANX, SSR2, CALU	C2	CGP	clone#6
BONCI_TARGETS_OF_MIR15A_AND_MIR16_1	0.20208	0.526036	0.11524	0.501654	1.12425	91	HAS2, BTRC, LUZP1, PAFAH1B1, PAPPA, PRDM4, BPTF, EFNB2, TLK1, HMGA2, KCNQ5, PDCD4, PPRC1, BMPR1A, PRKAR2A, PTPN3, CDCA4, E2F3, KANK1, SNX16, RSPO3, FGF2, AGO4, ACVR2A, SPEG, DEDD	C2	CGP	clone#6
BONOME_OVARIAN_CANCER_POOR_SURVIVAL_DN	0.0218778	0.400029	0.352488	0.821304	1.52989	21	TWNK, MTAP, PRKD3, BOP1, SS18	C2	CGP	clone#6
BONOME_OVARIAN_CANCER_POOR_SURVIVAL_UP	0.495812	0.707491	0.0704501	0.496374	0.971673	30	IGFBP5, RB1CC1, REV3L, CERK, EID1, PDE8A, GULP1	C2	CGP	clone#6
BONOME_OVARIAN_CANCER_SURVIVAL_OPTIMAL_DEBULKING	0.402703	0.649022	0.0701132	0.410388	0.957703	233	ZMIZ1, SACS, ARHGAP24, RUNX1, EYA4, SLC14A1, ZBED4, TECPR2, DNMBP, ZFYVE9, NFS1, IFI16, PCNX4, GOSR1, ZNF84, IRF2BP1, NCOA1, SON, SIM2, SNAP29, VPS41, ZFP69B, NTNG1, AKR1B10, PFAS, PDCD1LG2, ATG2B, RALGAPA1, ZFYVE26, ZNF354A, CDK19, SIRT5, PLSCR1, ZHX3, SPATA2, SYT1	C2	CGP	clone#6
BONOME_OVARIAN_CANCER_SURVIVAL_SUBOPTIMAL_DEBULKING	0.314433	0.58624	0.08042	0.454485	1.10178	495	AMIGO2, APC, WNT5A, FILIP1L, BICD1, SYNE1, IGFBP3, WBP4, PIK3R1, FBXO38, JRKL, KRI1, ZNF518A, PPP3CA, DENND4A, IGFBP5, GNE, RB1CC1, CHAF1A, RAD17, TWNK, MRTFB, ARHGEF2, LMOD1, REV3L, MTAP, EOGT, RAI14, EDEM3, CERK, PAX8, ZFYVE16, IKBKB, OBSL1, PHF14, CREBBP, EDNRA, MAU2, NR2F1, ZNF839, DDX52, PSD4, TRPC1, DHX9, ZER1, AKAP10, EID1, ARHGEF10, RANBP2, SLC35C1, SPART, PDE8A, REXO4, RB1, TLE4, ANKRA2,…	C2	CGP	clone#6
BOQUEST_STEM_CELL_CULTURED_VS_FRESH_DN	0.0486083	0.479496	0.321776	-0.681949	-1.45686	31	FOSB, NTRK2, CHL1, C7, PPL, NAALAD2, ITIH5, ADH1B, TMEM176B, CPVL, APOE, SPARCL1, IGF1	C2	CGP	clone#6
BOQUEST_STEM_CELL_CULTURED_VS_FRESH_UP	0.0697674	0.493096	0.191892	0.584954	1.40612	425	SLC7A11, TENM1, NQO1, GREM1, THBS1, SLC7A5, BMP2, WNT5A, CCL2, NRIP1, ITGA4, SYNC, TENM3, TRIB3, INHBA, SOX4, PIK3R1, PSAT1, EGR1, SRPX2, IARS1, PODXL, RORA, TNFRSF11B, TXNRD1, TXNIP, PAPPA, KIF13B, ANGPTL2, EGFR, PDLIM5, SYNM, RAI14, TGM2, SLC38A1, WARS1, MEAK7, MARS1, MICAL2, MYO10, EIF5	C2	CGP	clone#6
BOQUEST_STEM_CELL_DN	0.0142046	0.376174	0.38073	0.69858	1.62252	215	G0S2, RCAN1, MAST4, PTPRB, MECOM, ENPP4, DUSP6, SSH1, ARAP3, PODXL, PTPRE, ANXA3, EOGT, DOCK9, TGM2, EFNB2, SMAD1, WARS1, PDE2A, AREG, NLK, MYO10, TBC1D9, PALM2AKAP2, CDC42EP3, HOXB7	C2	CGP	clone#6
BOQUEST_STEM_CELL_UP	0.230254	0.537995	0.100279	0.502159	1.17678	257	COL6A3, TENM1, F3, WNT5A, BHLHE41, PTPN13, IGFBP3, INHBA, AGL, LIF, LRRC17, BICC1, EGFR	C2	CGP	clone#6
BORCZUK_MALIGNANT_MESOTHELIOMA_DN	0.22975	0.537995	0.106323	0.490953	1.10128	94	RBBP6, HAS2, CCL2, MAST4, LMOD1, N4BP2L2	C2	CGP	clone#6
BORCZUK_MALIGNANT_MESOTHELIOMA_UP	0.896552	0.939114	0.031637	0.312262	0.736923	308	KIFBP, ADNP, SMC1A, UBQLN2, CDC42BPA, MCM6, NEK4, TFDP1, RIF1, ZNF318, FZD6, ZBTB14, CHTOP, CCNE2, CREBBP, GINS1, ISG20L2, OSMR, RFC4, CDC27, MAPK9, ZMYND11, MFN1, ZWINT, KIF11, PARP1, DOCK1, CSNK1D, CCZ1, PRKDC, RPS6KA3, SMARCC1, UROS, PKM, KIFAP3, SS18, MAPKAP1, PCNA, RFC2, COA1, MSH6, SSBP1, FADS1, LYPLA1, UTP25, UBE2G1, THAP11, SCCPDH, F8A1, RP2, SMAD4, SRSF3, MOB1A	C2	CGP	clone#6
BORLAK_LIVER_CANCER_EGF_UP	0.0365753	0.467718	0.321776	-0.61353	-1.42627	54	RBM3, RBP1, BTG3, SCD, CDK1, BLNK, FOS, CPE, TCEAL9, AMY1B, VIL1, LPL, ACOT9, CD63	C2	CGP	clone#6
BOSCO_ALLERGEN_INDUCED_TH2_ASSOCIATED_MODULE	0.64132	0.801899	0.0508054	0.373692	0.850042	144	SEMA7A, BTG1, LIF, H4C14, DHRS3, DUSP4, PHF20L1, TAF4B, SNTB1, FURIN, IL4R, RRS1, TAB2, XBP1, NABP1, IL1B, SLC12A2, RAB27B, TRAFD1, SLCO3A1, TPP2, SOCS2, DARS1, MRPL35, BCL9L	C2	CGP	clone#6
BOSCO_EPITHELIAL_DIFFERENTIATION_MODULE	0.00746073	0.36293	0.407018	-0.861461	-2.05402	62	MUC16, MUC4, GPRC5A, ECM1, A2ML1	C2	CGP	clone#6
BOSCO_INTERFERON_INDUCED_ANTIVIRAL_MODULE	0.517964	0.722445	0.0628004	0.423982	0.938736	75	CCL2, ITGA4, IFIT5, IFIT3, SAMD9L, RIN2, TDRD7, DDX60, PANK2, TRAFD1, IFIH1, MOV10, NCOA7, CMTR1, PNPT1	C2	CGP	clone#6
BOSCO_TH1_CYTOTOXIC_MODULE	0.951923	0.97129	0.0702813	-0.294343	-0.732741	113	CEMIP, CD163L1, STAB1, MERTK, ITGA9, ENPP2, IL15RA, IL2RA, LILRB5, USP18, TSHZ3, FFAR3, PRKCQ, GIMAP8, IL12RB2, BCL2L14, RRM2, CERS4, GBP6, CDK6, FCGR2B, OR2A5, F13A1, FBXO39, IRF4, CXCL9, PRKCA, ACOD1, IL15, CTLA4, OR5D14, TRAT1, IFNG, SLAMF1, IL10, FAM20A, PRF1, GZMB, SAMD3	C2	CGP	clone#6
BOUDOUKHA_BOUND_BY_IGF2BP2	0.60815	0.782337	0.0931455	-0.348772	-0.872325	106	HSPA1B, RPL22, CCNG1, NACA, NDUFA1, UAP1, CRYAB, S100A6, IQGAP1, RPS27A, VTI1B, MAN2A1, RPS15, RPLP0, RPS16, CD81, PSRC1, ATP5F1E, SEC61B	C2	CGP	clone#6
BOWIE_RESPONSE_TO_EXTRACELLULAR_MATRIX	0.019993	0.39272	0.352488	0.858938	1.53657	17	IFIT3, IFI16, IFIT2, PSMB9	C2	CGP	clone#6
BOWIE_RESPONSE_TO_TAMOXIFEN	0.0421506	0.474907	0.321776	0.806826	1.46792	18	IFIT3, IFI16, IFIT2, STAT1	C2	CGP	clone#6
BOYAULT_LIVER_CANCER_SUBCLASS_G123_DN	0.447802	0.678465	0.103576	-0.422669	-0.971079	50	CUX2, SLC6A12, DMD, FGA, SLC28A1, ACAA2, GABARAPL1, HPD, ECHDC2, ACADL, RGN, ACSM5, PRODH2, HAO1, ASPA	C2	CGP	clone#6
BOYAULT_LIVER_CANCER_SUBCLASS_G123_UP	0.55163	0.744087	0.0905429	-0.413169	-0.921995	44	RBM3, PEG10, CCNB2, KPNA2, VIL1, KIF20A, CACYBP, FABP5	C2	CGP	clone#6
BOYAULT_LIVER_CANCER_SUBCLASS_G12_DN	0.719101	0.846386	0.0665892	-0.445521	-0.825152	14	PIK3C2G, HGD, ABCG2	C2	CGP	clone#6
BOYAULT_LIVER_CANCER_SUBCLASS_G12_UP	0.119808	0.516962	0.160801	0.613731	1.27819	40	CAMSAP2, ZNF281, NUAK1, MKKS, SYNJ2, PRCC, WDR26, CHKA	C2	CGP	clone#6
BOYAULT_LIVER_CANCER_SUBCLASS_G1_DN	0.817014	0.896502	0.0448645	0.3745	0.775877	39	GCLC, MPDZ, COQ9, BTN3A3, ABHD2, DGLUCY, BTN3A2, GCLM, KLF9	C2	CGP	clone#6
BOYAULT_LIVER_CANCER_SUBCLASS_G1_UP	0.46176	0.686981	0.0665892	0.415797	0.943218	115	DDR1, BRD3, EDEM3, EXOC2, CRNKL1, NBPF10, PDCD4, KLHL23, ATP2B1, POGZ, CDK19, SOX9, PLXNA2, CCZ1, HNRNPA0, SMARCC1, DENND2B, MAP4K4, DNAJC9, PLPP2, DCPS, RPA1, C2CD5, PAIP1, RPS19, MEX3D, RABIF, INPP5A, MYO5C, SAYSD1, UBXN7	C2	CGP	clone#6
BOYAULT_LIVER_CANCER_SUBCLASS_G2	0.0549085	0.487093	0.248911	0.723128	1.41165	28	AMIGO2, CD58, INTS7, FHOD3, DEGS1, ARHGEF40, SAP130, HIP1, NAV3, RRAS2, MEIS2, PAN2, MCTP1, CNPY2	C2	CGP	clone#6
BOYAULT_LIVER_CANCER_SUBCLASS_G23_DN	0.90812	0.945427	0.0531298	-0.382419	-0.646739	10	SORD, N4BP2L1, PTH1R, SERPINF2	C2	CGP	clone#6
BOYAULT_LIVER_CANCER_SUBCLASS_G23_UP	0.0990566	0.502959	0.176694	0.606222	1.29563	51	MCM3, MCM6, IARS1, HLTF, SMC2, FEN1, SLC38A1, SLC26A2, CCNE2, MCM2, TYMS, SUZ12, USP1	C2	CGP	clone#6
BOYAULT_LIVER_CANCER_SUBCLASS_G3_DN	0.531335	0.731044	0.0928481	-0.396456	-0.918851	52	ALDH5A1, GPLD1, PCSK6, F7, SERPING1, TMPRSS6, MASP1, SLC2A2, TF, KNG1, SARDH, CRYL1, ASGR2, CFH, TMEM176B	C2	CGP	clone#6
BOYAULT_LIVER_CANCER_SUBCLASS_G3_UP	0.198895	0.525659	0.111463	0.505051	1.16854	189	MED1, WASHC5, SMC1A, TAF2, NUP107, CANT1, FANCI, TMEM185B, TOPBP1, NUP37, NUP155, TMX1, PUS7, BRD7, CDC6, NOL11, G6PD, ZWILCH, BOP1, SLC38A6, PSME3, CCDC86, CSNK1D, SLC7A1, RAD51AP1, PRMT5, EBNA1BP2, KIF1B, MRTO4, PAK1IP1, SAP30BP, NSF, C5orf22, RPRD1A, SMG8, COIL, RPL8, IPO7, NRAS, XPO1, WDR12	C2	CGP	clone#6
BOYAULT_LIVER_CANCER_SUBCLASS_G56_DN	0.751142	0.862579	0.0652353	-0.401568	-0.771488	16	BHLHE40, QSOX1	C2	CGP	clone#6
BOYAULT_LIVER_CANCER_SUBCLASS_G56_UP	0.812844	0.894128	0.0512184	0.441436	0.744963	11	NEDD4, GLUL, DUT	C2	CGP	clone#6
BOYAULT_LIVER_CANCER_SUBCLASS_G5_DN	0.198003	0.525012	0.124434	0.634337	1.23832	28	TGM2, IFI16, SIRPA, ARHGDIB, ARL4C, DAB2	C2	CGP	clone#6
BOYAULT_LIVER_CANCER_SUBCLASS_G6_DN	0.637168	0.800007	0.0609039	0.475689	0.878281	19	TNS1, RAB27A, OSBPL9, SLC20A1, HES1, GATA6	C2	CGP	clone#6
BOYAULT_LIVER_CANCER_SUBCLASS_G6_UP	0.751429	0.862833	0.0764767	-0.348235	-0.836634	65	MERTK, SLC6A2, RAB4A, ACTN2, MME, SEPTIN4, CTNNA2, MLEC, TBCA, CCDC170, TIMM17A, GGH, DYNC1I1, HSDL2	C2	CGP	clone#6
BOYERINAS_ONCOFETAL_TARGETS_OF_LET7A1	0.310092	0.583958	0.101351	0.67245	1.15293	12	SLC25A24, HMGA2, MED6, IGF2BP2, NME6	C2	CGP	clone#6
BOYLAN_MULTIPLE_MYELOMA_C_CLUSTER_DN	0.0155324	0.377775	0.38073	0.887359	1.73917	29	SLC7A11, NRIP1, KLF7	C2	CGP	clone#6
BOYLAN_MULTIPLE_MYELOMA_C_CLUSTER_UP	0.12945	0.520578	0.155242	0.613657	1.2559	36	APC, MTOR, TYMS, MLLT1, UHRF1, SSX2IP	C2	CGP	clone#6
BOYLAN_MULTIPLE_MYELOMA_C_DN	0.155521	0.520578	0.137251	0.557314	1.20407	56	BICD1, NRIP1, TSC22D1, KLF7, FZD6, KCNN4, B4GALT6, EID2, SPP1, TANC1, DOCK5	C2	CGP	clone#6
BOYLAN_MULTIPLE_MYELOMA_C_D_DN	0.904	0.943081	0.0845557	-0.298554	-0.759901	277	ANOS1, RMDN2, TGFBI, ITGA1, FSCN1, MGAM, CACNA1S, CFAP61, ELL2, HLA-E, GRAMD1B, FOS, ABI3BP, CACNA1H, CPE, FRMPD2, ST8SIA6, OLFM1, CP, SELENOM, NFIL3, LILRB5, CHST1, KIT, HP, KDELR3, IQGAP2, GABRA4, ARFGAP3, APP, ID2, ARHGAP6, TTC39B, PRKCQ, ITGAL, LILRB4, GDA, MMP8, KLRC1, CD9, GIMAP8, SLCO4C1, HID1, HDC, OLFM4, TMEM176B, VAV3, CHIA, AMY2A, FADS3, CERS4, P4HA2, GGH, GBP6, ITK, LTF, ICOS, CD3G, P…	C2	CGP	clone#6
BOYLAN_MULTIPLE_MYELOMA_C_D_UP	0.53268	0.731758	0.103576	-0.351827	-0.884396	134	TAF1D, TFRC, BAMBI, PDLIM1, IRAG2, SOD2, NOLC1, TRA2A, CECR2, EGFL6, EBF1, FUBP1, IDI1, IQGAP1, YWHAG, NIBAN3, NCL, LGR6, PABPC1, NAP1L1, DYRK2, SLC16A1	C2	CGP	clone#6
BOYLAN_MULTIPLE_MYELOMA_C_UP	0.0452418	0.478566	0.266351	0.700464	1.48535	47	MCM3, ZBED4, HEATR1, MTOR, LRIG1, CPSF6, CARMIL1, PDE2A, TYMS, ETS1, FAM13A	C2	CGP	clone#6
BOYLAN_MULTIPLE_MYELOMA_D_CLUSTER_DN	0.903646	0.942861	0.0626618	-0.326937	-0.70716	36	LGALS1, RPGRIP1, PSTPIP2, MTCH1, PHKA1, ARFGAP3, CRYBG1, SLC37A1, BRDT, RSPH1	C2	CGP	clone#6
BOYLAN_MULTIPLE_MYELOMA_D_CLUSTER_UP	0.0902256	0.502178	0.237794	-0.652304	-1.35436	27	ADM, PLK2, NEFH, OBSCN, PLCH1, ZFP14	C2	CGP	clone#6
BOYLAN_MULTIPLE_MYELOMA_D_DN	0.241071	0.542715	0.154191	-0.439574	-1.07855	77	LGALS1, EIF2S3, EZH1, RPGRIP1, PSTPIP2, IFI27L2, ATP10A, S100A13, MTCH1, IL2RA, S100A6, PHKA1, LILRB5, HSD17B11, PIWIL4, SLC28A2, CRYBG1, SLC37A1, DENND1C, ITGAM, SYNE3	C2	CGP	clone#6
BOYLAN_MULTIPLE_MYELOMA_D_UP	0.288889	0.570499	0.0928481	0.476093	1.06547	90	POLR1A, BAG5, ADGRL2, ZNF507, L3MBTL3, TGS1, ADAT1, EIF5, ZNF839, PTPDC1, CLBA1, NIPA1, IRF2BP2, LRIG3	C2	CGP	clone#6
BOYLAN_MULTIPLE_MYELOMA_PCA1_UP	0.21865	0.533113	0.169571	-0.434048	-1.08824	121	RMDN2, TGFBI, ITGA1, EIF2S3, FSCN1, CACNA1S, ELL2, HLA-E, ABI3BP, CACNA1H, CPE, ATAT1, CP, SELENOM, CHST1, HP, APP, ARHGAP6, ITGAL, LILRB4, SMR3A, KLRC1, CD9, GIMAP8, HDC, VAV3, CHIA, AMY2A, FADS3, GBP6, ITK, LTF, MPO, SPON1, IL2RB, IL18R1, PAWR, IFITM3	C2	CGP	clone#6
BOYLAN_MULTIPLE_MYELOMA_PCA3_DN	0.169697	0.520578	0.128789	0.53895	1.18002	68	APC, CSTF2T, ADAM19, ZBED4, LXN, ANXA4	C2	CGP	clone#6
BOYLAN_MULTIPLE_MYELOMA_PCA3_UP	0.523881	0.726091	0.0621124	0.421834	0.93564	80	NRIP1, CCDC91, KLF7, TRPS1, SMAD1, PLA2G4A, PTPDC1, EID2, CDC42BPB, ZNF827, PIK3CB	C2	CGP	clone#6
BRACHAT_RESPONSE_TO_CAMPTOTHECIN_DN	0.95288	0.971927	0.0603786	-0.310167	-0.69065	41	HMGCS1, RPL3, CDK1, BNIP3L, SLC25A1, ADPRM, GAPDH, IFITM3, SSB, SLC44A2, GPI, ANP32E, IFITM2	C2	CGP	clone#6
BRACHAT_RESPONSE_TO_CAMPTOTHECIN_UP	0.87291	0.926914	0.0437126	0.365725	0.705594	25	TXNIP, TRAFD1, CSRNP2, TMEM185A, CDKN1A	C2	CGP	clone#6
BRACHAT_RESPONSE_TO_CISPLATIN	0.430556	0.667016	0.0795565	0.546994	1.02401	22	DHRS3, TXNIP, NABP1, MDM2, TMEM185A, CDKN1A	C2	CGP	clone#6
BRACHAT_RESPONSE_TO_METHOTREXATE_DN	0.834158	0.90597	0.0640704	-0.371873	-0.760148	25	HMGCS1, BNIP3L, SLC25A1, EMILIN2, GAPDH, IFITM3, GPI, IFITM2	C2	CGP	clone#6
BRACHAT_RESPONSE_TO_METHOTREXATE_UP	0.913194	0.948456	0.0433637	0.359616	0.673228	22	TXNIP, MDM2, TRAFD1, TMEM185A, CDKN1A	C2	CGP	clone#6
BRCA1_DN.V1_DN	0.858586	0.919204	0.0376923	0.329952	0.747389	128	VPS50, H4C5, LRRC17, BRCA1, INSR, BMPR1B, RAPGEF1, NDOR1, CTDSP1, CHD2, KANSL3, KMT2D, DYNC2I1, TRAF3	C6		clone#6
BRCA1_DN.V1_UP	0.201299	0.525995	0.17822	-0.438827	-1.09637	125	FCGBP, MAP2, IRAG2, APBB1, TRPM8, GRID2, CHD5, MTMR8, CILP, VAV1, MYBPC1, DNAAF1, TRPV6, KCNH7, POU2F3, ZNF423, THPO, KCNB2, IL1RL2, DDX25, CD34, GJA5, SPO11, APOH, CCKBR, CLEC7A, FCGR2C, TACR3, SLCO1A2, DAZL, DENND1C, TNC, KCNJ16, CHAT, LRRTM2, NEUROD6, STAR, KCNA2, LGALS9, ASMT, PRAMEF12, CDH22, CTNNA3, IQCA1, LHX6, CTLA4, RAG2, UPK1B, NEUROD4, GML, BTG4, P3H3, THBS2, NPHS2, PRSS21, B3GALT2, SH…	C6		clone#6
BREDEMEYER_RAG_SIGNALING_NOT_VIA_ATM_DN	0.173184	0.520578	0.17822	-0.49321	-1.16025	57	RIOK3, CACNA1H, SLC15A2, PDZD2, SLC11A2, FUNDC2, NAV2, TF	C2	CGP	clone#6
BREDEMEYER_RAG_SIGNALING_NOT_VIA_ATM_UP	0.46789	0.690867	0.0687943	0.449702	0.97816	63	RCAN1, TIMMDC1, EHD3, DOCK7, PJA1, NOTCH2, HGSNAT, POGLUT1, FAM32A, MPP7, THOC1, SLC20A1, ELOVL6, PAIP1	C2	CGP	clone#6
BREDEMEYER_RAG_SIGNALING_VIA_ATM_NOT_VIA_NFKB_DN	0.258786	0.55343	0.103958	0.542543	1.12993	40	BHLHE41, TAF4B, TGFBRAP1, CITED2, G6PD, ESCO1, IRAK4, ACAD10, SSPN	C2	CGP	clone#6
BREDEMEYER_RAG_SIGNALING_VIA_ATM_NOT_VIA_NFKB_UP	0.725984	0.849882	0.049391	0.389179	0.832519	52	PKD2, IFT81, TRIM68, TCAIM, DOCK7, ANXA4, NAT1, IFTAP, SLC20A1, ACER3, PEPD, DUSP16, KIF16B, BCL11A, IGF2BP3, ZNF182, NFIX	C2	CGP	clone#6
BREUHAHN_GROWTH_FACTOR_SIGNALING_IN_LIVER_CANCER	0.0879713	0.501982	0.202072	0.779929	1.36671	15	TGFBR2, EGFR, ERBB2, CTNNB1, TGFB1	C2	CGP	clone#6
BRF1_TARGET_GENES	0.38118	0.633522	0.0815265	0.490818	1.0281	43	WBP4, PPP6R3, ELF1, PLEKHG2, TRIM41, ZNF839, SACM1L, PRMT5, C2orf42, NCOA7	C3	TFT:GTRD	clone#6
BRIDEAU_IMPRINTED_GENES	0.0536019	0.486295	0.321776	-0.606677	-1.44653	62	ZRSR2, PEG10, MEST, SFMBT2, KCNQ1, PEG3, GNAS, ATP10A, DHCR7, SLC22A3, CNTN3, MST1R, SCIN, FBXO40, PLAGL1, CD81, DRD1, SLC22A2, HTR2A, DCN	C2	CGP	clone#6
BRN2_01	0.196211	0.524873	0.111011	0.562468	1.31026	234	TENM1, ZMIZ1, MECOM, PCF11, ENOX2, DUSP6, HIVEP1, POLR3B, PTCHD4, TACC2, ALKBH8, HOXB9, TCF4, EDNRA, RHOJ, EHD4, REXO4	C3	TFT:TFT_Legacy	clone#6
BROCKE_APOPTOSIS_REVERSED_BY_IL6	0.128289	0.520578	0.227987	-0.57477	-1.4543	143	PIM1, GADD45B, BCL6, HSPA1A, SLC2A3, DUSP5, BHLHE40, HBEGF, SIK1, LDLR, FOXO3, RALA, IRAG2, CADPS, ELL2, MSMO1	C2	CGP	clone#6
BROWNE_HCMV_INFECTION_10HR_DN	0.05	0.483729	0.252961	0.704347	1.51696	54	RANBP6, SETX, RUNX1, PARP4, ANKRD28, PCF11, RAD17, RIN2, SON, IRS1, AIMP2, ZSCAN26, NIPBL, STAMBP, RGS20, ETV1, NUP42, KIF11, TCF7L2, DENND2B, METTL13, NT5E	C2	CGP	clone#6
BROWNE_HCMV_INFECTION_10HR_UP	0.622975	0.790877	0.0533478	0.386452	0.86881	95	SLC7A5, LIG4, SOS1, PTPRE, FEN1, POM121, EP300, CCNE2, ZNF473, CDC6, HERPUD1, ATP6V1C1, ARFIP2, PPP1R13B, TAF4, FKBP5, SUSD6, PRPF19, SERPINI1, MBD1, SNRK	C2	CGP	clone#6
BROWNE_HCMV_INFECTION_12HR_DN	0.0960118	0.502959	0.173748	0.610997	1.37447	98	ZMYND8, ZMIZ1, MAST4, PTPRB, ZNF623, RUNX1, FGF5, SSH1, SLF2, DHRS3, PAFAH1B1, LRRC17, CILK1, U2SURP, NUP155, RIN2, KIAA1549L, KCNK2, INPP5B, VPS13B	C2	CGP	clone#6
BROWNE_HCMV_INFECTION_12HR_UP	0.101025	0.502959	0.168238	0.611888	1.38597	106	ITGA2, BMP2, BTRC, ZNF37A, RORA, RNF40, FEN1, SYNM, MFAP3L, TGFBRAP1, DLG1, MMP14, SLC12A2, PLAGL2, TRIM21, IL17RA, NPIPB3, CCDC86, GTF2A1, PLSCR1, AHCTF1, PHACTR4, HOMER1, GPD2, WDR82	C2	CGP	clone#6
BROWNE_HCMV_INFECTION_14HR_DN	0.00461109	0.353711	0.407018	0.732501	1.72904	286	G0S2, ITGA2, THBS1, HAS2, WNT5A, CCL2, MECOM, SYNE1, APPBP2, PARP4, TJP1, NNMT, ADGRL2, ARHGEF17, NEK1, SLC6A15, REV3L, EGFR, AGGF1, ERCC6, ADD3, PLAU, MVP, ZNF7, LAMC2, ERBB2, SIRPA, SYNJ2, MICAL2, MRPS31, MYO10, CLUAP1, GRK5, GALE, CDH13, RIOX2, TTF2, GINS1, IRS1, PLEC, DDX17, VPS41, NIPBL, HMBS, ADD1, SLC25A12, STAMBP, ERLIN2, RGS20, PDE5A, AKAP13, NOTCH2, ZCCHC24, JADE2, IRF2, H4C3, RAB27B, C…	C2	CGP	clone#6
BROWNE_HCMV_INFECTION_14HR_UP	0.227901	0.536856	0.102822	0.474927	1.09294	153	SLC7A5, MED1, EYA4, ZBED4, THUMPD1, FEN1, UBN1, CCNE2, ZNF200, CDC6, HERPUD1, POT1, USP1, GCLC, ATP6V1C1, FICD, ZNF266, ISG20L2, SMURF1, ZNF202, ABCC5, FAM161A, CEBPG, GAPVD1, IP6K1, RCC1, H2BC11, ADNP2, HYAL2	C2	CGP	clone#6
BROWNE_HCMV_INFECTION_16HR_DN	0.1263	0.520578	0.15017	0.550458	1.22374	82	THBS1, WNT5A, FILIP1L, RUNX1, ADAMTS2, PDLIM7, DHRS3, AKR1C3, PDCD4, DNASE1L1, SEMA3A, TRAM2, PLEC, TPM1, IFT88, ANKRD1, COG4, SLC35E2B, FGF2, MAGI2	C2	CGP	clone#6
BROWNE_HCMV_INFECTION_16HR_UP	0.20383	0.526278	0.10925	0.522146	1.21342	218	BMP2, BTRC, VEGFA, ZNF37A, IREB2, ZNF45, SOS1, RORA, HLTF, PTPRE, RNF40, PRPF4, ZBTB6, ZBTB1, EXPH5, BAP1, VLDLR, ANKRD40, PTPN21, TTF1, KLHL23, SON, CDC6, SUZ12, DLG1, KPNA5, THAP12, PRKD3, SFMBT1, RFXAP, ZBTB33, ARFIP2, MED6, PLSCR1, SLC7A1, FKBP5, SETD2, TRAF3, PRKCD, ZNF131, RRP12, SOCS2, RAD51C, TRIM33, PRPF19, CLPX, NUP153, NAT1, WDR82, ALKBH1, THAP11, SNRK, RGS3	C2	CGP	clone#6
BROWNE_HCMV_INFECTION_18HR_DN	0.399723	0.647027	0.0716527	0.418126	0.962817	175	GREM1, THBS1, YLPM1, TNFRSF11B, EPHX1, LRRC17, ANGPTL2, VDR, ETV6, ADD3, TNS2, OBSL1, RIN2, MSC, KCNK2, IRS1, LOXL1, CDH6, WWP2, MEGF8, SFPQ, GLI3, UROS, SSPN, ID1	C2	CGP	clone#6
BROWNE_HCMV_INFECTION_18HR_UP	0.410959	0.65372	0.0697793	0.41638	0.959875	171	MCM3, TRAF3IP1, ENPP4, EYA4, NEK4, UTP20, HLTF, RIF1, PPP1R26, SERPINB8, TOPBP1, SPAST, ZNF473, AKAP10, CASP6, TOR1B, CDC27, MAGOH, FANCL, ZWINT, RFC5, PTPN3, RAB27A, ABCC5, E2F3, ZHX2, DHX30, CASP2, GAPVD1	C2	CGP	clone#6
BROWNE_HCMV_INFECTION_1HR_DN	0.222678	0.534361	0.103576	0.488331	1.13443	208	ESM1, PTPRB, DDX23, SKIL, GTF2E1, INHBA, DDIT4, SSH1, SRPX2, RIF1, PMS2, ZFYVE9, AGGF1, DHX57, NMNAT2, ETS1, KNTC1, AKAP10, CTPS1, MTM1, TTF2, SEC16A, MORC2, PPARD, HMGCL, TOX4, NUP42, E2F1, SIX1, CBY1, ZNF174, BTN3A3, DHX30, IFT88, GGA3, HOMER1, H2BC11, PIGQ, CDK5, UTP25, SPOP, TERF2, CGGBP1, DFFA, BBS4, THOC1	C2	CGP	clone#6
BROWNE_HCMV_INFECTION_1HR_UP	0.493188	0.706448	0.0972151	-0.405215	-0.939151	52	TFRC, SIK1, VAT1, AFF2, ATP2B2, GRIA1, TBX5, RET, TLL2, CHST1	C2	CGP	clone#6
BROWNE_HCMV_INFECTION_20HR_DN	0.10119	0.502959	0.169571	0.589218	1.32271	99	NQO1, FILIP1L, SYNE1, PTPN13, SRPX2, BICC1, REV3L, ADD3, VCL, KRT34, ATP2B1, DNASE1L1, TRAM2, KIAA1549L, VPS41, HMBS, H4C3, LPP, DENND2B, SLC35E2B, FGF2, ITGA3, SIPA1L1, BBS4	C2	CGP	clone#6
BROWNE_HCMV_INFECTION_20HR_UP	0.369272	0.623507	0.0743625	0.416683	0.97442	232	PTPRB, BTRC, VEGFA, ZNF37A, IREB2, YLPM1, ZNF41, PTPRE, RNF40, FURIN, EFNB2, TRIM26, BAP1, PTPN21, TGFBRAP1, DDX52, CDKN2B, SLC6A6, POT1, ZNF267, ARHGAP32, PLAGL2, TRIM21, GUCY1B1, ARFIP2, MED6, CLOCK, ZNF202, TFDP2, GTF2A1, UBE3A, CHMP7, MARK2, AHCTF1, TOE1, ZNF131, TRIM33, PRPF19, CHST10, HYAL2, GAB1, CASP7, CGGBP1, SNRK, THOC1, PCGF3, SRSF3, CHST2, BCL7B, ATXN7L3B, GNAZ, ZNF263	C2	CGP	clone#6
BROWNE_HCMV_INFECTION_24HR_DN	0.0372493	0.471095	0.282013	0.746319	1.69951	143	COL6A3, ITGA2, THBS1, PTPN13, IGFBP3, BTG1, SLC14A1, PDLIM7, SSH1, TRAPPC12, IGFBP5, SLC16A4, YLPM1, DNMBP, KCNMA1, TGFBR2	C2	CGP	clone#6
BROWNE_HCMV_INFECTION_24HR_UP	0.418338	0.658661	0.0711327	0.420272	0.957043	143	TRAF3IP1, N4BP1, AGL, RORA, HLTF, MCM7, NEO1, KEAP1, MCM5, EPHB2, CTDP1, IL17RA, PLXNA2, RAB27A, IPO13, CHKA, E2F3, ZHX2, ABHD2, STAT5B	C2	CGP	clone#6
BROWNE_HCMV_INFECTION_2HR_DN	0.0421217	0.474907	0.276501	0.762084	1.61602	47	ITGA2, F3, DUSP6, IGFBP5, YLPM1, ERCC6, H1-2, IFIT2, CENPF	C2	CGP	clone#6
BROWNE_HCMV_INFECTION_2HR_UP	0.311346	0.584858	0.125033	-0.488847	-1.07401	39	CHRDL1, NFKBIA, FOS, ATP1A2, SSX2, COL21A1, ADCY1, N4BP2L1, VWA5A, ADH1B, NR4A1, DAZL, ECPAS, APOE, ATF3	C2	CGP	clone#6
BROWNE_HCMV_INFECTION_30MIN_DN	0.127036	0.520578	0.227987	-0.623914	-1.57158	139	MUC4, RSRP1, GNRH1, GJA1, CUBN, CDK1, GRIA3, EEF1A1, CHL1, SLC12A1, DLGAP1, ACTN2, PPFIA2, VAV1, MUSK, PRKAR2B, VWA5A, MAGEA2, TAF13, CYP4F2	C2	CGP	clone#6
BROWNE_HCMV_INFECTION_30MIN_UP	0.79685	0.887006	0.0451344	0.373737	0.799485	52	THBS1, EYA4, ZER1, POT1, NPIPB3, FAM13A	C2	CGP	clone#6
BROWNE_HCMV_INFECTION_48HR_DN	0.336207	0.599587	0.157403	-0.466061	-1.16406	465	MUC6, POSTN, DUSP1, LTBP2, CACNA1C, COL6A1, LOX, HSPG2, PRUNE2, EFEMP1, PDIA5, XYLT1, TGFBI, PPARG, FOXO3, MAP2, PTPRO, PTPRD, CACNA1A, GJA1, CUBN, JCAD, SULF1, NCK1, ROS1, MVD, IFT20, CEACAM5, IQSEC3, ANK1, SPTB, LAMB1, PRAMEF1, EML2, LAMA2, AR, EFEMP2, CCDC85B, C1orf21, MYBPC3, CSRP2, NTRK2, EPAS1, COL11A1, SSX2, SLC12A1, SLCO2A1, DLGAP1, LOXL2, UBA7, COL16A1, NKTR, PSG11, RUNX1T1, FBLN5, ENPP2…	C2	CGP	clone#6
BROWNE_HCMV_INFECTION_48HR_UP	0.533569	0.732201	0.108394	-0.338633	-0.862887	177	GADD45B, CKS2, BAMBI, NTRK3, OTUD3, PFKP, ZNF330, CD55, IGFBP2, CPE, SLC6A12, ATP6V1B2, COBL, GRIA1, VIL1, RGS6, RET, COL9A3, SORD, ABCG1	C2	CGP	clone#6
BROWNE_HCMV_INFECTION_4HR_DN	0.200269	0.525904	0.10925	0.560671	1.31148	247	KLHL9, RANBP6, DDX23, ZNF623, RUNX1, ALDH1B1, ZNF274, GTF2E1, JRKL, TFCP2, ZNF268, DNMBP, ZNF629, RAD17, PMS2, SLC6A15, KLF7, LRRC17, ERCC6, UMPS, ZBTB1, CLK2, STARD13, NMNAT2, PIK3R4, MICAL2, ZNF3, RRS1, SON, MPRIP, PRKAB1, MCC, VAPB, MED7, CITED2, PLEC, INPP5B, DDX17, PATZ1, HMBS, SLC25A12, MORC2, PRKAR2A, NVL, HMGCL, PARG, ETV1, PSME3, ZNF749, SIX1, ZNF239, PPP1R3C, MOCS3, SLC7A1	C2	CGP	clone#6
BROWNE_HCMV_INFECTION_4HR_UP	0.0642633	0.491131	0.222056	0.647909	1.37937	49	RBBP6, THBS1, PTGS2, RIPK1, RLF, HEXIM1, IFIT3, EFNB2, AREG, IFIT2	C2	CGP	clone#6
BROWNE_HCMV_INFECTION_6HR_DN	0.137691	0.520578	0.138022	0.643104	1.47631	161	BICD1, CSTF2T, ZNF623, PARP4, ANKRD28, PIK3R1, DUSP6, ARID5B, YLPM1, PMS2, TXNIP, ARHGEF2, MTAP, ZNF175, AGGF1, ITGB3, SMAD1, BICRAL, LAMC2, MDC1, FADD, GTF2H2, HMGA2, TTF1, ZBTB24, ORC2, PCMTD2, CASP6, MTM1, TLE4, MDM2, TSPYL4, ARNT2, CENPF, MDM1, CDS2, ETV1, GSAP, TCF7L2, RPE, SCAF8, DEPP1, KANK1, PRR3	C2	CGP	clone#6
BROWNE_HCMV_INFECTION_6HR_UP	0.596651	0.774904	0.0568864	0.410139	0.896086	62	RIPK1, BTRC, TRIM26, SLC6A6, PPP1R13B, CNP, ABCC5, SFPQ, MARK2	C2	CGP	clone#6
BROWNE_HCMV_INFECTION_8HR_DN	0.139498	0.520578	0.146416	0.590149	1.24811	45	XPC, SACS, ZNF623, TFCP2, VDR, ERCC6, PLAU, ZNF7, MRPS31, KRT34, CDC42EP3, MSC, GINS1	C2	CGP	clone#6
BROWNE_HCMV_INFECTION_8HR_UP	0.425532	0.662906	0.113313	-0.379353	-0.954263	101	HSPA1A, RSRP1, TFRC, FNBP4, KHDC4, SOD2, IGFBP2, BLNK, FOS, ZNF264, RSL1D1, GRIA1, SSX2, COL21A1, N4BP2L1, TLL2, SEC24A	C2	CGP	clone#6
BROWNE_INTERFERON_RESPONSIVE_GENES	0.187404	0.522792	0.122679	0.533495	1.16137	66	IFIT5, IFIT3, RGL1, WARS1, IFIT2, TDRD7, TRIM21, PLSCR1, PSMB9	C2	CGP	clone#6
BROWN_MYELOID_CELL_DEVELOPMENT_DN	0.522367	0.725045	0.0606404	0.401833	0.907845	126	SLC7A5, NRIP1, SOX4, FUT8, PSAT1, RIF1, MGAT5, OSBPL3, MSH2, AASDHPPT, UTP4, SF3B3, MAT1A, RAB27B, PARP8, SLC1A5, SMARCC1, SHMT2	C2	CGP	clone#6
BROWN_MYELOID_CELL_DEVELOPMENT_UP	0.883333	0.932474	0.0345664	0.325449	0.746266	162	NQO1, EGR1, TNFRSF1A, SLC30A6, SIRPA, SLC6A6, CD33, CNDP2, G6PD, ANXA4, ANTXR2, IL1B, DEGS1, XDH, CCDC125	C2	CGP	clone#6
BRUECKNER_TARGETS_OF_MIRLET7A3_DN	0.116071	0.51463	0.227987	-0.498707	-1.21789	76	VIM, EFEMP1, PLK2, MORC4, COL5A1, PPARG, COL4A6, COL4A2, LACTB, SPARC, COL11A1, MFGE8, LOXL2	C2	CGP	clone#6
BRUECKNER_TARGETS_OF_MIRLET7A3_UP	0.708029	0.839597	0.04707	0.367369	0.83399	110	ERRFI1, BTG1, EHBP1, TXNRD1, LAMB3, PLA2G4A, GLIS3, XBP1, SLC38A2, AKAP12, SLC12A2, NFE2L2, SEC11C, CTH, MFSD12, ANXA11, PCNA, SMOC1, TMEM230, FAT1	C2	CGP	clone#6
BRUINS_UVC_RESPONSE_EARLY_LATE	0.0120044	0.371313	0.38073	0.670841	1.58318	305	ANKRD11, ZMYND8, HAS2, FILIP1L, ZNF281, FAF2, C12orf4, DNAAF2, PLAT, NCOA6, ZC3H6, RORA, CASP8AP2, SMURF2, CSTF3, SLC30A6, ANXA3, ZCCHC8, LRIG1, ZBTB4, SLC4A1AP, TRIM26, ALKBH8, UBN1, NUP37, CES2, MAT2B, CCNE2, TGFBRAP1, GMNN, VPS37B, ARL6IP6, ABCD3, UBL4A, PCGF6, RNF216, TUBB4B, KCNK2, AKIRIN2	C2	CGP	clone#6
BRUINS_UVC_RESPONSE_MIDDLE	0.0967262	0.502959	0.173748	0.600718	1.34852	99	BTG1, MTRES1, C10orf88, MTERF4, L3HYPDH, MRPS31, CLUAP1, FASTKD3, CASP6, USP27X, SLC25A12, DYRK3, HMGCL, MSH6, IFT43, SAP30BP, ZFP64, RAP2B, ZNF263	C2	CGP	clone#6
BRUINS_UVC_RESPONSE_VIA_TP53_GROUP_C	0.934621	0.960912	0.0350901	0.313792	0.703237	91	MECOM, MTOR, ZNF175, BMPR1B, OBI1, DHX40, TAOK3, ERI1, POLQ, DHX33, PACSIN3	C2	CGP	clone#6
BRUINS_UVC_RESPONSE_VIA_TP53_GROUP_D	0.530864	0.730726	0.118815	-0.340229	-0.852783	270	GADD45B, ADM, RBM25, FAM107B, PRUNE2, RBM20, ALDH5A1, KDELR2, DUSP10, TRDN, NEFM, STT3A, TSC22D2, CPE, SPHKAP, PGM2, ABCB11, COPB1, TGFBR3, SYNPO2L, KRT2, PHACTR1, GTPBP4, MYO1A, NKTR, TRAK1, LMNTD1, IL2RA, DMD, SRCIN1, PHKA1, VDAC1, OCA2, ZFP14, SPAG5, TRIP10, GNAT1, ATP1B2, LGR5, ENPP3, AZIN1, SEPTIN3, FHAD1, SAG, CARD11, SLC9A2	C2	CGP	clone#6
BRUNEAU_SEPTATION_VENTRICULAR	0.473783	0.694242	0.0785029	0.60721	1.00068	10	SOS1, RAF1	C2	CGP	clone#6
BRUNO_HEMATOPOIESIS	0.216524	0.532028	0.159647	-0.46448	-1.12061	66	BHLHE40, HK2, HMGCR, NOCT, PRDX4, PFKP, NET1, CD55, MSMO1, CPE, SPARC, SESN1, CTSC	C2	CGP	clone#6
BUCASAS_PBMC_FLUARIX_FLUVIRIN_CAUCASIAN_MALE_AGE_18_40YO_HIGH_RESPONDERS_1DY_TOP_FUNCTIONAL_NETWORK_POSITIVE	0.256293	0.552104	0.128789	-0.59252	-1.16768	19	CSF2RA, LILRB1, SNRNP70, PIGR, LILRB3, FCGR1A, TNFSF14	C7	VAX	clone#6
BUCKANOVICH_T_LYMPHOCYTE_HOMING_ON_TUMOR_DN	0.893519	0.937684	0.0576091	-0.350722	-0.696407	20	PAPSS2, ENPP2, SEC61G, ZNF423, EMX2	C2	CGP	clone#6
BUCKANOVICH_T_LYMPHOCYTE_HOMING_ON_TUMOR_UP	0.19823	0.525183	0.128789	0.669871	1.23681	19	GRK3, SKAP2, AKAP10, CCDC102B, MYCBP2, CYP1B1	C2	CGP	clone#6
BUFFA_HYPOXIA_METAGENE	0.496865	0.70801	0.0670513	0.446574	0.950738	49	TUBB6, VEGFA, DDIT4, SLC2A1	C2	CGP	clone#6
BURTON_ADIPOGENESIS_1	0.0646766	0.491131	0.227987	0.702295	1.38499	31	ERRFI1, TSC22D1, VEGFA, LITAF, PHLDA1	C2	CGP	clone#6
BURTON_ADIPOGENESIS_10	0.704261	0.837926	0.0730744	-0.388569	-0.830105	31	FAM107B, SQLE, HMGCS1, FDFT1, MSMO1, LPL	C2	CGP	clone#6
BURTON_ADIPOGENESIS_11	0.396226	0.644568	0.0787114	0.472942	1.01078	51	ZFP62, PKD2, PBRM1, ZNF644, ICE1, SMARCA2, ZSCAN26, SLC12A2, TULP4, ARFGEF1, TBK1, LMO7, SNAI2, ACVR2A, TOP2B, ARHGAP5, SNAPIN, ATF1, ZMYM6	C2	CGP	clone#6
BURTON_ADIPOGENESIS_12	0.278878	0.565258	0.101351	0.562869	1.12586	33	BOD1L1, IREB2, CASP8AP2, ZNF638, NIPBL, CIP2A, PHF12, GTF2A1, KITLG	C2	CGP	clone#6
BURTON_ADIPOGENESIS_2	0.845808	0.912289	0.0400846	0.341899	0.757043	71	VDR, LXN, KCNN4, HMGA2, RHOJ, SLC6A6, SASH1, XDH, SRR, PER2, SFPQ, FKBP5, ST3GAL1, NF2, PRKCE, SDC1	C2	CGP	clone#6
BURTON_ADIPOGENESIS_3	0.10119	0.502959	0.169571	0.593954	1.33895	102	NQO1, TUBB6, MCM3, HELLS, MCM4, TFDP1, SMC2, FIGNL1, DNMT1, FEN1, MCM7, BRCA1, TOPBP1, POLA1, CCNE2, CDC7, MCM2, TYMS, MCM5, CDC6, USP1, OSMR, DTL, ASF1B, RFC5, KIF11, CENPK, CSTF2, NUP85, RAD51AP1, SLCO3A1, PCNA, CDC45	C2	CGP	clone#6
BURTON_ADIPOGENESIS_4	0.0466737	0.478841	0.321776	-0.635012	-1.41871	45	BCL6, COL6A1, COL4A2, PPM1G, COL6A2	C2	CGP	clone#6
BURTON_ADIPOGENESIS_5	0.626628	0.792967	0.0522693	0.382929	0.868407	116	NRIP1, ACADM, H2AC19, NDUFA8, XBP1, G6PD, TIMM23, COQ9, CLOCK, SLC1A5, MRPL20, GNPAT, TYSND1, GYS1, AIFM1, MRPL15, JAGN1, TALDO1, TBL2, BCL2L13, TOMM40, PTCD3, H2AC4, CISD1, ECHS1, GPHN, PRDX3, CAVIN1, MDH2, RMC1	C2	CGP	clone#6
BURTON_ADIPOGENESIS_6	0.00560331	0.353711	0.407018	0.746948	1.72822	189	G0S2, NNMT, OGDH, DBT, TANK, ACAD9, NABP1, DLD, CBR1, HSD11B1, COQ5, UCK1	C2	CGP	clone#6
BURTON_ADIPOGENESIS_7	0.857367	0.91861	0.0415718	0.357599	0.763038	50	NQO1, HMGA2, RHOJ, SERPINE2, ACTN1	C2	CGP	clone#6
BURTON_ADIPOGENESIS_8	0.748512	0.861705	0.0454059	0.367119	0.814205	79	SLC7A5, PDLIM7, PHLDB2, ANXA3, VCL, FXYD5	C2	CGP	clone#6
BURTON_ADIPOGENESIS_9	0.0840841	0.499462	0.188204	0.635842	1.41195	85	F3, PTGS2, CCL2, ROCK2, PLAT, EPHX1, JUP, SKAP2, PLA2G4A, STXBP3, CDKN2B, SPART, CITED2, AKAP12, SPP1, TSPYL4, NEDD9, TPM1, CSRP1, DOK1, FZD2, PHLDA1, ANXA11, DPP7, KIFAP3, PRKCD	C2	CGP	clone#6
BURTON_ADIPOGENESIS_PEAK_AT_0HR	0.333333	0.596748	0.0862866	0.486267	1.06241	62	F3, TRIB3, PLAT, SPP1, TPM1, KLF2, FZD2, VEGFC, PCK2, DAB2, TLN1, IDH1, MAP4	C2	CGP	clone#6
BURTON_ADIPOGENESIS_PEAK_AT_16HR	0.026432	0.420346	0.352488	0.745766	1.55025	41	MCM3, HELLS, MCM6, MCM4, SMC2, DNMT1, FEN1, MCM7, IFI16, ABCF1, MCM5, CDC6, HAT1, ASF1B, CHAF1B	C2	CGP	clone#6
BURTON_ADIPOGENESIS_PEAK_AT_24HR	0.0503933	0.483729	0.321776	-0.708461	-1.59013	46	TOP2A, IPO5, UBE2C, KPNA2, CCNA2, CDK1, KIF20A, PTTG1, BUB1, AURKB, SNRNP70, ANXA8L1, SRSF1, ANLN, CCNB1	C2	CGP	clone#6
BURTON_ADIPOGENESIS_PEAK_AT_2HR	0.419657	0.659438	0.0753094	0.471997	1.00063	46	THBS1, ERRFI1, PTGS2, RHOJ	C2	CGP	clone#6
BURTON_ADIPOGENESIS_PEAK_AT_8HR	0.700521	0.835894	0.0753094	-0.381473	-0.836651	38	HSPH1, FOSL1, PPA1, UAP1, PRDX6, SLC16A1	C2	CGP	clone#6
BUSSLINGER_DUODENAL_BCHE_CELLS	0.549738	0.742548	0.0886261	-0.41509	-0.924281	41	ADGRG4, CFTR, TMSB10, S100A6, RBPJ, CST3, LGALS4, KRT72, CPA2, CDH17, CTSE, HEPACAM2, LGALS3	C8		clone#6
BUSSLINGER_DUODENAL_DIFFERENTIATING_STEM_CELLS	0.0572384	0.487093	0.321776	-0.577711	-1.46479	298	CKS2, BHLHE40, RBM3, TFRC, HSP90AB1, HNRNPA1, SLC25A3, DMBT1, EIF2S3, PDLIM1, RPL22, TOP2A, RPS29, ANP32B, GOLM1, HSP90B1, RPS9, RPL10A, HSPA8, RPL3, SERF2, TMSB10, HNRNPC, CLU, COX7B, EEF1A1, RPS25, SET, PTMA, HMGB2, CANX, RPL41, RPS24, EIF3L, ATP5MC2, YBX1, RPL17, RPL12, ALDH2, EIF3E, RPS28, EEF1B2, BTF3, TMA7, RPS18, EIF1AX, RPL37A, EIF4B, RPS7, NPM1, RPS20, RPL27A, RPS13, RPS6, RPS27A, VDAC1,…	C8		clone#6
BUSSLINGER_DUODENAL_EARLY_IMMATURE_ENTEROCYTES	0.105431	0.504253	0.248911	-0.528215	-1.31228	112	SAT1, DMBT1, RPL22, RPS29, RPS9, SI, SLC4A7, COX7B, ATP1B1, HEBP1, ATP5F1C, FTL, MME, RPS7, RPL27A, SLC5A1, SLC26A3, VDAC1, MTTP, CALM2, CMBL, OAT, SLC2A2, RPS8, LGALS4, PIGR, CRYL1, RPL6, ATP5F1B, SMIM24, RAC1, ANPEP, RPL23	C8		clone#6
BUSSLINGER_DUODENAL_EC_CELLS	0.706767	0.839104	0.0728939	-0.38727	-0.82733	31	ADGRG4, CADPS, CDHR3, SCG2, CES1, NEUROD1	C8		clone#6
BUSSLINGER_DUODENAL_GOBLET_CELLS	0.148315	0.520578	0.172324	-0.67929	-1.28775	15	MUC2, FCGBP	C8		clone#6
BUSSLINGER_DUODENAL_I_CELLS	0.655251	0.808572	0.0720033	-0.445667	-0.856211	16	ELL2, CPE, SCG2	C8		clone#6
BUSSLINGER_DUODENAL_K_CELLS	0.929204	0.957798	0.0434507	0.3555	0.656372	19	SCG5, STX1A, ORC5, KCTD12, DEPP1, BCL9L	C8		clone#6
BUSSLINGER_DUODENAL_LATE_IMMATURE_ENTEROCYTES	0.16	0.520578	0.126254	0.606081	1.39344	173	TMPRSS15, ACADM	C8		clone#6
BUSSLINGER_DUODENAL_MATURE_ENTEROCYTES	0.238544	0.541457	0.09855	0.489389	1.14345	253	TMPRSS15, VEGFA, TNFRSF1A, OGDH, H1-2, ATP8B2, HKDC1, CES2, LAMB3, ATP2B1, GALE, SLC9A1, STAT6, PLEC	C8		clone#6
BUSSLINGER_DUODENAL_MX_CELLS	0.451404	0.680225	0.0888945	-0.559804	-1.02007	13	CPE, SLC26A7, VAMP2, ARX	C8		clone#6
BUSSLINGER_DUODENAL_PANETH_CELLS	0.0200038	0.39272	0.352488	-0.846788	-1.60528	15	MUC2, FCGBP	C8		clone#6
BUSSLINGER_DUODENAL_STEM_CELLS	0.327869	0.594007	0.155242	-0.415245	-1.04778	302	HBEGF, HNRNPDL, HSP90AB1, HNRNPA1, DMBT1, EIF2S3, PDLIM1, RPL22, RPS29, ANP32B, EDN1, GOLM1, FOSB, CFTR, RPS9, RPL10A, HSPA8, RPL3, SRSF6, HNRNPC, SERP1, LAMB1, FOS, CLU, EEF1A1, RPS25, SET, PTMA, SESN1, CANX, RPL41, RPS24, EIF3L, ATP5MC2, YBX1, U2AF1, RPL12, EIF3E, FERMT1, RPS28, EEF1B2, BTF3, SYNCRIP, RPS18, EIF1AX, RPL37A, RPL22L1, EIF4B, RPS7, NPM1, EIF3H, EIF4A2, RPS20, RPL27A, CES1, RPS13, …	C8		clone#6
BUSSLINGER_DUODENAL_TRANSIT_AMPLIFYING_CELLS	0.0342964	0.459946	0.321776	-0.672518	-1.70123	192	RBM3, TFRC, HSP90AB1, HNRNPA1, SLC25A3, DMBT1, RPL22, TOP2A, RPS29, ANP32B, GOLM1, HSP90B1, RPS9, RPL10A, RPL3, TMSB10, HNRNPC, COX7B, EEF1A1, RPS25, PTMA, HMGB2, CANX, RPL41, RPS24, EIF3L, ATP5MC2, YBX1, RPL17, RPL12, NDUFA1, ATP5F1C, RPS28, EEF1B2, RPS18, RPL37A, RPS7, NPM1, ATP5ME, RPS20, RPL27A, RPS13, RPS6, RPS27A, RPL24, FBL, HINT1, RPL35A, RPS11, RPS14, RPLP1, DDAH1, MLEC, NCL, RPL32, RPL7…	C8		clone#6
BUSSLINGER_DUODENAL_TUFT_CELLS	0.571429	0.757724	0.057853	0.409038	0.907174	79	SOX4, FURIN, ZFHX3, CHD9, SKAP2, CORO2B, SOX9, TPM1, KCTD12, ACTN1, ITPR2	C8		clone#6
BUSSLINGER_ESOPHAGEAL_DENDRITIC_CELLS	0.270758	0.560256	0.160801	-0.396568	-1.01462	213	VIM, HSPA1A, LGALS1, SLC2A3, GDI2, FCGBP, SEPTIN6, RGS10, INSIG1, ZNF331, TMSB4X, RYBP, FOSB, TMSB10, NDRG2, HLA-B, ANXA5, FOS, PER1, PKIB, CACNA1G	C8		clone#6
BUSSLINGER_ESOPHAGEAL_EARLY_SUPRABASAL_CELLS	0.0596831	0.487093	0.321776	-0.651324	-1.59774	79	HSPA1A, HSP90AB1, HNRNPA1, TOP2A, RPL10A, HSPA8, CDK1, HNRNPC, FOS, EEF1A1, SET, CSRP2, PTMA, HMGB2, YBX1, SYNCRIP, PTTG1, NPM1, RPS6, CALM2, FBL, KRT5, RPLP1, NCL, RPL5, RPL13A, RAN, RPL14, TUBA1B, CCNB1, RRM2, HSPD1, RPS3A, RPL4	C8		clone#6
BUSSLINGER_ESOPHAGEAL_LATE_SUPRABASAL_CELLS	0.158576	0.520578	0.202072	-0.448009	-1.12893	138	NUCB2, S100A10, A2ML1, DMKN, HMGCS1, TMSB4X, SOD2, SCD, TMSB10, ELL2, SPINK5, SBSN, EVPL, P4HB, KRT6B, TRIM29, KRT6C, SCEL, KRT6A, KRT13, RAB11A, DSG3, SERPINB13, PPL, MUC21, DSG1, DHRS1, KRT4, CSTB, CEACAM6, ZNF185, GPX3, CST3, PKP1, TUBA1C, GUK1	C8		clone#6
BUSSLINGER_ESOPHAGEAL_PROLIFERATING_BASAL_CELLS	0.211009	0.530125	0.168238	-0.46249	-1.11253	70	COL17A1, HNRNPA1, TOP2A, ANP32B, RPL10A, GPX4, HNRNPC, EEF1A1, PTMA, HMGB2, YBX1, EEF1B2, EIF4B, KRT14, FBL, KRT5, NCL, RPL5, RPL13A, ARL6IP1, NAP1L1, CD81, ASS1, RPS3, EEF2, TUBA1B	C8		clone#6
BUSSLINGER_ESOPHAGEAL_QUIESCENT_BASAL_CELLS	0.426901	0.664037	0.110565	-0.394336	-0.964494	74	COL17A1, ITGB4, MXRA5, HSP90AB1, PDLIM1, FOSB, RPL3, FOS, CLU, EEF1A1, NTRK2, DKK3, EIF4B, EIF4A2, RPS6, NOP53, KRT14, SLC7A2, SOX6, RPLP1, APP, RPL5, RPL13A, NAP1L1, CD81, ASS1, RPS3	C8		clone#6
BUSSLINGER_GASTRIC_ANTRAL_ECS	0.420131	0.659536	0.0937465	-0.612559	-1.06167	11	CACNA1A, CPE, SCG2, PAX6	C8		clone#6
BUSSLINGER_GASTRIC_CHIEF_CELLS	0.635938	0.799206	0.0551352	0.40646	0.875396	54	TSC22D1, MECOM, SOX4, XBP1, SLC12A2, GLUL, FNDC3B, XYLT2	C8		clone#6
BUSSLINGER_GASTRIC_D_CELLS	0.519135	0.723156	0.0678338	0.492902	0.962217	28	EGR1, IGFBP5, SCG5, CEP126, SEC11C, KCTD12, DEPP1	C8		clone#6
BUSSLINGER_GASTRIC_G_CELLS	0.661743	0.812273	0.0507028	0.380397	0.855721	98	MAST4, EGR1, NAV1, PDLIM5, BPTF, PRKACB, SCG5, PLXNA2, SEC11C, SLC7A1, KCTD12, DEPP1	C8		clone#6
BUSSLINGER_GASTRIC_IMMATURE_PIT_CELLS	0.64	0.801189	0.0988903	-0.330053	-0.83246	164	MUCL3, FCGBP, ITGB4, KDELR2, FSIP2, JPT1, CYSTM1, TMSB4X, RALA, CEACAM5, NET1, TCEAL9, ALDH2, LGALS9C, CAPN8, CAPN9, S100A6, CALM2, CD63, CSTB, CMBL, ABLIM1, SLC5A5, LGALS4	C8		clone#6
BUSSLINGER_GASTRIC_ISTHMUS_CELLS	0.0120007	0.371313	0.38073	-0.603967	-1.50726	455	ITGB1, CKS2, MUCL3, RBM25, TPX2, BHLHE40, FCGBP, RBM3, ITGB4, HSPH1, SRRM1, S100A10, LDLR, PPARG, HSP90AB1, EBP, HSPA5, PDLIM1, KDELR2, JPT1, TOP2A, HMGCS1, MYH14, TMSB4X, KIF5B, BACE2, UBE2C, HSP90B1, H2AJ, MVD, ADAM15, NET1, SCD, SERF2, TMSB10, HDLBP, SPINK5, CDH1, TCEAL9, PTMA, FER1L6, MYDGF, HMGB2, P4HB, CANX, USH1C, RPS24, YBX1, U2AF1, ALDH2, ARF1, FERMT1, MYO1A, RPN1, CAPN8, KDELR1, CALM3, …	C8		clone#6
BUSSLINGER_GASTRIC_LYZ_POSITIVE_CELLS	0.0281699	0.427719	0.352488	-0.760981	-1.90737	108	MUC6, RPS21, GOLM1, RPS9, RPL10A, RPL3, RPL23A, ANXA5, ZDHHC9, FOS, CLU, EEF1A1, RPL41, RPL17, RPL12, RPS28, EEF1B2, RPS18, RPL37A, RPS7, RPS20, RPS13, RPS6, NOP53, RPL35A, RPS14, RPL32, RPL7A, RPL5, PABPC1, RPS15, RPLP0, RPS8, CD81, TM4SF1, CST3, RPS3, RPL29, PGC, PIGR, ELAPOR1, EEF2, RPL6, RPL28, RPL14, TPT1, FMOD	C8		clone#6
BUSSLINGER_GASTRIC_MATURE_PIT_CELLS	0.874488	0.927905	0.0341946	0.319472	0.743691	219	NQO1, VEGFA, ARHGEF2, AKR1C3, JUP, EFNB2, EHBP1L1, CES2, LAMB3, SYNJ2, SNX9, GALE, SLC9A1, DDX60, AKR1B10, CBR1, VASP, RAB27A, ACTN4, KLF2, DYNLL1, TCF7L2, ABCC5, ABHD2, ID1, PRKCD	C8		clone#6
BUSSLINGER_GASTRIC_METALLOTHIONEIN_CELLS	0.973412	0.984236	0.0328701	0.297989	0.670341	98	NQO1, AKR1C3, GALE, SLC9A1, AKR1B10, RAB27B	C8		clone#6
BUSSLINGER_GASTRIC_NECK_CELLS	0.0329676	0.452641	0.321776	-0.866725	-1.87726	35	MUC6	C8		clone#6
BUSSLINGER_GASTRIC_OXYNTIC_ENTEROCHROMAFFIN_LIKE_CELLS	0.687688	0.827612	0.0838361	-0.350356	-0.865309	84	BEX1, ABCC8, KIF1A, CPE, DPP6, ITGBL1, CDHR3, MAOB, PDZRN3, PTPRN, RUNX1T1, PRSS1, SCG2, RAB3B, GPX3, VAMP2, SMOC2, CCKBR, HDC, ERP27, BEX3, ARRDC4, SCG3, KLK11, ALDH1A1, UCP2, CHGA, CHGB, OR51E1	C8		clone#6
BUSSLINGER_GASTRIC_PARIETAL_CELLS	0.129032	0.520578	0.140406	0.62469	1.46295	248	G0S2, FILIP1L, ACADM, RAB11FIP2, IGFBP5, DUSP4, DBT, LRIG1	C8		clone#6
BUSSLINGER_GASTRIC_PPP1R1B_POSITIVE_CELLS	0.103226	0.50336	0.252961	-0.63677	-1.59186	119	SAT1, HSP90AB1, HNRNPA1, RPL22, RPS21, RPS29, GOLM1, FOSB, RPS9, RPL10A, RPL3, RPL23A, FOS, CLU, EEF1A1, PTMA, RPL41, RPS24, RPL17, RPL12, RPS28, EEF1B2, RPS18, RPL37A, NPM1, RPS20, RPL27A, RPS13, RPS6, RPS27A, EPS8L3, CALM2, RPL35A, RPS14, RPL32, RPL7A, RPL5, RPL13A, PABPC1, RPS15, RPLP0, RPLP2, RPS16, RPS8, RPS3, RPL29, PIGR, EEF2, RPL28, RPL14, TUBA1B, RPL23, RPL11, RPL18, TMPRSS2, RPS23, RPS1…	C8		clone#6
BUSSLINGER_GASTRIC_PREZYMOGENIC_CELLS	0.036162	0.465377	0.321776	-0.744206	-1.76295	58	MUC6, GADD45B, TCEA3, PTPRZ1, FOSB, HDLBP, PALM3, FOS	C8		clone#6
BUSSLINGER_GASTRIC_REG3A_POSITIVE_CELLS	0.0281262	0.427719	0.352488	-0.653919	-1.46001	43	SAT1, RGS5, SOD2, HSPA8, TMSB10, HLA-B, DUOX2, ALDH2	C8		clone#6
BUSSLINGER_GASTRIC_TUFT_CELLS	0.743119	0.858732	0.0553643	0.465579	0.798243	12	SOX4, PTPN18	C8		clone#6
BUSSLINGER_GASTRIC_X_CELLS	0.55	0.742688	0.10714	-0.338632	-0.853805	187	DUSP1, RBP1, BEX1, MAP2, CACNA1A, PAPSS2, ABCC8, KIF1A, FOS, CLU, APBB1, MDK, CPE, PBX3, USH1C, C12orf75, CNGA3, HLA-C, MAOB, RIMBP2, VSTM2L, ST18, PTPRN, GRIA2, SRRM4, KCNH2, DDX24, NEUROD1, RFX6, SOX6, ARFGAP3, GPX3, VAMP2, IL20RA, ASS1, ARX	C8		clone#6
BYSTROEM_CORRELATED_WITH_IL5_DN	0.843168	0.910711	0.0419082	0.356398	0.769991	57	PIK3R1, HIVEP2, TFDP1, BAZ1B, WRN, MAPK9, NVL, STAT5B, RAB10, PLD1	C2	CGP	clone#6
BYSTROEM_CORRELATED_WITH_IL5_UP	0.273684	0.562297	0.134273	-0.486854	-1.08906	42	NUCB2, STX3, NUCB1, SET, RPL41, GATA2, EPX, DYNC1H1, CD63, PTPN2, HDGF, ALOX15, POLR2L, RPS12, CTSH, VCAM1	C2	CGP	clone#6
BYSTRYKH_HEMATOPOIESIS_STEM_CELL_AND_BRAIN_QTL_CIS	0.360429	0.616689	0.0824344	0.474481	1.03555	65	MED1, THUMPD1, CPSF2, FAM114A2, VPS52, KMT2E, C5orf34, USP38, NECAP2, TOX4, DPP7, MRPL35, PRKCE, MRPS7, SRP9, MTIF2, GEMIN5, EEF1AKMT1, ZMYM6	C2	CGP	clone#6
BYSTRYKH_HEMATOPOIESIS_STEM_CELL_AND_BRAIN_QTL_TRANS	0.252778	0.551254	0.0968878	0.460146	1.0561	157	CHD8, MTRES1, MCM3AP, PDLIM7, SKAP2, ZFYVE16, ZBTB14, ZMYM4, LAMB3, SLC2A1, BAZ1B, NCOA1, NFKB1, UTP4, CTCF, TULP4, BLM, TRIP12, SFPQ, SLC35C2, PRKCD, HNRNPH2, MOV10, PCK2, NNT, SGCE, SDC1, S100PBP	C2	CGP	clone#6
BYSTRYKH_HEMATOPOIESIS_STEM_CELL_QTL_CIS	0.158501	0.520578	0.130106	0.529921	1.20207	129	TUBB6, MED1, RUNX1, NSMCE3, TRAPPC12, THUMPD1, CPSF2, VPS52, IFI16, SPAST, C5orf34, USP38, NABP1, LITAF, FLI1, CBR1, NVL, NECAP2, CSRP1	C2	CGP	clone#6
BYSTRYKH_HEMATOPOIESIS_STEM_CELL_SCP2_QTL_TRANS	0.705882	0.838582	0.0739901	-0.410143	-0.842295	26	HSP90AB1, COL4A2, SEMA5B, SPARC	C2	CGP	clone#6
CAAGGAT_MIR362	0.471582	0.693037	0.0686326	0.445677	0.9702	66	DNAJC11, KCNMA1, DENND6A, TLE4, CTCF, PLAGL2, EDEM1, SPATA2, TMEM115	C3	MIR:MIR_Legacy	clone#6
CAATGCA_MIR33	0.319527	0.588621	0.0870516	0.463874	1.04071	92	MECOM, MDGA2, SETD7, ZNF281, ARID5B, PAPPA, KCNMA1, PURB, HMGA2, ESCO1, FBXO33, CSNK1D, MAP4K4, CDK14, ZCCHC14, CLPX	C3	MIR:MIR_Legacy	clone#6
CACBINDINGPROTEIN_Q6	0.811321	0.893388	0.0873098	-0.305311	-0.780564	243	PIM1, LRP2, CACNA1D, RSRC2, EPC1, NCAM1, KCNS3, ADAMTS9, ACAN, POU2F1, PROCR, NUFIP2, EEF1A1, CACNA1G, CHL1, LRP1, ACR, DCHS1, RLIM, SALL1, ARHGAP44, PABPN1, KRT13, GDPD2, SEPTIN4, MTF2, ACSBG2, HEBP2, DMD, UBFD1, PRSS36, PHACTR3	C3	TFT:TFT_Legacy	clone#6
CACCAGC_MIR138	0.202952	0.526036	0.190023	-0.53276	-1.35695	224	MUC4, ADAMTSL3, RELN, CACNA1E, TIPARP, DSCAM, NEXMIF, ANK1, SPTB, NEBL, KLF11, DLEC1, CLK3, EGFLAM, PRPF4B	C3	MIR:MIR_Legacy	clone#6
CACCCBINDINGFACTOR_Q6	0.827309	0.902217	0.0897105	-0.307776	-0.773575	268	ADAMTSL3, ITGB4, SORBS1, OSTC, ADAMTSL1, FARP1, FLNC, SULF1, CNKSR2, TRPV3, LGI1, ABI3BP, EFEMP2, EIF1, SPAG17, EEF1A1, PMP22, DENND2D, MORF4L2, TIAL1, SGTB, SLC12A5, LRP1, MAPT, RGS6, RAB30, PABPN1, ADCY5, EIF4E, PLTP, TFAP2A, KCNH7, GSE1, EDA, FXR2	C3	TFT:TFT_Legacy	clone#6
CACGTTT_MIR302A	0.925373	0.955591	0.0406579	0.340603	0.671702	31	NBEA, PUM1, ARRDC3, TUT4	C3	MIR:MIR_Legacy	clone#6
CACTGCC_MIR34A_MIR34C_MIR449	0.132275	0.520578	0.137251	0.606622	1.42957	278	PPP1R10, JAG1, ZNF281, VEGFA, SOX4, FUT8, NAV1, MEX3C, ZNF644, DNAJC16, PURB, VCL, TOB2, ZMYM4, CCNE2, ZNF3, ZER1, ANK2, TCF12, TMCC3, FOXP1, RIC8B, POGZ, DDX17, TNRC6B, KIAA1217, NOTCH2	C3	MIR:MIR_Legacy	clone#6
CACTGTG_MIR128A_MIR128B	0.380829	0.633285	0.0707899	0.404182	0.965103	332	KIAA0232, SETD7, PIK3R1, VPS4B, ARID1B, ZKSCAN2, WASHC4, CCDC71, FURIN, LBH, CBX5, TSTD2, STIM2, UBR1, GPAM, GCC1, NEO1, TMX1, TBC1D9B, ARHGEF11, SASH1, RPS6KB1, FAM184A, CITED2, PDPK1, IRS1, SMARCA2, MIEF1, EPHB2, EVI5, PLAGL2, NIPBL, VANGL1, DDX6, FBXO33, RNGTT, TAF4, ORC5, SPATA2, SYT1, E2F3, PTPN4, ZNF827, NDST1, SS18, ARMC8, POGLUT1, PHF6, LRR1, ARID4B, NRBF2, KMT2A, LMTK2, CTDSPL, SOCS6, PE…	C3	MIR:MIR_Legacy	clone#6
CACTTTG_MIR520G_MIR520H	0.229223	0.537786	0.100633	0.487166	1.13969	237	SPRED1, RUNX1, PTPN13, VEGFA, PPP3CA, SLF2, NBEA, FURIN, ZBTB6, CELSR3, AJUBA, ZBTB1, HOMEZ, TRPS1, CHD9, VLDLR, NLK, SENP1, TBC1D9, ETS1, TLE4, CELSR2, EPHB2, PLAGL2, ZNF280B, MAPK9, PRKAR2A, DHDDS, ZNF362, CASP8, FASTK, E2F1, ABHD2, TNFAIP1, CIC, ARMC8, AHCTF1, ARID4B, BRD1, SKI, TRIM33, MAGI2, KMT5B, USP37, SOCS6, CHUK, TMTC2, APBB2, CDKN1A, ZBTB7A, FLRT2, FBN2, PLEKHM1	C3	MIR:MIR_Legacy	clone#6
CADWELL_ATG16L1_TARGETS_DN	0.497143	0.708252	0.0995791	-0.391725	-0.941119	65	HSPA1B, HSPA1A, RGS5, TCHH, PER1, SLC15A2, P4HA1, FUBP1	C2	CGP	clone#6
CADWELL_ATG16L1_TARGETS_UP	0.237082	0.541046	0.157403	-0.429093	-1.07938	101	CCDC80, CD163, NPR3, NPC1L1, LPL, GSDMC, MTTP, CHST1, HP, THPO, LTK, TF, EXD1, ETNPPL, IFIT1B, SLC5A12, AMY2A, SLC36A2, RSAD2, POU4F1, TRIM15, ALPI, KRT12, PLIN1, PCDH17, CIDEC, UPK1B, PTGER3	C2	CGP	clone#6
CAFFAREL_RESPONSE_TO_THC_24HR_3_DN	0.0298891	0.437329	0.352488	-0.807486	-1.47139	13	RYR1, PSMD8	C2	CGP	clone#6
CAFFAREL_RESPONSE_TO_THC_24HR_5_DN	0.712286	0.842334	0.0496901	0.39146	0.844987	55	IGFBP5, WARS1, EXOC2, EIF5, HERPUD1, ALG2, SEC16A, H4C3, SHMT2	C2	CGP	clone#6
CAFFAREL_RESPONSE_TO_THC_24HR_5_UP	0.293059	0.572971	0.127505	-0.507012	-1.08947	32	CKS2, NUCB2, TFRC, EIF2A, CCNA2	C2	CGP	clone#6
CAFFAREL_RESPONSE_TO_THC_8HR_3_DN	0.73221	0.852642	0.057006	0.5018	0.826961	10	PCDHB14, RANGAP1, TRAP1, ACTR1A, EIF3B, ENO1	C2	CGP	clone#6
CAFFAREL_RESPONSE_TO_THC_8HR_5_DN	0.157549	0.520578	0.164406	-0.738195	-1.27942	11	HSPH1, HSPA8, PABPC4	C2	CGP	clone#6
CAFFAREL_RESPONSE_TO_THC_8HR_5_UP	0.463196	0.688024	0.0774768	0.580444	1.01042	14	GOLGB1, AIMP2, TES, IPO7, SRRM2	C2	CGP	clone#6
CAFFAREL_RESPONSE_TO_THC_DN	0.681704	0.824724	0.0747385	-0.394587	-0.842963	31	HSPH1, EBP, HSPA8, CCNA2, CDK1, SESN1, DHCR7, CALM3, PABPC4, TUBA3C	C2	CGP	clone#6
CAFFAREL_RESPONSE_TO_THC_UP	0.800995	0.888505	0.0472587	0.398131	0.785153	31	VEGFA, H2AC6, EXOC2, HERPUD1, SHMT2	C2	CGP	clone#6
CAGCACT_MIR5123P	0.327731	0.593883	0.0826646	0.437683	1.00666	150	TRHDE, BHLHE41, PPP3CA, JOSD1, PURB, KAT6A, USP47, NEO1, DNAJA3, ARHGEF10, DHX40, PCDH10, NTNG1, TNRC6B, CDK19, RSBN1L, ETV1, PPP2R5E, TFDP2, TNKS2, LPCAT3, PARP8, PTPN4, PDIK1L, MARCHF8, VEZF1, C2orf42, KMT2A, MLLT6, IP6K1, NIT1, FNDC3B, GIGYF1, SPOP, PITPNM2, ZNF800, PLEKHM1, MAP3K11, GAS2L1, ACER3	C3	MIR:MIR_Legacy	clone#6
CAGCAGG_MIR370	0.120141	0.517064	0.245042	-0.654114	-1.64436	151	MUC4, CNTNAP1, DNMT3B, FOSB, DSCAM, BAZ2A, CCDC85B, SRSF11, STX1B, ARF1, P4HA1, MTUS1	C3	MIR:MIR_Legacy	clone#6
CAGCCTC_MIR4855P	0.128289	0.520578	0.227987	-0.63815	-1.61467	143	MUC4, BAZ2A, YTHDC1, SPTB, PANK3, NUCB1, ABCA9, ESYT3, RAB8B, GRIN1, DCHS1	C3	MIR:MIR_Legacy	clone#6
CAGCTTT_MIR320	0.789474	0.882383	0.0384787	0.334368	0.781546	252	GSPT2, RUNX1, CAMSAP2, ZNF281, EYA4, N4BP1, ARID5B, HIVEP2, PURB, SMCR8, HECTD2, SLC10A3, ZNF3, TRIM41, VPS37B, SON, CDK13, BMPR1A, KDM5A, CLASP1, POGZ, ARPC5, TNRC6B, DHDDS, AP3M1, ABHD13, RBM45, NCDN	C3	MIR:MIR_Legacy	clone#6
CAGGGTC_MIR504	0.346211	0.60561	0.0828962	0.461584	1.02616	82	CEP170, LIF, PURB, PPIP5K1, PCDH1, PALM2AKAP2, PCDH10, PRKAR2A, ZMYND11, CHD6, CTDSPL, AMMECR1L, STC1, ELOVL6	C3	MIR:MIR_Legacy	clone#6
CAGGTCC_MIR492	0.435257	0.669797	0.0734381	0.459969	0.992454	59	SMARCAD1, SH3PXD2A, PURB, FANCI, NCOA1, TBC1D9B, CDH13, PLAGL2, AKAP13, NCDN, SMARCC1	C3	MIR:MIR_Legacy	clone#6
CAGNWMCNNNGAC_UNKNOWN	0.544643	0.739045	0.096563	-0.368672	-0.913867	85	COL5A3, BEX1, NEFH, CACNA1B, NEFM, L1CAM, KCNH4, SLC12A5, GRIN1, PTPRN, SCN3B, GRM1, RPH3A, GSE1, WAS, CELF3, OGDHL, FGD2, HTR1A, PTH1R, SYT6, GABRG2, CHRNB2, ANKZF1, CHAT, RPL4, DRD2, SLC17A6, CHGA, LHX3, CHGB	C3	TFT:TFT_Legacy	clone#6
CAGNYGKNAAA_UNKNOWN	0.337838	0.600598	0.0847985	0.47068	1.03811	77	APPBP2, PTCHD4, BNC2, HECTD2, ETS1, GRK5, PLAGL2, SYTL4, POFUT1, MYO18A, DHX30	C3	TFT:TFT_Legacy	clone#6
CAGTATT_MIR200B_MIR200C_MIR429	0.0279215	0.426846	0.352488	0.620261	1.49141	465	PPP1R10, ERRFI1, LCP1, NRIP1, RLF, BHLHE41, TSC22D1, SMARCAD1, PHLDB1, ASF1A, PTPN13, ANKRD28, WAPL, VEGFA, PPP6R3, KRT80, SLC14A1, CDK17, RDH10, SH3PXD2A, ZC3H6, ARHGEF17, SLF2, TNFRSF11B, MEX3C, RGL1, C6orf62, SMURF2, ARID2, WBP1L, BPTF, EFNB2, CHD9, FAM118B, BAP1, NRP2, VLDLR, CILK1, CEP41, HECTD2, ZMYM4, AEBP2, ZEB2, BRMS1L, TOGARAM1, CLASP2, PRKACB, ETS1, MPRIP, PALM2AKAP2, WDFY3, SLC6A6, RP…	C3	MIR:MIR_Legacy	clone#6
CAGTCAC_MIR134	0.0976378	0.502959	0.17822	0.607412	1.29935	52	TSC22D1, SMARCAD1, VEGFA, SYNM, C6orf120, STRBP, PATZ1	C3	MIR:MIR_Legacy	clone#6
CAGTGTT_MIR141_MIR200A	0.298408	0.577374	0.0847985	0.444819	1.04975	308	ERRFI1, TRHDE, TNS3, RUNX1, CAMSAP2, WAPL, CDK17, ZNF644, PAPPA, STXBP5, BRD3, IRF2BPL, CHD9, NMNAT2, BAP1, NRP2, ANKFY1, CCNE2, ZEB2, PDCD4, CLASP2, PRKACB, SON, CDK13, WDFY3, THRB, DMXL1, SIM2, TCF12, FOXP1, CDC42BPB, ARPC5, PLAGL2, MDM1, TNRC6B, ZCCHC24, TULP4, RARB, CNP, TNKS2, WDR26, YTHDF2, LPP, DNAJC13, SFPQ, E2F3, CEP120, UBE3A, PDS5B, FKBP5, STAT5B, DDX5, C2orf42, FUS, MBD5, IGF2BP2, PHL…	C3	MIR:MIR_Legacy	clone#6
CAHOY_ASTROCYTIC	0.0597907	0.487093	0.224966	0.767178	1.72242	100	SLC7A11, BTG1, VEGFA, FRMD5, STK38L	C6		clone#6
CAHOY_ASTROGLIAL	0.123123	0.520578	0.222056	-0.47653	-1.19883	100	LTBP2, LOX, LRP2, MORC4, COL5A1, COL4A6, CCNG1, ITGBL1, SLC24A3, LOXL2, FBLN5, CP, SERPING1, PHACTR3, CD109, LBP, ADGRG6, PCDH8, PSRC1, FMOD	C6		clone#6
CAHOY_NEURONAL	0.303303	0.580053	0.13649	-0.409715	-1.03074	100	MYT1L, NEFM, PRSS12, MLIP, SIDT1, NELL1, PPFIA2, SCG2, ICAM5, SV2B, DMTN, NWD2, KIAA0319, CPNE4, GLRA2, FGF9, NAPB, GDA, DRD1, GAD2, SLC6A7, RASGEF1A, GABRG2, HCN1, MYO5B, TBR1, CELF4, CDH9, DYNC1I1, CPNE5, GABRA5, SLC17A6, NEUROD6, LAMP5, JPH4, NEFL, COL19A1, CACNG3, PHF24	C6		clone#6
CAHOY_OLIGODENDROCUTIC	0.0729167	0.493832	0.202072	0.753136	1.69068	99	TENM1, PHLDB1, ADGRL2, DOCK10, POP4, CILK1, PUS7	C6		clone#6
CAIRO_HEPATOBLASTOMA_CLASSES_DN	0.49455	0.707491	0.0605093	0.392176	0.910204	210	RCAN1, MAST4, PTPRB, TSC22D1, TJP1, EGR1, HIVEP2, LMOD1, ALDH3A2, TNS2, PDE2A, MFAP3L, WASHC3, PALM2AKAP2, TUT7, CDC42EP3, SGPL1, ANXA4, PREB, KANK2, ZCCHC24, HSD11B1, JADE2, RARB, ZNF862	C2	CGP	clone#6
CAIRO_HEPATOBLASTOMA_DN	0.201872	0.526036	0.108394	0.562892	1.31915	263	TENM1, IGFBP3, AGL, ACADM, NNMT, C1RL, GNE, ADGRA3, PDLIM5, SERPINB8, EHD3, MFAP3L, IL4R	C2	CGP	clone#6
CAIRO_HEPATOBLASTOMA_POOR_SURVIVAL	0.0593833	0.487093	0.321776	-0.777223	-1.49319	16	DLGAP5, IGSF1, RPL10A, ALDH2, BUB1, HPD	C2	CGP	clone#6
CAIRO_HEPATOBLASTOMA_UP	0.346521	0.60583	0.0782955	0.425502	0.98775	209	ZBTB38, MCM3, ZNF189, ROCK2, CAMSAP2, SOX4, PODXL, SLF2, HEATR1, BRD3, CBX5, AKR1C3, MTR, OBSL1, NUP37, SLC26A2, MAVS, KDM3B, RRP1B, HMGA2, GMNN, TBC1D9, DENR, JARID2, TSPYL4, ASAP2, TULP4, ETV1, SERPINE2, CBX6, TP53, SMARCC1, MARCHF8, MAP4K4, GNPAT, GLUL	C2	CGP	clone#6
CAIRO_LIVER_DEVELOPMENT_DN	0.291045	0.571712	0.157403	-0.3912	-0.993851	223	NID1, APOB, PDIA5, MORC4, A2M, EBP, GLDC, GPLD1, HMGCS1, STAB2, HLA-E, CDH1, LRP1, SLC44A4, ITIH2, MAOB, OPRM1, GSTM3, SERPING1, ITIH3, ITIH1, F11, CPQ, ABCC6, CES1, FKBP11, ABCA8, FGA, HP, CYP2F1, KDELR3, SEMA4G, SPAG5, PLG, MAN2A1, LBP, PLA1A, FGB, KNG1, TFR2, ACAA2, RAD52, GJB1, ASGR2, DPYS, CFH, OLFM4, SERPINF2, AFM, F2, AMY2A, TMPRSS2, MATN2, LIPC, CA5A, AMBP, CTSH, LTF, CLDN1, CD3G, PYGL, A…	C2	CGP	clone#6
CAIRO_LIVER_DEVELOPMENT_UP	0.341064	0.602284	0.0791317	0.434852	1.00438	166	UTP3, EHBP1, ADGRL2, IGFBP5, MGAT5, POGK, TRPS1, EFNB2, RAB11FIP3, LXN, HMGA2, NEO1, NR2F1, SEMA3A, OBI1, WLS, CTPS1, SMARCA2, TSPYL4, SLC12A2, TMEM184C, TULP4, RARB, SERPINE2, FZD2, PKM, TBCB, KIFAP3, SATB1, CDK14, IGF2BP2, BYSL, SOCS6, TSPAN6, MAK16	C2	CGP	clone#6
CAIRO_PML_TARGETS_BOUND_BY_MYC_DN	0.0907127	0.502178	0.21925	-0.74648	-1.36023	13	HSPA1B, ADM	C2	CGP	clone#6
CAIRO_PML_TARGETS_BOUND_BY_MYC_UP	0.352431	0.610304	0.0905429	0.583489	1.09234	22	THBS1, CUL1, TP53	C2	CGP	clone#6
CAMPS_COLON_CANCER_COPY_NUMBER_DN	0.0804598	0.495315	0.271289	-0.550242	-1.31773	64	LPA, SLC2A14, NANOG, HLA-B, FRMPD2, RBFOX1, HLA-C, MTMR8, MACROD2, CES1, TAF13, DPPA3, OR2T11, APP, ELAPOR1, CFHR4, TMEM167B, HEATR4, ASB12, AMY2A, OR2T34	C2	CGP	clone#6
CAMPS_COLON_CANCER_COPY_NUMBER_UP	0.818452	0.897233	0.0741759	-0.328903	-0.815287	85	DUSP1, PTPRD, MYO15A, EIF1, P4HB, KRT13, ANKRD10	C2	CGP	clone#6
CAMP_UP.V1_DN	0.523297	0.725685	0.110565	-0.341141	-0.865062	193	CLK1, HSPA1A, SLC2A3, SRRM1, SNRPA, MAP2, INSIG1, PTPRD, TMSB4X, MYO15B, FOSB, HSPA8, SYT11, CDCA7L, NUDT11, THSD7A, SLC15A2, FSTL1, PAK3, TUBA4A, NYNRIN, AK5, TIMP2, BSN	C6		clone#6
CAMP_UP.V1_UP	0.107392	0.505628	0.158514	0.66162	1.52433	195	COL6A3, ZBED5, DDX23, SDAD1, RUVBL1, WAPL, RAPGEF2, SESN2, CHAF1A, CEP41, MARS1, MAEA, PEX12, IFIT2, CNDP2, ANKRA2, PCMTD1, NFX1, MAGOH, POLR3H, CLOCK, NSUN3, KANSL3, KANSL1, EIF2B3, HAX1, PLSCR1, SLC35A4	C6		clone#6
CARDOSO_RESPONSE_TO_GAMMA_RADIATION_AND_3AB	0.064632	0.491131	0.237794	0.816471	1.42129	14	FEN1, ANXA3, BNIP2, CSNK1A1	C2	CGP	clone#6
CARD_MIR302A_TARGETS	0.0720721	0.493096	0.204295	0.677135	1.49346	77	RBBP6, EPC2, VEGFA, RB1CC1, DNMT1, TGFBR2, KAT6A, ARID4A, VLDLR, SASH1, RB1, RIC8B, CLOCK, RARB, E2F1, ZHX2, DDX5, ARID4B	C2	CGP	clone#6
CARM1_TARGET_GENES	0.65812	0.810209	0.0684715	-0.517447	-0.875096	10	PABPC1, NONO	C3	TFT:GTRD	clone#6
CART1_01	0.315985	0.586867	0.15017	-0.379921	-0.966735	219	BCL6, ELOA, CHRDL1, PRUNE2, EFEMP1, LOXHD1, MYH2, BAMBI, MYH1, NOL4L, BACE2, NOS1, POU2F1, PRSS12, SPTB, ARPP21, ANKS1B, PAK3, PTMA, GBX2, HPSE2, RBFOX1, MYT1, CRTAC1, MTUS1, KRT2, RLIM, SALL1, RUNX1T1, TFAP2D, ASIC1, SLC26A3, ERG, GABRA6, TMEM255A, NETO1, ACBD5, ZNF423, EYA1, ITPR3, DLG2, PATL1, SEC14L3	C3	TFT:TFT_Legacy	clone#6
CAR_HPX	0.0669684	0.491666	0.287805	-0.666077	-1.6229	72	LPA, APOB, CYP2C8, CYP2C9, C6, ITIH3, HRG, ITIH1, F9, FGA, HP, PLG, G6PC1, AKR1D1, FGB, TFR2, PAH, HPD, ASGR2, DPYS, HPX, UGT2B11, CFHR4, CFH, SERPINF2, AFM, F2, SLC27A2, C4BPA, AMBP, C8B, SULT2A1, ADH6, MBL2, ALDOB	C4	CGN	clone#6
CAR_IGFBP1	0.0410482	0.474907	0.321776	-0.678511	-1.59027	56	LPA, APOB, CYP2C8, CYP2C9, C6, ITIH1, F9, CYP4A11, PCK1, PLG, G6PC1, AKR1D1, TFR2, PAH, HPD, ASGR2, DPYS, HPX, ADH1B, CFHR4, CFH, SERPINF2, AFM, F2, SLC27A2, C4BPA, SULT2A1, ADH6, MBL2	C4	CGN	clone#6
CAR_MLANA	0.0789474	0.495315	0.261664	-0.627845	-1.40445	42	FOSL1, POU6F2, KRT2, PRSS16, PSG1, PAX6, ATP1B2, CD40, MC2R, ZNF157, SEMA4D, PFKFB2, SLC4A8, SLC12A4, POU4F1, SLC30A3	C4	CGN	clone#6
CAR_MYST2	0.100251	0.502959	0.224966	-0.642444	-1.33389	27	PSG1, ATP1B2, GRM4, MC2R, ZNF157, PFKFB2, SLC12A4, POU4F1, VAMP1, AIF1, PCBP3, LY6G6C, LILRA4	C4	CGN	clone#6
CAR_TNFRSF25	0.085	0.500724	0.245042	-0.642623	-1.35095	29	POU6F2, PRSS16, PSG1, CD40, MC2R, ADAMTSL2, SEMA4D, SLC4A8, SLC12A4, POU4F1	C4	CGN	clone#6
CAR_WBSCR22	0.201031	0.525995	0.157403	-0.554333	-1.20064	35	KRT2, ITGA2B, PRSS16, PSG1, ATP1B2, MC2R, ZNF157, PFKFB2, SLC12A4, POU4F1, SLC30A3, VAMP1	C4	CGN	clone#6
CASORELLI_ACUTE_PROMYELOCYTIC_LEUKEMIA_UP	0.230496	0.537995	0.173748	-0.406517	-1.02921	157	ZNF91, DUSP1, HBEGF, SIK1, TOMM20, SND1, AFF2, FOSB, STAB1, NFKBIA, GABRE, AUTS2, NRIP3, FOS, ZNF264, PER1, ATP1B1, NACA, GLRX, ZBTB43, MRPL33, KLF6, MYLIP, SERPING1, NFIL3, N4BP2L1, FLT3, CSGALNACT2, TOMM7, ZNF185, ID2, ADGRE2, PLAGL1, HGF	C2	CGP	clone#6
CASORELLI_APL_SECONDARY_VS_DE_NOVO_UP	0.289062	0.570499	0.129443	-0.501759	-1.10046	38	NID1, FOSB, ANXA5, FOS, CLU, SLC24A3, CPQ, MCTP2, HP	C2	CGP	clone#6
CASP8AP2_TARGET_GENES	0.172823	0.520578	0.117766	0.582841	1.3762	287	ZNFX1, CAAP1, C10orf88, MTERF4, ZNF12, HMGXB4, H2AC6, SOS1, TOR1AIP1, H2AC20, DNTTIP2, EXOC8, H1-2, ALKBH3, RBAK, RAB23, FBXO28, SLC4A1AP, NOL8, MRPL16, PCDH15, OSGEPL1, CHTOP, ZMYM4, NR1H2, PTPN21, H2AC12, SECISBP2, DNAJA3, SF3A3, FAM222B, GGPS1, PSTK, CLCN7, GTF3C5, IPP, HPS4, NFX1, CCDC57, MTBP, SPRTN, BMS1, SUFU, H4C3, FAM98B, KANSL3, TARS2, FBXO33, ALG10B, CBY1, C3orf38, INTS12, SCAF11, MRPL…	C3	TFT:GTRD	clone#6
CASTELLANO_NRAS_TARGETS_DN	0.518359	0.722611	0.0813027	-0.53195	-0.969312	13	HTRA1, NCAM1, FBLN2, RBPMS, PKIA	C2	CGP	clone#6
CASTELLANO_NRAS_TARGETS_UP	0.614804	0.786124	0.0551352	0.399608	0.8822	73	NQO1, ACADM, EPHX1, IFI16, ANXA4, TULP4, SERPINE2, ZNF703, KCTD12, P3H4	C2	CGP	clone#6
CATGTAA_MIR496	0.384509	0.635704	0.0736213	0.42128	0.97008	175	ASXL2, PCF11, CAAP1, PPP6R3, HIVEP2, ZNF507, TECPR2, NBEA, VCPIP1, PAFAH1B1, BRCA1, LRIG1, MTMR6, PHF14, HECTD2, TLK1, PLEKHA5, B4GALT6, CLASP2, NIPA1, ANKRA2, OAZ2, TNRC6B, SLC25A16, KIAA1217, MAPK9, RNF220, TAF4, SETD2, HACE1, VEZF1, ARID4B, TPP2, ZCCHC14, CHD7, ADNP2	C3	MIR:MIR_Legacy	clone#6
CATRRAGC_UNKNOWN	0.0962644	0.502959	0.170932	0.706495	1.60486	135	TENM1, RUNX1, AP5M1, ZNF654, DPP8, FZD1, NLK, DIAPH1	C3	TFT:TFT_Legacy	clone#6
CATTGTYY_SOX9_B1	0.141534	0.520578	0.132147	0.57259	1.36141	360	ANKRD11, ZMYND8, ADNP, INHBA, EHBP1, RDH10, AP5M1, NAV1, LURAP1L, FEN1, ZCCHC8, BPTF, FBXO28, TNS2, VCL, KAT6A, HOXB9, BNC2, VLDLR, TCF4, DOCK4, SMARCA5, ETS1, GRK5, HDX, SMARCD1, FLI1, CDC27, PANK1, ZNF436, CLOCK, HSD11B1, ZNF362, EIF4EBP2, TFDP2, SIX1, OTUD7B, ARFGEF1, PER2, MYO18A, PTPN4, PDIK1L, UBE3A, PDS5B, MAP4K4, FGD4, BMF, MAML1, OSBP2, PHF6, ZNF664	C3	TFT:TFT_Legacy	clone#6
CATTTCA_MIR203	0.248021	0.547434	0.0949752	0.476829	1.12463	283	EPC2, SPEN, APC, ZMIZ1, TSC22D1, ZNF281, CUL1, C12orf4, NUAK1, EGR1, IGFBP5, NBEA, RPGRIP1L, MEX3C, ARID2, LMBRD2, BPTF, JOSD1, PURB, TRPS1, NMNAT2, SMAD1, BICRAL, UBR1, ZMYM4, NLK, GPATCH1, CLASP2, TSHZ1, WDFY3, TCF12, CITED2, SLC12A2, API5, MAGI1, TNRC6B, BTBD7, DDX6, SMURF1, MAPK9, PHF12, ZMYND11, CCDC15, RNF34, ETV1, PTPN3, RARB, RPS6KA3, LPP, MBD6, FKBP5, GLI3, ZNF532, MBLAC2, RAB10, NOVA1, …	C3	MIR:MIR_Legacy	clone#6
CAVARD_LIVER_CANCER_MALIGNANT_VS_BENIGN	0.82963	0.903628	0.0642141	-0.350411	-0.7456	30	HLA-C, DPP4, CES1, FGA, CHI3L1, RPL13A, FGB, GGH, MYL6	C2	CGP	clone#6
CAVIN1_TARGET_GENES	0.455099	0.682433	0.0699459	0.450364	0.982811	67	SAMD9L, EOGT, WBP1L, ARID4A, NBPF12, CCDC137, DHX40, TMEM161B, CLPX, ERI1, CPNE2, NOSIP, MAK16, VPS29, C6orf89, LEPROTL1	C3	TFT:GTRD	clone#6
CCAATNNSNNNGCG_UNKNOWN	0.0145646	0.376174	0.38073	0.835538	1.80555	60	PPP1R10, THAP5, ASXL2, CLSPN, CHAC1, H1-2, ZDHHC5	C3	TFT:TFT_Legacy	clone#6
CCACACA_MIR147	0.643478	0.803298	0.0855357	-0.365412	-0.871269	62	SNRPA, SEMA3F, ROBO2, TIPARP, DLG4, ANK1, HDLBP, CAMTA1, CAPN6	C3	MIR:MIR_Legacy	clone#6
CCAGGGG_MIR331	0.384389	0.635585	0.0768737	0.44563	0.999613	94	NBEA, CPSF2, FURIN, PHC2, NRP2, KHNYN, RIC8B, EXOC7, POLR3H, TAOK2, MBD6, PHLPP1, TBC1D10B, ZNF609, DAG1, PRDM8, GNAZ, MIDEAS, DNAJB5, ZNF652, MEIS2, SPRY4, ENSA, ZBTB39, RELL2, KMT5A, ASXL1, VTI1A	C3	MIR:MIR_Legacy	clone#6
CCAGGTT_MIR490	0.0611621	0.489082	0.224966	0.668376	1.4538	63	NRIP1, MDGA2, MTERF4, PBRM1, PAPPA, HMGA2, PAXIP1, SLC6A6, SMARCD1, DDX17, PATZ1, SZT2, SMURF1, PSME3, TNKS2, RASAL2, SLC35A4, SLC1A3, SETD2, MBLAC2, AHCTF1, FBXL19, NHS	C3	MIR:MIR_Legacy	clone#6
CCANNAGRKGGC_UNKNOWN	0.501618	0.710736	0.10673	-0.362038	-0.902986	115	SLIT3, CNTNAP1, CCNB1IP1, CADPS, NUFIP2, MDK, PTMA, COL11A1, LRP1, ARF1, ELN, SCN3A, VSTM2L, C3orf20, ZNF366, SRCIN1, LETMD1, STK32B, POU2F3, SORCS2, RERG, RPLP0, ANKRD2, GPR156, SOX10, KCND2, USH1G, NOP10, ALK, CDC20B	C3	TFT:TFT_Legacy	clone#6
CCATCCA_MIR432	0.142857	0.520578	0.143759	0.566042	1.22292	57	SOX4, ARID2, FURIN, CLK2, CHD9, SIN3A, PCDH10, SZT2, SMURF1, TOX4, DYNLL1, RPS6KA3, RAB10, IGF2BP2, TLK2, PCGF3, GTF2I	C3	MIR:MIR_Legacy	clone#6
CCAWNWWNNNGGC_UNKNOWN	0.351796	0.609786	0.0824344	0.461286	1.02539	86	ADNP, VEGFA, STAG1, HMGXB4, RIF1, ABRAXAS2, ZBTB47, CDC42BPB, ZWILCH, ARCN1, PPP2R5E, HNRNPA0, UBE3A, ZC3HC1, MED13, TSC1, FKRP, SNX13, BCL2L13, TRIM8, ABL1	C3	TFT:TFT_Legacy	clone#6
CCAWWNAAGG_SRF_Q4	0.437967	0.671721	0.0709609	0.435484	0.971856	87	THBS1, EGR1, ZNF644, PDLIM5, TCF4, RUNDC1, PRMT3, PHF12, RARB, CSRP1	C3	TFT:TFT_Legacy	clone#6
CCAWYNNGAAR_UNKNOWN	0.875	0.928081	0.0758887	-0.304472	-0.770385	143	BCL6, STARD4, MYH14, UQCRH, CYRIA, GRIA3, MED8, EIF1, TMTC1, YBX1, SLITRK1, PRCP, RLIM, DMD, EDA, SLC26A9, SH3RF1	C3	TFT:TFT_Legacy	clone#6
CCCACAT_MIR2993P	0.0100409	0.367498	0.38073	-0.767609	-1.77906	52	MUC4	C3	MIR:MIR_Legacy	clone#6
CCCAGAG_MIR326	0.552486	0.744782	0.0559429	0.386367	0.889135	153	ZMIZ1, DIDO1, VPS39, PAPPA, ATP8B2, PAX8, TMEM127, VLDLR, ANKFY1, TCF4, UBE2J2, NLK, INAVA, CTCF, PPP1R9B, CORO2B, RALGAPA1, SSH2, PLXNA2, RPS6KA3, SOX12, SLC27A4, CIC, ZNF609, DAG1, NHS, TSPAN14, PXN, METTL15	C3	MIR:MIR_Legacy	clone#6
CCCNNGGGAR_OLF1_01	0.52431	0.726371	0.0560596	0.377012	0.896255	321	GREM1, MECOM, EGR1, DUSP4, SH3TC2, C6orf62, DDR1, ETV6, POGK, STARD13, TNS2, KDM4A, PIGW, PRRC2A, KDM3B, STIM2, NEO1, ZEB2, GRK5, UNG, ERC1, AKAP12, NUP62, JARID2, PATZ1, UBTF, ZNF436, VASP, PRR14, SSH2, TPM1, PSME3, ZDHHC14, CBX6, ST3GAL2, NCDN, TFIP11, LPP, RAB10, MAPKAP1, ZNF232, FBXL19, KMT2A, MLLT6, TBC1D10B, ABR, ELK3, BCL9L, NF2	C3	TFT:TFT_Legacy	clone#6
CCCNNNNNNAAGWT_UNKNOWN	0.154762	0.520578	0.134273	0.522034	1.17682	102	ZMYND8, INHBA, PTCHD4, ZSCAN32, BRD3, NLK, MGME1, DHX40, AKAP12, TAOK2, NCDN, CHD6, RPS6KA3, ZNF174, ACTN1, POGLUT1, CDC45, MLLT6, PRRG1, TJAP1, TBC1D14	C3	TFT:TFT_Legacy	clone#6
CCGNMNNTNACG_UNKNOWN	0.116071	0.51463	0.157403	0.56264	1.24784	79	SETX, INO80, CAAP1, VCPIP1, WASHC4, PRKACB, ZER1, TTPAL, ZCCHC9, RFC4, CTTNBP2NL, MRPL40	C3	TFT:TFT_Legacy	clone#6
CCTGAGT_MIR510	0.808065	0.891411	0.0455878	0.377726	0.785194	41	WAPL, ZNF655, FANCI, PRKAB1, OAZ2, PPP2R5E, RNGTT, TRIP12, ZHX2, ING4, NOVA1	C3	MIR:MIR_Legacy	clone#6
CCTGCTG_MIR214	0.567968	0.755843	0.0534572	0.371868	0.868184	235	NRIP1, SDAD1, LUZP1, RNF40, PAFAH1B1, PAPPA, LMOD1, RALGAPB, DOCK9, PURB, TRPS1, GALNT7, PHC2, SORCS1, IPO11, NKAPD1, CLASP1, SMARCD1, CELSR2, PLAGL2, ERLIN2, PANK1, PANK2, TRAPPC3, ZHX3, RAB35, MYO18A, IFT46, SMARCC1, MAPK1IP1L, SPTBN2, MARK2, PHF6, TBC1D10B, ZNF609, KLC2, BRPF1, PICK1, PELI3	C3	MIR:MIR_Legacy	clone#6
CCTGTGA_MIR513	0.883285	0.932474	0.0363018	0.325065	0.735553	125	BTG1, PPP6R3, ADD3, CLK2, BICRAL, KAT6A, WDFY3, TLE4, ARHGEF9, ANTXR2, EPHB2, SZT2, PPP1R3B, PRMT2, MAPK7, MBD6, ZNF329	C3	MIR:MIR_Legacy	clone#6
CCTNTMAGA_UNKNOWN	0.212644	0.53091	0.109684	0.486637	1.10399	131	WNT5A, SETD7, INO80, ZNF462, KLF7, ETV6, ADD3, ZFHX3, ZMYM4, IRF2BP1, RFX5, DLG1, ZWILCH, NIPBL, ARFIP2, HSD11B1, SIX1, CBX6, TBCC, PMEPA1, USP34, TP53BP1, MLLT6, ELP4, CSRNP2, HYAL2	C3	TFT:TFT_Legacy	clone#6
CDC5L_TARGET_GENES	0.251018	0.54977	0.0959207	0.47434	1.10507	243	SPRED1, ZBED5, MECOM, ZNF260, HEXIM1, TCP11L2, TWNK, UBE3B, SLC4A1AP, OBSL1, NUP155, KCNN4, SCN5A, NKAPD1, GPANK1, CDK13, PCDH1, SF3A3, THRB, NCOR2, TMCC3, STAT6, CLASP1, ZNF146, ARHGEF1, LACTB2, VANGL1, ATAD2, PLIN3, ZCCHC24, RPAP3, TRMO, CNOT2, CPT2, CALB2, CIC, SUPV3L1, POGLUT1, FUS, YJU2, NRSN2, TTC32, NIPAL1, NUMBL, TSC1, SPOP, SCCPDH, FN3KRP, DIXDC1, MED22, PCGF3, SUPT7L, SRSF3	C3	TFT:GTRD	clone#6
CDC5_01	0.168675	0.520578	0.120433	0.597267	1.39966	257	TENM1, ERRFI1, LRFN5, VEGFA, PCDHGC3, PIK3R1, NSMCE3, KLHL4, RORA, PABIR1, BMPR2, VDR, WBP1L, TRPS1, TNS2, NLK, SUPT16H, PRKACB, ELP3, POT1, CDC42EP3, HOXB7, CITED2, FOXP1, CLASP1, RPA2, SMARCA2	C3	TFT:TFT_Legacy	clone#6
CDC73_TARGET_GENES	0.21114	0.530138	0.103576	0.529208	1.27026	432	ZNFX1, SKIL, SETD7, HEXIM1, MCM3AP, LIG4, POLR3B, COG2, PBRM1, ALG5, KLF7, VPS39, RECQL5, ADAT1, FBXO34, CHD9, FAM118B, RHBDF2, PLEKHG2, C5orf24, KDM3B, NAE1, OSGEPL1, MARS1, INTS14, ZEB2, DIAPH1, USP11, STXBP3, VIRMA, TRIM41, ZNF839, SECISBP2, REPS1, ZNF398, WDR70, PRMT3, DUS2, PPP6R1, TADA2B, NUP62, EXOSC6, GOLGA5, ZFP69B, H2BC18, SPOCD1, EHMT1, ADD1, GTF3C5, NFE2L2, NFX1, MTBP, CC2D2A, ZNF425,…	C3	TFT:GTRD	clone#6
CDH4_TARGET_GENES	0.0591882	0.487093	0.321776	-0.594216	-1.42281	63	GADD45B, HSPA6, MYO18B, CACNA1D, ATP6V1B2, TPRA1, LTA4H, RAB11A, SIGLEC11, AHCY, HSD17B14, CD40, ALOXE3, RAC1	C3	TFT:GTRD	clone#6
CDPCR1_01	0.77939	0.876718	0.042417	0.348052	0.786246	127	RLF, BHLHE41, EGR1, DUSP4, PAX8, SON, TLE4, AKIRIN2, ZNF689, ETV1, PIGN, TCF7L2, ZNF827, STAT5B, NOVA1, KMT2A, GART, SERPINI1	C3	TFT:TFT_Legacy	clone#6
CDPCR3HD_01	0.418573	0.658822	0.0679923	0.406401	0.948807	235	ESM1, DNAJC11, RLF, BHLHE41, MECOM, BTG1, EYA4, ZNF644, AASDH, SMAD1, SMARCB1, TLK1, AEBP2, TIMELESS, SON, SLC38A2, TRPM7, CDH13, AKIRIN2, SLC38A6, JADE2, ETV1, PEX1, SIX1, RBM48, TCF7L2, ZNF827, DRP2, STAT5B, RAB10, NOVA1, LRR1, KMT2A, GART, SERPINI1, DTD2, TMTC2, TBC1D14, ACVR2A, MN1	C3	TFT:TFT_Legacy	clone#6
CDPCR3_01	0.548989	0.742165	0.0618406	0.430463	0.929177	55	BHLHE41, ADGRL2, SLAIN1, MICAL2, SIX1	C3	TFT:TFT_Legacy	clone#6
CDP_01	1	1	0.031998	0.268416	0.600395	88	EGR1, PHC2, CDK19, CHD2, EDEM1, HS3ST3A1, PRMT5, CEACAM19, SMOC1, CNTLN, MN1, ACER3, HOXB8, KCNT2, FYN, TAF15, FGF12, NFIX, BAZ1A, CCND1	C3	TFT:TFT_Legacy	clone#6
CDP_02	0.483965	0.699913	0.0647943	0.411982	0.93439	108	PTGS2, LCP1, ADGRL2, LIF, CCDC91, TCF4, DOCK4, CARF, HOXB7, JARID2, ZNF689, SOX9, SIX1, SYT1, SLC1A3, CEACAM19	C3	TFT:TFT_Legacy	clone#6
CDX1_TARGET_GENES	0.454693	0.682091	0.0730744	0.483805	0.990147	36	VDR, UBE3B, NR2F1, MTBP, CHD2, MOCS3, SMG6, CIC, EFCAB7	C3	TFT:GTRD	clone#6
CDX2_Q5	0.793842	0.885232	0.0378488	0.334764	0.783938	255	JAG1, TSC22D1, PCF11, SOX4, STAG1, SLF2, FRMD5, PAPPA, SMAD1, BNC2, VLDLR, GPATCH11, HECTD2, ZMYM4, HMGA2, MRFAP1, NEO1, FOXP1, TLE4, KIAA1549L, PLAGL2, VANGL1, ZNF362, RIMS2, CPS1, LCOR, POFUT1, CTTNBP2NL, HNRNPA0, MBD5, IFIH1, ELK3, DARS1, CNTLN, ELP4, TASP1, DPYD, DVL2, NRXN1, MN1, NAV3, ARL4A, SERTAD4, CHST2, PNRC1, CHMP2B	C3	TFT:TFT_Legacy	clone#6
CEBALLOS_TARGETS_OF_TP53_AND_MYC_DN	0.449495	0.679629	0.0982123	-0.454011	-0.980227	33	PIM1, HBEGF	C2	CGP	clone#6
CEBALLOS_TARGETS_OF_TP53_AND_MYC_UP	0.0709382	0.493096	0.257206	-0.708383	-1.39601	19	HSPH1, INSIG1, CD55, PFKFB1, UAP1	C2	CGP	clone#6
CEBPA_01	0.592992	0.772633	0.0515309	0.368965	0.862081	253	SPRED1, WNT5A, TSC22D1, RESF1, ARID1B, RB1CC1, FRMD5, SLC6A15, EGFR, KMT2E, TNS2, HOXB9, NRP2, GPATCH11, EP300, SIRPA, PLA2G4A, HOXB7, PDGFB, SMARCA2, JARID2, OSMR, SLC25A12, CCDC71L, CLOCK, RARB, SLC24A1, CHM, RASAL2, CBX6, PIGV, USP34, ARRDC3, GYS1, ERLIN1, PDP1, TBC1D16, CHMP1B, LMO4, GPBP1L1	C3	TFT:TFT_Legacy	clone#6
CEBPB_01	0.160691	0.520578	0.123257	0.597699	1.40302	264	ANKRD11, ERRFI1, TUBB6, RCAN1, APC, PCF11, PCDHGC3, PIK3R1, LARP7, ARID1B, LUZP1, IGFBP5, RORA, CHAC1, DCAF6, ZFYVE9, KDM4A, PAX8, NRP2, CEP41, EP300, PLA2G4A	C3	TFT:TFT_Legacy	clone#6
CEBPB_02	0.0147007	0.376898	0.38073	0.670752	1.57192	263	G0S2, SLC7A11, SPRED1, WNT5A, SMARCAD1, PHLDB1, PCF11, SEPHS2, DENND4A, ARID1B, LUZP1, FRMD5, DCAF6, PRR14L, H1-2, SMAD1, BNC2, GPATCH11, SIRPA, PLA2G4A, ZEB2	C3	TFT:TFT_Legacy	clone#6
CEBPDELTA_Q6	6.70097e-05	0.0912012	0.538434	0.807983	1.88645	241	G0S2, SLC7A11, PPP1R10, ANKRD11, PIK3R1, NNMT, ARID1B, RORA, NEDD4, ZFYVE9, EGFR, RNF103, TNS2, CARMIL1, SMAD1, WARS1, HOXB9, PLA2G4A, INTS5, NEO1, ZEB2	C3	TFT:TFT_Legacy	clone#6
CEBPE_TARGET_GENES	0.780366	0.876963	0.0486034	0.400309	0.781462	28	YAE1, SLTM, NR2F1, ARHGAP32, CEP120, RCC1	C3	TFT:GTRD	clone#6
CEBPGAMMA_Q6	0.00962878	0.367498	0.38073	0.698973	1.63549	254	G0S2, TASOR, ZSCAN29, WBP4, PTCHD4, KLF7, JMJD1C, NEDD4, SLC38A1, NRP2, MARS1, EIF5, NR2F1, KCNQ5	C3	TFT:TFT_Legacy	clone#6
CEBP_01	0.227213	0.536329	0.100279	0.495549	1.16855	271	THBS1, EPC2, LRFN5, MECOM, MDGA2, FUT8, SEPHS2, IGFBP5, ZNF462, RORA, ANGPTL2, CCDC71, DOCK9, BNC2, POLR3F, NUP155, SUPT16H, EDNRA, NEO1, ZEB2, CSK, DDX52, REST, SEMA3A, CDH13, FOXP1, KCNK2, AKIRIN2, JARID2, FLI1, WRN, ZNF436, FAHD1, TPM1, WWP2, ANKRD42, NCDN, KMT2D, CHD6, PER2, DENND2B, MAP4K4	C3	TFT:TFT_Legacy	clone#6
CEBP_C	0.32	0.589009	0.0831291	0.433778	1.00387	203	EPC2, APC, RLF, TSC22D1, SEMA7A, VEGFA, SOX4, PIK3R1, DENND4A, RORA, JMJD1C, KCNMA1, ZFHX3, ABRAXAS2, SAV1, PLA2G4A, UNG, HOXB7, ERC1, FOXP1, DIS3L, PLAGL2, OSMR, NFX1, HSD11B1, CHD2, ETV1, RARB, POFUT1, SCAF11, CHD6, MAP4K4, ATAD5	C3	TFT:TFT_Legacy	clone#6
CEBP_Q2	0.135318	0.520578	0.137251	0.624245	1.45417	234	G0S2, SPRED1, TSC22D1, STAG1, CHAC1, OMA1, HOXB9, NRP2, GPATCH11, PRRC2A, PYGO1, CEP41, TCF4, PLA2G4A, NEO1, STX18, SLC38A2, REXO4, HOXB7, TCF12, PRMT3, FOXP1, PDGFB, SMARCA2, JARID2, OSMR, SLC25A12, NFE2L2, ATAD2, CLOCK, GEN1, CHD2, CHM, WDR81, LCOR, RASAL2	C3	TFT:TFT_Legacy	clone#6
CEBP_Q2_01	0.354414	0.611332	0.0753094	0.415131	0.979765	270	SPRED1, APC, WNT5A, TSC22D1, PCDHGC3, ADAMTS2, DENND4A, ARID1B, LUZP1, SLC6A15, EGFR, ETV6, H1-2, TNFSF15, TNS2, PAX8, NRP2, BNC2, PRRC2A, CEP41, SIRPA, PLA2G4A, NEO1, HOXB7, TCF12, FOXP1, CLASP1, XDH, NFE2L2, ATAD2, FAHD1, DYRK3, CHD2, RARB, LCOR	C3	TFT:TFT_Legacy	clone#6
CEBP_Q3	0.673414	0.820429	0.0457704	0.354623	0.82889	252	SPRED1, ZBED5, WNT5A, ADAMTS2, ZNF654, SLC35G2, ZNF462, RORA, CCDC91, TRPS1, PAX8, ERBB2, NUP155, SIRPA, PLA2G4A, EDNRA, PER3, TCF12, PDGFB, SFMBT1, JARID2, NFE2L2, DYRK3, RARB, LCOR, CEP120, KITLG, SS18, USP34, GYS1, CHMP1B, CNTLN, LMO4, MED13, SPOP, MIA2	C3	TFT:TFT_Legacy	clone#6
CENPT_TARGET_GENES	0.210445	0.530125	0.114751	0.528586	1.15069	66	MCM3, LCP1, BTRC, POLR3A, ARID4A, CEP128, H4C3, FAHD1, TRAFD1, H2BC5	C3	TFT:GTRD	clone#6
CERIBELLI_GENES_INACTIVE_AND_BOUND_BY_NFY	0.658291	0.810226	0.0567672	0.439846	0.861017	30	NRIP1, MTG2, PRMT2, LCA5L, UBE2G2, GAS2L1	C2	CGP	clone#6
CERIBELLI_PROMOTERS_INACTIVE_AND_BOUND_BY_NFY	0.758958	0.867236	0.0488971	0.400534	0.814599	35	DIDO1, MCM3AP, DNAJC5, AP1B1, PI4KA, TARDBP	C2	CGP	clone#6
CERVERA_SDHB_TARGETS_1_DN	0.376263	0.629155	0.10925	-0.47512	-1.0258	33	HSPA1A, PEG10, CADPS, PPFIBP2, PEG3, MEP1A	C2	CGP	clone#6
CERVERA_SDHB_TARGETS_1_UP	0.666667	0.815573	0.0494905	0.374071	0.848593	120	SLC25A24, INHBA, KRT80, DUSP4, VDR, LAMC2, IFIT2, WLS, UBASH3B, KIF3C, TMEM156, SERPINE2	C2	CGP	clone#6
CERVERA_SDHB_TARGETS_2	0.314286	0.58621	0.138022	-0.406845	-1.01557	111	DUSP1, LTBP2, PKHD1, FAT3, A2M, F5, GJA1, MCAM, ATP2B2, SIPA1L2, LEPR, NOTCH3, PEG3, MLF1, SH3BGRL, MICB	C2	CGP	clone#6
CETS1P54_01	0.227273	0.536329	0.100991	0.498845	1.16905	263	CTR9, PALB2, ZNF322, ZKSCAN5, TFCP2, DPP8, DNMT1, MTOR, ZNF175, VPS52, ERCC6, STARD13, FBXO28, ZDHHC5, ZNF768, ZNF70, TIGD6, PSMC2, PIK3R4, NR1H2, NMNAT1, NKAPD1, PRKACB, GPANK1, TRIM44, ZNF35, CTCF, ZNF384, PPHLN1, CCDC174, THAP10, NIPBL, SZT2, PYROXD1, ACP2, CHD2, KANSL1, TNKS2, SHC3, AP1B1, TBCC, PYM1, TCF7, APPL2, EBNA1BP2, NRDC, ERI2, PRPF19, SPRY2, CHMP1B, STOML2, GTF3C1, ZNF408, NOSIP, CGG…	C3	TFT:TFT_Legacy	clone#6
CGCTGCT_MIR503	0.264563	0.556731	0.130777	-0.565244	-1.14822	24	ADAMTSL1, BSN, ATG9B, ZNF423, SMARCA1, HS6ST2, ACHE, ANKZF1	C3	MIR:MIR_Legacy	clone#6
CGGAARNGGCNG_UNKNOWN	0.059098	0.487093	0.231127	0.646954	1.39649	55	CTR9, DUSP6, EGR1, RAD17, VPS39, UMPS, POLH, GLYR1, BIN3, PANK2, WWP2, GTF2A1, TP53, IGF2BP2	C3	TFT:TFT_Legacy	clone#6
CGTSACG_PAX3_B	0.597734	0.775849	0.0534572	0.377233	0.863497	148	EGR1, PBRM1, GTF2H1, TMEM165, IKBKB, SUPT16H, ZEB2, SMARCA5, GLYR1, VPS37B, HPS5, EHD4, XBP1, SLC38A2, RBBP8, CTCF, USP8, RFT1, EDEM1, WDR81, PDPR, CBX6, ARFGEF1, YJU2B, NMRAL1, NUBPL, PHLPP1, RAD51C, PDP1, ZZZ3, PELI3, CMTR1, CDKN1A, PNRC1, PEPD, FAM217B, CUL5, IPO7	C3	TFT:TFT_Legacy	clone#6
CHAF1A_TARGET_GENES	0.0757801	0.495315	0.197822	0.671188	1.49214	82	EPC2, ZMIZ1, TAF2, MFAP3L, CPSF3, INSR, PDE8A, CITED2, PPP6R1, GCLC, MAML3, KANSL3, VPS36, AIFM1, KMT2A, ZNF609, SQSTM1, ADGRL1, WWP1, KMT2C, MGAT4B	C3	TFT:GTRD	clone#6
CHAMP1_TARGET_GENES	0.338889	0.601409	0.08042	0.436893	1.00181	162	RESF1, ZNF268, DENND4A, ANKRD17, CCDC152, STK38L, ATR, ALKBH3, WDR11, ALG10, MFAP3L, KDM3B, DIAPH1, ZNF221, RNF216, DOCK7, SPOCD1, CENPF, FAM98B, ZNF148, RBM45, MED4, INTS12, UBE4A, DENND1B, PXK, BRPF1, FER, PNPT1, SECISBP2L, SYT14, TRIP4, RPRD1A, PTCD2, COMMD2, MTERF1	C3	TFT:GTRD	clone#6
CHANDRAN_METASTASIS_DN	0.446809	0.677809	0.0642141	0.392827	0.926401	304	TUBB6, PTGS2, TNS1, ITGA4, EYA4, TRMT6, ITGB8, NSMCE4A, TIGD2, FHOD3, ALKBH3, RAB23, STARD13, ZBTB4, FAM135A, ERBB2, NEXN, KCNN4, TBC1D9B, ARHGEF10, PER3, MCC, BMPR1A, ANTXR2, CLCN7, PDE5A, ZMYND11, RAB27B, PDPR, SRRD, PMEPA1, ANXA11, GLI3, SSPN, ZNF532, VPS36	C2	CGP	clone#6
CHANDRAN_METASTASIS_TOP50_DN	0.674667	0.821117	0.0785029	-0.384103	-0.85759	43	TOMM20, FOS, SELENOM, NOP53, WAS, CRYL1, ABI2, EFHD2, CRYBG1, NR4A1	C2	CGP	clone#6
CHANDRAN_METASTASIS_TOP50_UP	0.710938	0.84177	0.0745501	-0.377266	-0.823274	37	JPT1, RALA, NUFIP2, AR, EIF1AX, CELF1, PABPC1, UGT2B15, TUBA1B, PCBP2, HSPD1	C2	CGP	clone#6
CHANDRAN_METASTASIS_UP	0.257221	0.553055	0.095288	0.463438	1.0745	191	ZMYND8, RBBP6, SLC7A5, ZNF281, VEGFA, BOD1L1, DDIT4, CBX5, PDLIM5, KMT2E, SPG11, BPTF, ZFYVE16, NOL8, NTM, TGFBRAP1, EIF5, MAGOHB, SECISBP2, EP400, SPP1, DDX17, ADD1, NPIPB3, PLXNA1, ZNF605, NECAP2, SHPRH, KANSL1, ORC6, ZNF148, TAOK1, SFPQ, E2F3, LRCH3, TBC1D24, MAP4K4, SEL1L, OSBP2, FUS, PDP1, TM2D1, ENTR1, NBPF14, KMT5B, CNTLN	C2	CGP	clone#6
CHANGOLKAR_H2AFY_TARGETS_DN	0.658106	0.810209	0.054794	0.415634	0.861097	39	NEK4, VCPIP1, SECISBP2, UTP4, ATP6V0A2, MFN1, TBCEL	C2	CGP	clone#6
CHANGOLKAR_H2AFY_TARGETS_UP	0.142633	0.520578	0.144631	0.582825	1.24081	49	RORA, SMURF2, WDR11, NIBAN2, ZC3H12C, TMCC3, TENT2, FNIP1, MAPK1IP1L	C2	CGP	clone#6
CHANG_IMMORTALIZED_BY_HPV31_DN	0.608424	0.782535	0.0571259	0.410524	0.885768	59	SAMD9, PTGS2, UBE3B, THRB, DEGS1	C2	CGP	clone#6
CHANG_IMMORTALIZED_BY_HPV31_UP	0.00953007	0.367405	0.38073	0.841707	1.8429	68	G0S2, APC, BHLHE41, BMPR2, PAX8, ARID4A	C2	CGP	clone#6
CHANG_POU5F1_TARGETS_UP	0.0347996	0.461027	0.321776	-0.801462	-1.51936	15	SLIT3, ABI1, COL5A1, COL3A1	C2	CGP	clone#6
CHARAFE_BREAST_CANCER_BASAL_VS_MESENCHYMAL_DN	0.431496	0.667293	0.0743625	0.460343	0.984751	52	NUAK1, GFPT2, GRK5, SEMA3A, ARNT2, ARHGEF40, KIF3C, ZCCHC24, GULP1, KLF2, FZD2, TRAF3, SH2B3, PDCL3	C2	CGP	clone#6
CHARAFE_BREAST_CANCER_BASAL_VS_MESENCHYMAL_UP	0.105769	0.504498	0.248911	-0.512057	-1.27915	118	CCNL1, DMKN, OSER1, FOSB, BLNK, CDH1, TMEM183A, SLC11A2, TRIM29, GRHL2, DSG3, SCNN1A, PPL, EPB41L4A, RNF144B, ADGRF1, EPHA1, KRT5, EMC10, KRT16, PTPN6, FAM83B, ESRP1, ST14	C2	CGP	clone#6
CHARAFE_BREAST_CANCER_LUMINAL_VS_BASAL_DN	0.276983	0.563683	0.0878313	0.494541	1.18838	445	CDCP1, SAMD9, DCBLD2, TUBB6, F3, ZBTB38, PTGS2, CCDC9B, JAG1, IL1A, PARP4, INHBA, EHBP1, MAML2, PLAT, NNMT, PSAT1, ARAP3, SRPX2, LUZP1, CD58, IFIT3, SMCHD1, TRMT6, SLC6A15, ITGB8, RGL1, BICC1, ATP10D, TGFBR2, PHLDB2, EGFR, LBH, FZD6, ANXA3, ANTXR1, AKR1C3, ADD3, PKN2, PLAU, AGPS, ALDH3A2, SKAP2, ARHGEF28, NUP50, TNFRSF10D, IFI16, LAMC2, KIRREL1, OSBPL3, WWTR1, SIRPA, HMGA2, LAMB3, PLA2G4A, CHST3,…	C2	CGP	clone#6
CHARAFE_BREAST_CANCER_LUMINAL_VS_BASAL_UP	0.398438	0.64621	0.0687943	0.401571	0.959619	369	ZMIZ1, KIAA0232, ZNF12, SLC38A10, THUMPD1, KAT6B, ARID2, RNF103, CANT1, BPTF, RBAK, TRPS1, SLC38A1, UBN1, ZFYVE16, TNRC18, SYCP2, ZNF84, RAB11FIP3, KATNIP, CRNKL1, STRBP, CHTOP, MARS1, NLK, MCCC2, ASH1L, SECISBP2, ZNF398, POGZ, TADA2B, SCYL3, SEC16A, PATZ1, POLE, RALGAPA1, ARFIP2, MAPK9, FRS2, PRR14, IQCE, FZD4, LCOR, CSNK1D, KLF2, ZNF703, SOX12, MIF4GD, PI4KA, CYBC1, FUS, GGA3, ENTR1, SLC16A6, A…	C2	CGP	clone#6
CHARAFE_BREAST_CANCER_LUMINAL_VS_MESENCHYMAL_DN	0.208333	0.52871	0.104733	0.526082	1.26378	459	G0S2, COL6A3, DCBLD2, TUBB6, HAS2, PTGS2, JAG1, SACS, FAM20C, ANKRD28, CEP170, INHBA, EYA4, EHBP1, MAML2, SPDL1, PLAT, NNMT, ARAP3, LUZP1, DOCK10, NAV1, WASHC4, VPS54, PAFAH1B1, PAPPA, BICC1, ATP10D, TGFBR2, PHLDB2, EGFR, LBH, ANTXR1, AKR1C3, RAI14, ADD3, FHOD3, PLAU, AGPS, CKAP2L, VCL, SLC35B4, NMNAT2, TNFRSF10D, IFI16, BNC2, NEXN, KIRREL1, WWTR1, NUP155, ARSJ, HMGA2, CHST3, GFPT2, ZC3H12C, NR2F…	C2	CGP	clone#6
CHARAFE_BREAST_CANCER_LUMINAL_VS_MESENCHYMAL_UP	0.830435	0.90413	0.0940503	-0.305738	-0.760146	434	ANKRD30A, PREX1, DNAJC1, CACNA1D, SEMA3F, TMED3, ABCA12, MYH14, H2AJ, TRPM4, IFT20, SERF2, IGFBP2, BLNK, NEBL, CDH1, TMEM183A, DENND2D, SIDT1, MCF2L, PLXNA3, CTNND2, PPFIBP2, ERBB3, ABCC11, EPHB3, GRHL2, PLCH1, EPPK1, CAPN8, CRYBG2, MYLIP, ANO1, ABCG1, EPB41L4A, RNF144B, MGAT4A, EPHA1, USP18, RERG, MMEL1, TTC39A, CEACAM6, KLHL28, NECTIN4, PTPN6, ICA1, OCLN, CHN2, CAMK2N1, TOX3, ESRP1, CRACDL, ELA…	C2	CGP	clone#6
CHAUHAN_RESPONSE_TO_METHOXYESTRADIOL_DN	0.0790274	0.495315	0.282013	-0.608255	-1.53007	101	VIM, SLC25A6, ADM, LGALS1, S100A10, UBE2S, HSP90AB1, FOXO3, PDLIM1, TMSB4X, HSP90B1, TMSB10, EEF1A1, NUCB1, MORF4L2, NPC2, RPL12, BTF3, UBC, GNAS, LTA4H, EIF4B, EIF3F, SEC61G, CD164, MAN2A1, ARL6IP1, PABPC1, NAP1L1, VAMP2, PTPN6	C2	CGP	clone#6
CHAUHAN_RESPONSE_TO_METHOXYESTRADIOL_UP	0.263736	0.55632	0.140406	-0.480773	-1.09957	49	CKS2, RBM3, UBE2S, DUSP10, HSPA8, SRSF6, COX7B	C2	CGP	clone#6
CHEBOTAEV_GR_TARGETS_DN	0.237752	0.541137	0.102822	0.477163	1.07972	125	TSC22D1, SYNE1, IGFBP3, SLC14A1, PLAT, IGFBP5, TNFRSF11B, PHLDB2, SIPA1L3, NEXN, PLA2G4A, LOXL1, PPP2R3A, PPP1R3C, GDNF	C2	CGP	clone#6
CHEBOTAEV_GR_TARGETS_UP	0.867868	0.924531	0.0390355	0.335464	0.739885	77	ADD3, FZD1, CHD9, TMEM140, EDNRA, IFIT2, ASB7, CCDC71L, ANAPC16, GULP1, DOCK5, FKBP5	C2	CGP	clone#6
CHEMELLO_SOLEUS_VS_EDL_MYOFIBERS_UP	0.131944	0.520578	0.186433	-0.650096	-1.29085	20	PDLIM1, XIRP1, CRYAB, CASQ1, TPM2, ANKRD2, ITGB1BP2	C2	CGP	clone#6
CHEMNITZ_RESPONSE_TO_PROSTAGLANDIN_E2_DN	0.297262	0.576768	0.0840746	0.441682	1.05593	368	XPC, WNT5A, SLC12A6, PARP4, RSPH3, NEK4, AP5M1, PTCHD4, BBS12, ZNF655, ADGRA3, ITGB8, TXNIP, PAPPA, DNAJC16, IFT74, BICC1, REV3L, POM121, DBT, ALDH3A2, FZD1, PAX8, JHY, ARL6IP6, TCAIM, DYNLT1, WDFY3, CARF, VAPB, DLG1, AKAP12, SH3D19, SIK2, CCDC57, PIK3C3, SHMT1, HRH1, SLC24A1, LYPLAL1, SIRT5, PITPNA, FREM2, IFT140, PIGV, GALNT11, TNFAIP1, ANXA11, FAIM, KITLG, PTPRK, FAT1, SLC35E2B, LMO7, PPFIBP1,…	C2	CGP	clone#6
CHEMNITZ_RESPONSE_TO_PROSTAGLANDIN_E2_UP	0.377483	0.630462	0.127505	-0.376288	-0.94823	141	CKS2, AKAP17A, TPX2, UBE2S, DLGAP5, SNRPA, PRR11, CCNB2, TOP2A, UBE2C, RPS9, POLR3D, PCBD1, FLT1, HJURP, TTK, IQGAP3, BIRC5, KIF20A, AFAP1L2, UAP1, GJC1, PTTG1, NPM1, CDKN3, PAICS, BUB1, GRAMD1A, SPAG5	C2	CGP	clone#6
CHENG_IMPRINTED_BY_ESTRADIOL	0.472993	0.693834	0.0659816	0.416704	0.944451	105	WNT5A, FZD8, ZBED4, FZD1, FANCF, THRB, RB1, CLASP1, ZNF384, VPS13B, LRRC45, LRR1, DDX56, BRD1, ERBIN, C22orf23, ZNF687	C2	CGP	clone#6
CHENG_RESPONSE_TO_NICKEL_ACETATE	0.3	0.577772	0.127505	-0.483136	-1.08075	42	GDI2, RABGGTB, ATP1B1, TIAL1, CP, FAIM2, APP, TF	C2	CGP	clone#6
CHEN_ETV5_TARGETS_SERTOLI	0.957921	0.975055	0.0574877	-0.321064	-0.65629	25	CEMIP, ARID3B	C2	CGP	clone#6
CHEN_ETV5_TARGETS_TESTIS	0.214047	0.531155	0.119348	0.633123	1.22149	25	HELLS, HAUS6, CCNE2, MCM2, RBL1	C2	CGP	clone#6
CHEN_HOXA5_TARGETS_6HR_UP	0.282051	0.566773	0.11725	-0.701399	-1.18619	10	GADD45B, SAT1, TIPARP	C2	CGP	clone#6
CHEN_HOXA5_TARGETS_9HR_DN	0.0434084	0.476668	0.276501	0.71206	1.48165	42	PCDHGC3, FEN1, GEMIN4, UBTF, LOXL1, CBX6, FZD2, AKAP1, PLPP2	C2	CGP	clone#6
CHEN_HOXA5_TARGETS_9HR_UP	0.126876	0.520578	0.142901	0.637348	1.48367	219	KRCC1, RBBP6, F3, RCAN1, PTGS2, RLF, TSC22D1, ADNP, VEGFA, ZNF274, LRIF1, FBXO38, DUSP6, LIG4, CDK17, EGR1, ZNF45, LIF, INTS6, TAF2, DPP8, NEK1, SMCHD1, CHAC1, JMJD1C, ZCCHC8, CHD9, IFI16, POLR3F, SLTM, C21orf91, ZNF3, EIF5, TRPC1, TANK, AKAP10, SCG5, ZNF180, TUT7, RIC8B, ZNF267	C2	CGP	clone#6
CHEN_LIVER_METABOLISM_QTL_CIS	0.0113977	0.368831	0.38073	0.81823	1.83572	92	CDH19, CEP170, VPS4B, TOR1AIP1, NAV1, DARS2, IFI16	C2	CGP	clone#6
CHEN_LUNG_CANCER_SURVIVAL	0.174564	0.520578	0.166934	-0.584884	-1.22038	28	PDIA5, HSPA5, SOD2, KRT1, P4HB, CALU	C2	CGP	clone#6
CHEN_LVAD_SUPPORT_OF_FAILING_HEART_DN	0.0164761	0.381633	0.352488	0.830384	1.72786	42	G0S2, CCL2, PLAU	C2	CGP	clone#6
CHEN_LVAD_SUPPORT_OF_FAILING_HEART_UP	0.130699	0.520578	0.216543	-0.470987	-1.18477	101	NID1, POSTN, GADD45B, BCL6, FOXO3, CCNB1IP1, FLNC, CD163, TIPARP, NFKBIA, LAMB1, CLU, PER1, SYNPO2L, CDC37L1, TIMP3	C2	CGP	clone#6
CHEN_NEUROBLASTOMA_COPY_NUMBER_GAINS	0.159875	0.520578	0.135741	0.569985	1.21622	50	RBBP6, TAF7, ARAP3, TRAPPC12, ZFHX3, CDH13	C2	CGP	clone#6
CHEN_PDGF_TARGETS	0.521429	0.724458	0.0711327	0.532631	0.969057	18	ARID5B, SGPL1, KLF2, GPD2, EPHA2, MYO1E, KLF9, GOT1	C2	CGP	clone#6
CHEOK_RESPONSE_TO_HD_MTX_DN	0.492255	0.70588	0.0721798	0.516607	0.977209	23	CEP170, ZBTB1, ABRAXAS2, TOB2, PARG, MAPK1IP1L, SOCS2	C2	CGP	clone#6
CHEOK_RESPONSE_TO_HD_MTX_UP	0.0708125	0.493096	0.287805	-0.708622	-1.41418	21	IL32, NFKB2, ABLIM1, OLFM4, MPO	C2	CGP	clone#6
CHEOK_RESPONSE_TO_MERCAPTOPURINE_AND_HD_MTX_DN	0.0289129	0.431529	0.352488	0.762423	1.47094	25	SACS, SMCHD1, TGFBR2, KDM3B, YTHDC2, FAM216A, SERPINE2, UBE2G1	C2	CGP	clone#6
CHEOK_RESPONSE_TO_MERCAPTOPURINE_AND_LD_MTX_DN	0.264912	0.556877	0.108394	0.636338	1.17882	20	FZD6, MRE11, USP34, RCC1, KIF3A, CDR2, TCTN3	C2	CGP	clone#6
CHEOK_RESPONSE_TO_MERCAPTOPURINE_DN	0.377315	0.630273	0.103576	-0.543377	-1.07895	20	MICA, CIR1, SERPING1	C2	CGP	clone#6
CHEOK_RESPONSE_TO_MERCAPTOPURINE_UP	0.207877	0.528421	0.141225	-0.691143	-1.22452	12	CKS2, EIF4A1	C2	CGP	clone#6
CHESLER_BRAIN_HIGHEST_EXPRESSION	0.248021	0.547434	0.142057	-0.511857	-1.12456	39	MAP2, CADPS, SCN1A, KIF5A, FOS, FTL, GRIA2, UQCRB, HINT1, DYNLL2, PSMB5	C2	CGP	clone#6
CHESLER_BRAIN_HIGHEST_GENETIC_VARIANCE	0.260586	0.554176	0.104733	0.5584	1.13566	35	THUMPD1, CPSF2, VPS52, C5orf34, SCG5, PSTK, TOX4, PHLDA1, MTIF2, MEF2C, TULP3	C2	CGP	clone#6
CHESLER_BRAIN_QTL_CIS	0.49037	0.704177	0.0649408	0.431149	0.955103	70	THUMPD1, CPSF2, VPS52, COP1, NPHP1, GRK5, C5orf34, SCG5, PER3, USP38, TOX4, AKAP1, PHLDA1, SSPN, FAM32A, SRP9, MTIF2, OCIAD1, TULP3, EEF1AKMT1	C2	CGP	clone#6
CHIANG_LIVER_CANCER_SUBCLASS_CTNNB1_DN	0.142271	0.520578	0.134273	0.631682	1.45948	165	COL6A3, F3, AMIGO2, BMP2, EGR1, INHBE, LURAP1L, RALGAPA2, FURIN, GALNT7	C2	CGP	clone#6
CHIANG_LIVER_CANCER_SUBCLASS_CTNNB1_UP	0.505495	0.713212	0.114267	-0.343233	-0.8688	172	BHLHE40, HABP4, GSTM2, RBP1, BAMBI, CST1, SLC25A30, SLCO1B1, AR, SLC6A12, MERTK, ABCB11, TBX3, SLC1A2, ACTN2, SALL1, MME, GFRA1, SLC47A1, GNAI1, SEPTIN4, DPP4, DSG1, CTNNA2, EBPL, ZNF385B, LGR5, CCDC170, SLC16A1, AXIN2, PDK1, HPD, ABCG2, SRD5A2	C2	CGP	clone#6
CHIANG_LIVER_CANCER_SUBCLASS_INTERFERON_DN	0.482704	0.698974	0.0686326	0.449493	0.960667	51	ESM1, TENM2, EXPH5, NR2F1, TRPM7, USP54, KANSL1, ZNF703, GABPB2, FADS1	C2	CGP	clone#6
CHIANG_LIVER_CANCER_SUBCLASS_INTERFERON_UP	0.581015	0.765217	0.0615707	0.47166	0.918281	26	NNMT, SLC12A2, KCNT2, TDO2, ACSL4, GOT1	C2	CGP	clone#6
CHIANG_LIVER_CANCER_SUBCLASS_POLYSOMY7_DN	0.764214	0.869726	0.0497903	0.407844	0.786856	25	SLC38A1, AKR1B10, CARD6, HOMER1, SLC16A7, ROBO1	C2	CGP	clone#6
CHIANG_LIVER_CANCER_SUBCLASS_POLYSOMY7_UP	0.292398	0.572743	0.137251	-0.433908	-1.06128	74	PRKAG2, COBL, ADAMTS17, PFKFB1, CDHR3, ANO1, ADCY1, TLE2, ABCB4, FOLH1, CYP2A7, EPHA1, DHRS1, DAO, ICA1, GCK, SLC28A1, CHN2, NLRP11, LRRC31, CYP2A6, GARNL3	C2	CGP	clone#6
CHIANG_LIVER_CANCER_SUBCLASS_PROLIFERATION_DN	0.31769	0.587906	0.147331	-0.38422	-0.97273	176	ALDH5A1, GPLD1, CUX2, AR, ABCB11, PFKFB1, CYP2C8, CYP2C9, CYP2B6, C6, SERPING1, ITIH1, CYP4A11, CYP4A22, ABCB4, AASS, CYP4F2, MTTP, ABCA8, BAAT, PCK1, DEPDC7, DHRS1, PLG, CMBL, DAO, SLC2A2, KNG1, TFR2, HPD, AGXT2, OTC, ETNPPL, HNF4A, OGDHL, ECHDC2, MYRIP, ACADL, AFM, TAT, CYP1A2, CYP4F3, ABCG8, CA5A, SULT2A1, RGN, ADH6, ACSM5, CYP3A43, HAO1, AOX1, RORC, ADH4	C2	CGP	clone#6
CHIANG_LIVER_CANCER_SUBCLASS_PROLIFERATION_UP	0.423488	0.661828	0.124434	-0.354779	-0.902688	174	TPX2, HK2, DLGAP5, PRR11, TMED3, CCNB2, JPT1, TOP2A, NEK2, BACE2, UBE2C, CEP55, CCNA2, CDK1, KIF2C, CDCA7L, LAMB1, HJURP, TTK, BIRC5, HMGB2, TUBA4A, KIF20A, TNFRSF21, MEP1A, PDE9A, SELENOM, PTTG1, TAP1, CDKN3	C2	CGP	clone#6
CHIANG_LIVER_CANCER_SUBCLASS_UNANNOTATED_DN	0.625899	0.79279	0.0995791	-0.328968	-0.828884	188	TPX2, S100A10, HSP90AB1, OSTC, GJA1, CCNB2, NEU1, PRDX4, HSPA8, CDK1, CTNNAL1, STT3A, YBX1, SEC11A, SNRPD2, GNAI1, ME2, PSMD8, CDKN3, FKBP11, DNAJB9, EBPL, SMIM26, RPL7A, RPS16, RAN, NONO, NDUFA4, PDIA6	C2	CGP	clone#6
CHIANG_LIVER_CANCER_SUBCLASS_UNANNOTATED_UP	0.591928	0.772315	0.0564118	0.398955	0.886859	84	THBS1, PIK3R1, RAPGEF2, EGR1, RORA, LURAP1L, CDK13, NCOA2, ARHGEF1, SMURF1, KANSL1, GSAP, NBPF11, DOCK5	C2	CGP	clone#6
CHIARADONNA_NEOPLASTIC_TRANSFORMATION_CDC25_DN	0.279152	0.565339	0.156312	-0.394301	-0.991222	151	DUSP1, ADM, BHLHE40, ITGB4, SEMA3F, COL4A2, PAPSS2, ALDH2, ELN, TIMP3, TRAK1, S100A13, CD151, SEMA3C, EBF3, DIPK2A, COL5A2, PLTP, MAP6, AVPI1, ICA1, LDAF1, FBN1, ANXA8L1, CD34, GUK1, CSNK2A1, PLIN2, CD9	C2	CGP	clone#6
CHIARADONNA_NEOPLASTIC_TRANSFORMATION_CDC25_UP	0.321377	0.589862	0.0850427	0.450429	1.02202	123	THBS1, ERRFI1, HAS2, CCL2, ADAM19, PCF11, SEPHS2, PHLDB2, HTATSF1, EFNB2, IFI16, LXN, HMGA2, SLC38A2, SLC12A2, XDH, OSMR, LOXL1	C2	CGP	clone#6
CHIARADONNA_NEOPLASTIC_TRANSFORMATION_KRAS_CDC25_DN	0.174387	0.520578	0.175204	-0.514949	-1.19348	52	NID1, LTBP2, CCDC80, LOX, BTG3, FGFR2, FOS	C2	CGP	clone#6
CHIARADONNA_NEOPLASTIC_TRANSFORMATION_KRAS_CDC25_UP	0.495312	0.707491	0.0670513	0.440859	0.951675	58	SEMA7A, FUT8, ANGPTL2, AREG, WWTR1, KCNN4, HMGA2, FXYD5, SPP1, GDNF, KITLG	C2	CGP	clone#6
CHIARADONNA_NEOPLASTIC_TRANSFORMATION_KRAS_DN	0.190164	0.52419	0.184706	-0.432306	-1.08906	140	DUSP1, ADM, CCDC80, COL5A1, CHFR, COL4A2, PAPSS2, PFKP, COL1A2, FOS, PER1, PMP22, FSTL1, SESN1, ELN, TIMP3, LPL, S100A13, CD151, SEMA3C, EBF3, DIPK2A, COL5A2, PLTP, MFAP5, FKBP10, APP, ABLIM1, LDAF1, CDKL2, FBN1, ANXA8L1, GUK1, SEC61B, CD9	C2	CGP	clone#6
CHIARADONNA_NEOPLASTIC_TRANSFORMATION_KRAS_UP	0.1443	0.520578	0.137251	0.558253	1.2647	132	TUBB6, HAS2, CCL2, ADAM19, SEMA7A, FUT8, SEPHS2, SMC2, FIGNL1, DNMT1, ANGPTL2, EFNB2, TOPBP1, POLA1, AREG, CDC7, KCNN4, HMGA2, DHX9, TCF12, RBL1, UHRF1, SPP1, SLC12A2, NFE2L2, ZWINT, RFC5, PLSCR1, GDNF, PHLDA1	C2	CGP	clone#6
CHIARETTI_ACUTE_LYMPHOBLASTIC_LEUKEMIA_ZAP70	0.700152	0.835681	0.0494905	0.385638	0.841562	67	XPC, AGPS, PHC2, N4BP2L2, SLC2A1, BRF1, SF3B3, CASP8, ANXA11, PI4KA, TP53BP1, COA1, GAB1, ACVR2A, TCF20, SPINK1, E2F4	C2	CGP	clone#6
CHIARETTI_T_ALL_REFRACTORY_TO_THERAPY	0.658354	0.810226	0.0762797	-0.413085	-0.861914	28	BCL6, NOTCH3, MME, CR2, NID2	C2	CGP	clone#6
CHIARETTI_T_ALL_RELAPSE_PROGNOSIS	0.558352	0.749011	0.08042	-0.475746	-0.937551	19	HNRNPH1, IRAG2, TTK	C2	CGP	clone#6
CHIBA_RESPONSE_TO_TSA	0.345109	0.604996	0.119888	-0.467757	-1.04381	44	DUSP1, OPTN, ZDHHC9, CLU	C2	CGP	clone#6
CHIBA_RESPONSE_TO_TSA_DN	0.684455	0.825853	0.0706196	-0.419477	-0.837137	21	ITGA1, HNRNPH1, TP53BP2, LAMB1	C2	CGP	clone#6
CHIBA_RESPONSE_TO_TSA_UP	0.0686813	0.493096	0.287857	-0.616451	-1.41629	50	HBEGF, ITGA7, QSOX1, FOSB, COL1A2, ANK1, IGFBP2, FOS, GLRX, TIMP2, TIMP3, BSG, COL11A2, KRT14	C2	CGP	clone#6
CHICAS_RB1_TARGETS_GROWING	0.234501	0.54033	0.0995791	0.483222	1.12821	241	HAS2, MCM3, IGFBP3, ANKRD28, ADAMTS2, DDIT4, CDC42BPA, HELLS, SLC14A1, MCM6, MCM4, PSAT1, EGR1, PSPH, DOCK10, RIF1, SMC2, FIGNL1, LRRC17, KCNMA1, MCM7, ANXA3, CBX5, IFI16, BNC2, LXN, CCNE2, CDC7, WASHC3, SUPT16H, MCM2, TIMELESS, MSH2, GMNN, CASP6, UBR7, TRAM2, USP1, RBBP8, KCNK2, GINS1, FGF1, UHRF1, CENPF, RFC4	C2	CGP	clone#6
CHICAS_RB1_TARGETS_LOW_SERUM	0.0867647	0.501982	0.183024	0.641503	1.44222	93	MCM3, WDR76, SOX4, HELLS, MCM6, MCM4, NNMT, INHBE, RIF1, EGFR, SERPINB8, CCNE2, TYMS, MCM5, NPIPB5, DTL, H4C3, RAB27A, SYT1, ZNF827	C2	CGP	clone#6
CHIN_BREAST_CANCER_COPY_NUMBER_DN	0.00258109	0.343555	0.431708	0.959103	1.65009	13	ANKRD11, CDH13, TOP3A	C2	CGP	clone#6
CHIN_BREAST_CANCER_COPY_NUMBER_UP	0.0496166	0.483729	0.321776	0.775802	1.50657	27	MED1, PTGS2, LAMC2, ERBB2	C2	CGP	clone#6
CHNG_MULTIPLE_MYELOMA_HYPERPLOID_DN	0.77037	0.873062	0.0678338	-0.367531	-0.782029	30	YME1L1, EIF1, CACYBP, ADAM28, TMED2, GABARAPL1	C2	CGP	clone#6
CHNG_MULTIPLE_MYELOMA_HYPERPLOID_UP	0.0318532	0.447632	0.321776	-0.761661	-1.76135	53	HNRNPA1, QARS1, RPS9, UBA7, EEF1B2, NPM1, EIF4A2, RPL27A, RPS13, RPS6, USP3, RPL24, FBL, RPL35A, RPS14, RPLP1, RPL32, RPL7A, SNRNP70, RPL13A, RPS15, RPLP2, RPS16, RSL24D1, RPS3, RPL29, RPL21, EEF2, UBA52, RPL28, RPL14, RPL18, RPS23, RPL36, RPL4, RPL35	C2	CGP	clone#6
CHOI_ATL_CHRONIC_VS_ACUTE_DN	0.0446429	0.478217	0.287857	0.788853	1.43522	18	IARS1, LRRC8D, LBH, MAT2B, ANAPC16, CGGBP1	C2	CGP	clone#6
CHOI_ATL_STAGE_PREDICTOR	0.394322	0.643666	0.0791317	0.483788	1.01981	44	RAPGEF2, MRFAP1L1, SLC25A46, PLEKHA5, EIF5, IL17RA, TARDBP, ZNF544, SMIM19	C2	CGP	clone#6
CHOP_01	0.149194	0.520578	0.129443	0.618206	1.44441	236	COL6A3, ANKRD28, VEGFA, SOX4, SESN2, NUAK1, IARS1, NPAT, JMJD1C, LURAP1L, VDR, BPTF, HOXB9, KDM3B, SUPT16H, RHOJ, SLC35A5, HERPUD1, MCC, SLC38A2, HOXB7, EXOSC6, MAML3, NFE2L2, RAI1, ZNF362, SLC4A2, WWP2, RNF220, LCOR, TBCC, KMT2D, ZHX2, ZNF532, KITLG, H2BC5, FUT11, PHF6, CDK14, SESN3	C3	TFT:TFT_Legacy	clone#6
CHOW_RASSF1_TARGETS_DN	0.335802	0.599217	0.11524	-0.506551	-1.07783	30	OPTN, FOXO3, P4HB, PPIB, PTPRN2, RNF114, PRKCSH, EEF1D	C2	CGP	clone#6
CHOW_RASSF1_TARGETS_UP	0.592471	0.772534	0.0606404	0.463397	0.902192	26	SMC1A, FKBP15, DLG1, TTF2, RFC4, PEX1, GNPAT, SS18	C2	CGP	clone#6
CHO_NR4A1_TARGETS	0.57037	0.757492	0.0833634	-0.424407	-0.903049	30	INSIG1, PPP1R15A, NOS1, ABCC6	C2	CGP	clone#6
CHUANG_OXIDATIVE_STRESS_RESPONSE_DN	0.634573	0.79816	0.0714786	-0.5119	-0.887213	11	UBE2C, CCNA2, PLK1	C2	CGP	clone#6
CHUANG_OXIDATIVE_STRESS_RESPONSE_UP	0.189055	0.523509	0.127505	0.640811	1.24442	27	NQO1, EGR1, LIF, ZBTB4, SLC35B3	C2	CGP	clone#6
CHUNG_BLISTER_CYTOTOXICITY_DN	0.0423197	0.474907	0.276501	0.710688	1.50304	45	FBXO38, H2AC6, STXBP5, ADD3, VCL, CDC42EP3, FOXP1, PCMTD1, MAML3	C2	CGP	clone#6
CHUNG_BLISTER_CYTOTOXICITY_UP	0.358273	0.614801	0.0793435	0.437905	0.993399	133	DCP1B, MDC1, NUP37, CHTOP, CPSF3, SUPT16H, USP11, SNX9, MCM5, GMEB1, EHD4, CNDP2, TCF12, RBBP8, TUBB4B, TIMM23, ZWILCH, COQ5, FANCL, MICALL1, CLPTM1L, CUEDC2	C2	CGP	clone#6
CHX10_01	0.665757	0.815179	0.0467883	0.35685	0.830456	220	LRFN5, RCAN1, WNT5A, BHLHE41, KAT6B, KCNMA1, ADD3, PAX8, VLDLR, NEO1, NR2F1, PRKAB1, HOXB7, TLE4, KCNK2, TTF2, POGZ, HERPUD2, DDX6, SSH2, CDH6, PLXNA2, ETV1	C3	TFT:TFT_Legacy	clone#6
CHYLA_CBFA2T3_TARGETS_DN	0.228802	0.537519	0.100991	0.485281	1.13297	235	NQO1, TNS1, BTRC, CAMSAP2, EYA4, SESN2, TRAK2, ADGRL2, SH3TC2, SLC38A9, YAE1, NTN4, SCRN3, CES2, OSGEPL1, SLC46A3, NIPA1, MMP14, EVI5, WRN, UBLCP1, SLC25A51, ZNF703, AMPD3, SH2D4A, MARCHF8, DYNC2I1	C2	CGP	clone#6
CHYLA_CBFA2T3_TARGETS_UP	0.954308	0.97278	0.0277292	0.298389	0.713905	382	LCP1, MAST4, GOPC, KRT80, TNFRSF1A, DNMBP, ARHGEF2, ATP13A2, ANXA3, DOCK9, CHD9, SLC35B4, PDE2A, EHD3, ALPK1, B4GALT6, WLS, POGLUT3, UBASH3B, GOLGA5, KLHL5, SMYD4, CCDC125, HSD11B1, ARHGDIB, GPT2, RAB27B, EIF4EBP2, RAB27A, CABLES1, PPP1R3B, PARP8, TMOD1, DEPP1, SLCO3A1, APPL2, ID1, SOCS2, GYS1, CHD7, FNDC3B, ZC2HC1A, PLPP2, NEMP1	C2	CGP	clone#6
CIC_TARGET_GENES	0.239637	0.542073	0.0959207	0.521333	1.24359	342	APC, ZNF770, GOPC, FBXO38, TAF7, EGR1, ICE2, KAT14, H2AC6, ANKRD17, SMCHD1, VCPIP1, CCDC91, AASDH, FEN1, CBX5, H1-2, UBE3B, ZBTB4, MMS22L, FANCI, WARS1, NOL8, POP4, SCRN3, PHF14, MAT2B, FAM81A, TIMELESS, DNAJB12, MAGOHB, SECISBP2, KNTC1, MCM5, BMPR1B, CLCN3, SLC38A2, H2AC11, MED7, ANKRA2, MANSC1, PPHLN1, ARHGAP32, RPAP1, INTS2, ASB7, GTF3C2, HMBS, KIAA1217, MTBP, TRMO, NUP42, TDP1, CNOT2, MCRS1, …	C3	TFT:GTRD	clone#6
CIZ_01	0.256098	0.55204	0.0946646	0.468906	1.09258	242	PPP1R10, ZMYND8, WNT5A, ESM1, ADNP, WAPL, ZSCAN29, HIVEP1, ZNF654, PTCHD4, FRMD5, KLF7, PAPPA, C6orf62, SLC4A1AP, VCL, CARMIL1, HOXB9, BNC2, TCF4, NLK, ZEB2, SENP1, TDRD7, PAXIP1, SEMA3A, HOXB7, PDGFB, SMARCA2, CCDC174, FLI1	C3	TFT:TFT_Legacy	clone#6
CLASPER_LYMPHATIC_VESSELS_DURING_METASTASIS_DN	0.0310978	0.441774	0.352488	0.785718	1.59798	35	COL6A3, LOXL1	C2	CGP	clone#6
CLASPER_LYMPHATIC_VESSELS_DURING_METASTASIS_UP	0.467593	0.690524	0.0908241	-0.507288	-1.00729	20	PIM1, ADM, EDN1, LEPR	C2	CGP	clone#6
CLAUS_PGR_POSITIVE_MENINGIOMA_DN	0.352294	0.610238	0.0937465	0.63859	1.09487	12	SOX4, FMNL3, EDNRA, HEG1, MAP4K4	C2	CGP	clone#6
CLIMENT_BREAST_CANCER_COPY_NUMBER_UP	0.330166	0.595916	0.113787	-0.537609	-1.09234	23	BCL6, PREX1, TG, PTPRT	C2	CGP	clone#6
CMYB_01	0.313938	0.586113	0.0831291	0.437326	1.02296	251	RBBP6, ZNF281, ASXL2, NCOA5, ZNF462, TOR1AIP1, PAFAH1B1, ADD3, FBXO34, BAP1, NLK, AEBP2, HELZ2, POLH, TGFBRAP1, ASH1L, SCN5A, ARL6IP6, CITED2, TRMT13, PDGFB, POGZ, NUP62, CDC27, OAZ2, JADE2, MFN1, TAOK2, ZNF148, ZBTB26, CBX6, KMT2D, LPCAT3, E2F3, ABHD2, DHX30, PRR3, TRAFD1	C3	TFT:TFT_Legacy	clone#6
COATES_MACROPHAGE_M1_VS_M2_DN	0.356495	0.613232	0.125033	-0.411911	-1.01152	81	HSPA1B, HSPA1A, ANOS1, CTSK, SCD, PROCR, HLA-E, HLA-B, MFGE8, RPGRIP1, F7, FAM177A1, RIMBP2	C2	CGP	clone#6
COATES_MACROPHAGE_M1_VS_M2_UP	0.891892	0.936959	0.0377705	0.330943	0.734892	85	FILIP1L, TXNIP, FAM135A, DYNLT1, CLBA1, LYPLAL1, RASAL2, CBX6, GALNT11, RAB10	C2	CGP	clone#6
COBLL1_TARGET_GENES	0.344333	0.604653	0.0813027	0.444077	1.00761	123	ERRFI1, RCAN1, HEXIM1, FBXO38, SMC2, ELF1, ZNF7, USP47, TRIM41, ASH2L, KICS2, RPA2, CELSR2, FRS2, ZNF148, PITPNA, KMT2D, PDCD11, ZNF407, HOMER1, RIC8A, NOSIP, ZNF687, USP16	C3	TFT:GTRD	clone#6
COLDREN_GEFITINIB_RESISTANCE_DN	0.488806	0.703488	0.117766	-0.350255	-0.891182	221	ZNF91, PEG10, MYH14, QSOX1, BLNK, CDH1, C1orf21, ERBB3, SCEL, GRHL2, NPNT, GNAS, EPPK1, CAPN8, CRYBG2, SYTL5, PPL, MST1R, ADAM28, ADGRF1, EPHA1, KALRN, FAM3C, TMC5, TMPRSS4, NECTIN4, STK39, ZNF468, TMEM123, RNF114, FRMD4B, CRACDL, STAP2, GUK1, ST14, CGN, ERP27, CRYBG1, LNX1, CNKSR1, VAV3, PIK3IP1, RIPK4, EPS8L1, SMAGP, USP44, ZNF600, MARVELD3, BICDL2, GRHL3, KLK6, TTC22, LGALS9, LAD1, PITPNM3, GR…	C2	CGP	clone#6
COLDREN_GEFITINIB_RESISTANCE_UP	0.146487	0.520578	0.138805	0.536052	1.19162	84	SACS, ALDH1B1, IARS1, TWNK, NOL8, PCGF6, CTPS1, CDK5RAP2, BMS1, MFSD12, SLC7A1, ARMH3, PDCD11, SOX12, TRNT1, SUPV3L1, CEBPG, JAM3, FBXO30, BMERB1, COX15, UBA2, IKBIP, CRTAP, DZIP1, GOT1	C2	CGP	clone#6
COLINA_TARGETS_OF_4EBP1_AND_4EBP2	0.418972	0.659169	0.0668966	0.395952	0.941539	355	THBS1, F3, WNT5A, ZNF322, HELLS, FMNL3, TRIM32, ACADM, NNMT, TOR1AIP1, TNFRSF11B, BICC1, ATP10D, RAB28, AGGF1, TGM2, LGALS3BP, SKAP2, PAX8, EXOC2, POLA1, LXN, OSBPL3, NEO1, GMNN, NR2F1, IFIT2, RFX5, GRK5, SASH1, FXYD5, NFKB1, ZNF35, FOXP1, AKAP12, SMARCA2, SLC12A2, POLE, HAT1, ASF1B, CENPK, LYPLAL1, PPP1R8, PPP1R3C, PHLDA1, PRMT5, PSMB9, SSPN, SLCO3A1, LRRC40, MTREX	C2	CGP	clone#6
COLIN_PILOCYTIC_ASTROCYTOMA_VS_GLIOBLASTOMA_DN	0.19202	0.524873	0.158514	-0.575328	-1.20044	28	BHLHE40, COL4A3, TFRC, TGFBI, A2M, NPC2, TIMP3	C2	CGP	clone#6
COLIN_PILOCYTIC_ASTROCYTOMA_VS_GLIOBLASTOMA_UP	0.190355	0.52419	0.160801	-0.563311	-1.22027	34	HTRA1, SOD2, SCD, CPE, EEF1A1, PDZD2, ATP1A2, TNFRSF21, DKK3, GPRC5B, TF, SOX10, RTN3, HLA-A	C2	CGP	clone#6
COLLER_MYC_TARGETS_UP	0.0161019	0.380267	0.352488	0.852513	1.63347	24	G0S2, IARS1, CEBPZ	C2	CGP	clone#6
COLLIS_PRKDC_REGULATORS	0.548596	0.741947	0.0782955	-0.518776	-0.945306	13	CASP3, TIPARP, CLU, PPA1	C2	CGP	clone#6
COLLIS_PRKDC_SUBSTRATES	0.636525	0.79939	0.0610364	0.494019	0.882558	16	WRN, CTDP1, PARP1, TP53, DCLRE1C, XRCC4, RPA1, SNRNP200	C2	CGP	clone#6
COMP1_01	0.512266	0.718923	0.0615707	0.403613	0.915581	115	ZMYND8, ZNF281, INO80, KLF7, STARD13, NLK, TCF12, TLE4, FLI1, MAPK9, GTF2A1, INTS12, TCF7L2, SLC1A3, SETD2, FUT11, PHF6, NUMB	C3	TFT:TFT_Legacy	clone#6
CONCANNON_APOPTOSIS_BY_EPOXOMICIN_DN	0.154982	0.520578	0.21925	-0.579266	-1.46573	169	ADM, CHRDL1, HK2, TFRC, DLGAP5, NFE2L3, INSIG1, TOP2A, ABCA12, TMSB4X, UBE2C, PFKP, IGSF3, CADPS, CCNA2, CDK1, TMSB10, PPEF1, BIRC5, HMGB2, CADM1, SLC6A2, SLC18A1, MTUS1, PTX3, NELL1, PPFIA4, TFAP2B, C7, ADCY1, PTTG1, RPH3A, ELMO1, BUB1, PLK1, DUSP7, FABP5, AURKB, CDH11, ICA1, MFSD10, PDK1	C2	CGP	clone#6
CONCANNON_APOPTOSIS_BY_EPOXOMICIN_UP	0.164865	0.520578	0.122679	0.60684	1.41615	233	SLC7A11, NQO1, SLC7A5, FILIP1L, SKIL, SSX1, PLAT, KCTD20, POLR3C, DHRS3, DUSP4, ARHGEF2, TGFBR2, PCYT1A, AKR1C3, LRIG1, SERPINB8, WARS1, SYCP2, N4BP2L2, WWTR1, SYNJ2, PHTF1, EIF5	C2	CGP	clone#6
CONRAD_GERMLINE_STEM_CELL	0.24406	0.544573	0.128143	-0.654762	-1.1931	13	SAT1, FSTL1, DDX4, DPPA3	C2	CGP	clone#6
CONRAD_STEM_CELL	0.200528	0.525904	0.159647	-0.536499	-1.1787	39	GJA1, DNMT3B, NANOG, RET, DKK3, PIWIL2, PROM1, CD9, DPPA2, DPPA4, GDF3, GABRB3	C2	CGP	clone#6
CORDENONSI_YAP_CONSERVED_SIGNATURE	0.342541	0.603287	0.121543	-0.433856	-1.02776	58	DUSP1, GADD45B, COL4A3, CRIM1, TOP2A, FSCN1, PMP22, FSTL1, BIRC5	C6		clone#6
COREBINDINGFACTOR_Q6	0.690571	0.829373	0.043888	0.350524	0.82577	268	EPC2, MDGA2, RUNX1, SLC12A6, LUZP1, LIF, BMPR2, JMJD1C, PAFAH1B1, ARHGEF2, ZFHX3, SUPT16H, BMPR1B, C14orf119, FLI1, ASB7, ADD1, WDR81, EIF2B3, DYNLL1, TMEM117, PIGV, MOSMO, TMEM62, PHF6, PRR5L, LINS1, TBK1, VRK1	C3	TFT:TFT_Legacy	clone#6
CORONEL_RFX7_DIRECT_TARGETS_UP	0.0191219	0.390823	0.352488	0.740269	1.54035	42	TSC22D1, REV3L, TOB2, PDCD4, RFX5, TSPYL1, CIC, SESN3, CABIN1, FAM111A, TOP2B, KLF9, INTS3, DSE, PTMS, CCND1, TSPYL2, ATRX	C2	CGP	clone#6
CORRE_MULTIPLE_MYELOMA_DN	0.0732885	0.494561	0.287805	-0.620105	-1.44897	55	TCEA3, INSIG1, NEK2, NPR3, ACAN, KIF21A, FOS, LAMA2, NLGN4X, LPAR1, COL11A1, FBLN1, MME	C2	CGP	clone#6
CORRE_MULTIPLE_MYELOMA_UP	0.0613772	0.489082	0.222056	0.685882	1.5187	71	ITGA2, SLC7A5, PLAT, PSPH, TLR4, USP53, AREG, RHOJ, IL1B, VEPH1	C2	CGP	clone#6
COULOUARN_TEMPORAL_TGFB1_SIGNATURE_DN	0.190476	0.524358	0.11725	0.502978	1.14092	136	ERRFI1, JAG1, TRIB3, IGFBP3, RAPGEF2, DUSP6, NSMCE3, ARID5B, BMPR2, IRF2BPL, ALDH3A2, TMEM127, HMGA2, FARSB, PCDH1, SLC35C1	C2	CGP	clone#6
COULOUARN_TEMPORAL_TGFB1_SIGNATURE_UP	0.167638	0.520578	0.126876	0.507626	1.1532	109	DHX32, SKIL, BTG1, SOX4, DDIT4, MAML2, PDLIM7, PLAT, HMGXB4, VCPIP1, DUSP4, SMURF2, DDR1, NKAPD1, HMBS, NFE2L2, EXOC7, SOX9	C2	CGP	clone#6
COUP_01	0.108579	0.507086	0.154191	0.627787	1.47148	261	G0S2, RBBP6, FAM20C, VEGFA, WBP4, DHRS3, JMJD1C, RNF103, AGPS, ZFHX3, SORCS1, TTI1, NMNAT1, TIMELESS, NR2F1, PDGFB, DIS3L, PLEC, MIEF1, ASB7, SZT2, ZNF436, RSPRY1, PPP2R3A, AP1B1, SYMPK, NCDN, TP53, ZBTB40, ZNF827, FKBP5, CIC, SCFD2, MARK2, BMF, ID1, SATB1, PRKCD, SMOC1, TAOK3, MBD5, TP53BP1, LINS1, MLLT6	C3	TFT:TFT_Legacy	clone#6
COUP_DR1_Q6	0.514132	0.720211	0.0580984	0.384288	0.897123	244	RBBP6, PDLIM7, CLSPN, CCDC71, AGPS, ZFHX3, ZNF768, ERBB2, TTI1, MICAL2, INSR, NR2F1, ATP2B1, REST, DIS3L, BIN3, SZT2, ZNF436, EIF4EBP2, AP1B1, TENT2, GDNF, SYMPK, NCDN, TP53, ZBTB40, SS18, ID1, PRKCD, TAOK3, TP53BP1, ZBTB12, USP37, STOML2, IQCD, TOM1L2, TCEA2, ZSWIM3, MAP3K11, MYH10	C3	TFT:TFT_Legacy	clone#6
COWLING_MYCN_TARGETS	0.159677	0.520578	0.138022	0.595711	1.23833	41	GREM1, SYNC, IGFBP5, SAMD9L, LBH, SPP1	C2	CGP	clone#6
CP2_01	0.56091	0.751053	0.0537873	0.374225	0.876976	257	GREM1, ESM1, DDIT4, DHRS3, DDR1, KMT2E, DOCK9, TNS2, HOXB9, PDE2A, BAP1, TIMELESS, GLYR1, USP1, PLEC, SMARCA2, DDX17, STX1A, PANK2, WDR81, RNF111, TCF7L2, NCDN, ABHD4, SOX12, MOSMO, ZNF532, FGD4, RAB10, VEZF1, MAPKAP1, BMF, SATB1, ATP6V1E2, CHCHD4, PCIF1, CHST14	C3	TFT:TFT_Legacy	clone#6
CP2_02	0.739189	0.856408	0.0415718	0.34387	0.804278	250	RBBP6, TSC22D1, ADNP, DDIT4, DUSP6, PPP4R3B, PAPPA, PRDM4, ATP10D, DDR1, TGFBR2, STARD13, MRFAP1, ZEB2, NR2F1, ARL6IP6, CDC42EP3, SLC9A1, PPP1R9B, FLI1, ETV1, PDS5A, ARFGEF1, ACTN1, ZNF532, KIFAP3, RAB10, VEZF1	C3	TFT:TFT_Legacy	clone#6
CREB3L2_TARGET_GENES	0.364689	0.619679	0.0787114	0.439169	0.995947	116	GOLGB1, IQCG, ZSWIM1, WDR11, ARID4A, DSN1, POC5, MAGOHB, SF3A3, CWC22, TRMT13, RPA2, FLAD1, SZT2, KIAA0586, PPP2R5E, CNOT2	C3	TFT:GTRD	clone#6
CREB3_TARGET_GENES	0.0931436	0.502479	0.164406	0.596702	1.42305	341	TASOR, DDX23, ZNF484, OSTM1, ZNF644, IFT74, ZNF175, SPG11, RBAK, AGPS, TMEM165, SKAP2, IFI16, ARID4A, SURF6, RFC1, RRP1B, MR1, DIAPH1, SH3BP5L, MGME1, SNX9, EHD4, CNDP2, REXO4, CCDC137, DHX40, RBL1, POGZ, UBE3C, SCYL3, MAML3, RFC4, NFE2L2, IPP, RGS20, CTDP1, MAGOH, VASP, CHD2	C3	TFT:GTRD	clone#6
CREBP1CJUN_01	0.424	0.66205	0.0668966	0.397876	0.934354	260	RCAN1, INO80, STAG1, EGR1, H4C5, PAFAH1B1, OGDH, CSTF3, INTS7, UMPS, ETV6, IRF2BPL, SLC38A1, HOXB9, IKBKB, AREG, SENP2, VPS37B, TRPC1, CLCN3, HDX, DUS2, KICS2, NUP214, YTHDC2, RAI1, PFAS, XPNPEP3, MRM3, TAOK2, DNTTIP1, NUP42, HS3ST3A1, ZHX2, TNFAIP1, PRR3, ING4, NUBPL, ID1, RAD51C, OSBPL9, PDP1, RBP5, ADNP2, CHMP1B, CMTR1, GTF3C1, DDX28	C3	TFT:TFT_Legacy	clone#6
CREBP1_01	0.504121	0.712724	0.0599892	0.395714	0.914997	178	TSC22D1, ADNP, ZBTB21, DENND4A, ARID1B, JMJD1C, ZNF638, ZFYVE9, STARD13, ZDHHC5, TNS2, ZBTB14, ANKRD40, EP300, IRF2BP1, HERPUD1, CLASP1, POGZ, WDR81, ZSCAN20, SERPINE2, RPS6KA3, PER2, PMEPA1, ARRDC3, SH2B3, PDP1	C3	TFT:TFT_Legacy	clone#6
CREBP1_Q2	0.0937082	0.502479	0.166934	0.637888	1.49586	256	PPP1R10, RCAN1, SETX, ZBTB21, UBQLN2, EGR1, H4C5, PAFAH1B1, ATP10D, IRF2BPL, JOSD1, SMAD1, IKBKB, SENP2, GLYR1, VPS37B, THRAP3, HDX, RANBP2, SLC38A2, RBBP8, ERC1, SMARCD1, NUP214, SIK2, RAI1	C3	TFT:TFT_Legacy	clone#6
CREB_01	0.462567	0.687701	0.0628004	0.391728	0.91802	263	RCAN1, ADNP, APPBP2, ZBTB21, H4C5, PAFAH1B1, OGDH, INTS7, UMPS, IRF2BPL, SLC38A1, IKBKB, AREG, SENP2, VPS37B, HDX, DUS2, KICS2, NUP214, YTHDC2, RAI1, PFAS, XPNPEP3, MRM3, TAOK2, DNTTIP1, NUP42, HS3ST3A1, TNFAIP1, PRR3, ING4, NUBPL, ID1, RAD51C, OSBPL9, PDP1, RBP5, ADNP2, CHMP1B, GTF3C1, DDX28, ZNF687, PLK4, CNTROB, THOC1, GLOD4, GLI1, PNRC1, RPRD1A, EPHA2, MMGT1, SLC35F5	C3	TFT:TFT_Legacy	clone#6
CREB_02	0.281709	0.566773	0.0883594	0.450062	1.05718	259	RCAN1, SMARCAD1, ICE2, H4C5, GTF2H1, CBLL1, RNF40, PAFAH1B1, ZC3H18, PHF20L1, UMPS, IRF2BPL, RFC1, SMARCA5, GLYR1, VPS37B, HPS5, CENPQ, DHX40, RBBP8, ERC1, DUS2, KLHL12, KICS2, SMARCD1, BIN3, YTHDC2, MAGI1, ERLIN2, XPNPEP3, MRM3, JADE2, TAOK2, CHD2, HS3ST3A1, GTF2A1, SOX12, TNFAIP1, PRR3, SCFD2, ID1, NOL10, PDP1, FBXL19, RBP5, SLC20A2, PCIF1, GTPBP10, C5orf15, DDX28, HNRNPAB, PLK4, CNTROB, THOC1,…	C3	TFT:TFT_Legacy	clone#6
CREB_Q2	0.470667	0.692575	0.0618406	0.38887	0.913159	266	RCAN1, JAG1, ZBTB21, UBQLN2, EGR1, H4C5, CHAC1, PAFAH1B1, OGDH, C6orf62, CSTF3, IRF2BPL, JOSD1, SLC38A1, SMAD1, IKBKB, SENP2, GLYR1, VPS37B, RFX5, CLCN3, HDX, HERPUD1, RBBP8, SMARCD1, CTCF, TRIM39, SIK2, RAI1, PFAS, TAOK2, HS3ST3A1, GTF2A1, RPS6KA3, YJU2B, PRR3, NDST1, NUBPL, ID1, DNAJC9, OSBPL9, PDP1, RBP5, LMTK2, CMTR1, GTF3C1, ZNF687, PLK4, CNTROB	C3	TFT:TFT_Legacy	clone#6
CREB_Q2_01	0.264305	0.556634	0.0931455	0.456383	1.06643	223	RCAN1, ESM1, ADNP, APPBP2, EGR1, TAF2, H4C5, PAFAH1B1, RECQL5, IRF2BPL, JOSD1, IKBKB, PSKH1, AREG, SENP2, GLYR1, VPS37B, CLCN3, DUS2, KLHL12, PPHLN1, TRIM39, YTHDC2, RAI1, PFAS, C5orf46, TAOK2, DNTTIP1, HS3ST3A1, GTF2A1, NCDN, RPS6KA3, PRR3, UBE4A, NUBPL, ID1, RBP5, ABR, ADNP2, DDX28, ZNF687, PLK4, PINX1, SAP30BP, THOC1	C3	TFT:TFT_Legacy	clone#6
CREB_Q3	0.217742	0.532802	0.103958	0.510223	1.19348	247	JAG1, ESM1, RBM15B, SMARCAD1, TRIM27, VPS4B, ICE2, GTF2H1, H2AC20, JMJD1C, ZC3H18, RECQL5, JUP, ATP8B2, ARID4A, RFC1, PSKH1, PRRC2A, ZMYM4, NUP155, TLK1, GPAM, VPS37B, TRPC1, HPS5, RFX5, EHD4, DHX40, AREL1, GGPS1, KLHL12, POGZ, YTHDC2, GTF3C2, GPALPP1, JADE2, CHD2, MAPKAPK5, TNFAIP1, SCFD2, ING4, NUBPL, ARID4B, NRDC, NOL10, PHLPP1, PROSER3, RBP5, SPRY2, PRPF31, NAT10, ZNF687, HNRNPAB, PACSIN3, SA…	C3	TFT:TFT_Legacy	clone#6
CREB_Q4	0.231076	0.538371	0.0995791	0.490844	1.15634	268	RCAN1, JAG1, SOCS4, ZBTB21, UBQLN2, WDHD1, ANKRD17, H4C5, CHAC1, PAFAH1B1, OGDH, CSTF3, INTS7, IRF2BPL, JOSD1, SLC38A1, SMAD1, IKBKB, SENP2, GLYR1, VPS37B, CLCN3, HDX, ANK2, SLC38A2, RBBP8, KICS2, CTCF, NUP214, TRIM39, SIK2, YTHDC2, RAI1, PFAS, TAOK2, GTF2A1, RPS6KA3, YJU2B, PRR3, ING4, NUBPL, ID1, DNAJC9, OSBPL9, PDP1, RBP5, CMTR1, GTF3C1, ZNF687, PLK4, CNTROB, IRX3, THOC1, PNRC1, RPRD1A, EPHA2,…	C3	TFT:TFT_Legacy	clone#6
CREB_Q4_01	0.618982	0.788551	0.0504983	0.369587	0.856617	212	RCAN1, TAF2, H4C5, PAFAH1B1, OGDH, IRF2BPL, JOSD1, IKBKB, AREG, SENP2, GLYR1, VPS37B, KICS2, TRIM39, RAI1, PFAS, TAOK2, DNTTIP1, NUP42, CCDC86, HS3ST3A1, GTF2A1, NCDN, TNFAIP1, PRR3, NUBPL, ID1, PDP1, RBP5, MLLT6, ADNP2, CHMP1B, LMO4, TAPT1	C3	TFT:TFT_Legacy	clone#6
CREIGHTON_AKT1_SIGNALING_VIA_MTOR_DN	0.958333	0.975143	0.0411544	0.332302	0.622095	22	TUBB4B, MRPS7, GOT1, YWHAB, PPP4C	C2	CGP	clone#6
CREIGHTON_AKT1_SIGNALING_VIA_MTOR_UP	0.294416	0.574247	0.126254	-0.50412	-1.09205	34	DUSP10, NEU1, GPX4, BSG, CDK16, CDC34, NECTIN2, SLC37A1	C2	CGP	clone#6
CREIGHTON_ENDOCRINE_THERAPY_RESISTANCE_2	0.419214	0.659277	0.140406	-0.450363	-1.12318	419	MUC12, CFAP46, DNAH11, DNAH6, MOK, ADGB, NEK2, SEC61A2, DNAH12	C2	CGP	clone#6
CREIGHTON_ENDOCRINE_THERAPY_RESISTANCE_4	0.668428	0.817082	0.0451344	0.35362	0.834835	289	ITGA2, TUBB6, NRIP1, PARP4, SLC25A24, PIK3R1, HAUS6, ADD3, LRIG1, RHBDF2, SLC26A2, MAVS, RAB11FIP3, RRP1B, SAV1, PDCD4, RFX5, SPART, RBBP8, PRKD3, IRS1, JARID2, CELSR2, AFF1, TARS2, LYPLAL1, SYTL4, PSMG1, FREM2, RPS6KA3, ZNF703, SFPQ, ZHX2, PRMT5, FKBP5, CALB2	C2	CGP	clone#6
CREIGHTON_ENDOCRINE_THERAPY_RESISTANCE_5	0.350582	0.608879	0.0749279	0.423763	1.02066	473	THBS1, SPRED1, WASHC5, FAM20C, ZBTB21, TRIB3, PTPN13, DIDO1, PKD2, C12orf4, ARID5B, KLF7, PHF20L1, KIF13B, KCNMA1, PHLDB2, ANXA3, RNF103, STK38L, PCYT1A, ZFHX3, CERK, EFNB2, GALNT7, EML1, IKBKB, MFAP3L, SYCP2, ERBB2, ATP6V0D2, TCF4, SYNJ2, DCAF5, NCOA1, RIN2, ATP2B1, SASH1, WLS, SIM2, PDE8A, AREL1, MFSD6, TRAM2, FOXP1, SLC9A1, LITAF, POGLUT3, TMEM87B, TMTC3, SH3D19, SLC12A2, VPS13B, LOXL1, SLC25A…	C2	CGP	clone#6
CREL_01	0.277628	0.564384	0.0897105	0.453839	1.06039	253	GREM1, ZSCAN29, MAML2, DUSP6, HIVEP1, SOS1, ARHGEF2, DDR1, POGK, TNFSF15, ZFHX3, AMOTL1, DOCK4, SIN3A, NLK, RIN2, RFX5, GRK5, MSC, STAT6, PCDH10, FGF1, SLC12A2, WRN, CLOCK, CTDSP1, RIMS2, PPP1R13B, ETV1, TCF7L2, CHD6, PARP8, E2F3, TP53, ACTN1, ALG6, VEZF1, SMOC1, SH2B3, SLC16A6, MLLT6	C3	TFT:TFT_Legacy	clone#6
CRGAARNNNNCGA_UNKNOWN	0.231612	0.538686	0.109684	0.538374	1.14419	48	TSC22D1, POLR3C, CREBBP, C14orf119, ZBTB33, CDC27, PRPF19, DARS1, TSPAN6, CREB3, EXTL2, TLN1, CCAR2	C3	TFT:TFT_Legacy	clone#6
CROMER_METASTASIS_DN	0.64881	0.805583	0.08654	-0.357856	-0.87392	76	COL17A1, ITGB4, NCK1, PFKP, IGSF3, TMEM183A, TP63, EPAS1, TUBA4A, TRIM29, PSMD8, PRSS3, DUSP7	C2	CGP	clone#6
CROMER_METASTASIS_UP	0.899701	0.941216	0.0372254	0.325723	0.721225	71	SMC1A, MFAP3, SPG11, MDC1, EID1, TCF12, ARHGDIB, CNOT2, PARP1, DEPP1, PSMB9, PTPRK, KIFAP3, FADS1, C5orf15	C2	CGP	clone#6
CROMER_TUMORIGENESIS_DN	0.00448009	0.353711	0.407018	-0.881528	-2.01613	49	MUC4, NUCB2, ECM1, MYH2, EMP1, CEACAM5, SPINK5, CLU	C2	CGP	clone#6
CROMER_TUMORIGENESIS_UP	0.0481366	0.479098	0.257206	0.752985	1.62681	57	G0S2, PLAU, LAMC2	C2	CGP	clone#6
CROONQUIST_IL6_DEPRIVATION_DN	0.515464	0.721387	0.062249	0.411854	0.925918	95	MCM3, MCM4, CHAF1A, SMC2, MCM7, BRCA1, FANCI, CCNE2, MCM2, TYMS, KNTC1, CDC6, GALE, GINS1, SPP1, ZWINT, KIF11, PCNA, RRP12, CDC45	C2	CGP	clone#6
CROONQUIST_IL6_DEPRIVATION_UP	0.0981818	0.502959	0.191892	0.746973	1.33627	17	BMP2, TBC1D9, ARL4C, HOMER3, NCF2	C2	CGP	clone#6
CROONQUIST_NRAS_SIGNALING_DN	0.468148	0.690994	0.0672065	0.437232	0.968578	70	MCM3, MCM4, CHAF1A, SMC2, MCM7, MCM2, EIF5, CDC6, GALE, GINS1, ZWINT, KIF11, POLD3, PCNA, RAD51C	C2	CGP	clone#6
CROONQUIST_NRAS_SIGNALING_UP	0.017309	0.385494	0.352488	0.884939	1.81727	37	TMPRSS15, DUSP6	C2	CGP	clone#6
CROONQUIST_NRAS_VS_STROMAL_STIMULATION_DN	0.0883652	0.501982	0.181383	0.633706	1.42149	94	COL6A3, MCM3, ZMIZ1, TSC22D1, IGFBP3, MCM7	C2	CGP	clone#6
CROONQUIST_NRAS_VS_STROMAL_STIMULATION_UP	0.0436893	0.476668	0.276501	0.702637	1.44749	38	DUSP6, DUSP4, ARHGEF2, SYNM, KCNN4, TBC1D9, ZER1, MCC, PLEC, ETV1	C2	CGP	clone#6
CROONQUIST_STROMAL_STIMULATION_DN	0.438532	0.671906	0.0815265	0.61377	1.03579	11	ANKRD17, CDC6, RHOBTB3	C2	CGP	clone#6
CROONQUIST_STROMAL_STIMULATION_UP	0.0470219	0.478841	0.261664	0.727194	1.56394	53	COL6A3, IGFBP3, NNMT, TGM2	C2	CGP	clone#6
CRX_DN.V1_DN	0.134006	0.520578	0.142901	0.57122	1.29575	129	TUBB6, DHX32, CRYBG3, PLAT, EGR1, CHAC1, RAI14, TGM2, ATP8B2, SKAP2, ARHGEF28, LXN, NFKB1, PLEC, OSMR, SMPDL3A, ZDHHC14, ACBD6, TMOD1, FKBP5	C6		clone#6
CRX_DN.V1_UP	0.216393	0.531906	0.172324	-0.424825	-1.05973	130	HSPA1B, HSPA1A, FAM107B, PDIA5, PDE6A, CNGB1, OPN1MW, RPGRIP1, CABP4, CSGALNACT2, ABCA4, GNAT1, PPP3CC, PLA2R1, RDH12, SNTG2, RGR, ARMH4, PDE6H, ESRRB, SLC17A1, BMP15, PFKFB2, TTC39C, ANKRD33	C6		clone#6
CRX_NRL_DN.V1_DN	0.406026	0.650877	0.0727141	0.427002	0.968863	123	CRYBG3, PTPN13, EGR1, NTN4, NFKB1, RIOX2, ZNF146, PLEC, SMPDL3A, ABCC9, TRAPPC3, RAB27B, SLC25A51, ACBD6, DNAJC9, JAM3, CLPB, SGCE, GTF2I, SLC25A13, FRMD6, INPPL1	C6		clone#6
CRX_NRL_DN.V1_UP	0.163399	0.520578	0.199915	-0.445067	-1.11878	134	HSPA1B, HSPA1A, PDIA5, MEST, PDE6A, CNGB1, MYO7A, OPN1MW, ATP8A2, MLF1, IMPG1, CABP4, GNAT1, PLA2R1, SLC5A5, RDH12, ANKRD33B, CAMK1D, SNTG2, CTIF	C6		clone#6
CRX_Q4	0.314888	0.586587	0.0815265	0.430775	1.01669	270	ESM1, TSC22D1, SYNE1, BTRC, ZNF281, PCDHGC3, EYA4, ADGRL2, RORA, PABIR1, JMJD1C, C6orf62, ANGPTL2, AJUBA, TIGD2, H1-2, ZBTB4, BNC2, NEO1, NR2F1, NCOA2, TLE4, CLASP1, AKIRIN2, ZNF384, JARID2, NIPBL, MAML3, NOTCH2, VASP, H4C3, CHD2, FZD4, INTS12, TCF7L2, RPS6KA3, E2F3, MBD6, ANXA11, TCF7, STAT5B, SATB1, USP34	C3	TFT:TFT_Legacy	clone#6
CSHL1_TARGET_GENES	0.182069	0.520578	0.11725	0.533706	1.23447	192	ADNP, ZNF274, PCF11, ADGRL2, ZNF41, PMS2, ARHGEF2, RECQL5, EGFR, POM121, TIGD2, DOCK9, NHLRC3, PLAU, WDR11, PLEKHG2, POLA1, TNRC18, DBR1, AEBP2, ALG11, ARFRP1, AREL1, GGPS1, AIMP2, FKTN, TIMM23, PANK1, ANAPC7, PROSER1, FAM98B, HRH1, CCDC102B, LCLAT1, TCF7, CEACAM19, ZNF155, YJU2, ARID4B, IFT88, SSBP1, ERI1, OSGEP, DARS1, ELP4, FADS1, DHX33, SAP30BP, CLHC1, RAP2B, ZNF256, DCPS	C3	TFT:GTRD	clone#6
CSR_EARLY_UP.V1_DN	0.540346	0.736686	0.0589694	0.395242	0.89613	122	FBXO38, CYP2R1, DCP1B, SLC25A46, DHRS3, TXNIP, TRIM56, IFIT2, TCAIM, ZNF302, DDX17, CC2D1A, PDE5A, LRIG3, SIX1, ELMOD2, FZD2, KBTBD6, ZNF33A, ING4, ARRDC3	C6		clone#6
CSR_EARLY_UP.V1_UP	0.178177	0.520578	0.118815	0.51119	1.17639	153	F3, UTP3, PTGS2, TRMT10C, NRIP1, PHLDB1, FZD8, INHBA, PHF20L1, DNTTIP2, POM121, HECTD2, TIMM22, C21orf91, REST, ETS1, CD33, EHD4, CTPS1, THAP12, PANX1, TIMM23	C6		clone#6
CSR_LATE_UP.V1_DN	0.22623	0.535883	0.168238	-0.413181	-1.04817	144	SCML1, HMGCR, LDLR, EBP, INSIG1, STARD4, HMGCS1, GYPC, C1orf52, FDFT1, SOD2, MVD, SCD, GLT8D2, SC5D, MSMO1, L1CAM, CHL1, NYNRIN, IGBP1, MME, GFRA1, DHCR7, DPP4, IDI1, IGDCC4, KIT, CMBL, SHTN1, SVEP1	C6		clone#6
CSR_LATE_UP.V1_UP	0.449036	0.679359	0.0656814	0.409641	0.94219	163	MCM3, KIFBP, IGFBP3, CLSPN, FEN1, PDLIM5, UMPS, EML1, CDC7, GMNN, FARSB, CDC6, CTPS1, ARHGEF1, PREB, UHRF1, ZWILCH, HAT1, ZWINT, TRPC4, FAM216A, CIAPIN1, NUP88, PRMT5, PPP5C, CASP2, VEGFC, GYS1, PDCL3, CDK5, GTF3C6, ASB6, HIP1, SLF1, TUBG1, TRPC3	C6		clone#6
CTACCTC_LET7A_LET7B_LET7C_LET7D_LET7E_LET7F_MIR98_LET7G_LET7I	0.323377	0.591125	0.0793435	0.428412	1.02629	386	SOCS4, SMARCAD1, SLC25A24, ANKRD28, RDH10, SSH1, SLF2, ZNF512B, ZNF644, PAPPA, LRRC17, ZNF318, ERCC6, KMT2E, EDEM3, DHX57, ITGB3, LRIG1, NHLRC3, TOB2, RRP1B, ANKFY1, OSBPL3, NLK, HMGA2, NCOA1, TRIM41, SCN5A, NKAPD1, CLASP2, ATP2B1, DCLRE1B, RANBP2, GALE, ANKRD49, NIPA1, USP38, PDGFB, DCUN1D2, BIN3, INTS2, MIEF1, PLAGL2, OSMR, CCDC71L, ZNF280B, ZFYVE26, C15orf39, ZNF354A, LRIG3, ZNF362, RPUSD2, CT…	C3	MIR:MIR_Legacy	clone#6
CTACTAG_MIR325	0.633929	0.797845	0.0615707	0.484904	0.882224	18	ANKRD28, ZNF654, ABRAXAS2, NEXN, ARRDC3	C3	MIR:MIR_Legacy	clone#6
CTACTGT_MIR199A	0.166205	0.520578	0.123842	0.551389	1.27285	180	DCBLD2, BMP2, ARHGAP24, RUNX1, WAPL, VEGFA, CDK17, ZNF654, TACC2, ITGB8, ZNF638, C6orf62, MTOR, EDEM3, SIPA1L3, ZBTB4, EHD3, NRP2, VLDLR, SPAST, HECTD2, AEBP2, GFPT2, USP11, TAB2, ANK2, CITED2, FOXP1, STAT6, SMARCA2, SIK2, NFE2L2, TNRC6B, TMEM161B, BTBD7, TANC1, PHF12, CCM2, PROSER1, ETV1, PPP2R5E, RNF111, GOLGA8B, PDIK1L, MBD6, PDS5B, PI4K2B, NOVA1, PHF6, ARID4B, ARRDC3	C3	MIR:MIR_Legacy	clone#6
CTAGGAA_MIR384	0.17737	0.520578	0.126254	0.538354	1.17099	63	EPC2, PRDM4, POM121, NLK, PRKACB, ARFIP2, ASAP2, RIMS2, ZNF664, ERBIN, FNDC3B	C3	MIR:MIR_Legacy	clone#6
CTATGCA_MIR153	0.177989	0.520578	0.117766	0.582006	1.35619	216	ZNFX1, JAG1, APC, ADAM19, ROCK2, SETD7, PIK3R1, DDIT4, PDLIM7, TRAK2, ZNF518A, PPP3CA, BMPR2, FURIN, ZFYVE9, TGFBR2, RAI14, BPTF, EFNB2, GALNT7, MFAP3L, C6orf120, UBR1, CREBBP, SLC10A3, GFPT2, CDK13, ORC2, RPS6KB1, CITED2, USP28, ASB7, MAGI1, NFE2L2, TNRC6B, TTYH3, BTBD7, MFN1, KANSL1, PDS5A, TFDP2, ACTN4, WDR26, KMT2D, SYT1, SFPQ, HLCS, MAPK1IP1L	C3	MIR:MIR_Legacy	clone#6
CTAWWWATA_RSRFC4_Q2	0.404082	0.649684	0.138022	-0.373366	-0.951803	358	BZW2, SCML1, HBEGF, TCEA3, GRIN2B, MYH2, MYH4, BAMBI, PTPRO, MYH8, ADAMTSL1, ITGA7, NEK2, TRPM4, CLCN1, TRDN, PCDH11X, MYOM2, NDRG2, SPTB, SLC8A3, PER1, CPNE7, ITGA10, MYBPC2, CTNND2, TUBA4A, SLC12A5, SYNPO2L, TIMP2, HRC, NCAN, C10orf71, SLITRK4, XIRP1, MUSK, NFIL3, DMD, ADGRD1, ACTN3, ARHGEF15, TMEM255A, CASQ1, DMP1, SNCAIP, ARHGAP36, ATP2A3, EYA1, DLG2, CACNA2D3, TPM2, FBXO40, AMPD1, ABLIM1, PC…	C3	TFT:TFT_Legacy	clone#6
CTCAAGA_MIR526B	0.643713	0.803387	0.0525899	0.390004	0.863559	71	IL1A, RNF40, THRAP3, FGF1, PSME3, ZNF827, PHF6, NRBF2, NF2, NSF, CCSER2, NAMPT, HHIP, CEP83, STRN3	C3	MIR:MIR_Legacy	clone#6
CTCAGGG_MIR125B_MIR125A	0.217165	0.532657	0.10208	0.53527	1.27795	328	SOCS4, GOPC, GTPBP2, VEGFA, VPS4B, HIVEP2, PODXL, VCPIP1, TXNRD1, BMPR2, RNF40, PAFAH1B1, ATP10D, SLC38A9, LBH, VDR, ETV6, ITGB3, STARD13, HOMEZ, TRPS1, GALNT7, CPSF6, PHC2, UBN1, DENND6A, WARS1, BAP1, NIBAN2, SH3BP5L, KHNYN, NKAPD1, ETS1, NCOR2, PCGF6, ANKRD50, ORC2, AP4E1, ZBTB47, NIPA1, SGPL1, ANTXR2, PLAGL2, LOXL1, CCDC71L, OAZ2, TMEM161B, SMURF1, PLXNA1, JADE2, MFN1, MEGF8, TEF, SLC35A4, BCL…	C3	MIR:MIR_Legacy	clone#6
CTCCAAG_MIR432	0.494784	0.707491	0.0647943	0.427287	0.949076	81	ANKRD28, LUZP1, FURIN, PDLIM5, ALKBH8, EHD3, HIF1AN, SMCR8, HMGA2, CELSR2, PLAGL2, TOX4	C3	MIR:MIR_Legacy	clone#6
CTCNANGTGNY_UNKNOWN	0.154074	0.520578	0.134273	0.524266	1.17328	90	LRFN5, SPRED1, CCDC9B, RBM15B, SETD7, VPS50, CITED2, UTP4, CTCF, TEF, RPS6KA3, ZHX2, H1-10	C3	TFT:TFT_Legacy	clone#6
CTCTAGA_MIR526C_MIR518F_MIR526A	0.194099	0.524873	0.120985	0.544136	1.17559	57	CCDC9B, WAPL, SMC1A, ZKSCAN2, ANTXR1, SORCS1, SLTM, TAB1, ANK2, USP8, GTF3C2	C3	MIR:MIR_Legacy	clone#6
CTCTATG_MIR368	0.163724	0.520578	0.135741	0.59504	1.23278	39	EYA4, VPS54, CSTF3, ZNF146, SMARCA2, CABLES1, RASAL2, TM2D1, SRSF3, MEF2C, AFF4	C3	MIR:MIR_Legacy	clone#6
CTCTGGA_MIR520A_MIR525	0.0140965	0.376174	0.38073	0.733713	1.68897	156	CDCP1, MDGA2, PPP6R3, ZC3H6, ZNF655, GTF2H1, VPS54, PAFAH1B1, KRT34, TSHZ1, SON, NCOR2, UNG, RB1, GCLC, STAT6, POGZ, PPP1R9B, UBASH3B, ARHGEF40	C3	MIR:MIR_Legacy	clone#6
CTGAGCC_MIR24	0.274696	0.562843	0.0905429	0.44962	1.05086	227	DCBLD2, ADAM19, SLC12A6, NEK4, ARID5B, IGFBP5, PHF20L1, ATP13A2, FURIN, ZXDB, AJUBA, CLK2, NEK9, TOB2, PHF23, PSKH1, SMCR8, CSK, DNAJB12, TAB2, ZER1, G6PD, MMP14, KCNK2, MEN1, POGZ, INPP5B, PCDH10, ZXDA, ATP6V0A2, MAGI1, NEDD9, TMEM161B, SZT2, SSH2, TAOK1, SAP130, PER2, GBA2, DHX30, MAPK7, MBD6, NDST1, PRKRIP1, FBXL19, TRIM33	C3	MIR:MIR_Legacy	clone#6
CTGRYYYNATT_UNKNOWN	0.337778	0.600598	0.0840746	0.475099	1.05246	70	ERRFI1, SOX4, PIK3R1, PTCHD4, NRP2, HDX, PCNT, NCDN, MRPL58, SSX2IP	C3	TFT:TFT_Legacy	clone#6
CTGTTAC_MIR194	0.148905	0.520578	0.135741	0.524174	1.18739	104	EPC2, WAPL, EHBP1, RAB11FIP2, ARID2, TRPS1, CHD9, ERGIC2, SNX1, GLIS3, BTBD7, SUFU, CDK19, RSBN1L, TAF4, CSNK1D, CHD6, TRIP12, YTHDF1, SOCS2, TEFM, PAN3, MRPL35, STX16, TARDBP, TJAP1, PITPNM2, LRRFIP1	C3	MIR:MIR_Legacy	clone#6
CTGYNNCTYTAA_UNKNOWN	0.38152	0.634033	0.077884	0.448312	1.00279	88	ERRFI1, MECOM, PUS7L, ZNF462, NRP2, ZBTB22, IRAK4, TBCC, TFIP11	C3	TFT:TFT_Legacy	clone#6
CTIP_DN.V1_DN	0.306709	0.581663	0.140406	-0.393563	-0.988864	127	CEMIP, MYH1, MYH14, PTPRZ1, EDN1, ADAM15, MGA, ABI3BP, BCAM, MAOB, TRPC6, KRT13, ANO1, REEP2, AMPH, ABCB4, KCNH7, DIP2C, OR10H1, HCN4, CYP4F12, PAX4, KNG1, KPNA1, IL12B, CYP4F3, CASP5, CDH16, ADGRD2, NUP58, ABLIM2, TFCP2L1, TYR, ACOXL, PTGS1, IL1RN, STAG3	C6		clone#6
CTIP_DN.V1_UP	0.323625	0.591249	0.137251	-0.395373	-0.988222	126	APOB, FAM153A, MYH6, NANOG, COL1A2, PKD2L1, PPEF1, PSG7, SNAI1, RPGRIP1, RGSL1, GRID2, TEK, ALPK3, KCNA5, ADAM18, FSTL4, LIM2, APOBEC1, KCNB2, KLHL28, PDE6H, CD34, MMP8, PTH1R, SLC17A1, KCNC4, BCL2L14, ZNF528, NCR1, CTAG1A, HTR3B, TULP1, EFS, LGALS9, ASPA, INA, RALYL, ODAM, CTLA4, PCDHA5, UPK1B, OXCT2, GRPR, BSPRY, OPN1SW, OR2F2, CD22, COCH, SERPIND1	C6		clone#6
CTR9_TARGET_GENES	0.726776	0.850127	0.0758887	-0.3573	-0.822834	51	CCNL1, ZNF207, RBM39, HNRNPC, EFEMP2, RPL41	C3	TFT:GTRD	clone#6
CTTGTAT_MIR381	0.210454	0.530125	0.107554	0.498722	1.15631	204	WNT5A, ZNF770, MECOM, APPBP2, ROCK2, WAPL, ASXL2, SOX4, STAG1, PPP4R3B, RAB11FIP2, NBEA, VCPIP1, CSTF3, LURAP1L, ANKRD12, UBN1, PRRC2A, UBR1, ZBTB22, OSBPL3, NLK, ETS1, BRD7, ANKRD50, EIF4G3, RPS6KB1, SLC38A2, DHX40, RRAGB, BTBD7, DDX6, PHF2, TCHP, ZMYND11, JADE2, SSH2, KANSL1, PDS5A, RNF111, LCOR, RPS6KA3, SCAF8, UBE3A, PDS5B, ZNF532, UBE4A, YTHDF1, SATB1, ARID4B, HNRNPH2, KIF1B, PAN3, MED13, NH…	C3	MIR:MIR_Legacy	clone#6
CTTTGCA_MIR527	0.402703	0.649022	0.0701132	0.410316	0.957534	233	SPEN, PBRM1, NBEA, OGDH, STK38, L3MBTL3, KCNMA1, ANKRD12, ZBTB4, EFNB2, CHD9, BNC2, KIF3B, AEBP2, ZEB2, CDK13, RPS6KB1, DHX40, TCF12, ANTXR2, PLEC, SFMBT1, SMARCA2, API5, TNRC6B, PLXNA2, PPP2R5E, FZD4, RNF111, WDR26, PMEPA1, ZNF532, NOVA1, PHF6, PUM1, ARID4B, KIF1B, KMT5B, PAN3, DAG1, TAPT1, TARDBP, AMMECR1L, RP2, ZNF800	C3	MIR:MIR_Legacy	clone#6
CTTTGTA_MIR524	0.233161	0.539226	0.0975449	0.518498	1.24388	435	SPEN, ZMIZ1, SMARCAD1, MDGA2, ADNP, SKIL, IL1A, GSPT2, RUNX1, PTPN13, TJP1, SOX4, DUSP6, HIVEP2, ADGRL2, PPP3CA, INTS6, PTPRE, NBEA, ZNF655, CCDC91, JMJD1C, SMURF2, PHF20L1, L3MBTL3, ZBTB6, CELSR3, CBX5, KMT2E, RAI14, QSER1, TRPS1, GALNT7, BICRAL, PDE2A, CILK1, STRBP, NLK, KCNN4, HMGA2, ZEB2, NCOA1, EIF5, VIRMA, ATP2B1, FAM120C, TAB2, TSHZ1, SON, WDFY3, SLC6A6, PRKAB1, MTM1, EP400, DHX40, HOXB7, …	C3	MIR:MIR_Legacy	clone#6
CUI_DEVELOPING_HEART_5TH_WEEK_ATRIAL_CARDIOMYOCYTE	0.0837696	0.499462	0.252961	-0.624313	-1.39016	41	LGALS1, MYH7, EIF2S3, GJA1, TMSB4X, COL3A1, C7, MASP1, HNRNPL, FABP5, TM4SF1	C8		clone#6
CUI_DEVELOPING_HEART_5TH_WEEK_VENTRICULAR_CARDIOMYOCYTE	0.227545	0.53658	0.159647	-0.447945	-1.09177	75	ADM, DUSP5, RELN, MYH6, COL2A1, FOS, CPE, BAIAP2L1, SYNPO2L, VWDE, DKK3, SORD, ELAPOR2	C8		clone#6
CUI_DEVELOPING_HEART_C1_5TH_WEEK_CARDIAC_CELLS	0.350453	0.60884	0.126254	-0.414225	-1.01721	81	RSRP1, BZW2, DMKN, HSPA5, SQLE, FDFT1, KPNA2, MSMO1, CSRP2	C8		clone#6
CUI_DEVELOPING_HEART_C2_CARDIOMYOCYTE	0.0900901	0.502178	0.261664	-0.505836	-1.25406	87	MYH7, TTN, MYH6, PFKP, TRDN, MTUS2, NEBL, EIF1B, MYBPC3, SYNPO2L, ACTN2, MLF1, CRYAB, ADPRHL1, UNC45B	C8		clone#6
CUI_DEVELOPING_HEART_C3_FIBROBLAST_LIKE_CELL	0.13099	0.520578	0.222056	-0.478454	-1.19503	114	MMP2, NID1, IL32, LGALS1, COL6A1, ADAMTSL3, LOX, NRK, TGFBI, COL5A1, COL14A1, MEST, FNDC1, COL6A6, PRDX4, COL12A1, GLT8D2, COL1A2, LAMB1, EFEMP2, FSTL1, SPARC, COL15A1, LRP1, SCN7A, PEG3, FBLN1, TIMP2, ELN, COL21A1, COL16A1, P3H1, FBLN5, C7	C8		clone#6
CUI_DEVELOPING_HEART_C4_ENDOTHELIAL_CELL	0.209836	0.530125	0.175204	-0.418617	-1.06196	144	POSTN, NRP1, PLK2, VWF, MCAM, QSOX1, NPR3, ADAMTS9, CGNL1, PROCR, ITGA8, LEPR, FLT1, HLA-E, THSD7A, BMPER, NOS3, KDR, BMX, ADGRF5, ALDH2, SLCO2A1, EBF1, PRCP, NPR1, TEK, GMDS, PLTP	C8		clone#6
CUI_DEVELOPING_HEART_C5_VALVAR_CELL	0.178522	0.520578	0.119348	0.558039	1.28701	198	PPP1R10, THBS1, ERRFI1, PTGS2, FILIP1L, TSC22D1, SOX4, EGR1, IGFBP5	C8		clone#6
CUI_DEVELOPING_HEART_C6_EPICARDIAL_CELL	0.0202156	0.394778	0.352488	-0.68726	-1.73413	189	MUC16, SAT1, CCDC80, SLIT3, RSRP1, PKHD1L1, PRG4, LRP2, S100A10, EFEMP1, CRIM1, GJA1, MEST, HTRA1, CYSTM1, PAPSS2, SULF1	C8		clone#6
CUI_DEVELOPING_HEART_C7_MAST_CELL	0.183746	0.521521	0.195789	-0.441849	-1.11075	151	HSPA1A, CKS2, SLC2A3, CCNL1, HSPH1, HK2, LPCAT2, DUSP10, BACE2, PPP1R15A, FOSB, STX3, NFKBIA, SERP1, ELOVL5, GATA2, IDI1, PIK3R6, S100A6, VWA5A, MBOAT7, CTSD, SNX5, KIT, DNAJB9, BTK, ATP2A3	C8		clone#6
CUI_DEVELOPING_HEART_C8_MACROPHAGE	0.276	0.563035	0.168238	-0.439221	-1.11146	273	DUSP1, GADD45B, HSPA1A, SLC2A3, PREX1, HBEGF, A2M, RGS10, CD163, MRC1, SOD2, FOSB, STAB1, NFKBIA, HLA-E, HLA-B, ATP6V1B2, CTSC, NPC2, GLRX, HLA-C, KLF6, PIK3AP1, PPP1R18, IQGAP1, RILPL2, CTSD, DOCK2, IQGAP2, IL16, AOAH, SLCO2B1, LILRB2, PABPC1, WAS, GNA13, PTPN6, CST3, SAMSN1, ARPC3, CLEC7A, PLCB2, EFHD2, REL, CPVL, ITGAM, NCF4, HLA-A, ARHGAP30, CD4, VSIG4, ADA2, UCP2, CYBB, MSR1, DOCK8, STXBP2, …	C8		clone#6
CUI_DEVELOPING_HEART_C9_B_T_CELL	0.260417	0.553949	0.160801	-0.40448	-1.01546	150	CLK1, IL32, SLC2A3, FAM107B, SEPTIN6, ZNF331, NFKBIA, HLA-E, HLA-B, DENND2D, TUBA4A, HLA-C	C8		clone#6
CUI_DEVELOPING_HEART_CARDIAC_FIBROBLASTS	0.0978102	0.502959	0.170932	0.693093	1.57004	104	COL6A3, PDLIM5	C8		clone#6
CUI_DEVELOPING_HEART_COMPACT_ATRIAL_CARDIOMYOCYTE	0.148315	0.520578	0.172324	-0.678999	-1.2872	15	YBX1, FTL, CRYAB, RPL27A, GAPDH, RPS27, RPL7, RPS3A	C8		clone#6
CUI_DEVELOPING_HEART_COMPACT_VENTRICULAR_CARDIOMYOCYTE	0.122222	0.520578	0.213928	-0.509612	-1.21623	60	MMP2, POSTN, VIM, IL32, LGALS1, COL6A1, COL5A1, COL6A6, COL3A1, COL12A1, COL1A2	C8		clone#6
CUI_DEVELOPING_HEART_CORONARY_VASCULAR_ENDOTHELIAL_CELL	0.243455	0.543959	0.142901	-0.497299	-1.10734	41	A2M, VWF, COL4A2, HLA-B, COL15A1, FLT4, FABP5, TNNT3, COL4A1, DIPK2B, RBP7, APLNR	C8		clone#6
CUI_DEVELOPING_HEART_ENDOCARDIAL_CELL	0.0193696	0.390823	0.352488	-0.63873	-1.48036	52	POSTN, ITM2C, MYH6, MEST, QSOX1, NPR3, CGNL1, ITGA8, LEPR, BMPER, ATP1B1	C8		clone#6
CUI_DEVELOPING_HEART_LEFT_ATRIAL_CARDIOMYOCYTE	0.0342606	0.459946	0.321776	-0.780251	-1.51844	17	PIM1, RELN, MYH6, COL2A1	C8		clone#6
CUI_DEVELOPING_HEART_LEFT_VENTRICULAR_CARDIOMYOCYTE	0.177083	0.520578	0.169571	-0.550642	-1.20768	38	POSTN, LGALS1, PLK2, MYH7, GJA1, COL3A1	C8		clone#6
CUI_DEVELOPING_HEART_RIGHT_ATRIAL_CARDIOMYOCYTE	0.09375	0.502479	0.237794	-0.607389	-1.33213	38	COL9A1, POFUT2, HCN4, DAGLB, NR4A1, UCP2, MYLK3, SLC30A3, KLK6, ABRA, NES, ULK4, DES, GHRH, NMRK2	C8		clone#6
CUI_DEVELOPING_HEART_RIGHT_VENTRICULAR_CARDIOMYOCYTE	0.767797	0.871408	0.0501934	0.406994	0.779826	24	TXNIP, LBH, KIFAP3	C8		clone#6
CUI_DEVELOPING_HEART_SMOOTH_MUSCLE_CELL	0.0308747	0.440237	0.352488	-0.712701	-1.60841	47	DUSP1, CCDC80, LOX, NUCB2, CTSK, COL14A1, COL3A1, COL1A2, CPE, SPARC, NTRK2, EGFL6, FBLN1, ELN, TSHZ2, S100A6	C8		clone#6
CUI_DEVELOPING_HEART_TRABECULAR_ATRIAL_CARDIOMYOCYTE	0.150538	0.520578	0.21925	-0.608171	-1.54809	175	ITGB1, CACNA1C, CCNL1, RELN, TTN, HSPA5, COL4A6, SQLE, LMAN1, COL4A2, NCAM1, NEU1, FLNC, COL9A1, COL2A1, HSP90B1, SCD, MSMO1, MDK, CPE, ATP1B1, CANX, SLC11A2, APLP2, P4HA1, HRC, DKK3, TIMP3, CALU, PGRMC1	C8		clone#6
CUI_DEVELOPING_HEART_TRABECULAR_VENTRICULAR_CARDIOMYOCYTE	0.420886	0.659955	0.116739	-0.377469	-0.942361	107	HBEGF, HMGCR, EBP, HSPA5, INSIG1, SQLE, MYH6, PPP1R15A, COL2A1, KPNA2, NET1, SCD, SRSF6, MSMO1	C8		clone#6
CUI_DEVELOPING_HEART_VALVAR_ENDOTHELIAL_CELL	0.126214	0.520578	0.227987	-0.560303	-1.41189	138	OPTN, ADAMTS1, DUSP5, PKHD1L1, ITGB4, S100A10, HBEGF, SIK1, LDLR, CTSK, BEX1, PDLIM1, F5, GJA1, RGS5, CYSTM1, CA5B, SOD2, TIPARP, NET1, GLT8D2, CD55, HLA-B, PMP22, NTRK2, DKK3, SORD, C7, ANO1, CRYAB, NFIL3, S100A6	C8		clone#6
CUI_DEVELOPING_HEART_VASCULAR_ENDOTHELIAL_CELL	0.00935982	0.367405	0.38073	-0.701204	-1.76842	191	MMP2, LTBP2, GADD45B, HSPA1B, HSPA1A, ADAMTS1, BHLHE40, LOX, NUCB2, SIK1, EFEMP1, CDH23, CTSK, COL5A1, CRIM1, SEMA3F, GJA1, HTRA1, RGS5, PPP1R15A, SULF1, FOSB, NFKBIA, CPAMD8, GLT8D2, PROCR, IGFBP2, CLU, ABI3BP, PER1, CPE, APLP2, GATA2, CRTAC1, MTUS1, BCAM, ELN, COL9A3, FBLN5, CPXM2, ADCY4, CD151, SELENOM	C8		clone#6
CUI_GLUCOSE_DEPRIVATION	0.683307	0.825388	0.0517405	0.393621	0.849297	59	DDIT4, SEPHS2, TXNRD1, TXNIP, TRPS1, H4C11, PREB	C2	CGP	clone#6
CUI_TCF21_TARGETS_2_UP	0.495652	0.707491	0.127505	-0.366467	-0.915996	422	POSTN, LGALS1, CCDC80, COL6A1, BZW2, TPX2, ECM1, FAT3, RELN, RBP1, TGFBI, BEX1, GJA1, CCNB2, NCAM1, PAPSS2, UBE2C, CFTR, TRPM4, COL3A1, CD276, RPS9, CCNA2, CDK1, CDCA7L, ADAMTS20, IGFBP2, HJURP, CLU, APBB1, MDK, GRIA3, LAMA2, AR, PPA1, IQGAP3, ALDH18A1, BMPER, RPL41, KCP, SNAP91, CADM1, ATP1A2, IGSF8, RPL12, CAPN6, EVC2, PHACTR1, PLCH1, FBLN5, ADCY2, SEMA3C, PTTG1, EPB41L4A, IGDCC4, COL6A2, PLTP,…	C2	CGP	clone#6
CUI_TCF21_TARGETS_DN	0.105398	0.504253	0.222056	-0.620869	-1.33412	32	HSPA1B, HSPA1A, ADM, COL4A3, SCD, CD55, GALC, MERTK, MAPT, PDE10A	C2	CGP	clone#6
CUI_TCF21_TARGETS_UP	0.0422368	0.474907	0.321776	-0.726759	-1.57411	35	COL6A1, RBP1, NCAM1, COL3A1, IGFBP2, HJURP, MDK, CADM1, IGDCC4, COL6A2	C2	CGP	clone#6
CYCLIN_D1_KE_.V1_DN	0.61326	0.785449	0.0511148	0.374102	0.864516	188	CHD8, F3, IFNAR1, PIK3R1, COG2, TFCP2, YLPM1, IFIT3, NEDD4, ADD3, TOB2, EML1, ERBB2, RRP1B, UNG, ZNF35	C6		clone#6
CYCLIN_D1_KE_.V1_UP	0.278571	0.56499	0.157403	-0.397619	-1.00148	186	MUC5AC, HSPA1B, CASP3, KDM5C, DUSP5, PKN1, HSPH1, HSPG2, PLK3, STT3A, STAM, MASP1, COL5A2, PPIB, TFAP2A, FSHR, FAM3C, HK3, TROAP, PLOD1, CHRNB4, ABLIM1	C6		clone#6
CYCLIN_D1_UP.V1_DN	0.245492	0.545379	0.09855	0.46988	1.0845	185	IL1A, ERCC4, BTG1, INHBA, PIK3R1, BRCA2, COG2, TFCP2, YLPM1, MFAP3, NEDD4, UMPS, ATR, TOB2, EML1, MRE11, RRS1, UNG, ZNF35, ZNF266, VASP, HRH1, PARG, SCAF11, SYT1, PTPN4, CMKLR2, CASP2	C6		clone#6
CYCLIN_D1_UP.V1_UP	0.265957	0.557373	0.160801	-0.396751	-1.00365	184	MUC5AC, HSPA1B, CASP3, KDM5C, FCGBP, HSPG2, COL4A2, PLK3, KIR2DL3, MYT1, HRC, ATP4A, TAP1, MASP1, PPIB, PAX2, CYP2A7, FSHR, HK3, PLOD1, ABLIM1, THY1, CGREF1, RGR, MC2R, PDE1B, RRAS, ANPEP, GADD45A, GP2, SLC12A4, PCGF2, ABCA2, CCKAR, MYL6, CD1A, PTS, CHGA	C6		clone#6
CYTAGCAAY_UNKNOWN	0.513514	0.719752	0.107972	-0.348555	-0.878998	149	LRP2, HSPG2, DNAJC1, RBM14, CACNA1D, SLC25A3, HMGCS1, NPR3, FOSB, PDE6C, ACBD3, DSCAML1	C3	TFT:TFT_Legacy	clone#6
DACOSTA_ERCC3_ALLELE_XPCS_VS_TTD_DN	0.231908	0.538686	0.112843	0.575007	1.15984	34	HAS2, SOX4, SYNM, VLDLR, STAMBP, GULP1, PPP2R3A	C2	CGP	clone#6
DACOSTA_ERCC3_ALLELE_XPCS_VS_TTD_UP	0.745424	0.86001	0.0507028	0.414358	0.808888	28	NNMT, KCNG1, TGM2, EFNB2, RIMS2	C2	CGP	clone#6
DACOSTA_LOW_DOSE_UV_RESPONSE_VIA_ERCC3_XPCS_UP	0.820734	0.898542	0.0583453	-0.406707	-0.741096	13	USH2A, SHROOM2, MUSK, POU2F3	C2	CGP	clone#6
DACOSTA_UV_RESPONSE_VIA_ERCC3_COMMON_DN	0.000945341	0.289771	0.477271	0.710287	1.70719	462	TASOR, ZMYND8, ZC3H4, F3, ZNF292, SPEN, ZNF804A, WNT5A, FILIP1L, ZMIZ1, NRIP1, APPBP2, ROCK2, RUNX1, CAMSAP2, WAPL, PKD2, CEP170, CUL1, EHBP1, CDC42BPA, RAPGEF2, FUT8, STAG1, CDK17, NUAK1, HIVEP1, FGF5, ARID5B, HIVEP2, PARN, HMGXB4, SOS1, ANKRD17, SMCHD1, DNMBP, KLF7, WASHC4, KAT6B, PAFAH1B1, ZNF638, NEDD4, SMURF2, ZFYVE9, REV3L, EGFR, WDR7, MGAT5, ATR, BRCA1, PKN2, BPTF, STARD13, CHD9, KAT6A, TO…	C2	CGP	clone#6
DACOSTA_UV_RESPONSE_VIA_ERCC3_COMMON_UP	0.553544	0.745635	0.0599892	0.416444	0.91831	72	BTG1, HEXIM1, RNF103, CCNE2, CDC6, TUBB4B, CBR1, ACOT2, RFC5, CNP, TBCC, GLUL, PCNA, NAT1, PNRC1, TP53I3, ZNF263	C2	CGP	clone#6
DACOSTA_UV_RESPONSE_VIA_ERCC3_TTD_DN	0.0807175	0.495315	0.191892	0.67041	1.49029	84	HAS2, BICD1, CDC42BPA, GPATCH8, WDHD1, RB1CC1, KLHL20, RALGAPB, DOCK9, ZFHX3, SKAP2, PHF14, DOCK4, SYNJ2, ZEB2, TOGARAM1, SON, ARHGEF10, SFMBT1, VPS13B, PCNT, HEG1, PDS5B, NALF1, MIA2, MALT1, ACVR2A, NAV3, TMEM131L, PLCE1, INTS3, ARAP2, ACAP2	C2	CGP	clone#6
DACOSTA_UV_RESPONSE_VIA_ERCC3_TTD_UP	0.237129	0.541046	0.107972	0.522165	1.12665	59	THBS1, PDLIM7, EPHX1, ERBB2, CDKN2B, UBL4A, ADD1, TRIM21, RPUSD2	C2	CGP	clone#6
DACOSTA_UV_RESPONSE_VIA_ERCC3_UP	0.486737	0.70184	0.0599892	0.385177	0.908999	308	THBS1, ALDH1B1, BTG1, HEXIM1, ZNF510, PDLIM7, MCM4, MFAP3, EPHX1, RNF40, PRPF4, FEN1, RNF103, SYNM, TNFRSF10D, ERBB2, CCNE2, CDKN2B, TYMS, TMX4, MCM5, CDC6, TRIM21, OAZ2, SMPDL3A, MED6, UROD, SHMT1, ACOT2, RPUSD2, RFC5, E2F1, CTH, CNP, SIX1, TBCC, NCDN, PER2, TP53, SLC1A5, MBD4, RAB8A, UROS, SHMT2, GLUL, PCNA, RFC2, CSRNP2, HYAL2, NAT1, FADS1, ESS2, SQSTM1, STX16, TERF2, PSMC3IP	C2	CGP	clone#6
DACOSTA_UV_RESPONSE_VIA_ERCC3_XPCS_DN	0.0807175	0.495315	0.191892	0.678603	1.50851	84	BICD1, BTRC, GPATCH8, RB1CC1, MTAP, SOS2, PDLIM5, RALGAPB, DOCK9, VLDLR, PHF14, DOCK4, ZEB2, TOGARAM1, SON, AKAP10, GRK5, NFKB1, ARHGEF10, RANBP2, BMPR1A, DLG1, SFMBT1, SLC25A12, VPS13B, PCNT, HEG1, RPS6KA3, PDS5B, NALF1, MALT1, NAV3, SMAD4, TMEM131L, PLCE1, WWP1, INTS3, ARAP2, ACAP2	C2	CGP	clone#6
DACOSTA_UV_RESPONSE_VIA_ERCC3_XPCS_UP	0.358911	0.615292	0.111011	-0.515473	-1.05368	25	SAT1, CASP3	C2	CGP	clone#6
DAIRKEE_CANCER_PRONE_RESPONSE_BPA	0.353774	0.611332	0.0847985	0.48589	1.03846	51	PIK3R1, MTOR, FARSB, RB1, ZFYVE26, H4C3, TRIP12, FKBP5, GLUL, TSC1, INPPL1, MTHFD1, FARSA, BRWD1	C2	CGP	clone#6
DAIRKEE_CANCER_PRONE_RESPONSE_BPA_E2	0.128617	0.520578	0.224966	-0.489018	-1.21864	116	SLC25A6, EIF4A1, TTN, EIF2S3, NCAM1, ANP32B, UQCRH, HNRNPC, HMGB2, APLP2, NPNT, PRKAG3, XIRP1, EIF4B, EIF4E, RPS6, UNC45B, DOCK2, ACTN3, FBL, STYXL2, PRDX6, ACAA2, RPL29, ITGB1BP2, PLP2, PPP2R2A, SEC61A1, RRM2, EEF1D, GAPDH, RPL36, PKIA, TCP1, RPL4, MYBPH, DCLK1, PARM1, KLHL40	C2	CGP	clone#6
DAIRKEE_CANCER_PRONE_RESPONSE_E2	0.170426	0.520578	0.169571	-0.59658	-1.23867	27	RYR1, MYOM2, EML2, PPFIA4, EIF4A2, LDB3, ERCC2	C2	CGP	clone#6
DALESSIO_TSA_RESPONSE	0.0645904	0.491131	0.287805	-0.689082	-1.39979	24	GADD45B, HSPA1A, LGALS1, PPP1R15A, FOS, CLU, GAGE12F, SNAI1	C2	CGP	clone#6
DANG_MYC_TARGETS_DN	0.005441	0.353711	0.407018	-0.9136	-1.94395	30	ITGB1	C2	CGP	clone#6
DANG_MYC_TARGETS_UP	0.121406	0.518937	0.231127	-0.505246	-1.26948	127	CKS2, TFRC, EIF4A1, HNRNPA1, SLC25A3, EIF3C, FOSL1, RPL22, UBE2C, EMP1, HSPA8, RPL3, ODC1, PTMA, CTSC, LTA4H, EIF4B, NPM1, EIF4E, RPS20, RPL27A, RPS13, NCL, RPL32, CSTB, RPL5, ID2, NAP1L1, FASN, RPS16, PAX3	C2	CGP	clone#6
DANG_REGULATED_BY_MYC_DN	0.395946	0.644483	0.0709609	0.406499	0.950761	250	COL6A3, THBS1, ERRFI1, F3, PHLDB1, VEGFA, INHBA, DUSP6, PDLIM7, HIVEP2, KLF7, VHL, TGFBR2, ZXDB, POM121, CKAP2L, FZD1, VLDLR, ERBB2, LXN, GTF2H2, CSK, GLYR1, CDKN2B, MCC, RB1, AKAP12, PDGFB, MDM2, ANXA4	C2	CGP	clone#6
DANG_REGULATED_BY_MYC_UP	0.159091	0.520578	0.133555	0.547055	1.19777	68	SLC7A5, SEPHS2, TFDP1, TXNRD1, UMPS, EFTUD2, SURF6, SLC2A1, TYMS, TLE4, SHMT1, TDP1, ZNF239, TP53, ZNF532, STAT5B, TIMM23B, HOMER1, VRK1, THOP1, TBL3, CLPB, SLC20A1, RUVBL2	C2	CGP	clone#6
DARWICHE_PAPILLOMA_PROGRESSION_RISK	0.741742	0.857918	0.0462303	0.372366	0.821274	77	XPC, SOX4, MCM4, NEK4, SLC38A10, MFAP3L, DOCK4, R3HCC1L, XDH	C2	CGP	clone#6
DARWICHE_PAPILLOMA_RISK_HIGH_DN	0.85348	0.916613	0.0828962	-0.30807	-0.779038	170	PKHD1, FAM186A, IFT20, KCNU1, KRT2, MYO1A, SAR1A, TRPC6, MAPK8IP3, CP, STRAP, CALM2, EBF2, PABPC4, HMBOX1, SPAG5, ACSBG1, APP, CHP1, LTBP4, RTRAF, SRSF1, FAM217A, LMOD2, NUF2, GNAO1, COL20A1, MEOX2, MED17, TCP1, CPA5, SIGLEC6, CCNI, MAP2K5, CENPC, GTF2E2, APOE, LHX3, GID8, BRSK2, MSI1, FAM178B	C2	CGP	clone#6
DARWICHE_PAPILLOMA_RISK_HIGH_UP	0.799342	0.887956	0.0806388	-0.312546	-0.790814	143	RYR1, DNAJC1, PRRC1, CACNA1E, MCAM, ACAN, UBE2C, RPTN, HRC, EEF1B2, FTL, NCAN, PRSS1, CACYBP, ACOT9, CD248, MAP6, CHI3L1, NCL	C2	CGP	clone#6
DARWICHE_PAPILLOMA_RISK_LOW_DN	0.768421	0.871755	0.0862866	-0.315962	-0.801879	158	PKHD1, DNAJC1, FAM186A, IFT20, KCNU1, KRT2, MYO1A, NCAN, MAPK8IP3, CP, CD248, STRAP, CALM2, EBF2, PABPC4, ACSBG1, CHP1, LTBP4, RTRAF, SRSF1, ELAPOR1, FAM217A, NUF2, GNAO1, MEOX2, MED17, CPA5, RASIP1, CCNI, MAP2K5, GTF2E2, APOE, GID8, BRSK2, MSI1, FAM178B	C2	CGP	clone#6
DARWICHE_PAPILLOMA_RISK_LOW_UP	0.968188	0.980765	0.0299196	0.296307	0.681513	155	JAG1, LRIF1, NEK4, LIF, INAVA, ACAD9, WDR70, IL1B, NFE2L2, DYNLL1, CHKA, SFPQ, PDS5B, PMEPA1, ID1	C2	CGP	clone#6
DARWICHE_SKIN_TUMOR_PROMOTER_DN	0.701102	0.836238	0.0448645	0.355535	0.821609	179	JAG1, NEK4, ZNF830, VHL, C11orf58, INAVA, ACAD9, WDR70, C14orf119, DENR, ANKEF1, AKIRIN2, IL1B, POLI, BRF1, NFE2L2, PHF2, CSPP1, YTHDF2, SFPQ, PDS5B, PMEPA1, NIT1, COX19, CALCOCO1, GCLM, PACSIN2, GTF2I, RNF26, PEPD, PYGO2, MEF2C	C2	CGP	clone#6
DARWICHE_SKIN_TUMOR_PROMOTER_UP	0.27451	0.562746	0.151149	-0.403896	-1.01528	134	RYR1, DNAJC1, CACNA1E, MCAM, ACAN, UBE2C, EEF1B2, FTL, NCAN, ACOT9, CD248, MAP6, CHI3L1, NCL, CHP1, LTBP4, SRSF1, NUF2, AXL, GNAO1, TP73, HBS1L, TCP1, RPS3A, CPA5, MAP2K5	C2	CGP	clone#6
DARWICHE_SQUAMOUS_CELL_CARCINOMA_DN	0.916968	0.950497	0.0782955	-0.298604	-0.759076	173	PKHD1, PRRC1, FAM186A, IFT20, KCNU1, KRT2, MYO1A, SAR1A, TRPC6, MAPK8IP3, CP, STRAP, CALM2, EBF2, PABPC4, HMBOX1, MAP6, SPAG5, ACSBG1, APP, RTRAF, SRSF1, FAM217A, LMOD2, NUF2, GNAO1, COL20A1, MEOX2, MED17, RPS3A, CPA5, SIGLEC6, CCNI, CENPC, GTF2E2, APOE, KPRP, LHX3, GID8, BRSK2, MSI1, FAM178B	C2	CGP	clone#6
DARWICHE_SQUAMOUS_CELL_CARCINOMA_UP	0.832787	0.905673	0.0782955	-0.3105	-0.782204	140	RYR1, DNAJC1, CACNA1E, MCAM, ACAN, UBE2C, RPTN, HRC, EEF1B2, FTL, NCAN, PRSS1, CACYBP, ACOT9, CD248, CHI3L1, NCL, CHP1, LTBP4, SRSF1, ELAPOR1, AXL, TP73, HBS1L, EEF1D, HSPD1, TCP1, RASIP1, MAP2K5	C2	CGP	clone#6
DASU_IL6_SIGNALING_SCAR_DN	0.306738	0.581663	0.0999277	0.638816	1.14124	16	THBS1, TPM1, PPP1R3C	C2	CGP	clone#6
DASU_IL6_SIGNALING_SCAR_UP	0.106173	0.504498	0.216543	-0.624186	-1.32814	30	TPX2, UBE2S, CDC25B, PBX3, MME, PPL	C2	CGP	clone#6
DASU_IL6_SIGNALING_UP	0.360111	0.616385	0.118288	-0.425899	-1.01343	59	HSPA1A, CKS2, COL6A1, CDC25B, HTRA1, SOD2	C2	CGP	clone#6
DAUER_STAT3_TARGETS_DN	0.34072	0.602219	0.122108	-0.458057	-1.03373	47	HSPA1B, HSPA1A, HSPA6, HERC5	C2	CGP	clone#6
DAUER_STAT3_TARGETS_UP	0.269972	0.559586	0.138805	-0.479372	-1.09096	48	BCL6, ADM, SLC2A3, DUSP5, LDLR, FOSL1, SOD2, SLC2A14, SLC4A7, KLF11	C2	CGP	clone#6
DAVICIONI_MOLECULAR_ARMS_VS_ERMS_DN	0.14841	0.520578	0.21925	-0.615748	-1.56902	177	MMP2, PLK2, RGS10, ITM2C, GLT8D2, NRXN2, LAMA2, EFEMP2, CACNA1G, TP63, PMP22, APLP2, LPAR1, NYNRIN	C2	CGP	clone#6
DAVICIONI_MOLECULAR_ARMS_VS_ERMS_UP	0.259067	0.55343	0.0913924	0.479084	1.14348	335	GREM1, CAAP1, COG2, AP5M1, PPP3CA, PODXL, GNE, ANKRD17, THUMPD1, HERC2, DNMBP, CEP104, KLF7, TXNIP, PAFAH1B1, ARHGEF2, IQCG, DDR1, IFT81, BRD3, SOS2, RAB28, DOCK9, TOPORS, TSTD2, SLC38A1, WARS1, FAN1, MDC1, GOSR1, KATNIP, IL4R, WASHC3, SMARCA5, NCOA1, SLC46A3, CLASP2, TBC1D9, DNASE1L1, CLCN3, ANK2, FBXO9, CDC42EP3, RRAGA, FRYL, SGPL1, JARID2, TSPYL4, SMPDL3A, CDS2, COQ9, TULP4, ASCC3, PIGN, PCNT,…	C2	CGP	clone#6
DAVICIONI_PAX_FOXO1_SIGNATURE_IN_ARMS_DN	0.214159	0.531297	0.123257	0.659906	1.21841	19	CCL2, IGFBP3, DUSP4, TCF4	C2	CGP	clone#6
DAVICIONI_PAX_FOXO1_SIGNATURE_IN_ARMS_UP	0.879888	0.930411	0.0673624	-0.327122	-0.769537	57	MORC4, KCNS3, SULF1, NEBL, NELL1, WSB2, PRKAR2B, VWA5A, DCX, KCNN3, ASS1, CD9, GPM6B, JAKMIP2, PAX5, ALK, GADD45A	C2	CGP	clone#6
DAVICIONI_RHABDOMYOSARCOMA_PAX_FOXO1_FUSION_DN	0.790353	0.883102	0.0530213	0.449403	0.773178	13	IGFBP3, TCF4, PDP1	C2	CGP	clone#6
DAVICIONI_RHABDOMYOSARCOMA_PAX_FOXO1_FUSION_UP	0.0985507	0.502959	0.245042	-0.522858	-1.24667	62	MORC4, ANK1, CYRIA, NEBL, NELL1, EPB41L4B, PRKAR2B, VWA5A, DCX, FAM3C, EYA1, ASS1, CD9, GPM6B, JAKMIP2, VAV3, ALK, GADD45A, PELI1, ACKR3, POU4F1, THEMIS2	C2	CGP	clone#6
DAVICIONI_TARGETS_OF_PAX_FOXO1_FUSIONS_DN	0.437117	0.671283	0.0723571	0.45571	0.994583	65	CCL2, IGFBP3, DDIT4, DUSP4, WDR7, EXPH5, TCF4, EDNRA, MICAL2	C2	CGP	clone#6
DAVICIONI_TARGETS_OF_PAX_FOXO1_FUSIONS_UP	0.650602	0.806167	0.0469759	0.358883	0.840419	255	THBS1, TNS3, ADAM19, DENND2A, INHBA, SPDL1, PLAT, NNMT, ARID5B, CD58, PTPRE, LRRC17, GRK3, MGAT5, WBP1L, PLAU, FZD1, SMAD1, NRP2, IL4R, TBC1D9, TMX4, PALM2AKAP2, FXYD5, ANK2, TRAM2, AKAP12	C2	CGP	clone#6
DAVIES_MULTIPLE_MYELOMA_VS_MGUS_DN	0.207161	0.528093	0.154191	-0.574697	-1.18023	26	SAT1, TMSB4X, MERTK, NPC2	C2	CGP	clone#6
DAVIES_MULTIPLE_MYELOMA_VS_MGUS_UP	0.490281	0.704177	0.0843144	-0.538606	-0.981439	13	ITGA8, COL11A2, RRAGD, FRZB, MFNG	C2	CGP	clone#6
DAWSON_METHYLATED_IN_LYMPHOMA_TCL1	0.23869	0.541482	0.107554	0.521385	1.12497	59	MDGA2, TNS3, ADGRL2, ZDHHC5, FAM184A, PCDH10, GOLGA5, KLHL29, SPRY2	C2	CGP	clone#6
DAZARD_RESPONSE_TO_UV_NHEK_DN	0.00483173	0.353711	0.407018	0.725748	1.71262	300	ZMYND8, ZC3H4, SPEN, KLHL9, ZMIZ1, KIAA0232, NRIP1, MAST4, SACS, ADNP, APPBP2, WAPL, DIDO1, PCF11, CEP170, CUL1, DDIT4, RAPGEF2, N4BP1, LARP7, ARID5B, HIVEP2, ADGRL2, ZBED4, HMGXB4, WDHD1, GNE, RIF1, NPAT, KLF7, ELF1, KAT6B, PAFAH1B1, ZNF638, ZNF318, REV3L, AKR1C3, DOCK9, BPTF, EXPH5, EFNB2, ICE1, CHD9, SKAP2, PHC2, BICRAL, KAT6A, MTMR6, VLDLR, MDC1, RRP1B, DOCK4, PIK3R4, TLK1, HMGA2, CREBBP, MIC…	C2	CGP	clone#6
DAZARD_RESPONSE_TO_UV_NHEK_UP	0.3	0.577772	0.154191	-0.38286	-0.973799	215	DUSP1, GADD45B, ADM, HBEGF, UBE2S, NR1D1, HSP90AB1, BAMBI, RPS21, NEU1, PPP1R15A, ZNF330, NEFM, PRAMEF1, FOS, LAMA2, ODC1, EIF1B, CCDC85B, NUCB1, PLXNA3, COL11A1, HTR4, NDUFA1, MAOB, RPL37A, PSMD8, TUBB4A, ATP5ME, UQCRB, PRSS3, CDK16, CHRNB1, ERGIC3, SEC61G, ID2, CHRNB4, HLA-F, TM4SF1, KNG1	C2	CGP	clone#6
DAZARD_RESPONSE_TO_UV_SCC_DN	0.0885341	0.501982	0.179782	0.71623	1.62485	114	ZMYND8, CHD8, MAST4, SACS, ADNP, SOX4, DDIT4, RAPGEF2, N4BP1, BAG5, TNFRSF1A, KLF7, DUSP4, PHC2, KAT6A, FADD, IL4R, TLK1, HMGA2, RRS1, TRAM2, ZNF146, POGZ, CTCF, JARID2, SLK, PATZ1, ASAP2, CASP8, CNOT2, HEG1, FZD2, KBTBD2, E2F3, ID1, PUM1, BRD1	C2	CGP	clone#6
DAZARD_RESPONSE_TO_UV_SCC_UP	0.191241	0.524873	0.117766	0.498165	1.12848	104	PTGS2, HEXIM1, AGL, NEK4, TAF2, SLC25A46, ANXA3, CITED2, CTCF, IL1B, ARHGDIB, RFC5, PLSCR1, RAD51C, TM2D1, SSBP1	C2	CGP	clone#6
DAZARD_UV_RESPONSE_CLUSTER_G1	0.552262	0.744671	0.0617054	0.426728	0.920731	59	TSC22D1, ZNF623, HEXIM1, PDLIM5, MVP, STAT6, DYNLL1, PKM	C2	CGP	clone#6
DAZARD_UV_RESPONSE_CLUSTER_G2	0.518519	0.722717	0.0886261	-0.445523	-0.947978	30	UBE2S, BAMBI, NEFM, PSMD8	C2	CGP	clone#6
DAZARD_UV_RESPONSE_CLUSTER_G24	0.330166	0.595916	0.113787	-0.538193	-1.09352	23	BCL6, ECM1, BAMBI, NEFM, PRB2, FLG, HBP1	C2	CGP	clone#6
DAZARD_UV_RESPONSE_CLUSTER_G28	0.835088	0.90623	0.0479259	0.391275	0.72484	20	PTGS2, CITED2, H1-10, H2AC13, IER3	C2	CGP	clone#6
DAZARD_UV_RESPONSE_CLUSTER_G3	0.00653317	0.354136	0.407018	-0.900102	-1.66709	14	ADM, NR1D1, PPP1R15A, LAMA2	C2	CGP	clone#6
DAZARD_UV_RESPONSE_CLUSTER_G4	0.1373	0.520578	0.181383	-0.652691	-1.28626	19	DUSP1, GADD45B	C2	CGP	clone#6
DAZARD_UV_RESPONSE_CLUSTER_G5	0.520788	0.724409	0.0817516	-0.569313	-0.986721	11	NUCB1	C2	CGP	clone#6
DAZARD_UV_RESPONSE_CLUSTER_G6	0.10745	0.505642	0.160801	0.690375	1.57225	145	ZMYND8, KLHL9, ZMIZ1, MAST4, APPBP2, WAPL, CUL1, LARP7, ADGRL2, GNE, KLF7, KAT6B, PAFAH1B1, ZNF638, REV3L, DOCK9, EXPH5, CHD9, KAT6A, VLDLR, RRP1B, DOCK4, TLK1, HMGA2, MICAL2, RRS1, TOGARAM1, ATP2B1, TUBGCP3, PALM2AKAP2, ORC2, NFKB1, FRYL, TLE4, CLASP1, ZNF146, IRS1, JARID2, VPS13B, PIK3C3, CASP8, KIF11, CNOT2, SLC7A1, POLD3, ZHX2	C2	CGP	clone#6
DBP_Q6	0.652174	0.806934	0.102822	-0.32638	-0.818689	259	SCML1, FCGBP, NR1D1, GRIN2B, ITIH6, GPLD1, MCAM, ADAMTS9, ACAN, ROS1, PCDH11X, AUTS2, SLC39A7, ANKS1B, LRRFIP2, ITGA10, DENND2D, SLC13A1, MORF4L2, PDZD2, RPL41, GBX2, RBFOX1, KCNQ1, SYNCRIP, DCHS1, ATP4A, ARHGAP44, SUN5, SCUBE1, GFRA1, CD151, ITIH1, DMD, ATP2C1, ERG, PAX2, CHST1, EBF2, ZNF334, BTK, TNFRSF8, TSHZ3, SEMA6A, ITPR3, DLG2, ZNF385B, GLRA2, PCDH11Y, SLC5A3, TPMT, ORMDL3, OTC, PCDH8, PPP…	C3	TFT:TFT_Legacy	clone#6
DCA_UP.V1_DN	0.600551	0.777854	0.0519512	0.375715	0.868242	179	SKIL, ATP10D, VPS52, DHX57, JOSD1, SETBP1, NOL8, TNRC18, ZNF84, IRF2BP1, TGFBRAP1, TDRD7, SLC6A6, FAM222B, ARHGEF9, NUP62, ZCCHC24, IRAK4, SHMT1, PPP1R13B, PDK2, LCOR, MFSD12, KMT2D, PLA2G4C, TMEM115, POGLUT1, MTRF1, NUMB, ZNF248, CNTLN, FAM204A, TXLNA, SLC35F6	C6		clone#6
DCA_UP.V1_UP	0.724382	0.848837	0.0899861	-0.320946	-0.817819	177	ZNF91, CUBN, PTPRT, ITGA8, NRXN2, MDK, MCF2L, COBL, CATSPERB, GRIA1, BMX, DPP6, CAPN11, AK5, NPC1L1, KRT13, LAMC3, SERPING1, IL2RA, EYA2, FRMPD1, MCTP2, AURKB, ATP1B2, ZNF185, TSKS, ELOA2, SLC28A1, OR3A2, SARDH, BCAS4, CNGB3, ELAVL4, C22orf31, TNS4, EPHB6, ZNF157, CLEC7A, FGF6, TACR3, F2, IL36RN, GARNL3, CD1B, SYNE3, SLC22A14, GRM5, GABRB2, CYP3A43, PLAA, HHLA1	C6		clone#6
DEBIASI_APOPTOSIS_BY_REOVIRUS_INFECTION_DN	0.224868	0.535044	0.100991	0.498047	1.17309	269	RBBP6, SLC7A5, XPC, ALDH1B1, PARP4, HEXIM1, TRIM27, TRAPPC12, IGFBP5, PODXL, SLC38A10, ARHGEF17, TXNIP, OGDH, MGAT5, ATR, SYNM, BRCA1, AQR, OBSL1, ERBB2, CILK1, EP300, UNC50, MYO10, TBC1D9B, DHX9, ARHGEF10, PDE8A, EP400, MEN1, PLEC, SEC16A, CELSR2, EPHB2, MBTPS1, PFAS, CBR1, TRIM16, ZCCHC24, PPARD, SHMT1, CTNS, PSME3, PEX1, SERPINE2, IPO13, PITPNA, FZD2, NCDN, SCAF11, PRMT2, IFT27, SLC1A5, DEPP1,…	C2	CGP	clone#6
DEBIASI_APOPTOSIS_BY_REOVIRUS_INFECTION_UP	0.279101	0.565339	0.0883594	0.452839	1.06957	295	ZNF292, RCAN1, NRIP1, RBM15B, RLF, ZNF189, ZNF623, IFIT5, FAF2, EYA4, N4BP1, PEX13, CDK17, IREB2, RAB11FIP2, ZNF518A, IFIT3, THUMPD1, H2AC20, WASHC4, ZBTB6, BRCA1, FBXO28, ABRAXAS2, IFI16, ATF6, POLR3F, ZNF254, CCNE2, GTF2H2, TLK1, ZEB2, RRS1, CETN3, TDRD7, TRPC1, DHX9, TBC1D9, AKAP10, KPNA5, THAP12, GINS1, TRIM21, CDC27, SLC25A16, UBA3, ZWINT, GULP1, ZNF239, PLSCR1, YAP1, SPATA2, RPE, RAD51AP1, …	C2	CGP	clone#6
DEBOSSCHER_NFKB_TARGETS_REPRESSED_BY_GLUCOCORTICOIDS	0.238979	0.541671	0.135002	-0.589222	-1.17589	21	IL12A, EDN1, NOS2, TNF, VCAM1	C2	CGP	clone#6
DELACROIX_RARG_BOUND_MEF	0.213992	0.531155	0.195789	-0.505562	-1.28611	362	MMP2, NID1, DUSP1, NRP1, SAT1, GPRC5A, PKN1, BHLHE40, FAM107B, NR1D1, NEK2, KIF5B, SULF1, UBE2C, EMP1, FSCN1, RPL10A, FGFR2	C2	CGP	clone#6
DELACROIX_RAR_BOUND_ES	0.0014036	0.307376	0.45506	0.706444	1.69662	458	G0S2, KRCC1, PPP1R10, SPRED1, SPEN, ZMIZ1, ZNF770, SKIL, GSPT2, POLR1A, ENPP4, ANKRD28, RESF1, RB1CC1, RIF1, GTF2H1, FIGNL1, DHRS3, DUSP4, ZSWIM1, CELSR3, H1-2, PURB, TMEM127, CTSZ, AEBP2, ZEB2, GMNN, RIN2, DENND10, FAM120C	C2	CGP	clone#6
DELACROIX_RAR_TARGETS_DN	0.0569381	0.487093	0.321776	-0.692126	-1.41478	25	NRP1, UBE2C, EMP1, FGFR2, FSTL1, TIMP3, FUBP1, CLNK, TPM2	C2	CGP	clone#6
DELACROIX_RAR_TARGETS_UP	0.0238296	0.409897	0.352488	-0.832302	-1.87832	47	MMP2, NID1, DUSP1, SAT1, BHLHE40	C2	CGP	clone#6
DELASERNA_MYOD_TARGETS_DN	0.0192328	0.390823	0.352488	-0.797273	-1.87554	57	MMP2, POSTN, TGFBI, STARD4, FNBP4, PRDX4	C2	CGP	clone#6
DELASERNA_MYOD_TARGETS_UP	0.723468	0.848242	0.0471642	0.371812	0.826522	84	RUNX1, IGFBP5, SLF2, CPSF6, TMCC3, RB1, KLHL5, AGPAT5, ANXA11, DYSF, GYS1, FAM241A, SCRIB, FZD3, CACNA2D1, HIP1, CDKN1A, PLEKHO1	C2	CGP	clone#6
DELASERNA_TARGETS_OF_MYOD_AND_SMARCA4	0.0749064	0.495315	0.224966	0.834652	1.3755	10	IGFBP5, TNNT2	C2	CGP	clone#6
DELLA_RESPONSE_TO_TSA_AND_BUTYRATE	0.266204	0.557491	0.126876	-0.582307	-1.15625	20	HSPA1A, NET1, GATA2, EPHB3	C2	CGP	clone#6
DELPUECH_FOXO3_TARGETS_DN	0.124595	0.520578	0.158514	0.618666	1.27451	38	VEGFA, IARS1, EFNB2, AREG, CDC42EP3, CENPF, ZWINT, HAX1, SLC7A1, SHMT2, CEBPG, EXOSC8, PCK2, DTYMK, AARS1, NUPR1	C2	CGP	clone#6
DELPUECH_FOXO3_TARGETS_UP	0.103448	0.50336	0.237794	-0.524806	-1.25681	64	BCL6, SAT1, DUSP5, EDN1, EMP1, CD55, CLU, KRT6B, ERBB3, TNFRSF21, TIMP2, SEMA3C	C2	CGP	clone#6
DELYS_THYROID_CANCER_DN	0.383459	0.635185	0.135741	-0.365881	-0.926002	228	MAGED4, CHRDL1, NUCB2, FCGBP, LRP2, RELN, NEB, NCAM1, GLDC, FOSB, FGFR2, LIPG, LRP1B, FOS, LAMA2, CSRP2, LPAR1, TGFBR3, DPP6, ALDH2, PDE10A, FBLN1, NPR1, PLCH1, COL9A3, SORD, FBLN5, GRB14, GNAI1, GSTM3, TEK, TPO, CRYAB, EPB41L4B, CPQ, ELMO1, EYA2, KIT, CLCNKA, ROR2, FABP5, GPC3, CLCNKB, IQGAP2, ITIH5, RAP1GAP, DLG2	C2	CGP	clone#6
DELYS_THYROID_CANCER_UP	0.193506	0.524873	0.10925	0.53311	1.27923	440	G0S2, ITGA2, THBS1, HAS2, SLC7A5, BICD1, NRIP1, RUNX1, IGFBP3, INHBA, SOX4, DUSP6, LIF, SLC16A4, TNFRSF1A, CD58, PTPRE, DHRS3, DUSP4, DOCK9, PLAU, TNFSF15, TGM2, MVP, WARS1, NRP2, LAMC2, AREG, KCNN4, HMGA2, LAMB3	C2	CGP	clone#6
DEMAGALHAES_AGING_DN	0.0593607	0.487093	0.282013	-0.767766	-1.47502	16	TFRC, COL3A1, ACSS2	C2	CGP	clone#6
DEMAGALHAES_AGING_UP	0.265193	0.557112	0.140406	-0.468328	-1.08872	54	VAT1, EFEMP1, VWF, C4A, ANXA5, CLU, NPC2, PCSK6, SERPING1, S100A6	C2	CGP	clone#6
DEN_INTERACT_WITH_LCA5	0.0130406	0.376174	0.38073	-0.824857	-1.69398	26	ELOA, HSPA1B, HSPA1A, HSPA5, HSPA8, SET, NPM1, YWHAG, NCL, NAP1L1, DYNLL2, USP9X, CSNK2A1	C2	CGP	clone#6
DER_IFN_ALPHA_RESPONSE_UP	0.20303	0.526036	0.116234	0.519806	1.14875	74	BTG1, PPP3CA, IFIT3, TRIM26, IFI16, DDX17, TRIM21, IRF2, CASP8, PLSCR1, PSMB9, LIPA, MAP3K10, VEGFC, SSBP1, SMAD4, NMI, SRP9	C2	CGP	clone#6
DER_IFN_BETA_RESPONSE_UP	0.0969163	0.502959	0.172324	0.647506	1.46114	103	ITGA2, CTR9, PARP4, BTG1, IFIT5, PPP3CA, IFIT3, ELF1, TRIM26, IFI16, IFIT2, DDX17, DDX1, TRIM21, IRF2, CASP8, PARP1, PLSCR1, PSMB9, PPP5C, LIPA, MAP3K10	C2	CGP	clone#6
DER_IFN_GAMMA_RESPONSE_UP	0.459581	0.685255	0.0686326	0.439918	0.974079	71	BTG1, PPP3CA, IFIT3, TRIM26, IFI16, IFIT2, TRIM21, CASP8, PARP1, PLSCR1, PSMB9, PPP5C, MAP3K10, VEGFC, SSBP1	C2	CGP	clone#6
DESCARTES_FETAL_ADRENAL_CHROMAFFIN_CELLS	0.838565	0.907904	0.0404114	0.348007	0.771024	83	GREM1, EYA4, KCNG1, ANKFN1	C8		clone#6
DESCARTES_FETAL_ADRENAL_CSH1_CSH2_POSITIVE_CELLS	0.221818	0.534289	0.179782	-0.415151	-1.04709	164	BZW2, ITGB4, LRP2, EFEMP1, MORC4, NFE2L3, F5, NOCT, PCDH11X, L1TD1, PKIB, TP63, CSRP2, PSG7, TRIM29, CAPN6, NLRP2, TMC1, PSG11, GRHL2, PSG8, SLC6A4, PSG3, CYP19A1, PSG2, PSG1, PSG5, DNAI2, USP43, CSH2, RIMKLB, SCIN, SVEP1, TMC5, PSG9, GPX3, NECTIN4, PRB1, MUC15, ASS1, YIPF2, OLR1, ESRP1, SLC19A3, TNS4, ERVFRD-1, ARHGEF5, CLIC5, PSG4, ATP6V1C2, CNKSR1, ZNF93, PERP, HTRA4, KMO, HSD3B1, SLC47A2, CSH…	C8		clone#6
DESCARTES_FETAL_ADRENAL_ERYTHROBLASTS	0.656347	0.809392	0.0880945	-0.342184	-0.855227	94	SPTA1, ANK1, KRT1, SPTB, ABCB5, KRT13, SOX6, GALNT5, EPB42, SPECC1, SLC22A16, TFR2, ST6GALNAC1, SLC4A1, RHCE, IFIT1B, HDC, C17orf99, PKLR, PTH2R, ESPN, RSAD2, TRIM10, TPSAB1, SEC14L4, ACKR1, FAM178B, CTSE	C8		clone#6
DESCARTES_FETAL_ADRENAL_LYMPHOID_CELLS	0.00438365	0.353368	0.407018	0.769684	1.74695	140	SLFN5, TCF7	C8		clone#6
DESCARTES_FETAL_ADRENAL_MEGAKARYOCYTES	0.883436	0.932474	0.0718276	-0.310144	-0.777117	92	PKHD1L1, PDLIM1, SLC8A3, ACRBP, CAPN11, BEND2, CHRNA2, ITGA2B, COL24A1, ARHGAP6, HGD, XIRP2, ANKRD33B, ITGB1BP2, EFHC2, SELP, GP6, SLC37A1, CCDC175, IRAG1, CFAP45, PTGS1, MMRN1, EXOC3L4, CRISP3, SEC14L5, LGALSL, TUBAL3, TREML1, RBPMS2, CPA3, MPL	C8		clone#6
DESCARTES_FETAL_ADRENAL_MYELOID_CELLS	0.148551	0.520578	0.222056	-0.501907	-1.26958	163	RYR1, CD163L1, CD163, TIMD4, MERTK, SIGLEC1, TRPM2, CD209, ZMYND15, LILRB1, FLT3, LILRB5, ADAM28, HK3, SIGLEC12, MS4A14, SLCO2B1, LILRB2, ADGRE2, CST3, RUFY4, SIGLEC14, LILRB4, SIGLEC16, FGD2, CLEC7A, LILRA6, CPVL, CASP5, SLC7A8, CD4, VSIG4, LILRA1, SIGLEC8, LILRA2, CYBB, NOD2, MSR1, CLEC10A, RIPK3, LILRB3, TLR5, IL1RN, HLA-DQA1, FCGR1A, TNFRSF11A, LILRA5, FPR3, MPEG1, SCIMP, CYTH4, MARCO, TRIM50…	C8		clone#6
DESCARTES_FETAL_ADRENAL_SCHWANN_CELLS	0.0856313	0.501741	0.183024	0.720657	1.64089	112	CDH19, CDH6, CNP	C8		clone#6
DESCARTES_FETAL_ADRENAL_SLC26A4_PAEP_POSITIVE_CELLS	0.686998	0.827124	0.052805	0.407147	0.843514	39	IL1A, ZNF845, ZNF786, H2AC8, MTERF2	C8		clone#6
DESCARTES_FETAL_ADRENAL_STROMAL_CELLS	0.126984	0.520578	0.147331	0.604212	1.36507	126	COL6A3, IGFBP3, SRPX2, LRRC17, BICC1	C8		clone#6
DESCARTES_FETAL_ADRENAL_SYMPATHOBLASTS	0.0769231	0.495315	0.287857	-0.682401	-1.70569	98	CFAP46, USH2A, CACNA1E, SORCS3, KIAA2012, FAM135B, KSR2, CNTNAP5, VWA3A, RET, CNGA3, ST18, OPRM1, LMNTD1, CNTN3, SLC24A2, GLB1L3, SLC8A2, GABRA1, POU2F3, VWA5B1, GCK, ADAM29, ELAPOR1, AGBL4, GLP1R, PLCH2, BAIAP3, KLHL1, ABCG8, ASPDH, GABBR2, CHGA, JAKMIP3, SLC38A11, GOT1L1, BRINP1, KLK4, DNAI1, TEKT1, NPAS4, CACNG3, PCSK2, KCNK9, GCGR, CCDC172, GPR139, GLRA3	C8		clone#6
DESCARTES_FETAL_ADRENAL_VASCULAR_ENDOTHELIAL_CELLS	0.824207	0.900588	0.0395172	0.337247	0.764639	122	ESM1, PTPRB, PODXL, EFNB2, PDE2A, EHD3, CDH13, TM4SF18, CMKLR2, ID1, RBP5, ST6GALNAC3, ELK3, HYAL2	C8		clone#6
DESCARTES_FETAL_CEREBELLUM_ASTROCYTES	0.126623	0.520578	0.227987	-0.494183	-1.23468	125	COL22A1, FREM1, OTOG, COL2A1, LIPG, MEGF10, MLIP, CLU, FRMPD2, LRRC9, USH1C, VWA3A, ATP1A4, GBX2, PIK3C2G, DTHD1, TSHR, SLC6A20, GDPD2, ENSG00000188897, ARMC3, MAP3K19, MTTP, ABCA8, CASQ1, ACSBG1, LGR6, WDR49, KIRREL2, PAX3, CFAP52, EFHC2, PAX7, MLC1, IL5RA, ACADL, GLP1R, SNX31, DAZL, TNC, CRB2, VCAM1	C8		clone#6
DESCARTES_FETAL_CEREBELLUM_GRANULE_NEURONS	0.792144	0.884276	0.0471642	0.391776	0.762753	26	TRHDE, FGF5, HS3ST3A1	C8		clone#6
DESCARTES_FETAL_CEREBELLUM_INHIBITORY_INTERNEURONS	0.428805	0.665381	0.0766747	0.520875	1.0141	26	INHBA, NNMT, IGFBP5	C8		clone#6
DESCARTES_FETAL_CEREBELLUM_OLIGODENDROCYTES	0.159292	0.520578	0.191892	-0.479725	-1.16886	72	TNR, ERBB3, COL11A1, C10orf90, CFHR5, MROH9, EYA1, AGMO, LGR5, PCDH11Y, PRKCQ, SOX10, KLRC2, COL20A1, ART3, CA10, FMO3, BCAS1, MAG, ENPP6, BMP8B, MOG, ASIC4, HR, RTP5, RLBP1, DMRT2, PLAAT1, HMX1, APOD, TMPRSS9, CMTM5, KLRC3, PDGFRA, ASB5, SLPI, GDF6, HAPLN1, DCAF4L2	C8		clone#6
DESCARTES_FETAL_CEREBELLUM_PURKINJE_NEURONS	0.0851648	0.500845	0.257206	-0.598759	-1.33772	45	POSTN, COL6A5, COL6A6, VIT, COL24A1, ANO1, SLC1A6, SKOR2, TDRD5, PRMT8, GPC3, DCDC2C, ANKRD33B, NPSR1, ESRP1, IL1RAPL2, PDE11A, ESRRB, ARHGEF33, SLCO4C1, DAB1	C8		clone#6
DESCARTES_FETAL_CEREBELLUM_SLC24A4_PEX5L_POSITIVE_CELLS	0.0421428	0.474907	0.321776	-0.716924	-1.54787	33	LPA, OTOF, IL31RA, DCHS2, SCN7A, PNMA6F, SCUBE1, C6, TLL2, L3MBTL4, GPR149, SLC24A4, TRPC7, LGI2, LIPN	C8		clone#6
DESCARTES_FETAL_CEREBELLUM_UNIPOLAR_BRUSH_CELLS	0.487239	0.70229	0.0886261	-0.491515	-0.980902	21	CNGB1, PCARE, RPGRIP1, RPH3A, CDH9, MID1, DYNC1I1, CHST9, QRFPR	C8		clone#6
DESCARTES_FETAL_CEREBRUM_ASTROCYTES	0.14841	0.520578	0.21925	-0.543901	-1.37836	161	DNAH9, COL22A1, CFAP46, EFEMP1, CFAP47, FREM1, OTOG, ADGB, FLNC, COL2A1, DNAH12, KIAA2012, CFAP43, FRMPD2, LRRC9, USH1C, VWA3A, CDHR4, DRC1, PIK3C2G, DTHD1, TSHR, CPXM2, GDPD2, TECTB, ENSG00000188897, MAP3K19, DNAAF1, VWA3B, TOGARAM2, KIF19, DNAI2, CROCC2, DNAI7, SLC25A48, ACSBG1, LGR6, WDR49, VIPR2, PAX3, CFAP52, WDR93	C8		clone#6
DESCARTES_FETAL_CEREBRUM_EXCITATORY_NEURONS	0.0314343	0.444382	0.321776	-0.80378	-1.48869	14	NPR3, PPEF1, ITPRID1, GALNT5, ALOX15, SLC17A7, TBR1	C8		clone#6
DESCARTES_FETAL_CEREBRUM_INHIBITORY_NEURONS	0.760417	0.868098	0.0711327	-0.369959	-0.800216	36	RELN, HTR4, KCNA1, TFAP2B, SIM1, SYTL5, TFAP2D, PAX2, SLC6A5, ARX, SLCO6A1	C8		clone#6
DESCARTES_FETAL_CEREBRUM_LIMBIC_SYSTEM_NEURONS	0.241784	0.543047	0.135002	-0.585286	-1.17519	22	DMKN, HPSE2, CRTAC1, CHRNA2, GLB1L3, FSHR, CPNE4	C8		clone#6
DESCARTES_FETAL_CEREBRUM_MEGAKARYOCYTES	0.0121224	0.371313	0.38073	0.650268	1.54628	355	COL6A3, THBS1, CTR9, ZNF770, GTPBP2, HEXIM1, DCLRE1A, LIG4, MTERF4, BBS12, H2AC6, CD58, SH3TC2, ZNF175, ITGB3, H1-2, HOMEZ, TIMM21, EHD3, MFAP3L, NEXN, ZBTB22, IRF2BP1, SLC10A3, DIAPH1, SH3BP5L, TGFBRAP1, WASHC2A, FXYD5, CDC6, H2AC11, AKIRIN2	C8		clone#6
DESCARTES_FETAL_CEREBRUM_MICROGLIA	0.446809	0.677809	0.133555	-0.390514	-0.976409	393	HSPA6, RYR1, CACNA2D4, HK2, PPARG, LPCAT2, GYPC, CD163, ITGAD, ELL2, WDFY4, BLNK, MERTK, CLEC17A, DENND2D, MYO7A, SFMBT2, CTSC, TRPM2, SMC1B, C12orf75, ATP8B4, MYO1A, CEP295NL, SLC47A1, PIK3AP1, CSF2RA, SLFN13, MEP1A, ZMYND15, VAV1, LILRB1, TLR7, LILRB5, ALOX15B, GDPD4, ADAM28, MORC1, MGAT4A, DOCK2, IL12RB1, SCIN, SIGLEC11, CHI3L1, STYXL2, HK3, AOAH, MS4A14, LILRB2, HGF, UAP1L1, SLC28A1, MANBA, D…	C8		clone#6
DESCARTES_FETAL_CEREBRUM_OLIGODENDROCYTES	0.615385	0.78637	0.0850427	-0.375299	-0.867886	53	TNR, ERBB3, MYT1, AGMO, GJB1, SOX10, KLRC2, FA2H, COL20A1, BCAS1, MAG, ENPP6, BMP8B, MOG, ASIC4, DMRT2, PLAAT1, HMX1, APOD	C8		clone#6
DESCARTES_FETAL_CEREBRUM_SKOR2_NPSR1_POSITIVE_CELLS	0.208791	0.529361	0.159647	-0.502823	-1.15523	50	POSTN, COL6A5, FAM153A, COL6A6, CFTR, EBF3, SKOR2, TDRD5, TFAP2A, PRMT8, GPC3, ZNF385D, NPSR1, IL1RAPL2, PDE11A, ESRRB, ARHGEF33	C8		clone#6
DESCARTES_FETAL_CEREBRUM_VASCULAR_ENDOTHELIAL_CELLS	0.269677	0.559483	0.0888945	0.499266	1.20455	477	SLFN5, NQO1, SLC7A5, PTPRB, MECOM, ITGA4, SLC14A1, DUSP6, ARAP3, SRPX2, SLC16A4, IFIT3, LURAP1L, PHLDB2, FZD6, EOGT, SYNM, TNFSF15, TGM2, NIBAN2, WWTR1, EDNRA, SLC2A1, HELZ2, MYO10, CDKN2B, ETS1, PCDH1	C8		clone#6
DESCARTES_FETAL_EYE_ASTROCYTES	0.609023	0.78291	0.0806388	-0.411678	-0.879474	31	RBM20, HMCN2, CLEC18B, PAX2, CST3, MLC1, PAX5, CDC20B, TNC, KCNJ16, DCLK1, ZIC1, LMO3	C8		clone#6
DESCARTES_FETAL_EYE_BIPOLAR_CELLS	0.108796	0.507195	0.206588	-0.676063	-1.34242	20	ZNF804B, NETO1, KIRREL2, GSG1, GABRR1, TACR3, GLRA1, GABRA5, IGSF21, CA10, GRIK1, GABRR3	C8		clone#6
DESCARTES_FETAL_EYE_CORNEAL_AND_CONJUNCTIVAL_EPITHELIAL_CELLS	8.80584e-06	0.0178007	0.593325	-0.822636	-2.07645	231	MUC16, MUC5B, MUC4, GADD45B, GPRC5A	C8		clone#6
DESCARTES_FETAL_EYE_GANGLION_CELLS	0.0631313	0.490112	0.287857	-0.671161	-1.44906	33	IL12A, KIF5A, C4orf50, TFAP2D, IL1RL2, GPR149, TMEM163, RAB37, POU4F1, P2RX3, SLC17A6, GAP43, INA, POU4F2, IRX4, GPR139, NRN1, CHRNA6, SYT5, CHRNB3, SYT2, LGI3	C8		clone#6
DESCARTES_FETAL_EYE_HORIZONTAL_CELLS	0.125843	0.520578	0.188204	-0.706832	-1.30913	14	TNR, PMFBP1, NTRK1, MEGF11, ESRRB, DRD2, FRMPD4, CACNG3, ANKK1, ONECUT1, TMPRSS9	C8		clone#6
DESCARTES_FETAL_EYE_LENS_FIBRE_CELLS	0.271429	0.560675	0.141225	-0.445022	-1.06916	65	HSPA6, COL4A6, NOCT, TRPM8, EFCAB8, VIT, SORD, CHRNA2, SLC24A2, PLEKHG7, LIM2, BFSP2, GJA3, CAMK2A, LGSN, CARD14, KMO	C8		clone#6
DESCARTES_FETAL_EYE_MICROGLIA	0.620144	0.789228	0.0524828	0.379696	0.860106	139	LCP1, CCL2, RUNX1, ARHGAP22, RHBDF2, AZIN2	C8		clone#6
DESCARTES_FETAL_EYE_PDE11A_FAM19A2_POSITIVE_CELLS	0.041415	0.474907	0.321776	-0.766894	-1.52277	20	RELN, RGS5, RBFOX1, ENSG00000188897, FRMD7, LTK, PDE11A, HDC, SYT6, CHAT	C8		clone#6
DESCARTES_FETAL_EYE_PHOTORECEPTOR_CELLS	0.0717902	0.493096	0.287805	-0.681539	-1.43276	29	USH2A, CDHR1, CNGB1, IMPG2, EGFLAM, RPGRIP1, IMPG1, EYS, GPC5, GNAT1, CHRNB4, LRIT2, SUSD2	C8		clone#6
DESCARTES_FETAL_EYE_RETINAL_PIGMENT_CELLS	0.0714286	0.493096	0.287857	-0.563455	-1.3537	65	SLC6A12, SLC6A20, ENPP2, LMNTD1, SLC6A13, MYOCD, SLC26A7, CCDC33, CNBD1, FAM83B, PRKCQ, RGR, SLC39A12, ATP6V1C2, BCO1, PFKFB2, SLC22A8, FRZB, SLC45A2, RASSF6, HORMAD2, CNDP1, ACOT11, SLC38A11, NPFFR1, ADAD2, PRODH, FYB2, PGR, CLDN19, MFRP, TMEM98	C8		clone#6
DESCARTES_FETAL_EYE_RETINAL_PROGENITORS_AND_MULLER_GLIA	0.0310981	0.441774	0.352488	-0.804309	-1.48967	14	DNAH11, ADGB, FAM72A, L1TD1, PCYT1B, GDPD2	C8		clone#6
DESCARTES_FETAL_EYE_SKELETAL_MUSCLE_CELLS	0.134868	0.520578	0.222056	-0.483951	-1.22903	145	IL32, MYH7, MYH2, NEB, TTN, PEG10, MYH8, FLNC, CACNA1S, TRDN, MYOM2, MLIP, SYNPO2L, CMYA5, SBDS, ATP1B4, ACTN2, TRPC6, XIRP1, MYBPC1, ADPRHL1, MYOM3, UNC45B, CHRNB1, CHRND, STYXL2, FSD2, TPM2, XIRP2, GPC4, NPM3, PPP1R3A, GADL1, LDB3, LAMTOR5, TNNT3, LMOD3	C8		clone#6
DESCARTES_FETAL_EYE_SMOOTH_MUSCLE_CELLS	0.0149152	0.377352	0.38073	0.852908	1.86347	62	CDH19, ARID5B, PABIR1	C8		clone#6
DESCARTES_FETAL_EYE_STROMAL_CELLS	0.0808383	0.495315	0.191892	0.691107	1.53626	86	COL6A3, THBS1, INHBA, ADAMTS2, ITGB3	C8		clone#6
DESCARTES_FETAL_EYE_VASCULAR_ENDOTHELIAL_CELLS	0.333333	0.596748	0.129443	-0.409437	-1.01507	87	VWF, PKD1L1, FLT1, FGD5, NOS3, SHANK3, EPAS1, ADGRF5, NOTCH4, ST8SIA6, STARD8, ADCY4, FLT4, ZNF366, TEK, ATG9B, ERG, ARHGEF15, RXFP1, ABCG2, SELP, SEMA3G, RAMP2, CDH5, ACVRL1, CLEC1A, DIPK2B, RASIP1	C8		clone#6
DESCARTES_FETAL_HEART_CLC_IL5RA_POSITIVE_CELLS	0.208238	0.528621	0.144631	-0.614028	-1.21006	19	TNMD, SLC6A7, IL5RA, C9, CERKL, MINAR2, CLC, FAM209A, DUOXA2, LRRIQ3, DAND5, MS4A3	C8		clone#6
DESCARTES_FETAL_HEART_ELF3_AGBL2_POSITIVE_CELLS	0.0824742	0.498239	0.252961	-0.629363	-1.36315	35	DNAH9, DNAH3, SLC44A4, CP, TMC5, IL20RA, ANKRD2, TTC23L, DNAH5, RSPH1, CLIC6, SFTPB	C8		clone#6
DESCARTES_FETAL_HEART_ENDOCARDIAL_CELLS	0.348371	0.607286	0.113787	-0.493831	-1.05498	31	QSOX1, CGNL1, ITGA8, LEPR, SLCO2A1, SALL1, CPXM2, SLC6A4, TMEM132C, CDH11, ST6GALNAC1	C8		clone#6
DESCARTES_FETAL_HEART_EPICARDIAL_FAT_CELLS	0.28483	0.568462	0.143759	-0.422263	-1.05537	94	PRG4, LRP2, EFEMP1, ABCA12, CFTR, PTPRQ, NPHS1, SCEL, PPP4R4, SIM1, GSDMA, NMU, KRT5, FSHR, TNFRSF8, CDON, GADL1, KLK11, BNC1, GRB7, CRB2, CLDN1, CPB1, EPS8L1	C8		clone#6
DESCARTES_FETAL_HEART_ERYTHROBLASTS	0.00887544	0.367405	0.38073	0.709129	1.67364	270	SLC7A11, MED1, GSPT2, POLR1A, ENPP4, POLR3B, TRAK2, BRCA2, CEP295, DCP1B, RB1CC1, ZNF629, SMC2, POM121, EXPH5, PLEKHG2, POP4, BAP1, RRP1B, NAE1, SLC2A1, TIMELESS, SENP1, ABCF1, ORC2, PRKAB1, DHX40, ANKRD49, GCC2, TRAM2, USP38, DBNL, FKTN, PPP1R9B, C6orf47, HERPUD2, ESCO1, MTBP, TCHP	C8		clone#6
DESCARTES_FETAL_HEART_LYMPHATIC_ENDOTHELIAL_CELLS	0.358586	0.614976	0.112379	-0.479932	-1.03619	33	STAB2, PTX3, PIK3C2G, FLT4, ABCA4, HOXD9, P4HA3, TSPEAR	C8		clone#6
DESCARTES_FETAL_HEART_LYMPHOID_CELLS	0.0866873	0.501982	0.271289	-0.514101	-1.28428	95	FCRL5, CR2, FOXP3, MATK, CD19, KLRF1, LY9, UBASH3A, CARD11, KLRC1, FCRL3, KLRC2, NCR3, PAX5, ITK, GZMH, FCRL2, ICOS, CD3G, LCK, IL2RB, CD8B, FCRL1, BLK, NCR1, TNIP3, CRTAM, SCML4, RASGRP1, TRAT1, SLAMF1, CXCR3, PRF1, GZMB, SAMD3, IL18RAP, SH2D1A, TNFRSF13B, CD5, IKZF3, THEMIS, JCHAIN, FCMR, VPREB1, SLAMF6, LTA, TNFSF11	C8		clone#6
DESCARTES_FETAL_HEART_MEGAKARYOCYTES	0.547059	0.740734	0.0593488	0.406936	0.914867	93	THBS1, DCLRE1A, H2AC6, ITGB3, MFAP3L, MDM1, RAB27B, SYTL4, H2BC5	C8		clone#6
DESCARTES_FETAL_HEART_MYELOID_CELLS	0.107143	0.505628	0.248911	-0.573305	-1.43212	122	CD163L1, CD163, PLB1, TIMD4, SIGLEC1, CIITA, CD209, CSF2RA, LILRB1, FLT3, TLR7, LILRB5, ADAM28, RBPJ, SIGLEC11, HK3, MS4A14, SLCO2B1, TLR8, SLC24A4, CLEC9A, SIGLEC14, LILRB4, FGD2, CLEC7A, IDO2, C19orf38, VSIG4, LILRA1, MPO, XCR1, CYBB, NOD2, CLEC10A, LILRB3, IL1RN, HLA-DQA1, CD1E, UPK3A, CYP2S1, MPEG1, SCIMP, MARCO, ACP3, HLA-DQA2, CCR2, CLEC4F, PLA2G7, CLEC4A, SMIM35, IRF8, C3AR1, HLA-DMB, ITGA…	C8		clone#6
DESCARTES_FETAL_HEART_SATB2_LRRC7_POSITIVE_CELLS	0.0929156	0.502479	0.287805	-0.694464	-1.73395	93	CSMD1, GRIN2B, FAT3, CSMD2, PTPRD, CACNA1A, CACNA1E, SLIT1, ATP2B2, PCDH11X, LRP1B, ARPP21, SLC4A10, CACNA1I, ANO4, NCAN, DISP3, ADCY1, GRM1, DPP10, NEUROD1, KIAA0319, GLRA2, PCDH11Y, NELL2, TOX3, IGDCC3, DAB1, GRM2, SEZ6, FOXG1, PLPPR1, KCNC2, SYT6, SLC6A11, GABRG3, TBR1, KLHL1, GRM5, C8orf34, LRRTM2, GABBR2, NEUROD6, NXPH3, RORB	C8		clone#6
DESCARTES_FETAL_HEART_SCHWANN_CELLS	0.0202204	0.394778	0.352488	0.853978	1.83922	54	CDH19, TENM3	C8		clone#6
DESCARTES_FETAL_HEART_SMOOTH_MUSCLE_CELLS	0.856771	0.918239	0.0652353	-0.329382	-0.722405	38	CACNA1S, MYO3A, NOTCH3, SEMA5B, ENPEP	C8		clone#6
DESCARTES_FETAL_HEART_STROMAL_CELLS	0.419192	0.659277	0.102449	-0.461497	-0.996391	33	NRK, COL1A2, ABCA10, ABCA9, FBLN1, CILP, GPC3, MFAP5	C8		clone#6
DESCARTES_FETAL_HEART_VASCULAR_ENDOTHELIAL_CELLS	0.5625	0.752338	0.0673624	0.51418	0.935488	18	ESM1, TM4SF18	C8		clone#6
DESCARTES_FETAL_HEART_VISCERAL_NEURONS	0.0863095	0.501982	0.266351	-0.516613	-1.26757	77	PRUNE2, RGS9, NEFH, SLC6A2, MYT1, SLC18A1, OPRM1, TMC3, SCG2, CNTN5, TMEM255A, RAB3B, TMEM130, CHRNB4, SLC7A14, SYT9, ELAVL4, ECEL1, ACHE, SPOCK3, PIANP, CHGB, CA10, GALR1, GRM8, ST8SIA3, ELAVL2, TH, NECAB2, DDC, C14orf39, SLC5A7, NXPH1, PCBP3, ISL1, DBH, CHRNA3, ZCCHC12, CPEB1	C8		clone#6
DESCARTES_FETAL_INTESTINE_CHROMAFFIN_CELLS	0.0726597	0.493613	0.287805	-0.65947	-1.65792	91	ADGRG4, CACNA1A, ROS1, DNAH12, ERICH3, LRP1B, SLC18A1, CDHR3, CNGA3, LMX1B, ST18, STXBP5L, SCG2, KCNH6, GABRA1, PAX6, NEUROD1, KIF19, RAB3B, RFX6, TMEM132D, PAX4, IL20RA, GCK, ST8SIA5, ARX, SLC9A2, TRPC7, GAD2, FFAR4, BAIAP3, ADH6, PRODH2, CHGA, OR51E1, KCNK17, SLC38A11, TPH1, HEPACAM2, TTLL10, GC, PEX5L, GLRA3, GIPR, C8A, KLB, SYT13, LMX1A, VWA5B2, MS4A8, SSTR2, FOXA2, CALCR	C8		clone#6
DESCARTES_FETAL_INTESTINE_ENS_GLIA	0.0148671	0.377352	0.38073	0.828994	1.76184	48	CDH19, SNTB1	C8		clone#6
DESCARTES_FETAL_INTESTINE_ENS_NEURONS	0.128289	0.520578	0.227987	-0.625025	-1.58146	143	CSMD1, MAST1, PTPRO, CACNA1E, SLIT1, DOCK3, MYT1L, SORCS3, ATP2B2, CNGB1, NOS1, NEFM, PALM3, KIF5A, ATP2B3, CUX2, HECW1, CNTNAP2, CACNG7, CNTNAP5, C4orf50, SNAP91, SLC6A2, DPP6, MAPT, CHRNA4, CHD5, ATCAY, OLFM1, TMC3, SRRM4, TUBB4A, ASTN1, CNTN5, PHACTR3, CTNNA2, PSD2, KCNH5, DCX, MAP6, LTK, SYT9	C8		clone#6
DESCARTES_FETAL_INTESTINE_ERYTHROBLASTS	0.555184	0.746964	0.102449	-0.341485	-0.862579	147	PIM1, MYO18B, YOD1, GPLD1, SPTA1, ANK1, SPTB, MED8, RGS6, CR1L, FAM83D, DMTN, EPB42, GMPR, SPECC1, SLC22A16, NCEH1, TFR2	C8		clone#6
DESCARTES_FETAL_INTESTINE_INTESTINAL_EPITHELIAL_CELLS	0.164179	0.520578	0.213928	-0.57915	-1.47134	223	MUC17, MUC2, APOB, DMBT1, MGAM2, CUBN, CFTR, SI, IYD, ATP10B, AICDA, SLC13A1, LCT, XPNPEP2, SLC44A4, MUC13, FERMT1, ASAH2, CYP2C9, MAOB, GRHL2, SLC6A20, GDPD2, C6, MEP1A, MASP1, SLC5A1, PRSS3, TRPV6, FOLH1, MTTP, PLEKHS1, FGA, PCK1, SEMA4G, TMC5, CLCA1, LGR5, SLC2A2, SLC28A1, ST6GALNAC1, ADGRG7, FAM83B, GJB1, ABCC2, PIGR, SLC19A3, GDA, SLC28A2, SMIM24, SLC17A4, ANPEP, FGF23, AFM, SLC5A12, ABCG5, …	C8		clone#6
DESCARTES_FETAL_INTESTINE_LYMPHATIC_ENDOTHELIAL_CELLS	0.842893	0.910452	0.0639272	-0.359228	-0.749538	28	STAB2, TP63, FLT4, PM20D1, ABCA4, KLHL14, SLC30A3, MMRN1, TSPEAR	C8		clone#6
DESCARTES_FETAL_INTESTINE_LYMPHOID_CELLS	0.126214	0.520578	0.227987	-0.601931	-1.51679	138	COL4A4, SLC4A10, DENND2D, DTHD1, SLFN13, IL2RA, KIT, PYHIN1, MATK, NLRC3, LY9, UBASH3A, CARD11, KLRC1, CD6, IL12RB2, KLRC2, NCR3, KLRF2, PAX5, ITK, ICOS, CD3G, LCK, IL2RB, PTPN7, BLK, NCR1, CD40LG, CD69, CRTAM, SCML4, MYO1G, LINGO4, CCR9, TRAT1, FASLG, NCR2, SLFN12L, SLAMF1, CXCR3, CD3E, LAX1, PRF1, IL23R, NMUR1, IL18RAP, ITGAE, ALDOC, SH2D1A, IL2RG, IL1RL1, CTSW, CD5, IKZF3, ZBTB16, STAP1, THEMI…	C8		clone#6
DESCARTES_FETAL_INTESTINE_MESOTHELIAL_CELLS	0.00317611	0.343555	0.431708	-0.865146	-2.08727	66	MUC16, LRP2, PTPRD, ADAMTS20, GRIN2A, SPHKAP, PTPRQ, NPHS1, COL11A1, RBFOX1, SCEL	C8		clone#6
DESCARTES_FETAL_INTESTINE_MYELOID_CELLS	0.171642	0.520578	0.208955	-0.579343	-1.46226	206	RYR1, CD274, CD163L1, CD163, TCHH, STAB1, CYRIA, WDFY4, CR1, IL31RA, MERTK, SIGLEC1, CIITA, CD209, CSF2RA, ZMYND15, LILRB1, FLT3, TLR7, LILRB5, RILPL2, SIGLEC12, AOAH, MS4A14, LILRB2, ADGRE2, TLR8, CCDC170, SLC24A4, CST3, NME8, RUFY4, CLEC9A, SIGLEC14, LILRB4, CACNB4, FGD2, CD101, CD1C, CLEC7A, LILRA6, CD180, CPVL, NCF4, RASGRP4, CD4, VSIG4, LILRA1, LILRA2, ADGRE3, CYBB, CLEC10A, LILRB3, HLA-DQA1…	C8		clone#6
DESCARTES_FETAL_INTESTINE_SMOOTH_MUSCLE_CELLS	0.485804	0.701298	0.0684715	0.454185	0.957409	44	PDLIM7, LMOD1, KCNMA1, NTM, OVCH2, KCNJ8, SERTAD4, POPDC3	C8		clone#6
DESCARTES_FETAL_INTESTINE_STROMAL_CELLS	0.269036	0.559102	0.132846	-0.522253	-1.13133	34	COL6A5, FNDC1, FBLN1, MUSK, ADH1B, ADRA1A, MMP27, GABRG3, EDAR	C8		clone#6
DESCARTES_FETAL_INTESTINE_VASCULAR_ENDOTHELIAL_CELLS	0.450262	0.679751	0.100279	-0.43817	-0.975673	41	HSPG2, FLT1, RP1L1, SPTBN5, COL15A1, NOTCH4, SLCO2A1, ARHGEF15, BTNL9, FABP5, CD34, SELP, TNNT3	C8		clone#6
DESCARTES_FETAL_KIDNEY_ERYTHROBLASTS	0.902579	0.942376	0.0350151	0.322975	0.735477	143	SLC14A1, TCP11L2, TRAK2, SLC2A1, MICAL2, FBXO9, GCLC, HMBS, FECH, DYRK3, TBCEL, TMOD1, MARCHF8, UROS, OSBP2, NARF, PIGQ	C8		clone#6
DESCARTES_FETAL_KIDNEY_LYMPHOID_CELLS	0.0212134	0.400029	0.352488	0.729549	1.68531	167	SLFN5, KCNQ5	C8		clone#6
DESCARTES_FETAL_KIDNEY_MEGAKARYOCYTES	0.790997	0.8835	0.0799859	-0.322576	-0.803862	116	PKHD1L1, RYR3, MAST1, F5, PDE6A, GABRE, SLC8A3, MLIP, PCYT1B, ST8SIA6, ITGA2B, COL24A1, KCNH6, DGKG, EYS, DNAH10, XIRP2, EFHC2, ERICH6, SELP, ANKRD62, IL5RA, GP6, SLC37A1	C8		clone#6
DESCARTES_FETAL_KIDNEY_MESANGIAL_CELLS	0.0245226	0.411672	0.352488	-0.653691	-1.48768	48	ATRNL1, LAMA2, COL25A1, GRID2, CGB7, LAMC3, MYOCD, PHACTR3, SLC6A1, RERG, SLC7A14, NKD2, TBX22, TNC, ELOVL3, GOT1L1, AGTR2, PITPNM3, NKD1, CCN4, KLHL13	C8		clone#6
DESCARTES_FETAL_KIDNEY_METANEPHRIC_CELLS	0.102894	0.50336	0.252961	-0.639466	-1.59356	116	LRP2, RBM20, FAT3, PTPRO, SLIT1, MYO15A, COL2A1, MGAM, DCC, TRDN, KIF1A, ADAMTS20, ADGRG2, CLEC18B, SLC13A1, PTPRQ, USH1C, NPHS1, SLC12A1, CHRNA4, LMX1B, SALL1, TCEAL2, CHRND, SLC6A5, PCK1, TMEM132D, DPYSL5, EYA1, SLC34A1, ACSM2A, SLC34A2, KNG1, CLEC18C, DPYS, UMOD, ECEL1, SLC30A8, CLIC5, SLC17A1, KCNC2, CASR, SLC22A8, SLC5A8, SLC47A2, SALL3, MAEL, PRODH2, SHISA9, OR51E1, CHRNA1, KLK6	C8		clone#6
DESCARTES_FETAL_KIDNEY_MYELOID_CELLS	0.191336	0.524873	0.193813	-0.432919	-1.10052	173	RYR1, CD274, LPCAT2, CD163L1, CD163, PLB1, CYRIA, MYO7A, MYBPC3, SIGLEC1, ATP8B4, CIITA, ST18, CD209, CSF2RA, LILRB1, TLR7, LILRB5, STYXL2, HK3, MS4A14, SLCO2B1, LILRB2, TLR8, SLC24A4, CST3, OLR1, RUFY4, CLEC9A, LILRB4, ASGR2, SIGLEC16, FGD2, CLEC7A, FCGR2C, LILRA6, CPVL, VSIG4, LILRA1, SIGLEC6, LILRA2, CYBB, NOD2, MSR1, IGSF21, FCGR1A, ZDHHC19, CRLF2, KCNK17, TNFRSF11A, HCAR2, FPR3, DLGAP3, MPEG…	C8		clone#6
DESCARTES_FETAL_KIDNEY_STROMAL_CELLS	0.117264	0.515029	0.237794	-0.625396	-1.57341	133	POSTN, LTBP2, ADAMTSL3, CHRDL1, IGFN1, LOX, COL5A3, NRK, MXRA5, COL14A1, FNDC1, COL6A6, SULF1, COL3A1, COL12A1, PTPRT, COL1A2, NRXN2, SPARC, ABCC12, ARHGAP20, SLITRK1, ADAMTSL4, KCNA1, PTX3, LPL, SLC22A3, SLC6A4, CRYAB, EBF3, ABCA8, EYA2, FBLN2, CTNNA2, EBF2, KDELR3, MFAP5	C8		clone#6
DESCARTES_FETAL_KIDNEY_URETERIC_BUD_CELLS	0.408602	0.652269	0.0691198	0.403027	0.943794	249	CDCP1, CCDC9B, KRT80, RDH10, RAB11FIP2	C8		clone#6
DESCARTES_FETAL_KIDNEY_VASCULAR_ENDOTHELIAL_CELLS	0.862481	0.921385	0.0391155	0.341616	0.756865	83	ESM1, PTPRB, NRP2, PPP1R13B, DYSF, RBP5	C8		clone#6
DESCARTES_FETAL_LIVER_ERYTHROBLASTS	0.365994	0.620954	0.119888	-0.418279	-0.996069	61	TFRC, SPTA1, ANK1, SPTB, ABCB5, SLC38A5, KEL, KRT13, ADAM7, KCNH2, ACSBG1, EPB42, SEC14L3, ADD2, SLC4A1, RHCE, HDC, C17orf99, PTH2R, ACHE, XG, TRIM10, RHAG, SEC14L4, ACKR1	C8		clone#6
DESCARTES_FETAL_LIVER_HEMATOPOIETIC_STEM_CELLS	0.13555	0.520578	0.193813	-0.612505	-1.25788	26	CHRDL1, CPNE7, KIT, CFAP92, CDH9, MPO	C8		clone#6
DESCARTES_FETAL_LIVER_HEPATOBLASTS	0.34456	0.604751	0.0758887	0.4171	1.00208	411	TENM1, ERRFI1, PSAT1	C8		clone#6
DESCARTES_FETAL_LIVER_LYMPHOID_CELLS	0.189189	0.523551	0.176694	-0.44713	-1.12487	100	IL32, ARPP21, BLNK, SLC4A10, EBF1, FCRL5, MME, GRID2IP, ZNF831, RASAL1, FOXP3, NIBAN3, GRIK4, PYHIN1, CD19, DTX1, SH2D4B, KLRF1, LY9, CARD11, DNTT, KLRC1, KLRC2, PAX5, ITK, FCRL2, CD3G, LCK, IL2RB, FCRL1, BLK, RORC, NCR1, RASGRP1, IRF4, RAG2, SLFN12L, CLEC4C, CD3E, LAX1, PRF1, AIRE, IL23R, NMUR1, IL18RAP, SH2D1A, CFAP73, CNR2, IKZF3, BCL11B, THEMIS, JCHAIN, FCMR, VPREB1, SLAMF6	C8		clone#6
DESCARTES_FETAL_LIVER_MEGAKARYOCYTES	0.850789	0.914863	0.0378488	0.330537	0.749984	123	THBS1, ITGB3, NEXN, NLK, SLC9A1, VEPH1, MDM1, PDE5A, STX1A, RAB27B, SYTL4, ACTN1	C8		clone#6
DESCARTES_FETAL_LIVER_MESOTHELIAL_CELLS	0.015406	0.377743	0.38073	-0.658131	-1.67126	283	MUC16, HSPA1B, CCDC80, SLIT3, LOX, COL4A3, ITGB4, LRP2, S100A10, CFAP46, EFEMP1, FBN3, COL4A6, PTPRD, GJA1, HTRA1, CYSTM1, FNDC1, FLNC, NTRK3, SULF1, CFTR, MGAM, COL12A1, PTPRT, CPAMD8, PROCR, KNDC1, NEBL, ABI3BP, GRIN2A, EVPL, PTPRQ, TLL1, NPHS1, COL11A1, SNAP91, POU6F2, DPP6, RBFOX1, DLGAP2, GRID2, VIT, CFAP221, ELN, COL21A1, ARHGAP44, NPNT, COL9A3, STK31, SLITRK4, GSTM3, ERBB4, SEMA3C, DPP4, C…	C8		clone#6
DESCARTES_FETAL_LIVER_MYELOID_CELLS	0.192857	0.524873	0.191892	-0.459961	-1.15972	187	PTPRO, CD163L1, CD163, NEXMIF, TIMD4, MERTK, SIGLEC1, TMEM63C, MYO7B, SEZ6L, CD209, CSF2RA, CABP4, TRIM36, LILRB1, PHKA1, LILRB5, EYA2, SIGLEC11, HK3, MS4A14, LILRB2, TLR8, CCDC170, SLC24A4, CST3, SIGLEC14, LILRB4, AGBL4, SIGLEC16, FGD2, AXL, CD1C, CLEC7A, FCGR2C, PDE1B, LILRA6, CARD14, PLBD1, CPVL, RASGEF1C, VSIG4, LILRA1, VCAM1, CYBB, NOD2, MSR1, GFRA2, IGSF21, LILRB3, TLR5, SIGLEC7, HLA-DQA1, …	C8		clone#6
DESCARTES_FETAL_LIVER_STELLATE_CELLS	0.00939849	0.367405	0.38073	0.773488	1.75231	132	COL6A3, CDH19, MDGA2, IGFBP3, LRRC17, FHOD3	C8		clone#6
DESCARTES_FETAL_LIVER_VASCULAR_ENDOTHELIAL_CELLS	0.219355	0.533484	0.169571	-0.429361	-1.07336	119	ADM, DUSP5, HSPG2, PRUNE2, PLK2, TRPM6, STAB2, EDN1, STAB1, FLT1, BMPER, NOS3, KDR, NXF3, BMX, ADGRF5, NOTCH4, SLCO2A1, OLFM1, CPXM2, ADCY4, FLT4, SLCO5A1, ARHGEF15, OIT3, BTNL9, KIF19, PTPRN2, NUDT10	C8		clone#6
DESCARTES_FETAL_LUNG_BRONCHIOLAR_AND_ALVEOLAR_EPITHELIAL_CELLS	0.0296354	0.43665	0.352488	-0.684272	-1.57583	51	PKHD1, DMBT1, ROS1, FGFR2, PALM3, FREM3, PIK3C2G, LAMP3, SLC22A3, C10orf90, KIF12, UGT2B7, SLC34A2, PGC, PPP1R3A, SLC19A3, SUSD2, CDH16, ACOXL, SFTPB, DACT2, CPM, SLC10A2, RBBP8NL, ODAM	C8		clone#6
DESCARTES_FETAL_LUNG_CILIATED_EPITHELIAL_CELLS	0.453744	0.681524	0.135002	-0.428685	-1.06866	423	DNAH2, DNAH9, DNAH3, CFAP46, DNAH11, CFAP47, DNAH6, ADGB, DNAH12, ERICH3, KIAA2012, CFAP61, PTPRT, CFAP65, COL28A1, RSPH10B2, RGS22, SPAG17, CFAP43, DLEC1, FRMPD2, LRRC9, RSPH10B, VWA3A, CDHR4, DRC1, SLC44A4, CFAP221, TMPRSS7, DTHD1, MYCBPAP, CAPN8, HYDIN, EFHB, C6, LMNTD1, ARMC3, NWD1, MAP3K19, DNAAF1, VWA3B, UROC1, TTLL9, PLEKHS1, ECT2L, MARCHF10, TOGARAM2, CATSPERD, LRGUK, SLC9C2, DNAI2, CROCC…	C8		clone#6
DESCARTES_FETAL_LUNG_CSH1_CSH2_POSITIVE_CELLS	0.171745	0.520578	0.121543	0.588476	1.35704	194	CHD8, DHX32, ETAA1, ASF1A, SEMA7A, WAPL, ZNF616, ZNF268, SLC16A4, PAPPA, OGDH, RAB23, TGM2, ALKBH8, UEVLD, ZBTB14, GPATCH11, ANKRD40, GTF2H2, GPAM, SLC2A1, C21orf91, PEX12, ZNF839, FAM200A, PPIL2, DOLK, ALG2, TTPAL, PREB, AKR1B1, TBCEL, ZNF703, MBD6, TBC1D24, TRAFD1, SUPV3L1	C8		clone#6
DESCARTES_FETAL_LUNG_LYMPHATIC_ENDOTHELIAL_CELLS	0.365385	0.6202	0.116739	-0.444641	-1.02156	50	LOX, RELN, STAB2, PTX3, FLT4, SLC5A1, NETO1, ABCA4, ACSM2B, FOXC2, KCNIP1, ZP2, UNC5A, LRRC15, POU4F1, HOXD9, SLC30A3, CASP12, P4HA3, TSPEAR	C8		clone#6
DESCARTES_FETAL_LUNG_LYMPHOID_CELLS	0.139159	0.520578	0.216543	-0.478723	-1.19525	128	CDHR1, FCRL5, CR2, IL2RA, FOXP3, NIBAN3, PYHIN1, MATK, CD19, KLRF1, LY9, UBASH3A, DNTT, KLRC1, FCRL3, KLRC2, NCR3, PAX5, ITK, GZMH, FCRL2, ICOS, CD3G, LCK, IL2RB, ZNF683, CD8B, FCRL1, BLK, CA6, NCR1, CRTAM, SCML4, RASGRP1, CTLA4, RAG2, TRAT1, FASLG, SLAMF1, CXCR3, CD3E, LAX1, PRF1, IL23R, GZMB, SAMD3, IL18RAP, SH2D1A, IL2RG, TNFRSF13B, TNFRSF9, CD5, IKZF3, STAP1, THEMIS, JCHAIN, FCMR, VPREB1, SLA…	C8		clone#6
DESCARTES_FETAL_LUNG_MEGAKARYOCYTES	0.474504	0.694472	0.0643583	0.406634	0.930796	148	THBS1, PDLIM7, EFCAB13, ITGB3, VCL, MFAP3L, NEXN, NLK, UBL4A, GUCY1B1, RAB27B, CTNS, E2F1, SYTL4	C8		clone#6
DESCARTES_FETAL_LUNG_MESOTHELIAL_CELLS	0.0748503	0.495315	0.287857	-0.525221	-1.30562	86	PRG4, CRIM1, FNDC1, SULF1, GRIN2A, PTPRQ, NPHS1, ELN, ADGRD1, NMU, PCK1, KRT5, RERG, GLP2R, CDH20, ASS1, FGF9, OLR1, GADL1, CFH, PCOLCE2, BNC1, CRB2, TMEM52B, PRODH2, PDZRN4, CTSE, TECRL, GATA4, PODN, CCN4, ITLN1, PRELP, WT1, ALDH1A2, C1R, SMTNL2, KLK5	C8		clone#6
DESCARTES_FETAL_LUNG_MYELOID_CELLS	0.149091	0.520578	0.222056	-0.481188	-1.21211	156	TGFBI, CD163L1, CD163, SLC12A3, WDFY4, TIMD4, SIGLEC1, TRPM2, ATP8B4, CIITA, CD209, CSF2RA, FLT3, LILRB5, VSTM1, CLNK, SIGLEC11, STYXL2, MS4A14, LILRB2, ADGRE2, TLR8, SLC24A4, HTR7, NME8, CLEC9A, SIGLEC14, LILRB4, ASGR2, FGD2, CD1C, CLEC7A, HDC, IDO2, ANPEP, LILRA6, CPVL, C19orf38, CASP5, VSIG4, LILRA1, MPO, LILRA2, ADGRE3, CYBB, NOD2, CLEC10A, LILRB3, SIGLEC7, HLA-DQA1, FCGR1A, ASB2, LILRA5, FPR…	C8		clone#6
DESCARTES_FETAL_LUNG_NEUROENDOCRINE_CELLS	0.118182	0.515029	0.227987	-0.498036	-1.22172	79	COL22A1, CACNA1A, POTEJ, POTEI, ABCC8, CPE, SPHKAP, PKD2L1, KSR2, SLC18A1, MAOB, NPC1L1, LMX1B, TMPRSS6, KCNH6, SV2B, KCNH2, NEUROD1, RFX6, TMEM132D	C8		clone#6
DESCARTES_FETAL_LUNG_SQUAMOUS_EPITHELIAL_CELLS	0.129496	0.520578	0.237794	-0.628945	-1.58698	189	MUC4, MUC22, NR1D1, ECM1, A2ML1, CEACAM5, RAB9A, NDRG2, SPINK5, EIF1, ATP10B, FLG, HES4, SCEL, TMC1, KRT13, YPEL3, PPL, HEBP2, POF1B, MUC21, RRAGD, KRT14, ADGRF1, KRT4, TRIP10, CEACAM6, IL1RL2, CAPN14, NECTIN4, KRT16, ATP6V0A4, GABRP, AVPI1, LDAF1	C8		clone#6
DESCARTES_FETAL_LUNG_STROMAL_CELLS	0.265789	0.557373	0.13649	-0.488885	-1.09361	42	CACNA1D, FREM1, TEX15, ITGA8, LAMA2, CACNA1G, HPSE2, XPNPEP2, C2CD6, MUSK, MYOCD, OCA2, AGMO, TMEM132C, ZNF385D	C8		clone#6
DESCARTES_FETAL_LUNG_VASCULAR_ENDOTHELIAL_CELLS	0.130435	0.520578	0.204295	-0.552156	-1.23215	44	MUC19, PLK2, ANO2, VWF, NPR3, EDN1, NOTCH4, ACE, KIT, BTNL9	C8		clone#6
DESCARTES_FETAL_LUNG_VISCERAL_NEURONS	0.167857	0.520578	0.206588	-0.567147	-1.43597	182	CSMD1, CSMD2, PTPRO, CACNA1E, MYT1L, DSCAM, ATP2B2, CNGB1, NOS1, NEFM, KIF5A, MEGF10, ARPP21, MLIP, CUX2, GRIA3, HECW1, L1CAM, CACNG7, CNTNAP5, SNAP91, CHL1, RBFOX1, MAPT, DLGAP1, NELL1, NCAN, ATCAY, OLFM1, SCUBE1, KCNQ3, PCDH19, PPFIA2, TUBB4A, ASTN1, CNTN5, PHACTR3, GABRA3, CTNNA2, FAIM2, PSD2, PAX6, PPP2R2B, DCX, CNTN2, ADCYAP1R1, NWD2, LRRC7, DPYSL5, TMEM130, SLC7A14, GLRA2, SEPTIN3, ST8SIA5,…	C8		clone#6
DESCARTES_FETAL_MUSCLE_ERYTHROBLASTS	0.146589	0.520578	0.13649	0.533875	1.20761	117	AMIGO2, SLC7A5, WDR76, SLC14A1, TRAK2, DCP1B, H2AC20, SLC2A1, CENPQ, HMBS, FECH, TARS2, UROS, HASPIN, ERI2, PIGQ, GEMIN2	C8		clone#6
DESCARTES_FETAL_MUSCLE_LYMPHATIC_ENDOTHELIAL_CELLS	0.721739	0.847176	0.0793435	-0.350116	-0.834798	62	GJA1, STAB2, TMEM63C, PTX3, PIK3C2G, NRG3, FLT4, ABCA4, TPMT, SNTG2, ASGR2, STAP2, CXADR	C8		clone#6
DESCARTES_FETAL_MUSCLE_LYMPHOID_CELLS	0.651899	0.806898	0.0897105	-0.342425	-0.854873	107	ABCA12, CDHR1, SIDT1, C12orf75, KIF21B, TOGARAM2, GRIK4, PYHIN1, MCTP2, MATK, NPM3, CARD11, CD6, SORL1, KLRG1, ADGRG5, ITK, IL2RB, LLGL2, RIPOR2, IL18R1, RORC, NCR1, ZNF600, CD69, CRTAM, SCML4, PARP15, RASGRP1, VAMP1, SLFN12L, ANKRD53, CD3E, SAMD3, TC2N, SH2D1A, IL2RG, TNFRSF10A, BICDL1, IKZF3, ZBTB16, BCL11B, THEMIS	C8		clone#6
DESCARTES_FETAL_MUSCLE_MEGAKARYOCYTES	0.335172	0.59879	0.0806388	0.428878	0.992441	213	THBS1, DCLRE1A, MCM6, PSAT1, H2AC6, UMPS, ITGB3, HTATSF1, VCL, EHD3, MFAP3L, TMEM140, POC5, ZNF48, GMEB1, FXYD5, SLC9A1, GTF3C2, MDM1, PANK2, RAB27B, E2F1, SYTL4, CSNK1D, DEPP1, TMEM62, LRR1, TDP2, XRCC2, LRRC8B, BYSL, SERPINI1, GTF3C6, ZNF487, TALDO1, RAP2B, CHST2, GAS2L1, GNAZ, C12orf43, TLN1, NDUFB3, CTTN, RUFY1, MGAT4B, ZNF367, MADD, OARD1	C8		clone#6
DESCARTES_FETAL_MUSCLE_MYELOID_CELLS	0.219355	0.533484	0.169571	-0.427434	-1.06854	119	CD163L1, CD163, PLB1, BLNK, CR1, MERTK, SIGLEC1, TRPM2, ATP8B4, CIITA, ST18, CD209, CSF2RA, FLT3, LILRB5, RBPJ, SIGLEC11, CCDC170, CST3, CHN2, GLT1D1, FGD2, CD1C, CLEC7A, RTN1, ITGAM, NCF4, RASGRP4, SLC7A8, VSIG4, CYBB, HLA-DQA1, LHCGR, RENBP, CYTH4, AIF1, C9, C2, IL10RA, FOLR2, LY86, FAM20A, PLA2G7, SMIM35, IRF8, C3AR1	C8		clone#6
DESCARTES_FETAL_MUSCLE_SATELLITE_CELLS	0.293478	0.573278	0.131458	-0.484498	-1.08117	44	OTOF, MEGF10, CNGA3, MAGEC3, GDPD4, GCK, RGR, GALNT14, PAX7, TACR3, CHRDL2, BNC1, POU4F1, USP44, GRIA4, LRRTM3, KRT40	C8		clone#6
DESCARTES_FETAL_MUSCLE_SCHWANN_CELLS	0.0728863	0.493832	0.199915	0.750972	1.70323	108	CDH19, MDGA2, TENM3, RDH10, FRMD5, ITGB8, SORCS1	C8		clone#6
DESCARTES_FETAL_MUSCLE_SKELETAL_MUSCLE_CELLS	0.178571	0.520578	0.199915	-0.545876	-1.38269	194	COL22A1, MYH2, NEB, TTN, NRAP, MYH8, CACNA1S, NEFM, CDHR5, SLC8A3, CCNB3, SPHKAP, MYBPC2, FER1L5, OBSCN, SYNPO2L, CMYA5, ATP1B4, ACTN2, ADCY2, C10orf71, PRKAG3, XIRP1, MYBPC1, ADPRHL1, VWA5A, SLC5A1, MYOM3, SLC24A2, UNC45B, RRAGD, ACTN3, PLEKHG7, CASQ1, ARHGAP36, DPYSL5, TTC39A, TPM2, FBXO40, LTK, IL20RA, GSG1, ARX, ITGB1BP2, SLC9A2, GADL1, CAMK2A, LDB3, JPH1, FGF6, TNNT3, LMOD3, ASB12, HCN1, C3o…	C8		clone#6
DESCARTES_FETAL_MUSCLE_SMOOTH_MUSCLE_CELLS	0.0530303	0.486093	0.24134	0.771928	1.69012	68	SLC7A11, EDNRA	C8		clone#6
DESCARTES_FETAL_MUSCLE_STROMAL_CELLS	0.0952381	0.502959	0.252961	-0.509668	-1.25054	77	POSTN, ANOS1, CTSK, FNDC1, COL6A6, COL3A1, COL12A1, COL1A2, CACNA1G, EGFL6, XPNPEP2, KCNA1, FBLN1, CILP, FAIM2, ITPRID1, KDELR3, MFAP5, PTCHD1, SMOC2, SLC28A1	C8		clone#6
DESCARTES_FETAL_MUSCLE_VASCULAR_ENDOTHELIAL_CELLS	0.259259	0.55343	0.144631	-0.447234	-1.079	66	ANO2, PTPRM, FLT1, GRIN2A, NOS3, NOTCH4, TMC1, PRCP, GRIA2, TPO, NOS2, ADAMTS18, BTNL9, EYS, SLC5A4	C8		clone#6
DESCARTES_FETAL_PANCREAS_ACINAR_CELLS	0.0598686	0.487093	0.321776	-0.602925	-1.4695	75	APOB, PNLIP, PRSS1, PNLIPRP1, MEP1A, PRSS16, CCKBR, ERP27, IL22RA1, ALB, GP2, AMBP, CCKAR, CPB1, CPA2, PTCHD3, GATM, CEL, DPEP1, CTRC, RBPJL, C12orf71, NCCRP1, CELA3B, KLB, AQP12A, CTRB2, CELA3A, SLC16A12, LHB, CELA2A, CPA1, KLK1, RTL1, PTF1A, REG1B, AKR7L	C8		clone#6
DESCARTES_FETAL_PANCREAS_CCL19_CCL21_POSITIVE_CELLS	0.115385	0.514454	0.21925	-0.547422	-1.2577	50	IGFN1, GRIN2B, COL6A5, PCDH11X, MYBPC2, SLC22A3, SLC26A7, ADGRF1, OCA2, PCDH11Y, LGI2, ADAMDEC1, DAZL, TNC, VCAM1, APOE	C8		clone#6
DESCARTES_FETAL_PANCREAS_DUCTAL_CELLS	0.0977918	0.502959	0.257206	-0.523169	-1.30306	104	PKHD1, LAMA1, CFTR, FGFR2, WNK2, ATP13A4, ATP1B1, HABP2, CFAP221, ANO3, C6, SCNN1A, TRPV6, BAAT, TMPRSS3, GREP1, ATP12A, CLCNKB, KRT4, NECTIN4, SLC34A2, GADL1, UGT2B15, ANXA13, OGDHL, SLC17A4, OLFM4, ADAMTS16, SLC22A8, MUC20, KCNJ16, SLC5A9, FGFR3, SCTR, LAD1, SELENOV, UGT2A3, UPK1B, SALL4, FOLR1, HOGA1	C8		clone#6
DESCARTES_FETAL_PANCREAS_ENS_GLIA	0.0199554	0.39272	0.352488	0.847718	1.82908	59	CDH19, MDGA2, SLC16A4	C8		clone#6
DESCARTES_FETAL_PANCREAS_ENS_NEURONS	0.132258	0.520578	0.222056	-0.492813	-1.23943	137	CACNA1E, ABCA12, NEFH, DSCAM, CNGB1, NOS1, KIF5A, ATP2B3, HECW1, CNTNAP2, RET, CHD5, GRIN1, OPRM1, ATCAY, OLFM1, TMC3, SRRM4, TTBK1, TUBB4A, PHACTR3, NUDT10, DPYSL5, SYT9, PKP1, ELAVL4, SLCO6A1, BUB3, TRIM67, HCN1, SEMA3E, CDH9, TUBB2A, CHAT, DLX3, MLLT11, GAP43, MED12L, INA	C8		clone#6
DESCARTES_FETAL_PANCREAS_ERYTHROBLASTS	0.596154	0.774585	0.0956031	-0.348015	-0.872634	120	TFRC, MYO18B, YOD1, SPTA1, ANK1, KRT1, SPTB, STAM, RGS6, SLC38A5, KEL, GALNT5, EPB42, GMPR, TF, SLC22A16, TFR2, SLC4A1, RHCE, IFIT1B, C17orf99, PKLR, RRM2, ESPN, TRIM10, EIF2AK1, RHAG, STYK1, SLFN14	C8		clone#6
DESCARTES_FETAL_PANCREAS_ISLET_ENDOCRINE_CELLS	0.00605274	0.353711	0.407018	-0.759717	-1.91283	132	MUC5B, CACNA1A, ABCC8, FAM135B, GRIA3, CNGA3, ST18, PTPRN, STXBP5L, GPR158, TMPRSS6, SLC6A4, KCNH6, EYA2, CHRND, DEUP1, PAX6, NEUROD1, CROCC2, RFX6, PTPRN2	C8		clone#6
DESCARTES_FETAL_PANCREAS_LYMPHATIC_ENDOTHELIAL_CELLS	0.918877	0.951612	0.0381629	0.338331	0.717257	46	PTGS2, RALGAPA2	C8		clone#6
DESCARTES_FETAL_PANCREAS_LYMPHOID_CELLS	0.108197	0.506737	0.248911	-0.577824	-1.44041	123	DENND2D, KRT2, UMODL1, IL2RA, FOXP3, PYHIN1, MATK, CD19, KLRF1, DNTT, TTC16, CD6, FCRL3, NCR3, PAX5, ITK, GZMH, FCRL2, ICOS, CD3G, CPA5, VSIG1, LCK, IL2RB, CD8B, FCRL1, BLK, CD40LG, CD69, CRTAM, SCML4, P2RY10, RAG2, CCR9, TRAT1, FASLG, IFNG, CD22, TTC24, CD3E, LAX1, PRF1, RTP5, UTS2, SH2D1A, IL1RL1, TNFRSF13B, CTSW, CD5, IKZF3, GPR174, BCL11B, THEMIS, FCMR, KRT73, VPREB1, XCL2, CCR4, BACH2, CD3D,…	C8		clone#6
DESCARTES_FETAL_PANCREAS_MESOTHELIAL_CELLS	0.0135825	0.376174	0.38073	-0.840403	-2.01261	64	MUC16, GPRC5A, LRP2, OTOGL, SI, SPHKAP, PTPRQ, COL11A1	C8		clone#6
DESCARTES_FETAL_PANCREAS_MYELOID_CELLS	0.192593	0.524873	0.195789	-0.536544	-1.36198	208	COL4A3, CD163L1, CD163, ENAM, TIMD4, SIGLEC1, TRPM2, ATP8B4, CD209, CSF2RA, LILRB1, FLT3, LILRB5, ADAM28, CLNK, SIGLEC11, STYXL2, HK3, MS4A14, OGFRL1, LILRB2, ADGRE2, TLR8, CCDC170, SLC24A4, NME8, CLEC9A, SIGLEC14, LILRB4, ASGR2, FGD2, CLEC7A, LILRA6, CPVL, LIPN, ITGAM, C19orf38, FAM221B, RASGRP4, VSIG4, LILRA1, MPO, XCR1, CYBB, MSR1, CLEC10A, LILRB3, IL1RN, CLEC12A, SIGLEC7, HLA-DQA1, FCGR1A, PA…	C8		clone#6
DESCARTES_FETAL_PANCREAS_SMOOTH_MUSCLE_CELLS	0.0626566	0.489082	0.287857	-0.659666	-1.40925	31	RGS5, SEPTIN4, GJC1, DCLK3, SLC6A1, NTF3, MYH11, OR51E1	C8		clone#6
DESCARTES_FETAL_PANCREAS_STROMAL_CELLS	0.104408	0.50336	0.2114	-0.672643	-1.34238	21	NRK, ABCA10, ABCA9, MFAP5, LVRN, AGTR2, RTL3, TSGA13, ANGPTL1, THBS2, PITX1, LPAR4, SLC7A10, SHOX2, FMO1	C8		clone#6
DESCARTES_FETAL_PANCREAS_VASCULAR_ENDOTHELIAL_CELLS	0.395028	0.644008	0.111918	-0.41989	-0.994679	58	HSPG2, SCN4A, FLT1, RP1L1, COL15A1, NOTCH4, ARHGEF15, OIT3, BTNL9, CD109, ACSM2B, AQP7, CD34	C8		clone#6
DESCARTES_FETAL_PLACENTA_AFP_ALB_POSITIVE_CELLS	0.131327	0.520578	0.140406	0.650402	1.50273	165	TENM1, AKR1C3	C8		clone#6
DESCARTES_FETAL_PLACENTA_EXTRAVILLOUS_TROPHOBLASTS	0.0406261	0.474907	0.321776	-0.720142	-1.72433	63	COL17A1, HSPG2, FAT2, HTRA1, QSOX1, STAB2, CERCAM, FSTL1, PTPRQ, NOS2, DEPDC7, PDE6H, SLC17A8, HEXB, HTRA4	C8		clone#6
DESCARTES_FETAL_PLACENTA_IGFBP1_DKK1_POSITIVE_CELLS	0.141066	0.520578	0.2114	-0.471685	-1.17975	106	LGALS1, CHRDL1, NR1D1, CTSK, RBP1, COL4A4, NPR3, ROS1, IGFBP2, MEGF10, ADGRG2, MOV10L1, GRIA3, CACNB2, MFGE8, DPP6, MAOB, CILP, CD248, CPXM1, TNFRSF8, NTRK1, TMEM132C, GLB1L2, THY1, STAC2	C8		clone#6
DESCARTES_FETAL_PLACENTA_LYMPHOID_CELLS	0.110032	0.507377	0.245042	-0.576464	-1.43903	124	IL32, CDHR1, CEP55, ITGA8, ITGAD, ENAM, SIDT1, TMEM71, DTHD1, FCRL5, TSHR, NUGGC, TOGARAM2, CARMIL2, NLRC3, CARD11, TXNDC5, KLRC1, CD6, KLRC2, KLRG1, RASAL3, DENND1C, PLCH2, ADGRG5, ITK, GZMH, CD3G, PSTPIP1, LCK, NOD2, ZNF683, STYK1, PTPN7, NCR1, CD69, PIM2, CRTAM, SCML4, MYO1G, RASGRP1, TRAF3IP3, VAMP1, IRF4, TRAT1, SLFN12L, CXCR3, CD3E, LAX1, PRF1, GIPR, GZMB, SAMD3, NMUR1, SH2D1A, IL2RG, JSRP1…	C8		clone#6
DESCARTES_FETAL_PLACENTA_MEGAKARYOCYTES	0.0438957	0.476668	0.252961	0.714895	1.64835	170	SLC7A11, ZMYND8, NQO1, THBS1, DCLRE1A, ZBED4, H2AC6, STXBP5, ITGB3, VCL, EHD3, NEXN, ANKRD40, MAVS, NLK, SAV1	C8		clone#6
DESCARTES_FETAL_PLACENTA_MYELOID_CELLS	0.847896	0.913266	0.0766747	-0.309715	-0.780442	138	RYR1, CD163L1, CD163, STAB1, SIGLEC1, CIITA, LAMP3, ST18, LTA4H, TLR7, PLTP, RBPJ, CHI3L1, HK3, LILRB2, ADGRE2, CLEC9A, LILRB4, BFSP2, FGD2, CLEC7A, P2RX7, LILRA6, ADAMDEC1, CPVL, VSIG4, CYBB, IGSF21, HLA-DQA1, THEMIS2, FCGR1A, RUBCNL, FCGR3A, FPR3, CYP2S1, CXCL9, MPEG1, LAIR1, SCIMP	C8		clone#6
DESCARTES_FETAL_PLACENTA_PAEP_MECOM_POSITIVE_CELLS	0.0559544	0.487093	0.321776	-0.68773	-1.73299	138	MUC16, PKHD1, B4GALNT3, WDR72, FAM135B, SLC6A12, SLC15A1, CFAP43, CATSPERB, VWA3A, SLC6A20, CP, SCNN1A, COMP, PAX2, ADGRF1, KIF12, NMU, RIMKLB, UGT2B7, ABCA4, TTC39A, IL1RL2, GPX3, TMPRSS4, LBP, SEC14L6, IL20RA, GABRP, SLC34A2, RXFP1, CDKL2, BAIAP2L2	C8		clone#6
DESCARTES_FETAL_PLACENTA_SMOOTH_MUSCLE_CELLS	0.0720721	0.493096	0.204295	0.671715	1.48151	77	CDH19, HAS2	C8		clone#6
DESCARTES_FETAL_PLACENTA_STROMAL_CELLS	0.192737	0.524873	0.168238	-0.488117	-1.14827	57	CACNA2D4, FREM1, POU6F2, ITGBL1, ELN, COL16A1, ZNF804B, CNTN5, SLC24A2, OCA2, KCTD19, PKP1, KCNJ12, SLC22A2	C8		clone#6
DESCARTES_FETAL_PLACENTA_SYNCYTIOTROPHOBLASTS_AND_VILLOUS_CYTOTROPHOBLASTS	0.688022	0.827863	0.0797706	-0.363297	-0.851483	56	LRP2, PRSS12, L1TD1, TP63, ADCY2, SLC6A4, POF1B, MAP7D2, RFX6, GABRA4, TRPV4, LGR5, ATP6V0A4, IL1RAPL2, HS6ST2, SLC28A2, SLC27A2, OR8G1, SIGLEC6, RASSF6, MAPK4, SMAGP, ZYG11A, EDARADD	C8		clone#6
DESCARTES_FETAL_PLACENTA_TROPHOBLAST_GIANT_CELLS	0.119883	0.516964	0.222056	-0.491931	-1.2032	74	RYBP, TCHH, PSG7, CAPN6, PSG11, CRYBG2, CPXM2, PSG8, CCSAP, PSG3, CYP19A1, TRPV6, PSG2, PSG1, SLC26A7, PSG5, POU2F3, CSH2, PSG9, ZNF468, PSG4, CSHL1, ANKRD33, HSD3B1, SCNN1B, CSH1	C8		clone#6
DESCARTES_FETAL_PLACENTA_VASCULAR_ENDOTHELIAL_CELLS	0.236196	0.540812	0.158514	-0.433908	-1.08723	92	LOXHD1, PCSK5, JCAD, CGNL1, KDR, SHANK3, ADGRF5, NOTCH4, GRB14, TEK, ERG, CDRT1, ARHGEF15, KL, CD34, RAMP2, FCGR2C, LRRC36, CDH5, CLEC1A, DIPK2B, MEOX2, RASIP1, TMEM178A, SYN2, FCGR2B, APLNR, RALYL, VIPR1, PCDH17, TTLL10, LHX6, SLC22A10, SHE, FAM124A, PLVAP	C8		clone#6
DESCARTES_FETAL_SPLEEN_AFP_ALB_POSITIVE_CELLS	0.164286	0.520578	0.208955	-0.574109	-1.45386	180	PKHD1, APOB, BEX1, PEG10, F5, GLDC, HMGCS1, IGSF1, COL2A1, SCD, PCBD1, SC5D, MSMO1, CLU, F7, ITIH2, HABP2, FTL, DHCR7, ITIH3, HRG, ITIH1, CYP4A11, GLUD1, ABCC6, CYP19A1, MTTP, FGA, GPC3, PLG, LBP, SERPINA7, SLC2A2, TF, FGB, KNG1, ACSM2B, PAH, GJB1, UGT2B4, ASGR2, HNF4A, DPYS, HPX, APOH, SERPINF2, RETSAT, F2, SLC27A2, PERP, ALB, CYP4F3, LIPC, AMBP, C8B, ADH6, APOE, ALDOB, SLC22A9, ADH4, DUSP9, HPN…	C8		clone#6
DESCARTES_FETAL_SPLEEN_ERYTHROBLASTS	0.171271	0.520578	0.17822	-0.492866	-1.16755	58	TFRC, SPTA1, SLC2A14, ANK1, SPAG17, SLC38A5, KEL, KCNH2, ACSBG1, EPB42, SLC22A16, SLC4A1, RHCE, HDC, C17orf99, DMC1, ACHE, TRIM10, RHAG, FAM178B, LONRF3, EPCAM, CDK15	C8		clone#6
DESCARTES_FETAL_SPLEEN_LYMPHOID_CELLS	0.0780781	0.495315	0.282013	-0.643293	-1.61836	100	BLNK, KSR2, FCRL5, CR2, NIBAN3, PYHIN1, DTX1, LY9, CARD11, KLRC1, FCRL3, KLRC2, LARGE2, PAX5, CYFIP2, ADGRG5, FCRL2, CD3G, LCK, KLHL14, IL2RB, CD8B, FCRL1, BLK, NCR1, HSF5, SCML4, PARP15, RASGRP1, ADARB2, P2RY10, COL19A1, TLR10, FCER2, PHEX, SLAMF1, CD22, IL23R, SAMD3, IFNLR1, SH2D1A, TNFRSF13B, C12orf42, CNR2, CD5, IKZF3, BCL11B, STAP1, THEMIS, ALOX5, FCMR, SLAMF6, LTA	C8		clone#6
DESCARTES_FETAL_SPLEEN_MEGAKARYOCYTES	0.658321	0.810226	0.0508054	0.380881	0.856285	95	THBS1, H2AC6, ITGB3, VCL, MFAP3L, NEXN, NLK, FXYD5, SLC9A1, MDM1, PDE5A, ASAP2, RAB27B	C8		clone#6
DESCARTES_FETAL_SPLEEN_MESOTHELIAL_CELLS	0.0266221	0.421225	0.352488	-0.675729	-1.70685	185	MUC16, DUSP1, HSPA1B, CHRDL1, BHLHE40, PRG4, LRP2, S100A10, EFEMP1, GJA1, CYSTM1, PPP1R15A, SULF1, CGNL1, GLT8D2, PROCR, FOS, NEBL, GRIN2A, PTPRQ, NPHS1, EGFL6, CAPN6, ADAMTSL4	C8		clone#6
DESCARTES_FETAL_SPLEEN_MYELOID_CELLS	0.109677	0.507377	0.245042	-0.518492	-1.29618	119	CD274, PPARG, CD163L1, CD163, DSCAM, NEXMIF, ITGAD, TIMD4, MERTK, SIGLEC1, TMEM63C, ENPP2, CSF2RA, CABP4, TRIM36, LILRB1, LILRB5, EYA2, CLNK, FABP5, HK3, TRPV4, LILRB2, ADGRE2, CCDC170, CHN2, IFI44L, RUFY4, CLEC9A, LILRB4, MEGF11, SAMSN1, SIGLEC16, CLEC7A, CARD14, MRO, RASGEF1C, VSIG4, NOD2, IGSF21, LILRB3, IL1RN, SIGLEC7, THEMIS2, FCGR1A	C8		clone#6
DESCARTES_FETAL_SPLEEN_STC2_TLX1_POSITIVE_CELLS	0.348291	0.607228	0.103576	-0.662201	-1.1199	10	EBF3, PRR36, GABRG2, TRH, FBXL16, ATP1A3, CPLX2	C8		clone#6
DESCARTES_FETAL_SPLEEN_STROMAL_CELLS	0.200501	0.525904	0.155242	-0.563887	-1.20464	31	CACNA1D, OVCH1, CADPS, TMTC1, CNTNAP2, ZNF804B, PHACTR3, EYA1, NPAS3	C8		clone#6
DESCARTES_FETAL_SPLEEN_VASCULAR_ENDOTHELIAL_CELLS	0.432476	0.66806	0.0753094	0.479368	0.997465	42	PTPRB, MECOM, KLHL4, PTCHD4, MAGI1, LRIG3	C8		clone#6
DESCARTES_FETAL_STOMACH_CILIATED_EPITHELIAL_CELLS	0.240816	0.542559	0.183024	-0.52694	-1.32356	271	DNAH2, DNAH9, DNAH3, CFAP46, DNAH11, CFAP47, DNAH6, ADGB, DNAH12, ERICH3, KIAA2012, CFAP61, CFAP65, RSPH10B2, RGS22, CFAP74, SPAG17, CFAP43, DLEC1, FRMPD2, RSPH10B, VWA3A, CDHR4, DRC1, CDHR3, CFAP221, DTHD1, MYCBPAP, HYDIN, EFHB, SLFN13, LMNTD1, ATG9B, ARMC3, NWD1, MAP3K19, DNAAF1, VWA3B, TTLL9, ECT2L, MARCHF10, TOGARAM2, DEUP1, SLC9C2, KIF19, DNAI2, CROCC2, DNAI7, PLEKHG7, OXTR, TEKT3, DNAH10, C…	C8		clone#6
DESCARTES_FETAL_STOMACH_ENS_GLIA	0.0253741	0.413222	0.352488	0.860671	1.81427	44	CDH19, NRXN1	C8		clone#6
DESCARTES_FETAL_STOMACH_ENS_NEURONS	0.0760234	0.495315	0.282013	-0.55915	-1.3497	68	MYT1L, DSCAM, CNGB1, NOS1, SCN11A, ARPP21, CUX2, CNTNAP2, DPP6, MAPT, SEZ6L, ATCAY, OLFM1, KCNQ3, CNTN5, CTNNA2, TMEM255A, DCX, MAP6, ADCYAP1R1, NWD2	C8		clone#6
DESCARTES_FETAL_STOMACH_ERYTHROBLASTS	0.716511	0.84451	0.0835991	-0.335413	-0.834805	96	DLGAP5, YOD1, SPTA1, ANK1, SPTB, BIRC5, RGS6, SLC38A5, CR1L, KEL, FAM83D, EPB42, SPECC1, TF, SLC4A1, RHCE, C17orf99, TRIM10, EIF2AK1, RHAG, CDC20, SEC14L4, RIPOR3	C8		clone#6
DESCARTES_FETAL_STOMACH_GOBLET_CELLS	0.000323851	0.207573	0.498493	-0.984364	-1.89115	16	MUC6, MUC5AC	C8		clone#6
DESCARTES_FETAL_STOMACH_LYMPHATIC_ENDOTHELIAL_CELLS	0.149123	0.520578	0.15017	0.693354	1.28444	20	PTGS2, KLHL4, TMEM140	C8		clone#6
DESCARTES_FETAL_STOMACH_LYMPHOID_CELLS	0.0400265	0.474907	0.321776	-0.571235	-1.39716	74	ZNF831, NIBAN3, PYHIN1, MATK, OAS2, PRKCQ, CD6, PAX5, RASAL3, RASGRP2, ITK, ICOS, CD3G, LCK, IL2RB, PTPN7, MFNG, CD69, SCML4, MYO1G, TRAF3IP3, TRAT1, CD3E, SAMD3, SH2D1A, CTSW, CD5, BCL11B, TMC8, THEMIS, LTA, BACH2, RAC2, CD3D, STAT4, CD27, MS4A1, SKAP1, KLRB1	C8		clone#6
DESCARTES_FETAL_STOMACH_MESOTHELIAL_CELLS	0.165432	0.520578	0.170932	-0.581137	-1.23654	30	LRP2, SULF1, SPHKAP, PTPRQ, NPHS1	C8		clone#6
DESCARTES_FETAL_STOMACH_MUC13_DMBT1_POSITIVE_CELLS	0.0670776	0.491666	0.287805	-0.684619	-1.70016	89	MUC17, MUC3A, APOB, DMBT1, MGAM2, TRPM6, GUCY2C, MALRD1, SI, IYD, CDHR5, SLC15A1, MYO7B, MUC13, SLC6A20, GDPD2, MEP1A, CDHR2, PRSS3, SLC26A3, EPS8L3, MTTP, PCK1, LGALS4, BAIAP2L2, ADGRG7, OTC, PIGR, SLC19A3, GDA, ANXA13, SLC17A4, OLFM4, SLC5A12, NMUR2	C8		clone#6
DESCARTES_FETAL_STOMACH_MYELOID_CELLS	0.0825959	0.498287	0.271289	-0.535127	-1.30384	72	CD163L1, WDFY4, MERTK, TRPM2, ATP8B4, CIITA, PIK3AP1, CSF2RA, FLT3, RILPL2, ADGRE2, CST3, FGD2, CLEC7A, IDO2, CPVL, CD4, CYBB, HLA-DQA1, RUBCNL, MPEG1, TNFRSF1B, LY86, CD84, IRF8, HLA-DMB, ITGAX, MYO1F, MS4A4E, ADAP2, C1QC, PLEK	C8		clone#6
DESCARTES_FETAL_STOMACH_NEUROENDOCRINE_CELLS	0.0679348	0.492349	0.287857	-0.638303	-1.42439	44	CACNA1A, ROS1, AP3B2, SLC18A1, MAOB, ST18, RFX4, KCNH6, KCNH7, PAX6, NEUROD1, RFX6, GCK, MEGF11, HDC, PTH2R, CHGA, SLC38A11, FRMPD4, HAP1, TPH1, GC, DPEP1, RBPJL	C8		clone#6
DESCARTES_FETAL_STOMACH_PARIETAL_AND_CHIEF_CELLS	0.862797	0.921497	0.0655321	-0.337597	-0.741711	39	B4GALNT3, MYBPC3, ATP4A, FGA, SIGLEC11, FGB, ETNPPL, ALB, KCNJ16, SULT2A1, FRMD1, CBLIF, ASB11, PNPLA1, ODAM, TRIM50, ATP4B, AQP4	C8		clone#6
DESCARTES_FETAL_STOMACH_PDE1C_ACSM3_POSITIVE_CELLS	0.971831	0.983205	0.0543434	-0.311547	-0.625552	22	ERBB4, ATP6V0A4, CNBD1, STAC2, ATP6V1A, GABRB2, TFCP2L1, ADARB2	C8		clone#6
DESCARTES_FETAL_STOMACH_SQUAMOUS_EPITHELIAL_CELLS	0.0435812	0.476668	0.321776	-0.700655	-1.6706	62	COL17A1, A2ML1, FAT2, SPINK5, TP63, KRT6B, KRT6C, KRT6A, KRT13, DSG3, SERPINB13, FOXN1, NMU, KRT5, KRT4, CAPN14, NECTIN4, KRT16, PKP1, GALNT14, TNS4, CARD14, GBP6, KRT17, SCNN1B, PAX9	C8		clone#6
DESCARTES_FETAL_STOMACH_STROMAL_CELLS	0.00888357	0.367405	0.38073	0.884022	1.87459	47	COL6A3, INHBA	C8		clone#6
DESCARTES_FETAL_STOMACH_VASCULAR_ENDOTHELIAL_CELLS	0.2325	0.538852	0.142901	-0.556599	-1.17011	29	A2M, FLT1, EPAS1, NOTCH4, ARHGEF15, CD34, CPNE5, SELE, APLNR, EMCN, PLVAP, NKX2-3, BCL6B, CCM2L	C8		clone#6
DESCARTES_FETAL_THYMUS_ANTIGEN_PRESENTING_CELLS	0.195572	0.524873	0.193813	-0.443076	-1.11477	165	RYR1, CD163L1, FSCN1, PLB1, CYRIA, WDFY4, FCRL5, CSF2RA, ZNF366, FLT3, GRIK4, CLNK, ID2, SLC24A4, CHN2, APOBR, CLEC9A, SAMSN1, BIRC3, FGD2, CLEC7A, IDO2, PLCB2, TMEM176B, BCL2L14, GNAO1, RASGEF1B, PAX5, CPVL, CTSH, MPO, CYBB, ANKRD55, GFRA2, IL18R1, ACOXL, IL1RN, EDARADD, THEMIS2, F13A1, CXCL9, MPEG1, HLA-DOB, P2RY10, TLR10, SPINT1, IL10RA, LY86, CD80, CD84, SIGLEC10, IRF8, HLA-DMB, TSPAN13, ITGA…	C8		clone#6
DESCARTES_FETAL_THYMUS_STROMAL_CELLS	0.0334906	0.457048	0.321776	-0.737004	-1.85263	134	MMP2, POSTN, CCDC80, COL6A1, ADAMTSL3, LOX, COL5A3, ANOS1, MXRA5, COL5A1, COL14A1, MEST, NCAM1, FNDC1, COL6A6, FLNC, COL3A1, COL12A1, CERCAM, COL1A2, PMP22, TCEAL9, FSTL1, SPARC, NTRK2, MFGE8, LRP1, ADAMTSL4, FBLN1, ELN	C8		clone#6
DESCARTES_FETAL_THYMUS_THYMIC_EPITHELIAL_CELLS	0.197026	0.524873	0.193813	-0.486574	-1.23664	209	SLIT3, COL17A1, CD274, FREM1, B4GALNT3, COL4A6, TRPM6, FAT2, GPLD1, SDK1, ROBO2, ERICH3, FGFR2, IQSEC3, PTPRT, CGNL1, MYO3A, SGSM1, WNK2, FAM135B, ADGRG2, CDH1, IL31RA, ATP10B, TP63, MCF2L, CACNB2, CACNA1I, ADAMTS17, NPHS1, RPS6KA6, AFAP1L2, CMYA5, DPP6, SLCO2A1, SEZ6L, ENPEP, KCNQ3, DSG3, PRSS16, FOXN1, TLE2, CNTN3, EPB41L4A, MAP7D2, TRPM3, PLTP, EYA2, GLB1L3, PAPLN, KCNH7, SLC6A1, KRT5, SORCS2,…	C8		clone#6
DESCARTES_FETAL_THYMUS_THYMOCYTES	0.259194	0.55343	0.109684	0.634882	1.18263	21	LIG4, HKDC1, ZFP1, UBIAD1, PLK4	C8		clone#6
DESCARTES_FETAL_THYMUS_VASCULAR_ENDOTHELIAL_CELLS	0.285714	0.56868	0.147331	-0.405599	-1.01319	122	PKHD1L1, RELN, PDIA5, ANO2, A2M, PPARG, VWF, MCAM, PREX2, STAB2, ADAMTS9, FLT1, FGD5, THSD7A, KDR, SHANK3, TLL1, EPAS1, COL15A1, PRELID2, ADGRF5, RGS6, DLGAP1, BCAM, PRCP, ADCY4, NRG3, TEK, PGM5, ERG, STXBP6, HIF3A	C8		clone#6
DESCARTES_MAIN_FETAL_ACINAR_CELLS	0.991643	0.995607	0.0614364	-0.273122	-0.63819	55	PRSS1, PNLIPRP1, KIRREL2, ERP27, PLBD1, GP2, CCDC110, CPB1, CPA2, CEL, DPEP1, CTRC, RBPJL, CELA3B, MATN4, DLK1, CTRB2, CELA3A, SLC16A12, CELA2A, CPA1, KLK1, PTF1A	C8		clone#6
DESCARTES_MAIN_FETAL_ADRENOCORTICAL_CELLS	0.0501157	0.483729	0.321776	-0.570433	-1.37624	66	HMGCR, LDLR, PAPSS2, SLC2A14, PLB1, OTOA, GRAMD1B, MSMO1, GALC, SLC47A1, DHCR7, CYP17A1, RDH12, MC2R, HSPE1, JAKMIP2, CYP21A2, HSPD1, ZNF98, SULT2A1, OR7A5, TNXB, STAR, CYP11B1	C8		clone#6
DESCARTES_MAIN_FETAL_AFP_ALB_POSITIVE_CELLS	0.0835913	0.499462	0.276501	-0.507151	-1.26753	94	IL12A, IGSF1, SCD, ERICH6B, FAM72A, F7, PNLIP, FTL, HRG, FOXP3, FGA, NLRP14, SERPINA7, FGB, KNG1, AQP7, ORMDL3, UGT2B4, ALB, FAM9A, SLC23A1, C8B, PGLYRP2, CERS2, MBL2, DUSP9, PEBP1	C8		clone#6
DESCARTES_MAIN_FETAL_AMACRINE_CELLS	0.575	0.760426	0.0662842	0.50756	0.923443	18	FRMD5, VPS41, MEIS2	C8		clone#6
DESCARTES_MAIN_FETAL_ANTIGEN_PRESENTING_CELLS	0.728213	0.850916	0.0463228	0.365605	0.822446	98	ARHGAP22, SAMD9L, TANK, ERICH1, TMCC3, NUP62, H3C3, MRM3, ELAC2, PDCD11, POGLUT1, DENND1B, NMI, VAC14, KDM2B, FASTKD5, C2orf69, SLC9A7	C8		clone#6
DESCARTES_MAIN_FETAL_ASTROCYTES	0.138889	0.520578	0.190023	-0.599834	-1.29506	33	OTOG, ATP1A2, RFX4, SLC25A48, SNCAIP, ADCYAP1R1, LGR6, PAX3, PCDH8, GPM6B, SLC6A11, RFTN2	C8		clone#6
DESCARTES_MAIN_FETAL_BIPOLAR_CELLS	0.304945	0.581411	0.129443	-0.458231	-1.05967	53	CACNA2D4, DSCAM, CADPS, CYP2C8, ZNF804B, MACROD2, SV2B, TDRD6, ARSH, ZNF385B, CDH20, GSG1, GABRR1, FSTL5, TRPC7, LRRC1, GLRA1, TRMT9B, CA10, BSPH1, ACKR1, GRIK1, NYAP2, GABRR3, GABRB3, TMEM132E, TMEM196, CABP2	C8		clone#6
DESCARTES_MAIN_FETAL_BRONCHIOLAR_AND_ALVEOLAR_EPITHELIAL_CELLS	0.35101	0.609152	0.113787	-0.483985	-1.04494	33	BAMBI, ROS1, NPC2, ESYT3, C10orf90, MBIP, SUSD2, CHIA, ACOXL, SFTPB, CPM, SLC10A2	C8		clone#6
DESCARTES_MAIN_FETAL_CARDIOMYOCYTES	0.649616	0.805724	0.0782955	-0.429562	-0.882176	26	RBM20, MLIP, MYBPC3, MYOCD, HCN4	C8		clone#6
DESCARTES_MAIN_FETAL_CCL19_CCL21_POSITIVE_CELLS	0.379501	0.632077	0.0743625	0.420646	0.97104	180	CCL2, VEGFA, UBQLN2, EGR1, C17orf80, TRMT6, H2AC20, EFTUD2, CDC7, INTS5, IFIT2, GPANK1, SF3A3, UBR7, MSC, RIOX2, ZNF17, ABHD13, CIAPIN1, FZD2, HNRNPA0	C8		clone#6
DESCARTES_MAIN_FETAL_CHROMAFFIN_CELLS	0.0882353	0.501982	0.227987	-0.691341	-1.35373	18	GALNT16, ARSF, PTCHD1, NTRK1	C8		clone#6
DESCARTES_MAIN_FETAL_CLC_IL5RA_POSITIVE_CELLS	0.217808	0.532802	0.105125	0.4853	1.12042	168	PTGS2, LIG4, NSL1, TOPORS, CC2D1B, BECN1, DHX16, GEMIN4, MRPS16, LYRM7, ZNF302, TRIM21, ARFIP2, ZNF605, UCK1, PDK2, ZNF304, ZCCHC4, MRPL40, ACBD6, R3HCC1, ZC3HC1, ENTR1, ZSCAN2, ESS2, ZNF687, CEP131, RNF26, FBXO8, ZSCAN16, TIGD5, PAQR4, ING3, ADO, TOMM40L, BCS1L	C8		clone#6
DESCARTES_MAIN_FETAL_CORNEAL_AND_CONJUNCTIVAL_EPITHELIAL_CELLS	0.000461678	0.237891	0.498493	-0.765014	-1.94817	234	MUC16, MUC4, DUSP5, MUC22, DNAH17, FAM186A, H2AJ, QARS1	C8		clone#6
DESCARTES_MAIN_FETAL_CSH1_CSH2_POSITIVE_CELLS	0.0923994	0.502479	0.17822	0.604248	1.35159	88	WAPL, ZNF268, GZF1, NLRP10, GTF2H2C, ALG10, ZBTB14, GTF2H2, ZNF48, FAM200A, DOLK, GALE, ALG2, PREB, NPIPB5, NDOR1, CTDP1, NPIPB3, CARD6, ZNF354A, TRAPPC3, NSUN3, FBXO33	C8		clone#6
DESCARTES_MAIN_FETAL_DUCTAL_CELLS	0.354396	0.611332	0.118815	-0.444452	-1.0278	53	CFTR, HES4, GSTM3, KIF12, GREP1, OGDHL, ADAMTS16, NEURL1, ART3, FGFR3, SCTR, H3-3B, SALL4	C8		clone#6
DESCARTES_MAIN_FETAL_ELF3_AGBL2_POSITIVE_CELLS	0.140603	0.520578	0.138805	0.572386	1.30201	144	TRMT10C, BBS10, ZNF770, ERCC4, ZNF654, PPP1R26, PYGB, NUP37, TRIM41, COA7, TRIM68, MTHFSD, GOLIM4, PPP1R3B, MOCS3, MCRS1, MRPS11, SLC35A4, PSMG1, CCZ1, CDCA4, ZNF134, ZNF419, LCMT2, TMEM230, ZNF319, MRPL15	C8		clone#6
DESCARTES_MAIN_FETAL_ENDOCARDIAL_CELLS	0.142857	0.520578	0.204295	-0.48269	-1.17878	76	POSTN, CGNL1, PROCR, LEPR, NUCB1, ITGA10, BMX, PRCP, NPR1, CPXM2, SLC6A4, CD99, FBLN2	C8		clone#6
DESCARTES_MAIN_FETAL_ENS_GLIA	0.101512	0.502959	0.206588	-0.735544	-1.3403	13	DNAJC1, GFRA1, COL20A1, OR4N2, GAS7	C8		clone#6
DESCARTES_MAIN_FETAL_ENS_NEURONS	0.80261	0.88941	0.0464155	0.392367	0.780475	32	TNS3, GRK3, ETV1, HEATR5A	C8		clone#6
DESCARTES_MAIN_FETAL_EPICARDIAL_FAT_CELLS	0.129288	0.520578	0.202072	-0.571235	-1.25502	39	CCDC80, PRG4, S100A10, NPNT, NECAB1, TNFRSF8, SMOC2	C8		clone#6
DESCARTES_MAIN_FETAL_ERYTHROBLASTS	0.429348	0.665772	0.0672065	0.404415	0.942371	216	RAPGEF2, SLC14A1, TCP11L2, TRAK2, TFDP1, DENND4A, CD58, CBLL1, EP300, H1-5, FBXO9, C2CD3, GCLC, WRN, HMBS, CDC27, FECH, UROD, H4C3, DYRK3, ST3GAL2, TBCEL, LPCAT3, MARCHF8, UROS, ATAD5, EXO1, GAPVD1, NARF, VRK1, PIGQ	C8		clone#6
DESCARTES_MAIN_FETAL_EXTRAVILLOUS_TROPHOBLASTS	0.00279089	0.343555	0.431708	-0.817082	-2.0351	104	ITGB1, TMED3, FAT2, QSOX1, CD276, CERCAM, FLT1, ARFGAP1, CTAGE9, FSTL1, ATP1A4, SNAI1, WDR64	C8		clone#6
DESCARTES_MAIN_FETAL_GANGLION_CELLS	0.507881	0.71503	0.0714786	0.52165	0.971705	21	TRHDE, MFSD14A	C8		clone#6
DESCARTES_MAIN_FETAL_GOBLET_CELLS	0.00023921	0.184889	0.518848	-0.939332	-2.10123	42	MUC6, MUC5AC, MUCL3, GPRC5A	C8		clone#6
DESCARTES_MAIN_FETAL_GRANULE_NEURONS	0.73227	0.852642	0.0544556	0.446102	0.796955	16	FGF5, SYNJ2, NEO1, KLHL29	C8		clone#6
DESCARTES_MAIN_FETAL_HEMATOPOIETIC_STEM_CELLS	0.0433387	0.476668	0.276501	0.709914	1.47078	39	NRIP1, TRIM27, BAP1, MARS1, RFC4, FAM216A, TAOK3, FASTKD1	C8		clone#6
DESCARTES_MAIN_FETAL_HEPATOBLASTS	0.0903892	0.502178	0.287805	-0.576251	-1.43414	88	SLCO1B1, ABCB11, PFKFB1, NUGGC, F11, ABCC6, TDRD15, UROC1, ACSS2, GPC5, G6PC1, THPO, AGMO, ACSM2A, HGD, AKR1D1, ASS1, ACOT12, HPD, AGXT2, ABCC2, DPYS, CFHR4, CPN1, SLCO4C1, SLC17A1, SLC22A24, ABCG5, LIPC, CA5A, SLC17A2, SLC22A25, CYP3A43, HAO1, BPIFB2, SLC22A9, CAPN12, GBP7, SLC2A9, ACMSD, PON1, HAL	C8		clone#6
DESCARTES_MAIN_FETAL_HORIZONTAL_CELLS	0.535	0.733438	0.0875697	-0.444656	-0.934775	29	GRIA3, TNR, CACNG7, TFAP2B, SEM1, ARHGEF4, PMFBP1, PAK5, FCHSD1, MEGF11, ESRRB, CNTN4, DRD2	C8		clone#6
DESCARTES_MAIN_FETAL_IGFBP1_DKK1_POSITIVE_CELLS	0.00633664	0.354136	0.407018	-0.755753	-1.90748	146	MMP2, LTBP2, ADAMTS1, LGALS1, CHRDL1, CTSK, RBP1	C8		clone#6
DESCARTES_MAIN_FETAL_INHIBITORY_INTERNEURONS	0.0676692	0.492065	0.276501	-0.671451	-1.39412	27	PBX3, CHL1, ANO4, DISP3, KIT, SLC6A5, GAD2, XKR4, EPHA8, SLC30A3, HCRTR2, CDH22, SH3GL2, SLC35F4, AJAP1	C8		clone#6
DESCARTES_MAIN_FETAL_INTESTINAL_EPITHELIAL_CELLS	0.0209351	0.400029	0.352488	-0.808184	-1.98298	77	MUC12, MUC2, ENTPD7, CUBN, MALRD1, CLCN1, SI	C8		clone#6
DESCARTES_MAIN_FETAL_ISLET_ENDOCRINE_CELLS	0.0411213	0.474907	0.321776	-0.633854	-1.50154	58	HSPA1A, ABCC8, PTPRN, GNAS, RAB3B, PAX4, GCK, ARX, CAMK2N1, C1orf127, ECEL1, SLC30A8, CASR	C8		clone#6
DESCARTES_MAIN_FETAL_LENS_FIBRE_CELLS	0.92577	0.955926	0.0327242	0.313248	0.720462	150	ALG5, DNMBP, SIPA1L3, FBXO34, CERK, TIGD6, TMLHE, TIMELESS, TDRD7, SNX1, PALM2AKAP2, H2BC18, NPLOC4, KIAA1217, ZSCAN30, GPR89B, TMEM117, MYO18A, STAMBPL1, GSS, CHUK, NHS, SIPA1L1, FN3KRP, ADAM17, MIPOL1, USPL1, INPP5F	C8		clone#6
DESCARTES_MAIN_FETAL_LYMPHATIC_ENDOTHELIAL_CELLS	0.830585	0.904256	0.0409884	0.350362	0.772316	69	KLHL4, SMAD1, PDE2A, NRP2, TMEM140, RHOJ, PRR5L, PPFIBP1, ELK3	C8		clone#6
DESCARTES_MAIN_FETAL_LYMPHOID_CELLS	0.13961	0.520578	0.216543	-0.477085	-1.19176	122	ENAM, DENND2D, KIR3DL1, ZNF831, IL2RA, NIBAN3, MAP4K1, PYHIN1, MATK, CD19, KLRF1, CARD11, KLRC1, NCR3, KLRF2, PAX5, KRT72, GZMH, FCRL2, CPA5, RIPOR2, FCRL1, BLK, NCR1, CD69, CRTAM, PARP15, MYO1G, CTLA4, FASLG, IFNG, SLFN12L, CD22, CXCR3, PRF1, IL23R, NMUR1, IL18RAP, CD5, GPR174, STAP1, JCHAIN, FCMR, VPREB1, SLAMF6, LTA, CYTIP, XCL2	C8		clone#6
DESCARTES_MAIN_FETAL_MEGAKARYOCYTES	0.439124	0.67241	0.0664364	0.409972	0.945963	169	THBS1, ROCK2, DCLRE1A, STXBP5, ZNF175, ITGB3, VCL, MFAP3L, DIAPH1, FLI1, MDM1, PDE5A, ASAP2, VASP, RAB27B, GSAP, DOK1, TAOK1, RAB8A, RELCH, ACTN1, NRDC, XRCC2	C8		clone#6
DESCARTES_MAIN_FETAL_MESANGIAL_CELLS	0.225664	0.535411	0.135741	-0.620411	-1.20738	17	TEX15, TMTC1	C8		clone#6
DESCARTES_MAIN_FETAL_MESOTHELIAL_CELLS	0.696181	0.833178	0.0558265	0.453264	0.848545	22	LAMC2, GFPT2, NFATC2	C8		clone#6
DESCARTES_MAIN_FETAL_METANEPHRIC_CELLS	0.219451	0.533484	0.147331	-0.561651	-1.1719	28	ADAMTS20, BMPER, CLEC18B, SLC13A1, SLC12A1, EYA1, SINHCAF, SLC34A1, UMOD	C8		clone#6
DESCARTES_MAIN_FETAL_MICROGLIA	0.164993	0.520578	0.126876	0.521591	1.18316	130	BHLHE41, C12orf4, MAML2, FMNL3, TLR4, RHBDF2, TNFRSF10D, AZIN2, DOCK4, RIN2, PANX1, SPP1, IL17RA, AP1B1, MEF2A, RTTN, MAP4K4, APPL2, ITPR2, ABR, RABEP1, SOCS6	C8		clone#6
DESCARTES_MAIN_FETAL_MUC13_DMBT1_POSITIVE_CELLS	0.0423197	0.474907	0.276501	0.808042	1.73782	53	TMPRSS15, INAVA	C8		clone#6
DESCARTES_MAIN_FETAL_MYELOID_CELLS	0.0863095	0.501982	0.266351	-0.512209	-1.26967	85	HBEGF, CD163L1, CD163, STAB1, CR1, TIMD4, SIGLEC1, CD209, CABP4, LILRB1, LILRB5, RILPL2, HK3, SIGLEC12, LILRB2, TLR8, FRMD4B, SIGLEC16, CLEC7A, LILRA6, CD180, NCF4, LILRA1, CLEC10A, LILRB3, SIGLEC7, THEMIS2, LILRA5, FPR3, SCIMP, AIF1, MARCO	C8		clone#6
DESCARTES_MAIN_FETAL_NEUROENDOCRINE_CELLS	0.075188	0.495315	0.261664	-0.644046	-1.37588	31	POTEJ, POTEI, PKD2L1, SLC26A5, ACSBG2, KCNH6, RFX6, GPR42, HTR2C, TPH1, VWA7	C8		clone#6
DESCARTES_MAIN_FETAL_OLIGODENDROCYTES	0.890667	0.936196	0.0645031	-0.323592	-0.722485	43	CSMD1, COL9A1, SCN1A, ADGRB1, PPP2R2B, SOX6, GRID1, KCND2, FIP1L1	C8		clone#6
DESCARTES_MAIN_FETAL_PAEP_MECOM_POSITIVE_CELLS	0.0141404	0.376174	0.38073	0.777039	1.76268	115	G0S2, PARP4, GTF2E1, NNMT, ARID5B, PAX8, SLC35B3, WARS1, LAMB3, USP47, SLC6A6, GLIS3, CNDP2, NABP1	C8		clone#6
DESCARTES_MAIN_FETAL_PARIETAL_AND_CHIEF_CELLS	0.763636	0.869443	0.0787114	-0.32401	-0.816599	102	HK2, B4GALNT3, SERF2, KLF11, GPRC5C, KCNQ1, ATP4A, ATP5ME, CLCNKA, SIGLEC11, SLC26A9, CAPN13, GRIP2, AK3, ETNPPL, CCKBR, FA2H, PFKFB2, TMPRSS2, IZUMO1	C8		clone#6
DESCARTES_MAIN_FETAL_PDE11A_FAM19A2_POSITIVE_CELLS	0.690096	0.82916	0.0523759	0.401361	0.835894	40	FILIP1L, ANKRD28, ERCC6, SEMA3A	C8		clone#6
DESCARTES_MAIN_FETAL_PDE1C_ACSM3_POSITIVE_CELLS	0.237333	0.541046	0.0982123	0.484477	1.13772	260	RLF, GSPT2, ZNF274, SOX4, ZNF484, ELF1, ZSWIM1, SNTB1, L3MBTL3, ZNF667, ALKBH3, WDR11, DHX37, ZNF776, POP4, ATP6V0D2, DBR1, CREBBP, ZNF480, VIRMA, ELP3, TUT7, FOXP1, BRF1, ZNF397, MORC2, ZNF202, CHD2, GCFC2, SLC24A1, DDX19B, ZBTB26, ORC5, CNIH3, MAPKAPK5, TRNT1, WDR25, ZNF329, TAF8, ZNF558, LSG1, LMTK2, TRAPPC13, HELQ, STX17, NOX4, EXOSC3, CDC73, HHAT, SRSF3, RWDD2B, RFXANK, ECD, ZSCAN21, CCDC97,…	C8		clone#6
DESCARTES_MAIN_FETAL_PHOTORECEPTOR_CELLS	0.191617	0.524873	0.175204	-0.471406	-1.14009	71	USH2A, ANO2, CDHR1, PDE6C, IMPG2, PCARE, EGFLAM, RPGRIP1, IMPG1, FRMPD1, PDE6B, EYS, EPB41L2, GNAT1, ATP1B2, CHRNB4, ADGRV1, LRIT3, ANKRD33B, GRM6, LRIT2, PDE6H	C8		clone#6
DESCARTES_MAIN_FETAL_RETINAL_PIGMENT_CELLS	0.952174	0.971433	0.0330163	0.308291	0.701211	113	APC, NBEA, ZNF92, STIM2, DMXL1, TRPM7, DOCK7, VEPH1, GEN1, RAB27A, PITPNA, ABCC5	C8		clone#6
DESCARTES_MAIN_FETAL_RETINAL_PROGENITORS_AND_MULLER_GLIA	0.340125	0.601971	0.086795	0.497423	1.052	45	PKD2, SORCS1, C5orf34, EPHB2, RARB, ZHX2, CNTLN, GATB, ADORA2B, PWWP3A, GLYATL2, TMTC4	C8		clone#6
DESCARTES_MAIN_FETAL_SATB2_LRRC7_POSITIVE_CELLS	0.351351	0.609485	0.12564	-0.407213	-1.00573	84	BCL6, PNLDC1, CSRP2, RAB3A, TMPRSS7, SCUBE1, TAF7L, SEPTIN3, CDKL2, ALOXE3, SLC22A2, FOXG1, LRRIQ4, ARHGAP33, NEUROD6, NXPH3, ZBTB11	C8		clone#6
DESCARTES_MAIN_FETAL_SATELLITE_CELLS	0.819749	0.897965	0.0436251	0.36752	0.790408	53	CSTF2T, SLF2, PURB, NCOA1	C8		clone#6
DESCARTES_MAIN_FETAL_SCHWANN_CELLS	0.862797	0.921497	0.0655321	-0.338483	-0.743657	39	ITIH6, COL28A1, LGI1, PMP22, SCN7A, TECTB, ABCA8	C8		clone#6
DESCARTES_MAIN_FETAL_SKELETAL_MUSCLE_CELLS	0.138514	0.520578	0.222056	-0.551912	-1.39183	149	RYR1, DNAH8, MYH2, NEB, TTN, MYH1, MYH8, FXR1, SCN4A, CACNA1S, TRDN, MYOM2, MYBPC2, C4orf54, OBSCN, CMYA5, ATP1B4, ACTN2, BTF3, PRKAG3, MYBPC1, RPS20, VWA5A, MYOM3, ACTN3, CASQ1, ARHGAP36, TPM2, PRDX6, AMPD1, XIRP2, PPP1R3A, C1orf167, JPH1, FGF6, TNNT3, EIF4E2, ASB12, ECPAS, TRIM72, TBX15, FGFRL1, CFL2, SMTNL1, MYBPH, KLHL40, SRL, PYGM	C8		clone#6
DESCARTES_MAIN_FETAL_SLC24A4_PEX5L_POSITIVE_CELLS	0.106195	0.504498	0.204295	-0.692061	-1.34681	17	OVCH1, PREX2, VSTM2L, ADCY2, GRIK4, GRM7, CLEC2A, C8orf34, GRM3, GPR139, SLC22A13	C8		clone#6
DESCARTES_MAIN_FETAL_SLC26A4_PAEP_POSITIVE_CELLS	0.319407	0.588577	0.0819779	0.429925	1.00653	231	IL1A, ZMYM1, ACADM, POLR3B, TOR1A, VPS54, NSMCE4A, ZNF845, ZNF75D, SLC4A1AP, SURF6, FADD, NUP155, PLEKHA5, GPATCH1, UNG, POLK, GTF2H3, RRAGB, THAP10, PYROXD1, LTO1, TMEM267, CCDC86, ZSCAN20, SURF2, WDR5B, MRPL20, KLHDC2, SLC35C2, TOE1, ZNF211, PHLPP1, ARFGAP2, DUSP12, ZNF627, FAM32A, NAT10, RANBP3, ASB6, H2AC8, CCHCR1, SIMC1, DEDD, MTERF2, GMPPA, LIG3, TOMM40, GPKOW, ZKSCAN4, PTCD3, REXO1, C2CD2,…	C8		clone#6
DESCARTES_MAIN_FETAL_SMOOTH_MUSCLE_CELLS	0.00755066	0.36408	0.407018	0.898705	1.87169	40	COL6A3, ABCC9	C8		clone#6
DESCARTES_MAIN_FETAL_SQUAMOUS_EPITHELIAL_CELLS	0.349544	0.608645	0.126876	-0.393973	-0.991039	101	A2ML1, FOSL1, RALA, TIPARP, SPINK5, KRT6B, TRIM29, KRT6C, KRT6A, DSG3, GSDMC, SERPINB13, MUC21, KRT14, SLC28A3, CSTB, ZNF185, DUOX1, TMPRSS4, CAPN14, KRT16, PKP1, KRT78, GAN, TMPRSS11D, SPRR2E, IL36RN, GBP6, KRT17, EDAR, STYK1, FAM83C, SPRR2A, GRHL3, SERPINB10, TMPRSS11A, CLCA4, RHCG, CRISP3, SERPINB11, TMPRSS11F, PGLYRP4, NCCRP1, TMPRSS11B, PITX1, ADH7, RNASE7, NTN1, SERPINB5, GLTP, FUT3	C8		clone#6
DESCARTES_MAIN_FETAL_STC2_TLX1_POSITIVE_CELLS	0.466814	0.690266	0.0883594	-0.511846	-0.996099	17	FBLN5, KLK6, CETP, NKX2-3	C8		clone#6
DESCARTES_MAIN_FETAL_STELLATE_CELLS	0.394322	0.643666	0.0791317	0.485088	1.02255	44	IGFBP3, DENND2A, ADAMTS2, EHBP1, BMPR2, GRK5	C8		clone#6
DESCARTES_MAIN_FETAL_STROMAL_CELLS	0.0179336	0.386599	0.352488	-0.827679	-1.50818	13	MXRA5, COL5A1, COL6A6, COL12A1, COL1A2, ITGBL1	C8		clone#6
DESCARTES_MAIN_FETAL_SYMPATHOBLASTS	0.913793	0.948475	0.0386372	0.338465	0.715822	45	NSMCE3, ZDBF2, HTATSF1, FKBP5	C8		clone#6
DESCARTES_MAIN_FETAL_SYNCYTIOTROPHOBLASTS_AND_VILLOUS_CYTOTROPHOBLASTS	0.798193	0.887394	0.0760837	-0.33547	-0.823567	78	ITGB4, LATS2, NFE2L3, GLDC, SND1, GABRE, POTEC, L1TD1	C8		clone#6
DESCARTES_MAIN_FETAL_THYMIC_EPITHELIAL_CELLS	0.872077	0.926528	0.0347157	0.322242	0.741785	156	SYNE1, SNX19, TRAPPC12, MRTFB, QTRT2, ABRAXAS2, FAM118B, TMEM131, NFKB1, SH3RF3, SLFN12, PEX1, INTS12, SMG6, DRP2, NUBPL, MOV10, UTP15, TBC1D2B, CLTCL1, RMI2, APBB2	C8		clone#6
DESCARTES_MAIN_FETAL_THYMOCYTES	0.734848	0.854538	0.04707	0.369362	0.816274	74	ACSF3, MEAK7, TCF12, CEP128, SPOCD1, CYP2U1, SSH2, TFDP2, TCF7, SATB1, TNRC6C, PITPNM2	C8		clone#6
DESCARTES_MAIN_FETAL_TROPHOBLAST_GIANT_CELLS	0.220779	0.534083	0.107554	0.483176	1.096	136	RBBP6, SEMA7A, LRIF1, SLC16A4, TACC2, SH3TC2, FURIN, PHLDB2, EXPH5, SLC38A1, DDX59, PTPN21, ZNF554, CLIP4, PCDH1, POGLUT3, AFF1, MFSD12, ZNF117, ZNF703, DYSF, MAN1A2	C8		clone#6
DESCARTES_MAIN_FETAL_UNIPOLAR_BRUSH_CELLS	0.0973872	0.502959	0.222056	-0.657295	-1.33552	23	CNKSR2, GRIA2, STXBP5L, GRM1, RPH3A, NDST4, NWD2	C8		clone#6
DESCARTES_MAIN_FETAL_URETERIC_BUD_CELLS	0.61596	0.786608	0.0797706	-0.42652	-0.889947	28	MYO3B, KCP, SLC14A2, SNX31, EMX2, SCNN1G, AQP2, SCNN1B, UPK2, UPK3A	C8		clone#6
DESCARTES_MAIN_FETAL_VASCULAR_ENDOTHELIAL_CELLS	0.266458	0.557491	0.100991	0.528121	1.11693	45	ESM1, PTPRB, LXN, TM4SF18	C8		clone#6
DESCARTES_MAIN_FETAL_VISCERAL_NEURONS	0.101648	0.502959	0.234393	-0.578689	-1.29288	45	VAT1, NEFH, YWHAG, HEPHL1, CFHR5, SLC7A14, MAGEE1, NCS1, GNAO1, TUBB2A, ELOVL3	C8		clone#6
DESERT_EXTRACELLULAR_MATRIX_HEPATOCELLULAR_CARCINOMA_SUBCLASS_UP	0.152582	0.520578	0.173748	-0.636729	-1.27848	22	HSPA5, CPE, MUC13, THY1, FBN1, NECTIN2, DCN, ANK3, SSUH2	C2	CGP	clone#6
DESERT_PERIPORTAL_HEPATOCELLULAR_CARCINOMA_SUBCLASS_UP	0.134801	0.520578	0.138805	0.650901	1.49834	156	TENM1, GNE	C2	CGP	clone#6
DESERT_PERIVENOUS_HEPATOCELLULAR_CARCINOMA_SUBCLASS_UP	0.175657	0.520578	0.119888	0.511684	1.17689	155	CTR9, ZNF189, ROCK2, SDAD1, CUL1, RAB11FIP2, PARN, RB1CC1, NEDD4, MTR, CILK1, ZNF200, NCOA2, ANKRA2, PREB, ASAP2, MAT1A, HSD11B1, YAP1, CHKA, GNPAT, GLUL, TMEM230, FAT1, METTL25B, MRPS18B, CDK5, UTP25, TERF2, THAP11	C2	CGP	clone#6
DESERT_STEM_CELL_HEPATOCELLULAR_CARCINOMA_SUBCLASS_UP	0.268939	0.55909	0.165657	-0.407708	-1.04241	242	POSTN, CKS2, BZW2, TPX2, HK2, TFRC, DLGAP5, BAMBI, TOMM20, TMED3, CDC25B, JPT1, TOP2A, SULF1, UBE2C, CEP55, IGSF3, CDK1, KIF2C, COL1A2, LAMB1, HJURP, ANXA5, SLC4A7, TTK, CTSC, VIL1, KIF20A, EIF3E, TNFRSF21, TIMP2, EIF3D, CALU, ENPP2, ME2, MEP1A, PTTG1, EIF3H, S100A6, PRSS3, COL5A2, EPS8L3, BUB1, FBL, BORA, KDELR3, SPAG5, RAP1GAP, NCL, MACROH2A2, TPM2, TROAP, PABPC1, NAP1L1, RPLP2, HGF, STK39	C2	CGP	clone#6
DEURIG_T_CELL_PROLYMPHOCYTIC_LEUKEMIA_DN	0.0889774	0.502084	0.170932	0.615905	1.45339	307	TASOR, ZBTB38, ZNF292, CTR9, ZBED5, SYNE1, PIK3R1, LUZP1, INTS6, CD58, RORA, TOR1AIP1, THUMPD1, NPAT, TGFBR2, EOGT, AKR1C3, ANKRD12, CEBPZ, N4BP2L2, USP47, NCOA1, KHNYN, TRPC1, TAB2, DYNLT1, ARHGEF10, ANKRD49	C2	CGP	clone#6
DEURIG_T_CELL_PROLYMPHOCYTIC_LEUKEMIA_UP	0.0857143	0.501742	0.172324	0.598453	1.42807	346	TENM1, N4BP1, MCM4, IGFBP5, ZNF507, PSPH, H4C5, CBLL1, PAPPA2, NEDD4, TAF4B, SNTB1, ANGPTL2, DDR1, MCM7, MTAP, FZD6, TGS1, H1-2, LGALS3BP, HKDC1, RNF170, HMGN5, GNA11, KCNN4, MCM2, NEO1, PUS7, METTL1, RBBP8, PDPK1, IRS1, VPS8, ARHGEF1, ARHGAP32, NUP214, CELSR2, XDH, HMBS, PFAS, C15orf39, FAM13A, BOP1, BTBD8, PDK2, NCAPG2, DOCK1, PITPNA, TCF7L2, NCDN, PRKDC, TCFL5, SOX12, KCTD12, ABHD2, PRMT5, CIC…	C2	CGP	clone#6
DE_YY1_TARGETS_DN	0.110294	0.507411	0.160801	0.56184	1.26312	93	RBBP6, APC, ITGA4, INHBA, STAG1, TNFRSF11B, CASP8AP2, PAFAH1B1, DNTTIP2, EGFR, AGGF1, PKN2, CCNE2, PRKACB, RBBP8, RB1, RBL1, PRKD3, OSMR, CDC27	C2	CGP	clone#6
DE_YY1_TARGETS_UP	0.844394	0.911586	0.0597318	-0.369439	-0.728052	19	EMP1, PRSS16	C2	CGP	clone#6
DHIMAN_PBMC_ATTENUVAX_AGE_15_25YO_SUBQ_7_OR_14DY_DN	0.424779	0.662675	0.0813027	0.557425	1.02919	19	XPC, APPBP2, RIN2	C7	VAX	clone#6
DHIMAN_PBMC_ATTENUVAX_AGE_15_25YO_SUBQ_7_OR_14DY_UP	0.848901	0.913824	0.0683111	-0.337183	-0.771168	49	MAGEC1, PROCR, COBL, SLC11A2, CIITA, ABCG1	C7	VAX	clone#6
DIAZ_CHRONIC_MYELOGENOUS_LEUKEMIA_DN	0.116505	0.514733	0.237794	-0.49681	-1.23913	115	GADD45B, BCL6, HERC5, TGFBI, RPL23A, HLA-B, ANXA5, BLNK, EEF1A1, RPL41, RPS24, LPL, FLT3, NOP53, RPS11, RPLP1, RPL32, IL16, GPX3, RPS15, OAS2, PROM1, LILRB4, DNTT	C2	CGP	clone#6
DICER1_TARGET_GENES	0.418283	0.658661	0.108394	-0.438257	-0.989049	47	EMP1, SCD, MGA, PLCH1, MTF2, STRAP, RPL24, RPL5, TMEM39A, HNRNPH3, GADD45A, KLHL32	C3	TFT:GTRD	clone#6
DING_LUNG_CANCER_BY_MUTATION_RATE	0.798246	0.887394	0.0499914	0.408037	0.755892	20	MAST4, DDR1, IRS1, PRKDC, TP53	C2	CGP	clone#6
DING_LUNG_CANCER_EXPRESSION_BY_COPY_NUMBER	0.0956652	0.502959	0.175204	0.668934	1.50185	100	WASHC5, GZF1, TAF2, RB1CC1, THUMPD1, CBLL1, IPO8, METTL4, MTMR6, DBR1, SENP2, BRMS1L, EID2, ZNF302, ASH2L, VPS8, SNAP29, VPS41, AKAP9, NIPBL, RFC4, MFN1, C19orf12, MRPL47, FBXO33, MIPEP, MRPS11, E2F3, PIK3CA, CEBPG, ARMC8, CHD7, PAN3, NUP153, GEMIN2, PNPT1, THOC1	C2	CGP	clone#6
DING_LUNG_CANCER_MUTATED_FREQUENTLY	0.166972	0.520578	0.144631	0.744204	1.27595	12	APC, BAP1, RB1, TP53	C2	CGP	clone#6
DING_LUNG_CANCER_MUTATED_SIGNIFICANTLY	0.563011	0.752601	0.063079	0.478993	0.932557	26	APC, INHBA, EGFR, RB1, TP53	C2	CGP	clone#6
DIRMEIER_LMP1_RESPONSE_EARLY	0.147826	0.520578	0.197822	-0.49452	-1.17911	62	GADD45B, DUSP5, HSP90AB1, INSIG1, HMGCS1, PPP1R15A, RPS9, NFKBIA, EIF1, EEF1A1	C2	CGP	clone#6
DIRMEIER_LMP1_RESPONSE_LATE_DN	0.494137	0.7074	0.0706196	0.496581	0.972078	30	BTG1, TXNIP, ARHGDIB, DENND2B, PSMB9	C2	CGP	clone#6
DIRMEIER_LMP1_RESPONSE_LATE_UP	0.11042	0.507411	0.165657	0.586149	1.26637	56	SLC7A5, CD58, POM121, IL4R, NFKB1, LITAF, JADE2, CSNK1D, SLC7A1	C2	CGP	clone#6
DISTECHE_ESCAPED_FROM_X_INACTIVATION	0.0734341	0.494561	0.245042	-0.764029	-1.3922	13	KDM5C, EIF2S3, TMSB4X, EIF1AX	C2	CGP	clone#6
DITTMER_PTHLH_TARGETS_DN	0.503704	0.712309	0.0636424	0.428888	0.950093	70	SPEN, PIK3R1, RAPGEF2, KIF3B, TIMELESS, SEMA3A, PANX1, TFDP2, CUL4A, PIK3CA, FAT1, DFFA, LRRFIP1, SNX13, ARPC2, RRAS2, NDUFB3	C2	CGP	clone#6
DITTMER_PTHLH_TARGETS_UP	0.101597	0.502959	0.166934	0.655765	1.49313	112	CDCP1, JAG1, TSC22D1, POLR3C, ATP10D, CDK12, PLAU, GALNT7, AREG, TYMS, ATP2B1, DLG1, USP1, SGPL1, POLI, RFC4, SF3B3, UROD	C2	CGP	clone#6
DLX2_TARGET_GENES	0.567164	0.755424	0.0538979	0.374047	0.874806	230	INO80, PEX13, ARID5B, VCPIP1, DNMBP, JMJD1C, IQCG, YAE1, DNTTIP2, CASD1, TGS1, ADD3, AGPS, PURB, TNRC18, MYO10, CLCN3, ELP3, AP4E1, SLC9A1, IRS1, ARHGAP32, AKAP9, AKAP13, PHF12, ANAPC7, CASP8, HEG1, YAP1, CEP120, IFT46, TBRG4, H2BC5, YJU2, TDP2, PRR5L, ZCCHC14, LMO7	C3	TFT:GTRD	clone#6
DLX6_TARGET_GENES	0.016291	0.381414	0.352488	0.633379	1.53511	494	SLC7A11, ZMYND8, ZNF292, CCDC9B, ZNF770, GTPBP2, TRIB3, FAF2, HIRIP3, PSAT1, SEPHS2, BRCA2, H2AC6, VPS50, NSL1, ARHGEF2, FEN1, REV3L, BRCA1, METTL4, ZDHHC5, SLC38A1, NEK9, BECN1, COASY, WARS1, ARID4A, HOXB9, NOL8, UEVLD, HKDC1, THAP6, STYXL1, TTI1, DSN1, GPAM, LAMB3, INAVA, ZNF48, MCCC2, PDCD4, FARSB, SECISBP2, DNAJA3, ZNF398, GPANK1, SON, ACAD9, THRAP3, HERPUD1, ALG2, CITED2, PRCC, STAT6, NBR1, …	C3	TFT:GTRD	clone#6
DMRT1_TARGET_GENES	0.00270813	0.343555	0.431708	0.702306	1.67002	355	SLC7A11, ZNF770, IFNAR1, TRIB3, POLR1A, VEGFA, LRIF1, C12orf4, DDIT4, DCLRE1A, DUSP6, PSAT1, SEPHS2, EGR1, TRMT61B, VPS50, VCPIP1, DNMBP, CHAC1, MKKS, TWNK, NUP107, CASD1, BRCA1, AGPS, AQR, COASY, WARS1, NOL8, PYGB, MDC1, USP53, SLTM, MARS1, NUP155, INTS14, ESF1, IPO11, MCCC2, NKAPD1, SNX1, ACAD9, THRB, ELP3, PPIP5K2, PRCC, FOXP1, ANKRA2, SCAP, AKAP9, SETD1A, NFX1, UBLCP1, MTBP, MRM3, PHF12, CHD2…	C3	TFT:GTRD	clone#6
DNMT1_TARGET_GENES	0.143845	0.520578	0.134273	0.592406	1.36354	154	SYNC, ARHGAP24, KLHL4, PARN, TXNIP, CCDC71, BRCA1, TIMMDC1, PWWP2A, RPTOR, ZNF7, NUP37, TTI1, KCNN4, TMX1, ZNF3, ARFRP1, CLCN3, ELP3, RPS6KB1, TLE4, CLASP1, MDM2, SCAP, CCDC174, SLC25A16, DNAJC14, USP54, CNOT2, TRIP12, MRPL20, ANXA11, ACTN1, PLD1, LAS1L, RRP12, LMO7, COA1, USP37, STOML2, ALKBH1, NOSIP, HIKESHI, PITPNM2, UBE2G2	C3	TFT:GTRD	clone#6
DNMT3A_TARGET_GENES	0.261658	0.554883	0.0908241	0.503236	1.21157	466	ZBTB21, WBP4, SPDL1, LIG4, TCP11L2, ADGRL2, CENPB, ARID1B, SMC2, SLC6A15, ZC3H18, CPSF2, YAE1, STK38L, RAB28, PDLIM5, JOSD1, ICE1, PLEKHG2, NOL8, EFTUD2, KDM3B, POLR3F, SAV1, CREBBP, INAVA, TIMM22, C21orf91, MAGOHB, TRIM41, ZNF839, VPS37B, CETN3, TDRD7, PAXIP1, CLCN3, RANBP2, POT1, VAPB, DENR, RBBP8, KICS2, GTF2H3, JARID2, EPHB2, API5, ISG20L2, SETD1A, IFT80, RALGAPA1, RAPGEF1, AKAP13, SMURF1, CT…	C3	TFT:GTRD	clone#6
DOANE_BREAST_CANCER_CLASSES_DN	0.442244	0.675054	0.0755015	0.503626	1.00736	33	EHBP1, WWTR1, CHST3, CLIP4, WDR33, SPP1, LMO4, NNT, SPIDR, POPDC3	C2	CGP	clone#6
DOANE_BREAST_CANCER_CLASSES_UP	0.567251	0.755485	0.0931455	-0.371939	-0.897805	68	TNIK, ABCA12, AR, SIDT1, TFAP2B, SCUBE2, ABCC6, ABCA8, CYP4F8, CEACAM6, HGD, FASN, TOX3, HPX, ECHDC2, LRRC31, FA2H, CERS4, KMO	C2	CGP	clone#6
DOANE_BREAST_CANCER_ESR1_DN	0.884555	0.93297	0.0399219	0.351745	0.745695	46	PSAT1, EGFR, CHST3	C2	CGP	clone#6
DOANE_BREAST_CANCER_ESR1_UP	0.547468	0.741129	0.0999277	-0.356824	-0.89082	107	GPRC5A, CACNA1D, C4A, AR, C1orf21, SIDT1, MAPT, SLC44A4, RET, GFRA1, SCUBE2, CYP2B6, ERBB4, SEMA3C, SCNN1A, STK32B, TTC39A, TMC5, CCDC170, TOX3, ELAPOR1, PRR36, SLC27A2, VAV3, PNPLA4, CERS4, SLC4A8, SLC7A8, TPSAB1, EPS8L1, CA12	C2	CGP	clone#6
DOANE_RESPONSE_TO_ANDROGEN_DN	0.204027	0.526358	0.107972	0.537673	1.25674	238	THBS1, AMIGO2, MAST4, IGFBP3, ZNF322, HELLS, DUSP6, MCM4, IGFBP5, SOS1, CHAF1A, DHRS3, DUSP4, VDR, RAI14, EFNB2, OBSL1, CCNE2, TLK1, NR2F1, MCM5, WLS, SUZ12, DUS2, SLC9A1, ZDHHC13, IRS1, AKAP9, PPARD, PLSCR1, NCDN, NUP160, ABCC5, KIAA0319L, HEATR6, TBRG4, BRIP1, LPIN2, PRKCD, PLPP2, CASP7, RANBP3, SIPA1L1, PLK4, SCCPDH, CDKN1A, MN1, FBXL7, MED13L	C2	CGP	clone#6
DOANE_RESPONSE_TO_ANDROGEN_UP	0.170819	0.520578	0.204295	-0.471436	-1.19951	174	GADD45B, GPRC5A, HSPH1, DNAH3, PDIA5, FARP1, CA5B, SCD, PISD, SLC15A2, COBL, CNTNAP2, MAPT, LCT, RAB3A, BCAM, ZNF350, SORD, GSTM3, MYBPC1, GMDS, PRKAR2B, FKBP11, RASAL1, EPHB1, CYP4F8, FXR2, IQGAP2, AHCY, TMC5, ADAM20, CYP4F12, FASN	C2	CGP	clone#6
DORMOY_ELAVL1_TARGETS	0.805357	0.890997	0.0503964	0.41051	0.746872	18	CDC7, EDNRA, PDCD1LG2, BAG2	C2	CGP	clone#6
DORN_ADENOVIRUS_INFECTION_12HR_DN	0.377892	0.630613	0.110122	-0.478874	-1.029	32	HNRNPH1, TOP2A, BACE2, NFKBIA, SYNCRIP	C2	CGP	clone#6
DORN_ADENOVIRUS_INFECTION_12HR_UP	0.438596	0.671906	0.0992333	-0.487192	-1.01155	27	PLK2, ELL2, FUBP1, KRT14, NFKB2, SRSF1, KLRC2, CCN1, NR4A1	C2	CGP	clone#6
DORN_ADENOVIRUS_INFECTION_24HR_DN	0.457895	0.683888	0.0995791	-0.433737	-0.970243	42	PLK2, TOP2A, NFKBIA, ELL2, FUBP1, NFKB2, SRSF1, KLRC2, CCN1, NR4A1, SDCBP	C2	CGP	clone#6
DORN_ADENOVIRUS_INFECTION_24HR_UP	0.468271	0.69106	0.0875697	-0.572526	-1.01436	12	HNRNPH1, BACE2, SYNCRIP, KRT14	C2	CGP	clone#6
DORN_ADENOVIRUS_INFECTION_32HR_DN	0.21875	0.533209	0.151149	-0.524751	-1.15089	38	PLK2, HNRNPH1, NFKBIA, ELL2, SYNCRIP, FUBP1, KRT14, NFKB2, SRSF1, KLRC2, CCN1, NR4A1, SDCBP	C2	CGP	clone#6
DORN_ADENOVIRUS_INFECTION_32HR_UP	0.746171	0.860404	0.0635008	-0.469026	-0.812906	11	TOP2A, BACE2	C2	CGP	clone#6
DORN_ADENOVIRUS_INFECTION_48HR_DN	0.23219	0.538686	0.147331	-0.520213	-1.14292	39	PLK2, HNRNPH1, NFKBIA, ELL2, SYNCRIP, FUBP1, KRT14, SRSF1, KLRC2, CCN1, NR4A1, SDCBP	C2	CGP	clone#6
DORN_ADENOVIRUS_INFECTION_48HR_UP	0.820225	0.898149	0.0602484	-0.399363	-0.739663	14	TOP2A, BACE2	C2	CGP	clone#6
DORSAM_HOXA9_TARGETS_DN	0.308458	0.582636	0.0956031	0.560475	1.10531	31	RBBP6, VHL, CLCN7	C2	CGP	clone#6
DORSAM_HOXA9_TARGETS_UP	0.185567	0.52167	0.164406	-0.562139	-1.21755	35	PIM1, VIM, CDK7, SRSF11, GTPBP1	C2	CGP	clone#6
DORSEY_GAB2_TARGETS	0.00623455	0.353711	0.407018	0.893549	1.74916	30	COL6A3, THBS1, ITGB3	C2	CGP	clone#6
DOUGLAS_BMI1_TARGETS_DN	0.00418297	0.352921	0.407018	0.709219	1.67851	310	SLC7A11, SLFN5, LCP1, GTPBP2, DIDO1, RAPGEF2, IREB2, PPP3CA, SLC16A4, IFIT3, DNAJC16, ATP10D, RECQL5, FZD6, STK38L, PCYT1A, MVP, TMEM127, STYXL1, MR1, PPCS, IFIT2, B4GALT6, CLIP4, ACAD9, SEMA3A, CLCN3, PCMTD2, KPNA5, TOR1B, DBNL, KLHL12, STAT6, CLCN7, API5, PCMTD1, PANK1, ZFYVE26, SPRTN, LRIG3, CASP8, RARB, ELMOD2, FOXRED1, CSNK1D, CCZ1, TBCEL, ABHD4, LPP, IFT46, UROS, ANAPC1, PSMB9, MIF4GD, PIK3…	C2	CGP	clone#6
DR1_Q3	0.314592	0.58624	0.0824344	0.431222	1.01054	257	RBBP6, FAM20C, DIDO1, PDLIM7, PTCHD4, AGPS, ZFHX3, VCL, ERBB2, SLTM, TTI1, MICAL2, TIMELESS, INSR, NR2F1, REST, DIS3L, PLEC, BIN3, GTF3C2, NFE2L2, NEDD9, SZT2, PRR14, SSH2, WDR81, OTUD7B, AP1B1, SLC25A51, GDNF, NCDN, TP53, ZBTB40, FKBP5, SS18, MARK2, ID1, SATB1, ZBTB45, ZBTB12	C3	TFT:TFT_Legacy	clone#6
DR3_Q4	0.151862	0.520578	0.132846	0.552178	1.25742	143	RBBP6, ERRFI1, SYNC, VEGFA, ASXL2, NBEA, FRMD5, LRRC17, ZNF768, ARID4A, HELZ2, DIAPH1, TRIM41, HOXB7, PDGFB, FLI1, NIPBL, PATZ1, CDC27, ZNF436, CTDSP1, CHD2, KANSL1	C3	TFT:TFT_Legacy	clone#6
DR4_Q2	0.401869	0.648215	0.0696133	0.403432	0.947651	259	GREM1, ERRFI1, ADNP, MTRFR, ARHGAP24, ZBTB21, FAF2, CDK17, TRAK2, LRRC8D, RB1CC1, POLR3C, ADD3, ZBTB4, BNC2, POLA1, KDM3B, SENP1, SON, GGPS1, PRMT3, FOXP1, PDGFB, JARID2, DDX17, NIPBL, OAZ2, PPARD, PHF12, JADE2, TAOK2, HS3ST3A1, OTUD7B, GDNF, LPCAT3, MAP4K4, CIC, RAB10, SALL2, NOVA1, ARID4B, TAOK3	C3	TFT:TFT_Legacy	clone#6
DROSHA_TARGET_GENES	0.22807	0.536856	0.111918	0.552226	1.15673	43	ARHGAP22, EGR1, SLC38A9, ZNF175, KDM3B, CLASP1, TAF4	C3	TFT:GTRD	clone#6
DUAN_PRDM5_TARGETS	0.0747256	0.495315	0.287805	-0.553828	-1.35889	77	GOLGA6A, GADD45B, CACNA1C, SIK1, CEMIP, MYOM2, STK32C, PML, CLK3, ARID3B, EBF1, DKK3, CD99, PSG1, PAX6, POU2F3, ACSBG1, ID2, NAV2, CCDC33, GCK	C2	CGP	clone#6
DUNNE_TARGETS_OF_AML1_MTG8_FUSION_DN	0.732265	0.852642	0.0665892	-0.403739	-0.795646	19	SLC2A3, ECM1	C2	CGP	clone#6
DUNNE_TARGETS_OF_AML1_MTG8_FUSION_UP	0.649371	0.805724	0.0544556	0.406111	0.867951	51	LCP1, BTG1	C2	CGP	clone#6
DURAND_STROMA_NS_UP	0.240109	0.542278	0.0988903	0.464104	1.07195	166	GREM1, BICD1, RBM12B, PTPN13, ZNF518B, DUSP6, HIVEP2, RALGAPA2, SLC35B4, TMEM185B, HECTD2, MRPS31, SASH1, SH3RF3, REXO4, TLE4, ARNT2, NEDD9, KIAA1217, CEP126, RAB27B, FBLIM1, DDX19B	C2	CGP	clone#6
DURAND_STROMA_S_UP	0.12756	0.520578	0.249247	-0.566716	-1.43052	299	MMP2, POSTN, LTBP2, CCDC80, PRUNE2, MORC4, TGFBI, COL4A6, TEX15, SEMA3F, MTSS2, MEST, NCAM1, NPR3, DOCK3, CA5B, COL3A1, FGFR2, COL1A2, ELL2, NDRG2, GRIA3, THSD7A, BMPER, PMP22, ARHGAP28, LPAR1, NXF3, RPS6KA6, NYNRIN, NOTCH4, CAPN6, GLRX, FBLN1, ZDHHC2, PTX3	C2	CGP	clone#6
DURANTE_ADULT_OLFACTORY_NEUROEPITHELIUM_BOWMANS_GLAND	0.166667	0.520578	0.172324	-0.585983	-1.26516	33	DMBT1, NDRG2, BPIFB1, HP, GPX3, PIGR, ELAPOR1, LTF, BPIFA1, BPIFB4	C8		clone#6
DURANTE_ADULT_OLFACTORY_NEUROEPITHELIUM_B_CELLS	0.128535	0.520578	0.199915	-0.603705	-1.29724	32	BIRC3, REL, HLA-DQA1, CD69, IRF8, HLA-DMB, CXCR4, MS4A1, POU2F2, HLA-DQB1, NFKBID, TAGAP, HLA-DRB1, CD52, CD79A, CD79B, TNFRSF13C, VPREB3, LTB, GPR183	C8		clone#6
DURANTE_ADULT_OLFACTORY_NEUROEPITHELIUM_CD4_T_CELLS	0.290727	0.571555	0.126254	-0.533043	-1.10675	27	IL32, RPS29	C8		clone#6
DURANTE_ADULT_OLFACTORY_NEUROEPITHELIUM_CD8_T_CELLS	0.321212	0.589862	0.0880945	0.488855	1.07034	68	LCP1, BTG1, RORA, ARHGDIB	C8		clone#6
DURANTE_ADULT_OLFACTORY_NEUROEPITHELIUM_DENDRITIC_CELLS	0.00325202	0.343555	0.431708	0.818216	1.85621	114	G0S2, PTGS2, LCP1, PTPRE	C8		clone#6
DURANTE_ADULT_OLFACTORY_NEUROEPITHELIUM_FIBROBLASTS_STROMAL_CELLS	0.0507251	0.484922	0.321776	-0.601085	-1.47552	82	POSTN, VIM, LGALS1, ECM1, TGFBI, GJA1, LAPTM4A, COL3A1, COL1A2, CPE, SPARC, CSRP2, GATA2, ITGBL1, FBLN1, TIMP2, PGRMC1, TFAP2B, ENPP2, SERPING1, SELENOM, COL6A2, TFAP2A, ABCA8, TPM2, HGF, CDH11, THY1	C8		clone#6
DURANTE_ADULT_OLFACTORY_NEUROEPITHELIUM_GLOBOSE_BASAL_CELLS	0.89433	0.938186	0.0626618	-0.331822	-0.718702	35	RBP1, JPT1, PTMA, NEUROD1, ELAVL4, EMX2, RTN1	C8		clone#6
DURANTE_ADULT_OLFACTORY_NEUROEPITHELIUM_IMMATURE_NEURONS	0.152104	0.520578	0.206588	-0.456107	-1.14933	138	CASP3, BEX1, JPT1, NCAM1, MYT1L, SYT11, GFY, CADPS, KIF1A, APBB1, PPA1, KSR2, CADM1, EBF1, TMPRSS6, EBF4, EBF3, CALM2, EBF2, DCX, MAP6, VAMP2, FSTL5, ARMH4, ELAVL4, GDI1, EMX2, RTN1, RTN3, SCG3, CNTN4, DPYSL2, TUBB2A, CCNI, TRIM66	C8		clone#6
DURANTE_ADULT_OLFACTORY_NEUROEPITHELIUM_MACROPHAGES	0.0713123	0.493096	0.287805	-0.557121	-1.36811	81	DUSP1, RGS10, ZNF331, NPC2, PHACTR1, FTL, CSF2RA	C8		clone#6
DURANTE_ADULT_OLFACTORY_NEUROEPITHELIUM_MAST_CELLS	0.19697	0.524873	0.118288	0.523207	1.15627	74	PTGS2, CCL2, ANKRD28, DDIT4, DUSP6, LIF, ELF1, AREG	C8		clone#6
DURANTE_ADULT_OLFACTORY_NEUROEPITHELIUM_MATURE_NEURONS	0.903571	0.942861	0.0785029	-0.301865	-0.764438	180	BEX1, NCAM1, CYSTM1, GFY, CUTA, ARPP21, PPA1, KSR2, ATP1B1, IGSF8, IFI27L2, OLFM1, TSHZ2, MLF1, CALM3, TMPRSS6, EBF3, CALM2, FAIM2, EBF2, VAMP2, IMPDH1, ORMDL3, FSTL5, AGBL4, LINGO2, GDI1, EMX2, TKTL1, RTN1, RTN3, SCG3, STOM	C8		clone#6
DURANTE_ADULT_OLFACTORY_NEUROEPITHELIUM_MONOCYTES	0.83905	0.908242	0.0668966	-0.346242	-0.760704	39	RGS10, PHACTR1	C8		clone#6
DURANTE_ADULT_OLFACTORY_NEUROEPITHELIUM_NK_CELLS	0.765957	0.870238	0.0787114	-0.339142	-0.832513	82	IL32, TMSB4X, MYOM2, HLA-B, HLA-C, PYHIN1, MATK, KLRF1, APOBEC3G, EFHD2, GZMH, HLA-A, UCP2, IL2RB, B2M, CD69, FCGR3A, TRAF3IP3, IFITM2, CCL5, PRF1, GZMB, SH3BGRL3, IL2RG, MYO1F, CTSW, DOK2, PLEK	C8		clone#6
DURANTE_ADULT_OLFACTORY_NEUROEPITHELIUM_OLFACTORY_ENSHEATHING_GLIA	0.104499	0.50336	0.164406	0.680663	1.54416	114	CDH19, ITGB8	C8		clone#6
DURANTE_ADULT_OLFACTORY_NEUROEPITHELIUM_OLFACTORY_HORIZONTAL_BASAL_CELLS	0.0426876	0.476187	0.321776	0.805295	1.46514	18	F3, TSC22D1, IGFBP5, KRT15	C8		clone#6
DURANTE_ADULT_OLFACTORY_NEUROEPITHELIUM_OLFACTORY_MICROVILLAR_CELLS	0.281421	0.566773	0.135002	-0.471446	-1.0857	51	SMS, IRAG2, GOLM1, CFTR, SC5D, APLP2, BMX, CRTAC1, SEMA3C	C8		clone#6
DURANTE_ADULT_OLFACTORY_NEUROEPITHELIUM_PERICYTES	0.327381	0.593883	0.130106	-0.413988	-1.011	76	VIM, A2M, VWF, EDN1, EMP1, FLT1, HLA-E, CLU, CCDC85B, PRCP, TIMP3	C8		clone#6
DURANTE_ADULT_OLFACTORY_NEUROEPITHELIUM_PLASMA_CELLS	0.282937	0.567337	0.117766	-0.640507	-1.16712	13	ITM2C, PRDX4, HSP90B1, FKBP11	C8		clone#6
DURANTE_ADULT_OLFACTORY_NEUROEPITHELIUM_RESPIRATORY_CILIATED_CELLS	0.216393	0.531906	0.172324	-0.423471	-1.0668	140	MUC5AC, CCDC80, NUCB2, DMKN, CYSTM1, ERICH3, KIF21A, IGFBP2, C12orf75, DRC1, SLC44A4, CDHR3, MLF1, DNAAF1, CES1, CFAP251, TMC5, CCDC170, TUBA4B, PROM1	C8		clone#6
DURANTE_ADULT_OLFACTORY_NEUROEPITHELIUM_RESPIRATORY_COLUMNAR_CELLS	0.184539	0.521521	0.161979	-0.579548	-1.20924	28	EPAS1, KRT6A, FABP5, CSTB, CD9, PERP	C8		clone#6
DURANTE_ADULT_OLFACTORY_NEUROEPITHELIUM_RESPIRATORY_EPITHELIAL_CELLS	0.0853933	0.501311	0.231127	-0.735158	-1.39366	15	DMBT1, BPIFB1, PRB3, PIGR, LTF, BPIFA1	C8		clone#6
DURANTE_ADULT_OLFACTORY_NEUROEPITHELIUM_RESPIRATORY_HORIZONTAL_BASAL_CELLS	0.550505	0.743179	0.08654	-0.421768	-0.910615	33	KRT6A, KRT5, CD9, PERP, ANXA1, SERPINB4, SERPINB5, ALDH3A1, TACSTD2, SFN, FXYD3	C8		clone#6
DURANTE_ADULT_OLFACTORY_NEUROEPITHELIUM_RESPIRATORY_SECRETORY_CELLS	0.0947631	0.502959	0.231127	-0.644563	-1.3449	28	DMBT1, CD55, BPIFB1, PRB3, PIGR, NR4A1, LTF, ANXA1, BPIFA1	C8		clone#6
DURANTE_ADULT_OLFACTORY_NEUROEPITHELIUM_SUSTENTACULAR_CELLS	0.0495604	0.483729	0.321776	-0.723882	-1.62474	46	MUC5AC, CYP2A13, NOS2, SEC14L3, PIGR	C8		clone#6
DURANTE_ADULT_OLFACTORY_NEUROEPITHELIUM_UNSPECIFIED	0.134003	0.520578	0.155242	0.650817	1.274	30	NQO1, DYNLT1, TUBB4B, H4C3, DYNLL1	C8		clone#6
DURANTE_ADULT_OLFACTORY_NEUROEPITHELIUM_VASCULAR_SMOOTH_MUSCLE_CELLS	0.427935	0.664678	0.0718276	0.436492	0.978219	91	THBS1, TNS1, FILIP1L, CCL2, EGR1, ARID5B, IGFBP5, LMOD1	C8		clone#6
DURCHDEWALD_SKIN_CARCINOGENESIS_DN	0.267717	0.558224	0.169571	-0.493427	-1.23982	263	ITGB1, RBM25, PLK2, RBP1, DCUN1D3, TGFBI, RNF38, YOD1, SQLE, MYH6, HMGCS1, KIF5B, PTPRZ1, TIPARP, NET1, ELL2, FOS, SLC4A7, ODC1, SEMA6D, PRPF4B, APLP2, CCNG1, CADM1	C2	CGP	clone#6
DURCHDEWALD_SKIN_CARCINOGENESIS_UP	0.907692	0.945427	0.0706196	-0.309925	-0.769657	89	SLC15A2, KRT2, COL16A1, PTTG1, NFIL3, CYP17A1, LGALS4, GUK1, ADH1B, TNMD, PTH1R, NOP10, CERS4, ELOVL3, KRT36, PTS, ACOXL, MMRN1, PRKCB, HSD3B2, TENT5A, PLEKHH2, CASZ1, MAOA, P3H3, C1QTNF12, PAOX, SS18L2	C2	CGP	clone#6
DUTERTRE_ESTRADIOL_RESPONSE_24HR_UP	0.137976	0.520578	0.133555	0.5874	1.3964	321	SLC7A5, MCM3, NRIP1, WDR76, HELLS, SPDL1, MCM6, MCM4, FAM111B, BRCA2, TFDP1, WDHD1, CHAF1A, CLSPN, SMC2, FIGNL1, DNMT1, NUP107, FEN1, MCM7, CBX5, BRCA1, H1-2, LRIG1, DARS2, MMS22L, FANCI, POLA1, SLC26A2, MRE11, AREG, DSN1, CCNE2, MCM2, SLC2A1, TIMELESS, GMNN, NCAPD3, TYMS, DCLRE1B, KNTC1, MCM5, UNG, CDC6, XBP1, RBBP8, RBL1, TTF2, GINS1, CEP78, UHRF1, CELSR2, ZWILCH, POLE, CIP2A, RFC4, DTL, ATAD2,…	C2	CGP	clone#6
DUTERTRE_ESTRADIOL_RESPONSE_6HR_DN	0.187221	0.522792	0.120433	0.50778	1.13798	91	RCAN1, TNS3, NUAK1, ARID5B, PARP9, NBEA, MTAP, ERBB2, RAB27B, ABCC5, BMF, SESN3, LMO7, GALNT10, TMTC2	C2	CGP	clone#6
DUTERTRE_ESTRADIOL_RESPONSE_6HR_UP	0.132877	0.520578	0.1396	0.632712	1.47385	225	SLC7A5, MCM3, NRIP1, RUVBL1, SLC25A24, WDR76, HELLS, MCM6, MCM4, WDHD1, CHAF1A, ELF1, FEN1, MCM7, BRCA1, LRIG1, TGM2, ALDH3A2, PIGW, MMS22L, SLC26A2, AREG, MARS1, CCNE2, MCM2, MICAL2, RRS1, MCM5, UNG, CDC6, CTPS1, RBBP8, RBL1, UHRF1, CELSR2, DTL, TPM1, E2F1, AP1B1, SYTL4, SLC7A1, AKAP1, PHLDA1, PDCD11, ABHD2, SLC1A5, FKBP5, BRIP1, EXO1, PCNA, RRP12, XRCC2, CDC45	C2	CGP	clone#6
DUTTA_APOPTOSIS_VIA_NFKB	0.0707071	0.493096	0.271289	-0.642611	-1.38742	33	GADD45B, CD274, SOD2, BIRC5, TNFRSF21	C2	CGP	clone#6
E12_Q6	0.269531	0.559435	0.168238	-0.425886	-1.07247	261	ARL5B, CHRDL1, PKN1, COL4A3, ITGB4, HBEGF, COL22A1, COL4A4, SEMA3F, MYH14, NTRK3, DSCAM, IFT20, POLR1D, WNK2, SPTB, CYRIA, PRKAG2, ODC1, CCDC85B, NTRK2, GRIA1, CANX, SLC12A5, CADM1, GATA2, IGSF8, TNFRSF21, MTUS1, SLC24A3, CHD5, GNAS, GFRA1, GDPD2, SIM1, SCG2, VWA2, LRP5, MYOM3, ELMO1, UNC45B, HIF3A, PHACTR3, LARP1B, CHRND, ACTN3, POU2F3, SORCS2, ARHGAP36	C3	TFT:TFT_Legacy	clone#6
E2A_Q2	0.538978	0.735712	0.0558265	0.379979	0.888355	246	SKIL, RUNX1, DIDO1, ASXL2, EYA4, DHRS3, ARHGEF2, KCNMA1, VDR, BPTF, JUP, TMEM165, ALG10, LAMC2, LARS2, KLHL23, SCN5A, FBXL17, TAB2, CITED2, PDGFB, TRIM39, PPP1R9B, ESCO1, GUCY1B1	C3	TFT:TFT_Legacy	clone#6
E2F1DP1RB_01	0.198113	0.525012	0.110122	0.539581	1.26325	231	MCM3, DNAJC11, ASXL2, ADAMTS2, EHBP1, MCM6, CLSPN, TRMT6, CASP8AP2, DNMT1, ZNF644, INTS7, MCM7, CBX5, ZCCHC8, ZBTB4, SLC38A1, ARID4A, NRP2, RFC1, TOPBP1, POLA1, MCM2, H2AC12, MSH2, GMNN, BRMS1L, UNG, CDC6, UBR7, TRMT13, CTCF, NUP62, NIPBL, SIK2, ATAD2, CTDSP1, GEN1, JADE2, TAOK2, ZNF362, KANSL3, E2F1, PPP1R8, OTUD7B, RASAL2, KBTBD6, POLD3, ACBD6, ATAD5, SLCO3A1, PCNA	C3	TFT:TFT_Legacy	clone#6
E2F1DP1_01	0.202413	0.526036	0.108394	0.533148	1.24726	237	MCM3, ASXL2, SMC1A, ADAMTS2, EHBP1, STAG1, MCM6, MCM4, HMGXB4, PBRM1, CLSPN, TRMT6, CASP8AP2, DNMT1, ZNF644, MCM7, ZCCHC8, ZBTB4, ARID4A, TOPBP1, POLA1, MCM2, H2AC12, MSH2, GMNN, BRMS1L, UNG, CDC6, UBR7, RBL1, TRMT13, NUP62, TRIM39, NIPBL, ATAD2, GEN1, JADE2, TAOK2, ZNF362, KANSL3, E2F1, OTUD7B, RASAL2, PRKDC, KBTBD6, POLD3, MRPL40, ACBD6, E2F3, FKBP5, ATAD5, SLCO3A1, PCNA, DNAJC9, BRPF1, USP37, …	C3	TFT:TFT_Legacy	clone#6
E2F1DP2_01	0.202413	0.526036	0.108394	0.533148	1.24726	237	MCM3, ASXL2, SMC1A, ADAMTS2, EHBP1, STAG1, MCM6, MCM4, HMGXB4, PBRM1, CLSPN, TRMT6, CASP8AP2, DNMT1, ZNF644, MCM7, ZCCHC8, ZBTB4, ARID4A, TOPBP1, POLA1, MCM2, H2AC12, MSH2, GMNN, BRMS1L, UNG, CDC6, UBR7, RBL1, TRMT13, NUP62, TRIM39, NIPBL, ATAD2, GEN1, JADE2, TAOK2, ZNF362, KANSL3, E2F1, OTUD7B, RASAL2, PRKDC, KBTBD6, POLD3, MRPL40, ACBD6, E2F3, FKBP5, ATAD5, SLCO3A1, PCNA, DNAJC9, BRPF1, USP37, …	C3	TFT:TFT_Legacy	clone#6
E2F1_Q3	0.217742	0.532802	0.103958	0.506362	1.18383	246	MCM3, ASXL2, ADAMTS2, EHBP1, MCM6, CLSPN, TRMT6, CASP8AP2, DNMT1, ZNF644, MCM7, ZCCHC8, ZBTB4, ARID4A, TOPBP1, POLA1, MCM2, H2AC12, MSH2, GMNN, BRMS1L, FAM120C, CDC6, DOLK, UBR7, USP1, RBL1, TRMT13, NUP62, TRIM39, FLI1, EPHB2, NIPBL, MAML3, ATAD2, ATE1, GEN1, PHF12, JADE2, SHMT1, TAOK2, ZNF362, E2F1, FAM216A, OTUD7B, RASAL2, KBTBD6, POLD3, ACBD6, E2F3, ZNF827, PDS5B, ATAD5, SLCO3A1, PCNA	C3	TFT:TFT_Legacy	clone#6
E2F1_Q3_01	0.0379919	0.472438	0.271289	0.668155	1.5566	243	KRCC1, DNAJC11, DUSP6, FUT8, STAG1, CENPB, DNMT1, ZNF318, INTS7, MCM7, KMT2E, TRPS1, PHF23, TOPBP1, POLA1, ZMYM4, IRF2BP1, H2AC12, GMNN, EIF5, BRMS1L, FBXO9, TRPM7, RBL1, TRIM39, HMBS, ATAD2, CTDSP1, PHF12, E2F1, EDEM1, LCOR, GTF2A1	C3	TFT:TFT_Legacy	clone#6
E2F1_Q4	0.180108	0.520578	0.116234	0.586436	1.37103	246	RBBP6, DNAJC11, MECOM, SMC1A, TRIM27, DCLRE1A, STAG1, MCM4, LIF, CLSPN, IPO9, OGDH, INTS7, CBX5, ZCCHC8, PKN2, DGCR8, SLC38A1, ARID4A, HOXB9, NRP2, RFC1, DBR1, SIN3A, ZEB2, BRMS1L, KNTC1, OBI1, UNG, CDC6, FBXO9, SLC38A2, AREL1, TRMT13, CTCF, RPA2, PPP1R9B, DDX17, PATZ1, SIK2, CTDSP1, ZNF362, TPM1, PPP2R5E, E2F1, PPP1R8, ACTN4, OTUD7B, PRKDC, RPS6KA3, E2F3	C3	TFT:TFT_Legacy	clone#6
E2F1_Q4_01	0.144022	0.520578	0.132846	0.624652	1.45988	228	MCM3, DNAJC11, ASXL2, SMC1A, ADAMTS2, DCLRE1A, STAG1, MCM6, MCM4, NCOA6, TRMT6, SMC2, CASP8AP2, DNMT1, INTS7, MCM7, CBX5, ZCCHC8, SLC38A1, ARID4A, NRP2, RFC1, TOPBP1, POLA1, SIN3A, PIK3R4, NUP155, MCM2, H2AC12, GMNN, BRMS1L, UNG, CDC6, PPRC1, DOLK, FBXO9, DHX40, USP1, PRMT3, TLE4, TRMT13, CTCF, PPP1R9B, DDX17, NIPBL, PATZ1, SIK2, ATAD2, ATE1, GEN1, JADE2, ZNF362, E2F1, PPP1R8, FAM216A, OTUD7B, PR…	C3	TFT:TFT_Legacy	clone#6
E2F1_Q6	0.195155	0.524873	0.111011	0.561214	1.31024	235	MCM3, ASXL2, SMC1A, ADAMTS2, EHBP1, STAG1, MCM6, MCM4, HMGXB4, PBRM1, CLSPN, TRMT6, CASP8AP2, DNMT1, ZNF644, MCM7, ZCCHC8, ZBTB4, ARID4A, TOPBP1, POLA1, MCM2, H2AC12, MSH2, GMNN, BRMS1L, UNG, CDC6, UBR7, RBL1, TRMT13, CTCF, NUP62, FLI1, NIPBL, ATAD2, ATE1, GEN1, JADE2, TAOK2, ZNF362, E2F1, FAM216A, OTUD7B, RASAL2, PRKDC, KBTBD6, POLD3, MRPL40, ACBD6, E2F3, FKBP5, ATAD5, SLCO3A1, PCNA	C3	TFT:TFT_Legacy	clone#6
E2F1_Q6_01	0.0764075	0.495315	0.186433	0.651937	1.5256	240	MCM3, BMP2, DNAJC11, ASXL2, SMC1A, ADAMTS2, STAG1, MCM6, MCM4, NCOA6, NCBP1, RB1CC1, CLSPN, TRMT6, NPAT, CASP8AP2, DNMT1, ZNF644, INTS7, MCM7, CBX5, TSTD2, FZD1, TOPBP1, POLA1, SIN3A, HMGA2, MCM2, H2AC12, MSH2, GMNN, BRMS1L, FAM120C, UNG, PPRC1, DOLK, UBR7, RBL1, TRMT13, CTCF, PCDH10, TRIM39, FLI1, DDX17, NIPBL, SIK2, ATAD2, ATE1, GEN1, JADE2, TAOK2, ZNF362, E2F1, PPP1R8, OTUD7B, PRKDC, KBTBD6, P…	C3	TFT:TFT_Legacy	clone#6
E2F1_UP.V1_DN	0.229917	0.537995	0.102449	0.479562	1.10868	186	ZMYND8, F3, PTGS2, CCL2, TRIB3, PLAT, PPP3CA, AJUBA, KMT2E, LRIG1, TGM2, NHSL1, TCF4, LXN, PLA2G4A, IFIT2, TRIM41, TANK, SASH1, NFKB1, XBP1, STAT6, ANXA4, NOTCH2, DOK1, WDR26, KLF2, PHLDA1, LCLAT1, AMPD3	C6		clone#6
E2F1_UP.V1_UP	0.268698	0.558854	0.0931455	0.458758	1.06058	186	VEGFA, FMNL3, MCM4, BRCA2, WDHD1, SMC2, FEN1, EFNB2, UBN1, SMAD1, RRP1B, PTPN21, SIRPA, NDUFAF4, VPS37B, TYMS, RB1, TLE4, TBP, ARHGEF1, WRN, GUF1, PHF12, CHAF1B, PSME3, CSTF2, PARP1, SLC7A1, FANCM, E2F3, TRNT1, TRAF3, LPIN2, SOCS2, SSX2IP, ENTR1, THOP1, NUP43	C6		clone#6
E2F3_UP.V1_DN	0.392806	0.642469	0.0745501	0.430094	0.974268	139	POLR1A, KRT80, PLAT, BRCA2, LIF, ZNF646, RIF1, INTS7, TGM2, RUFY2, ZNF3, ESF1, MAGOHB, EHMT1, STX1A, PPARD, IFNE, NACC2, FUBP3, TBRG4, MARK2, STPG1, FBXL19, BYSL, ZC2HC1A	C6		clone#6
E2F3_UP.V1_UP	0.839286	0.908364	0.0824344	-0.309631	-0.780685	187	RYR1, PEG10, GKAP1, NOL4L, KCNS3, MEX3B, ATRNL1, SHANK3, SLC6A2, ANTXRL, MICB, TLE2, KCNA6, CHST1, RRAGD, DDAH1, TAF5, SEPTIN3, FGF9, NGEF, ABCG2, JPH1, PCOLCE2, SLC27A2, CHRDL2, CDC20B	C6		clone#6
E2F4DP1_01	0.205094	0.526952	0.107554	0.531477	1.24371	240	MCM3, ASXL2, SMC1A, ADAMTS2, EHBP1, STAG1, MCM6, MCM4, HMGXB4, PBRM1, CLSPN, TRMT6, CASP8AP2, DNMT1, ZNF644, MCM7, ZCCHC8, ZBTB4, ARID4A, TOPBP1, POLA1, MCM2, H2AC12, MSH2, GMNN, BRMS1L, UNG, CDC6, UBR7, RBL1, TRMT13, NUP62, NIPBL, ATAD2, GEN1, JADE2, TAOK2, ZNF362, E2F1, OTUD7B, RASAL2, PRKDC, KBTBD6, POLD3, MRPL40, ACBD6, E2F3, FKBP5, ATAD5, SLCO3A1, PCNA	C3	TFT:TFT_Legacy	clone#6
E2F4DP2_01	0.202413	0.526036	0.108394	0.533148	1.24726	237	MCM3, ASXL2, SMC1A, ADAMTS2, EHBP1, STAG1, MCM6, MCM4, HMGXB4, PBRM1, CLSPN, TRMT6, CASP8AP2, DNMT1, ZNF644, MCM7, ZCCHC8, ZBTB4, ARID4A, TOPBP1, POLA1, MCM2, H2AC12, MSH2, GMNN, BRMS1L, UNG, CDC6, UBR7, RBL1, TRMT13, NUP62, TRIM39, NIPBL, ATAD2, GEN1, JADE2, TAOK2, ZNF362, KANSL3, E2F1, OTUD7B, RASAL2, PRKDC, KBTBD6, POLD3, MRPL40, ACBD6, E2F3, FKBP5, ATAD5, SLCO3A1, PCNA, DNAJC9, BRPF1, USP37, …	C3	TFT:TFT_Legacy	clone#6
E2F_01	0.00513442	0.353711	0.407018	0.855413	1.87291	68	PPP1R10, MCM3, ADNP, MCM4, HMGXB4, DNMT1, LURAP1L, ARID4A, BNC2, TOPBP1, MCM2, H2AC12, BRMS1L	C3	TFT:TFT_Legacy	clone#6
E2F_02	0.202413	0.526036	0.108394	0.536654	1.25546	237	MCM3, ASXL2, SMC1A, ADAMTS2, EHBP1, STAG1, MCM6, MCM4, HMGXB4, PBRM1, CLSPN, TRMT6, CASP8AP2, DNMT1, ZNF644, MCM7, ZCCHC8, ZBTB4, ARID4A, TOPBP1, POLA1, MCM2, H2AC12, MSH2, GMNN, BRMS1L, UNG, CDC6, UBR7, RBL1, TRMT13, NUP62, TRIM39, NIPBL, ATAD2, GEN1, JADE2, TAOK2, ZNF362, KANSL3, E2F1, OTUD7B, RASAL2, PRKDC, KBTBD6, POLD3, MRPL40, ACBD6, E2F3, FKBP5, ATAD5, SLCO3A1, PCNA, DNAJC9, BRPF1, USP37, …	C3	TFT:TFT_Legacy	clone#6
E2F_03	0.200269	0.525904	0.10925	0.554614	1.29884	248	MCM3, DNAJC11, MECOM, ASXL2, SMC1A, ADAMTS2, DCLRE1A, STAG1, MCM6, MCM4, CENPB, ARHGEF17, SMC2, CASP8AP2, DNMT1, INTS7, MCM7, CBX5, ZCCHC8, ARID4A, RFC1, TOPBP1, POLA1, MCM2, H2AC12, GMNN, BRMS1L, FAM120C, KNTC1, UNG, CDC6, PPRC1, PRMT3, RBL1, TRMT13, CTCF, RPA2, PPP1R9B, DDX17, NIPBL, SIK2, ATAD2, ATE1, CTDSP1, JADE2, ZNF362, PDS5A, E2F1, HNRNPA0, PRKDC, E2F3, PDS5B, FKBP5	C3	TFT:TFT_Legacy	clone#6
E2F_Q2	0.200831	0.525904	0.111011	0.503025	1.16121	180	RLF, ZNF281, ADGRL2, IPO9, ZNF644, TXNIP, ZFYVE9, PKN2, COP1, HECTD2, ZMYM4, DNAJB12, PRKACB, USP1, POGZ, CELSR2, EPHB2, SLC25A16, SZT2, UROD, ZNF362, SLC4A2, CSRP1, NBPF11, EIF2B3, MAGI3, NCDN, YTHDF2, SFPQ, PIGV, PDIK1L, PUM1, TRIM33, KIF1B	C3	TFT:TFT_Legacy	clone#6
E2F_Q3	0.197564	0.524954	0.110565	0.526197	1.22984	227	MCM3, DNAJC11, SMC1A, ADAMTS2, MCM6, MCM4, TRMT6, CASP8AP2, DNMT1, INTS7, MCM7, CBX5, ZCCHC8, SLC38A1, ARID4A, NRP2, RFC1, TOPBP1, POLA1, MCM2, H2AC12, GMNN, FAM120C, UNG, CDC6, DOLK, USP1, TRMT13, CTCF, FLI1, DDX17, EPHB2, NIPBL, SIK2, ATAD2, ATE1, CTDSP1, GEN1, PHF12, JADE2, SHMT1, ZNF362, PDS5A, E2F1, PPP1R8, FAM216A, OTUD7B, PRKDC, E2F3, ZNF827, PDS5B	C3	TFT:TFT_Legacy	clone#6
E2F_Q3_01	0.142665	0.520578	0.132846	0.620307	1.4482	235	MCM3, DNAJC11, ASXL2, SMC1A, ADAMTS2, DCLRE1A, STAG1, MCM6, MCM4, NCOA6, TRMT6, SMC2, CASP8AP2, DNMT1, INTS7, MCM7, CBX5, ZCCHC8, SLC38A1, ARID4A, NRP2, RFC1, TOPBP1, POLA1, SIN3A, PIK3R4, NUP155, MCM2, H2AC12, GMNN, BRMS1L, UNG, CDC6, PPRC1, DOLK, FBXO9, DHX40, CITED2, USP1, PRMT3, TLE4, TRMT13, CTCF, PPP1R9B, DDX17, NIPBL, PATZ1, SIK2, ATAD2, ATE1, GEN1, JADE2, ZNF362, E2F1, PPP1R8, FAM216A, OT…	C3	TFT:TFT_Legacy	clone#6
E2F_Q4	0.168901	0.520578	0.120433	0.606988	1.42001	237	MCM3, DNAJC11, ASXL2, SMC1A, ADAMTS2, EHBP1, STAG1, MCM6, MCM4, HMGXB4, PBRM1, CLSPN, TRMT6, CASP8AP2, DNMT1, ZNF644, INTS7, MCM7, CBX5, ZCCHC8, ZBTB4, ABRAXAS2, SLC38A1, ARID4A, NRP2, TOPBP1, POLA1, MCM2, H2AC12, MSH2, GMNN, BRMS1L, UNG, CDC6, UBR7, RBL1, TRMT13, CTCF, NUP62, DDX17, NIPBL, SIK2, ATAD2, GEN1, JADE2, TAOK2, ZNF362, CHD2, E2F1, PPP1R8, OTUD7B, RASAL2, PRKDC, KBTBD6, POLD3, MRPL40, …	C3	TFT:TFT_Legacy	clone#6
E2F_Q4_01	0.105898	0.504498	0.156312	0.638971	1.49483	237	MCM3, DNAJC11, ASXL2, SMC1A, ADAMTS2, DCLRE1A, STAG1, MCM6, MCM4, NCOA6, SMC2, CASP8AP2, DNMT1, INTS7, MCM7, CBX5, ZCCHC8, SLC38A1, ARID4A, NRP2, RFC1, TOPBP1, POLA1, PIK3R4, MCM2, IPO11, GMNN, BRMS1L, FAM120C, KNTC1, UNG, CDC6, PPRC1, DOLK, FBXO9, CITED2, PRMT3, TRMT13, CTCF, SFMBT1, PPP1R9B, DDX17, EPHB2, NIPBL, PATZ1, SIK2, ATAD2, ATE1, GEN1, JADE2, ZNF362, E2F1, PPP1R8, FAM216A, PRKDC, ACBD6,…	C3	TFT:TFT_Legacy	clone#6
E2F_Q6	0.168237	0.520578	0.120985	0.606537	1.41606	235	MCM3, DNAJC11, ASXL2, SMC1A, ADAMTS2, EHBP1, STAG1, MCM6, MCM4, HMGXB4, PBRM1, CLSPN, TRMT6, CASP8AP2, DNMT1, ZNF644, INTS7, MCM7, CBX5, ZCCHC8, ZBTB4, SLC38A1, ARID4A, NRP2, TOPBP1, POLA1, MCM2, H2AC12, MSH2, GMNN, BRMS1L, UNG, CDC6, UBR7, RBL1, TRMT13, CTCF, NUP62, DDX17, NIPBL, SIK2, ATAD2, GEN1, JADE2, TAOK2, ZNF362, E2F1, PPP1R8, OTUD7B, RASAL2, PRKDC, KBTBD6, POLD3, MRPL40, ACBD6, E2F3, ATA…	C3	TFT:TFT_Legacy	clone#6
E2F_Q6_01	0.186078	0.522077	0.113787	0.578776	1.35482	239	MCM3, DNAJC11, SMC1A, ADAMTS2, DCLRE1A, DUSP6, STAG1, MCM6, MCM4, SMC2, CASP8AP2, DNMT1, INTS7, MCM7, CBX5, ZCCHC8, ARID4A, NRP2, RFC1, TOPBP1, POLA1, MCM2, POLH, GMNN, BRMS1L, FAM120C, UNG, C14orf119, CDC6, DOLK, CITED2, PRMT3, RBL1, TRMT13, CTCF, SFMBT1, PPP1R9B, FLI1, DDX17, NIPBL, SIK2, ATAD2, ATE1, JADE2, FANCL, ZNF362, E2F1, PRKDC, ACBD6, E2F3, PDS5B, CASP2, PCNA, CDC45	C3	TFT:TFT_Legacy	clone#6
E47_01	0.956989	0.974517	0.0290688	0.298736	0.698782	247	RUNX1, VEGFA, NCOA5, PODXL, FRMD5, ZNF644, LURAP1L, KCNMA1, KMT2E, GNA11, NLK, SCN5A, HOXB7, CITED2, FOXP1, RBL1, AKAP12, PDGFB, PLEC, PPP1R9B, EPHB2, SLC4A2, SOX12, PARP8, DRP2, ZNF532, ID1, CCNYL1, PPP1R21, CCNJL, NUMBL, CDK5, PICK1, BCL9L, SPOP, ITGA3, PLK4, ARL4A, PELO, GIT2, TRIM8, EPHA2	C3	TFT:TFT_Legacy	clone#6
E47_02	0.145161	0.520578	0.131458	0.6185	1.446	246	SLC7A11, ASXL2, FUT8, PODXL, FRMD5, JMJD1C, C6orf62, KMT2E, EDEM3, RWDD2A, BNC2, CEP41, SCN5A, SASH1, EHD4	C3	TFT:TFT_Legacy	clone#6
E4BP4_01	0.626539	0.792967	0.0496901	0.366328	0.851314	218	TSC22D1, ADNP, ZBTB21, VEGFA, PIK3R1, DENND4A, ARID1B, JMJD1C, RGL1, STARD13, ZDHHC5, TNS2, ZBTB14, EP300, IRF2BP1, HERPUD1, CLASP1, POGZ, NIPBL, ZDHHC14, WDR81, SPATA2, RPS6KA3, ZHX2, PMEPA1, DDX5, ARRDC3, SH2B3, CEPT1, TMEM185A, ZNF687, CEP95, PCK2, INPP4A	C3	TFT:TFT_Legacy	clone#6
E4F1_Q6	0.549407	0.742345	0.0540088	0.373213	0.880957	286	ADNP, ZBTB21, UBQLN2, STAG1, TRMT61B, ZNF462, TOR1AIP1, NEK1, PAFAH1B1, C6orf62, CSTF3, ATP10D, IRF2BPL, PURB, ZBTB4, IKBKB, ZEB2, TRPC1, RFX5, HDX, EHD4, ANK2, RANBP2, RBBP8, ERC1, GOLGA5, NEDD9, MRM3, TAOK2, SOX9, PSME3, FOXRED1, GTF2A1, SHC3, INTS12, RPS6KA3, YJU2B, SACM1L, TBRG4, ATAD5, PRR3, ID1, PDP1, NUMBL, SLC20A2, LMTK2, PELI3, ZNF687, SMIM19, PLK4, GLOD4, SECISBP2L, H4C8, BCL2L13, RPRD1A	C3	TFT:TFT_Legacy	clone#6
EBAUER_MYOGENIC_TARGETS_OF_PAX3_FOXO1_FUSION	0.025097	0.413222	0.352488	0.843776	1.78925	47	COL6A3, PDLIM5	C2	CGP	clone#6
EBAUER_TARGETS_OF_PAX3_FOXO1_FUSION_DN	0.53605	0.734225	0.0633597	0.436779	0.929885	49	ADAM19, CEP104, IQCG, ZFYVE16, IL4R	C2	CGP	clone#6
EBAUER_TARGETS_OF_PAX3_FOXO1_FUSION_UP	0.154696	0.520578	0.128789	0.6113	1.41477	190	COL6A3, TNS1, BICD1, AGL, LIF, TXNIP, PDLIM5, TGM2, EHBP1L1, WWTR1, MYO10, GMEB1, SLC12A2, FAM13A, TAOK2, HRH1, TPM1, RARB, SLC24A1, DOK1, ASCC1, AKAP1	C2	CGP	clone#6
EBNA1BP2_TARGET_GENES	0.0356201	0.462696	0.276501	0.644374	1.52786	316	PPP1R10, EPC2, DIDO1, SLC14A1, AGL, ZNF268, TRAPPC12, ALG5, PABIR1, PRDM4, PHLDB2, TGS1, C11orf58, ICE1, NMNAT2, RFC1, GNA11, CDC7, AKAP11, MYO10, GPATCH1, R3HCC1L, TAB2, DCLRE1B, ABCD3, C11orf24, STX18, NFKB1, EHD4, SLC38A2, DROSHA, MTHFSD, ZNF146, SMARCA2, TNRC6B, UROD, ASF1B, MFN1, CLPTM1L, RSPRY1, ACTN4, MCRS1, PSMG1, INTS12, AKAP1, ABCC5, MAP3K2, HLCS, IFT27	C3	TFT:GTRD	clone#6
EFC_Q6	0.296443	0.576242	0.0847985	0.440751	1.04023	270	ZMYND8, TSC22D1, BTRC, VEGFA, TMEM209, NCOA5, ITGB8, BMPR2, RGL1, PCYT1A, TNS2, OMA1, BNC2, CEP41, SIN3A, HELZ2, SENP1, PHTF1, TDRD7, SASH1, CITED2, ARPC5, TRIM39, DDX17, SLK, CELSR2, XPNPEP3, CDK19, JADE2, TAOK2, SLC4A2, WDR81, SIX1, OTUD7B, DYDC2, CBX6, SLC7A1, AKAP1, IFT46, DHX30, STAT5B, ZNF407, EBNA1BP2, TP53BP1, HNRNPH2, TBC1D16	C3	TFT:TFT_Legacy	clone#6
EGFR_UP.V1_DN	0.00942033	0.367405	0.38073	0.718556	1.65762	193	TENM1, NRIP1, ENPP4, AGL, H2AC6, PSPH, BRCC3, DCAF6, ADD3, H1-2, EFNB2, SYCP2, RFWD3, PDCD4, GPATCH1, PRKACB, CARF, POT1, PCMTD2, CASP6, H2AC11, PRKD3, IRS1, DDX60, CELSR2, MPDZ, POLI, DTL, FANCL, GULP1, KIF11	C6		clone#6
EGFR_UP.V1_UP	0.0801105	0.495315	0.184706	0.678596	1.56818	188	SLC7A11, ITGA2, RCAN1, WNT5A, CCL2, TNS3, ZNF281, INHBA, DUSP6, PDLIM7, ARID5B, HIVEP2, LIF, IFIT3, TNFRSF11B, PTPRE, DUSP4, IQCG, EGFR, CARMIL1	C6		clone#6
EGR1_01	0.0104726	0.368511	0.38073	0.703705	1.65246	266	KRCC1, RBBP6, ERRFI1, LRFN5, SPRED1, RUNX1, VEGFA, EHBP1, CDK17, EGR1, PABIR1, ITGB8, PAFAH1B1, IRF2BPL, STARD13, FZD1, NLK, SMARCA5, KCNQ5, USP1, TLE4, AKAP12, AKIRIN2, PDGFB, CTCF, PJA1, UBASH3B, NIPBL, UBTF, SIK2, ISG20L2, DDX6, ATE1	C3	TFT:TFT_Legacy	clone#6
EGR2_01	0.305556	0.581433	0.0860347	0.44343	1.02337	197	RBBP6, RUNX1, ZNF281, VEGFA, SOX4, EGR1, ITGB8, BMPR2, CSTF3, NUP107, SMAD1, SIN3A, DIAPH1, SMARCA5, KCNQ5, SCN5A, AKAP10, PDGFB, ATP6V1C1, UBASH3B, WWP2, DYNLL1, ZHX2, PRR3, FUS, ZCCHC14, FBXL19, LMTK2, USP37, CGGBP1, UPRT, DVL2, PRKCE	C3	TFT:TFT_Legacy	clone#6
EGR3_01	0.13154	0.520578	0.147331	0.548581	1.2154	83	RBBP6, VEGFA, EGR1, ITGB8, BMPR2, ATP8B2, KCNQ5, SCN5A, PDGFB, ATP6V1C1, UBASH3B, DYNLL1, PRR3, FUS, ZCCHC14	C3	TFT:TFT_Legacy	clone#6
EGR_Q6	0.169761	0.520578	0.119348	0.590997	1.39324	275	KRCC1, EYA4, NUAK1, EGR1, PPP3CA, TRAPPC12, ITGB8, RGL1, CELSR3, IRF2BPL, STARD13, VLDLR, NLK, DIAPH1, SMARCA5, KCNQ5, PPRC1, AKIRIN2, PDGFB, CTCF, ARPC5, PPP1R9B, UBTF, SIK2, ISG20L2, SLC25A12, DDX6, PHF12, JADE2, WDR81, RASAL2, PITPNA, YTHDF2, ZNF703, ZHX2, UBE3A, PRPF6	C3	TFT:TFT_Legacy	clone#6
EGUCHI_CELL_CYCLE_RB1_TARGETS	0.100694	0.502959	0.184706	0.715347	1.33918	22	MCM3, MCM6, MCM4, SMC2, FEN1, MCM7, CCNE2, MCM2, MCM5, KIF11	C2	CGP	clone#6
EHLERS_ANEUPLOIDY_DN	0.319475	0.588619	0.110565	-0.641337	-1.13628	12	GMPR, NCS1, RNF144A, GABRB3, PRELP	C2	CGP	clone#6
EHLERS_ANEUPLOIDY_UP	0.394569	0.643869	0.0797706	0.494477	1.02982	40	NEK1, ATR, ALDH3A2, TUBGCP3, SPART, FBXO33, SCAF11, RWDD2B, EXTL2	C2	CGP	clone#6
EHRLICH_ICF_SYNDROM_DN	0.259179	0.55343	0.123842	-0.649179	-1.18293	13	TFRC	C2	CGP	clone#6
EHRLICH_ICF_SYNDROM_UP	0.651376	0.806571	0.0615707	0.523886	0.884105	11	GUCY1B1, CNN3, IGF2BP3, MARK3	C2	CGP	clone#6
EIF4E_DN	0.0930576	0.502479	0.176694	0.628817	1.41455	98	TRIP11, PTGS2, WASHC5, APPBP2, NCOA6, MRTFB, PLAU, ALPK1, STRBP, USP47, PLEKHA5, MYO10, SLC46A3, WDFY3, RANBP2, EP400, CWC22, ARHGAP32, CCDC174, LOXL1, DOCK1, VPS13C, PARP8, ARID4B, TP53BP1, LMO7, NCOA7, TBCK, FNDC3B, FZD3, TSPAN6, OFD1	C6		clone#6
EIF4E_UP	0.949527	0.969839	0.0696133	-0.29829	-0.741427	97	BHLHE40, MYH6, SLC25A30, PFDN2, PRSS1, LAMC3, UBFD1, VIPR2, KLF8, NPM3	C6		clone#6
EINAV_INTERFERON_SIGNATURE_IN_CANCER	0.240464	0.542278	0.111011	0.609954	1.1845	27	IFIT3, BRD3, CMTR1	C2	CGP	clone#6
ELF1_Q6	0.159946	0.520578	0.124434	0.60947	1.42489	246	COL6A3, ESM1, ANKRD28, PPP4R3B, PPP3CA, TRAPPC12, ZNF646, TLR4, DPP8, NEDD4, ADD3, IKBKB, MR1, SUPT16H, CREBBP, MICAL2	C3	TFT:TFT_Legacy	clone#6
ELF5_TARGET_GENES	0.00608141	0.353711	0.407018	0.685078	1.64273	394	SLC7A11, UTP3, SOCS4, MECOM, DDX23, PPP4R3B, ZNF646, SLC38A10, TAF2, WDHD1, RB1CC1, ZKSCAN2, TOR1AIP1, VCPIP1, GTF2H1, MKKS, PCYT1A, IPO8, KLHL20, FBXO34, FZD1, ZNF791, AQR, EXOC2, IKBKB, KIF3B, TNRC18, MRE11, FADD, TTF1, SECISBP2, HPS5, TBC1D9, SF3A3, C5orf34, NFKB1, PPIP5K2, CCDC137, ANKRD49, CCDC77, KDM5A, NUP214, PPP1R9B, VPS41, MAML3, NFE2L2, PYROXD1, CCDC57, ZFYVE26, GEN1, BMS1, NSUN3, KANS…	C3	TFT:GTRD	clone#6
ELK1_01	0.179657	0.520578	0.11524	0.586268	1.38247	271	ZMYND8, ZNFX1, LCP1, THAP5, ADNP, SOX4, VPS4B, DPP8, PRPF4, CCDC71, FURIN, TGFBR2, PDLIM5, STARD13, TIMMDC1, VCL, PHC2, WDR53, TMEM127, ZNF70, CES2, DBR1, NR1H2, NUP155, SIRPA, IRF2BP1, NMNAT1, HELZ2, RHOJ, FAM200A, R3HCC1L, PRKAB1, C14orf119, AP4E1, ZNF35, CITED2, TLE4, PPHLN1, ZCCHC9, HERPUD2, DDX1, TMEM161B, HAT1, MTBP, GEN1, VASP, ARHGDIB, NECAP2, KANSL1, DOK1, TBCC, PYM1	C3	TFT:TFT_Legacy	clone#6
ELK1_02	0.214286	0.531297	0.105125	0.531502	1.24185	253	PALB2, ZNF322, ZSCAN29, FAF2, AP5M1, DPP8, CCDC71, VPS52, PCYT1A, PURB, ZDHHC5, TIGD6, PSMC2, UBR1, CPSF3, NR1H2, NKAPD1, PRKACB, SON, CDK13, TRIM44, TTPAL, ZNF384, PPHLN1, NUP214, CCDC174, NIPBL, GTF3C2, ARCN1, RFC4, SZT2, HAT1, MTBP, ACP2, FAM98B, NECAP2, SRBD1, AP1B1, TENT2, TBCC, PYM1, DHX30, TCF7, DDX5, MAPKAP1, CDC45, ERI2, GART, STOML2, GTF3C1, ZNF408, CGGBP1, CEP95, LRRFIP1, ACVR2A	C3	TFT:TFT_Legacy	clone#6
ELLWOOD_MYC_TARGETS_DN	0.85	0.914408	0.0661326	-0.338817	-0.757912	42	TMED3, ALDH2, ORMDL3, PROM1, PDIA6, FMOD, TMPRSS2, TMED4	C2	CGP	clone#6
ELLWOOD_MYC_TARGETS_UP	0.177528	0.520578	0.156312	-0.670041	-1.24099	14	CLCN1, PPP1R18, RPL37A	C2	CGP	clone#6
ELVIDGE_HIF1A_AND_HIF2A_TARGETS_DN	0.466877	0.690276	0.109684	-0.371791	-0.926018	104	MAGED4B, ADM, GPRC5A, BHLHE40, LOX, HK2, GJA1, QSOX1, FOS, CSRP2, GLRX, P4HA1, LOXL2, PPFIA4	C2	CGP	clone#6
ELVIDGE_HIF1A_AND_HIF2A_TARGETS_UP	0.320968	0.589799	0.0916795	0.519189	1.07926	41	OSTM1, ADAT1, RRS1, SLC35C1, AREL1, FLAD1, ATP6V0A2, CCDC86, CHKA, RRP12, SOCS2, LSG1, RIOX1, CHUK	C2	CGP	clone#6
ELVIDGE_HIF1A_TARGETS_DN	0.43465	0.669739	0.111918	-0.380996	-0.957833	91	MAGED4B, ADM, LOX, HK2, GJA1, QSOX1, FOS, CSRP2, GLRX, P4HA1, LOXL2, PPFIA4	C2	CGP	clone#6
ELVIDGE_HIF1A_TARGETS_UP	0.0806697	0.495315	0.193813	0.625983	1.36606	67	OSTM1, RRP15, ADAT1, LARS2, GLYR1, RRS1, CTPS1, DOLK, SLC35C1, AREL1, ATP6V0A2, GULP1, PSME3, CCDC86, URB2, RAB35, CHKA, SLCO3A1, RRP12, SOCS2, LSG1, RIOX1, CHUK	C2	CGP	clone#6
ELVIDGE_HYPOXIA_BY_DMOG_DN	0.285491	0.568613	0.096563	0.50436	1.08823	59	ADAT1, CTPS1, DOLK, SLC35C1, ATP6V0A2, PSME3, URB2, LPCAT3, ZMPSTE24, SLCO3A1, SOCS2, RIOX1, PUS1, CALM1, SLC25A44, NAPA	C2	CGP	clone#6
ELVIDGE_HYPOXIA_BY_DMOG_UP	0.330097	0.595916	0.135741	-0.38721	-0.974925	132	PIM1, ADM, SAT1, GPRC5A, BHLHE40, LOX, HK2, TGFBI, CEMIP, GJA1, QSOX1, PFKP, FOS, CSRP2, CADM1, GLRX, P4HA1, LOXL2, PPFIA4, KLF6	C2	CGP	clone#6
ELVIDGE_HYPOXIA_DN	0.280228	0.565728	0.0922597	0.455197	1.03983	147	OSTM1, RRP15, OGDH, ADAT1, LARS2, GLYR1, CTPS1, DOLK, SLC35C1, AREL1, FLAD1, TIMM23, ZWILCH, ATP6V0A2, QRSL1, BOP1, GULP1, PSME3, CCDC86, URB2, RAB35, CHKA, ZMPSTE24, SLCO3A1, FUS, SOCS2, KLC2, RIOX1, CHUK, NCLN, GAS2L1, NETO2, C2CD2, PUS1, FASTKD5	C2	CGP	clone#6
ELVIDGE_HYPOXIA_UP	0.373626	0.626731	0.135741	-0.371518	-0.939483	170	PIM1, DUSP1, GADD45B, ADM, SAT1, GPRC5A, BHLHE40, LOX, HK2, TGFBI, CEMIP, GJA1, QSOX1, PFKP, TIPARP, FOS, CSRP2, CADM1, GLRX, P4HA1, LOXL2, PPFIA4, KLF6	C2	CGP	clone#6
EMX1_TARGET_GENES	0.178522	0.520578	0.119348	0.564855	1.30273	198	MCM3, MAST4, SOCS4, GOPC, ROCK2, POLR1A, HEXIM1, C12orf4, FBXO38, CDK17, VPS50, ANKRD17, CCDC91, ELF1, C6orf62, CPSF2, YAE1, POM121, ZDHHC5, SKAP2, NOL8, UEVLD, PSMC2, INAVA, C21orf91, ZBTB24, MCCC2, SLC38A2, DLG1, DBNL, FRYL, ERC1, EVI5, GOLGA5, GEN1, COQ5, SSH2, CSPP1, PDS5A, MOCS3, KBTBD2, RAD51AP1, USP34, FUS, ARRDC3, PRPF19, TEP1, LSG1, TES, MLH3	C3	TFT:GTRD	clone#6
EN1_01	0.515823	0.721392	0.103576	-0.362759	-0.906107	109	SAT1, EFEMP1, GNRH1, CAMLG, NPR3, NOS1, CD55, ATP13A4, GRIA1, MORF4L2, PDZD2, RBFOX1, RGS6, ELN, GRHL2, RUNX1T1, ERBB4, SLC6A14, PAX6, GPC3, TSHZ3, DLG2, ARHGAP6, HTR7, GPC4	C3	TFT:TFT_Legacy	clone#6
ENGELMANN_CANCER_PROGENITORS_DN	0.388406	0.638611	0.116234	-0.407207	-0.983965	67	GADD45B, IGSF1, LRRFIP2, KRT13, SCUBE2, ADCY1, RASAL1, OXTR, TRPV4, CEACAM6, ANXA8L1, PTGFRN	C2	CGP	clone#6
ENGELMANN_CANCER_PROGENITORS_UP	0.23869	0.541482	0.107554	0.537894	1.14033	46	SLC7A5, MAST4, IGFBP3, LURAP1L, CTSZ, KCNN4, RRS1, PDCD4, PDPK1, NFE2L2	C2	CGP	clone#6
ENK_UV_RESPONSE_EPIDERMIS_UP	0.0184542	0.388277	0.352488	0.669648	1.58015	288	G0S2, XPC, RUVBL1, HEXIM1, PDLIM7, MKKS, KLF7, ANXA3, TMEM165, WARS1, VLDLR, CES2, IL4R, SLC2A1, MRPS31, TYMS, ETS1, FXYD5, PRKAB1, GALE, TBP, PREB, AIMP2, POLE, OSMR, AKR1B10, STAMBP, PIN4, RGS20, NFX1, NPIPB3, MPHOSPH6, PPARD, ARHGDIB, PSME3, ELAC2, CSTF2, SURF2, PLSCR1, AMPD3, BTN3A3, SLC1A5, PRMT5, ACTN1, SHMT2, MAP4K4	C2	CGP	clone#6
ENK_UV_RESPONSE_KERATINOCYTE_DN	0.288288	0.570414	0.0850427	0.484903	1.17021	478	ZMYND8, UTP3, WNT5A, ROCK2, RUVBL1, PKD2, PCF11, SMC1A, CUL1, MCM3AP, MCM6, AGL, ACADM, TOR1A, TNFRSF1A, PSPH, GNE, CD58, DNMT1, KLF7, DHRS3, PAFAH1B1, DUSP4, PRPF4, ZNF638, FEN1, TGFBR2, FZD6, UMPS, ATR, TOPORS, BPTF, AGPS, KAT6A, GOSR1, NAE1, WWTR1, CDC7, SLC2A1, AKAP11, TMX1, STXBP3, STARD7, MYO10, AASDHPPT, CETN3, TYMS, HPS5, DHX9, AKAP10, EID1, RANBP2, TRIM44, MED7, USP1, RBBP8, RB1, KDM5A, …	C2	CGP	clone#6
EPC1_TARGET_GENES	0.213889	0.531064	0.10714	0.502971	1.1604	196	TRIM27, LARP7, TCP11L2, ZNF518A, POM121, IPO8, TOB2, ATF6, WASHC2C, UNC50, TIMM22, ESF1, MGME1, ARFRP1, ZNF839, RANBP2, HERPUD1, GALE, DUS2, KICS2, RBL1, SCAP, FAHD1, SLC4A2, CCDC86, SLC25A51, MIPEP, YTHDF2, MAPKAPK5, DLAT, PKM, SUPV3L1, ZBTB45, ZSCAN12, MOB3A, MRPL15, KMT5B, DARS1, BYSL, UTP25, PINX1, SUDS3, THOC1, VWA8, S100PBP, ATG4C, BMERB1	C3	TFT:GTRD	clone#6
EPPERT_CE_HSC_LSC	0.699839	0.835542	0.0519512	0.402132	0.833124	39	MECOM, KAT6A, SOCS2, ELK3, YES1, MYO5C, BCL11A	C2	CGP	clone#6
EPPERT_HSC_R	0.217949	0.532802	0.169571	-0.430728	-1.07598	118	COL5A1, BEX1, CRIM1, OSER1, INSIG1, EPC1, NPR3, HSP90B1, PNISR, FGD5, MSMO1, RSL1D1, TCEAL9, CACNB2, PDE10A, ATP8B4, RLIM, FNBP1, FLT3, ERG, DNAJB9, RIMKLB, CD109, SLC25A36, FAM3C, ADGRG6, SMARCA1, PROM1, FRMD4B, ZEB1, TPT1, CFH	C2	CGP	clone#6
EPPERT_LSC_R	0.00890128	0.367405	0.38073	0.903204	1.87123	39	PPP1R10, ZNF304, ARFGEF1	C2	CGP	clone#6
EPPERT_PROGENITOR	0.442197	0.675021	0.0687943	0.41785	0.946604	137	SMC1A, NCBP1, HMGXB4, RFX7, HAUS6, ADGRA3, TXNRD1, UMPS, FANCI, POLA1, MRE11, SUPT16H, MICAL2, ZNF225, KCNQ5, KNTC1, PALM2AKAP2, CTPS1, WRN, DTL, FECH, BMS1, ZWINT, TPM1, MIPEP, PRKDC, LANCL2, DLAT, KIFAP3, MTREX, ARMC8, PHF6, SSX2IP	C2	CGP	clone#6
ERBB2_UP.V1_DN	0.16318	0.520578	0.12564	0.608904	1.40288	195	AMIGO2, NRIP1, RANBP6, IFIT5, EHBP1, AGL, TRMT61B, TAF2, PSPH, RIF1, RRP15, ANXA3, ATR, ADD3, LRIG1, ANKRD12, CEBPZ, ICE1, NOL8, TOPBP1, SLC26A2, ZNF84, HSPA13, SMARCA5, MSH2, AASDHPPT, CETN3, CASP6, RBBP8, PRMT3, ZNF267, IRS1, DDX60, FKTN, MPDZ, POLI, RALGAPA1, DTL, RPAP3, GULP1, RMI1, FAM216A, RAD51AP1, CALB2, KANK1, SS18, ZNF107, ERI2, IFIH1, FASTKD1, PAK1IP1, USP16, SMC3, PLK4, GOLGA8A, FLNB,…	C6		clone#6
ERBB2_UP.V1_UP	0.65	0.805724	0.0968878	-0.326804	-0.823115	186	BCL6, SAT1, ITGB4, CEMIP, BACE2, PAPSS2, EDN1, MVD, CEACAM5, NOTCH3, PACS1, NPC2, EPAS1, TNFRSF21, BCAM, ABCG1, LRP5, S100A6, EPB41L4A, BNIP3L, RRAGD, MGAT4A, HSD17B11, SLC2A10	C6		clone#6
ERCC8_TARGET_GENES	0.656881	0.809588	0.0611693	0.521505	0.880088	11	ANAPC7, KMT2A, BRWD3	C3	TFT:GTRD	clone#6
ERR1_Q2	0.621658	0.790051	0.0489954	0.362856	0.850359	263	CCDC9B, SOCS4, SEMA7A, ANKRD28, NAV1, JMJD1C, WBP1L, STARD13, HTATSF1, VCL, KAT6A, SORCS1, KIF3B, HECTD2, SIRPA, DIAPH1, SCN5A, FBXL17, MPRIP, RFX5, WDFY3, KDM5A, USP8, C6orf47, PANK1, KIAA0586, JADE2, VASP, H4C3, TAOK2, CHD2, TEF, ASCC1, RAB35, YTHDF2, ABCC5, TCF7, SATB1, PHF6, ZNF664, AIFM1, FBXL19, MFSD8, CNTLN, XYLT2, GPBP1L1, GDPD1, ITGA3	C3	TFT:TFT_Legacy	clone#6
ERWIN_COHEN_BLOOD_TC_83_AGE_23_48YO_VACCINATED_VS_CONTROL_2DY_UP	0.124819	0.520578	0.149208	0.55223	1.2528	114	SAMD9, CCL2, IFIT5, IFIT3, PARP9, SAMD9L, IFI16, WARS1, NEXN, DOCK4, HELZ2, IFIT2, RIN2, TDRD7, TOR1B, DDX60, ATRIP, PLSCR1, RNF213, KIAA0319L, LIPA, IFIH1, MOV10, NCOA7	C7	VAX	clone#6
ERWIN_COHEN_BLOOD_VACCINE_TC_83_AGE_23_48YO_VACCINATED_VS_CONTROL_2DY_DN	0.648241	0.805446	0.0574877	0.448138	0.877249	30	STXBP5, TMCC3, KBTBD7, FCHO2, PDZD8, CEP68, GRAMD1C	C7	VAX	clone#6
ERWIN_COHEN_BLOOD_VACCINE_TC_83_AGE_23_48YO_VACCINATED_VS_CONTROL_7DY_UP	0.106287	0.504498	0.165657	0.574535	1.27215	71	SAMD9, IFIT5, IFIT3, PARP9, SAMD9L, NEXN, IFIT2, RIN2, TOR1B, DDX60, PLSCR1, RNF213	C7	VAX	clone#6
ERWIN_COHEN_PBMC_TC_83_AGE_18_45YO_NAIVE_NOT_PREVIOUSLY_IMMUNIZED_24HR_DEG_CANONICAL_PATHWAY_MEMBERS_UP	0.593851	0.773084	0.0599892	0.442854	0.912317	38	SAMD9L, NEXN, IFIT2, IFNE, IFIH1	C7	VAX	clone#6
ERWIN_COHEN_PBMC_TC_83_AGE_18_45YO_NON_RESPONDERS_PREVIOUSLY_IMMUNIZED_24HR_DEG_CANONICAL_PATHWAY_MEMBERS_DN	0.626571	0.792967	0.0623861	0.508757	0.891518	15	TLR4, CEBPB	C7	VAX	clone#6
ERWIN_COHEN_PBMC_TC_83_AGE_18_45YO_NON_RESPONDERS_PREVIOUSLY_IMMUNIZED_24HR_DEG_CANONICAL_PATHWAY_MEMBERS_UP	0.12766	0.520578	0.164406	0.741282	1.32429	16	SAMD9L, NEXN, IFIT2, TAF15	C7	VAX	clone#6
ERWIN_COHEN_PBMC_TC_83_AGE_18_45YO_RESPONDERS_PREVIOUSLY_IMMUNIZED_24HR_DEG_CANONICAL_PATHWAY_MEMBERS_UP	0.260726	0.554383	0.105521	0.570348	1.14082	33	SAMD9L, NEXN, IFIT2, IFIH1	C7	VAX	clone#6
ER_Q6	0.589096	0.770882	0.0512184	0.366618	0.862889	277	LCP1, WNT5A, ROCK2, RB1CC1, ITGB8, BMPR2, JMJD1C, DUSP4, KMT2E, WBP1L, AGPS, ZFHX3, TRPS1, PIGW, SMCR8, NLK, GFPT2, NR2F1, REST, SLC38A2, PDGFB, PLEC, MAML3, OAZ2, CLOCK, MICALL1, RAB27B, OTUD7B, TEF, TCF7L2, CHD6, ZNF827, PGAP4, CIC, SATB1, SOCS2, SLC16A6, IP6K1, SPRY2	C3	TFT:TFT_Legacy	clone#6
ER_Q6_01	0.854111	0.916954	0.0339724	0.324099	0.764046	275	SPRED1, LCP1, PHLDB1, ENOX2, PPP4R3B, ITGB8, DDR1, WBP1L, DGCR8, TRPS1, ZNF768, HOXB9, CEP41, SIRPA, MCC, HOXB7, SLC9A1, JARID2, NIPBL, ZNF202, PHF12, MICALL1, CHD2, EIF2B3, TCF7, CIC, ZNF532, SATB1, CDK14, SLC16A6, TNRC6C, PXN, FBXL14, PAK1IP1	C3	TFT:TFT_Legacy	clone#6
ER_Q6_02	0.606667	0.781386	0.0499914	0.364806	0.856559	258	GREM1, LCP1, CCDC9B, FAM20C, VEGFA, ITGB8, REV3L, KMT2E, IRF2BPL, HTATSF1, ZDHHC5, EFNB2, DOCK4, SIRPA, GFPT2, CDK13, TIMM23, ZBTB33, CHD2, FZD4, MCRS1, TCF7L2, ARFGEF1, SOX12, TCF7, ZNF532, SLCO3A1, SATB1, ST3GAL1, CDK14, NRSN2, SLC16A6, ASB8, ELK3, CNTLN, CHCHD4	C3	TFT:TFT_Legacy	clone#6
ESC_J1_UP_EARLY.V1_DN	0.145205	0.520578	0.132846	0.623026	1.43924	167	ZBTB21, GSPT2, TRIB3, IGFBP3, DUSP6, BAG5, EGR1, CENPB, ANXA3, QSER1, TRPS1, FAM118B, LAMC2, DBR1, PPCS, DCLRE1B, C11orf24, ZNF35, USP38, TLE4, TSPYL4, MED6, BMS1, FBXO33, PPP2R3A, MRPS11, MTG2, LPP, MAPK7, HASPIN, METTL13, ID1, RRP12	C6		clone#6
ESC_J1_UP_EARLY.V1_UP	0.437722	0.671428	0.122108	-0.352448	-0.896757	174	GADD45B, ADM, NR1D1, TMED3, FOSL1, RPL22, CUBN, NEK2, CDHR1, DSCAM, PRSS12, EVPL, P4HA1, SLC18A1, LOXL2, EPHB3, ABCG1, SCNN1A, AMPH, FLT3	C6		clone#6
ESC_J1_UP_LATE.V1_DN	0.256164	0.55204	0.095288	0.458668	1.05956	167	ZFP62, GSPT2, EGR1, INTS6, QSER1, TRPS1, POLA1, DBR1, PIK3R4, GFPT2, PPCS, PUS7, TLE4, POLE, BMS1, PIH1D1, WWP2, MTG2, SLC1A5, MAPK7, RRP12, SOCS2, VEGFC, GYS1	C6		clone#6
ESC_J1_UP_LATE.V1_UP	0.348754	0.607632	0.138805	-0.373225	-0.943438	183	GADD45B, APOB, NRK, PDIA5, MORC4, LAMA1, CRIM1, TMED3, COL4A2, FARP1, CUBN, HTRA1, NEU1, COL2A1, PGA5, PCBD1, CD55, PRSS12, ZDHHC9, MYO7A, CTSC, VIL1, SNAI1, TGFBR3, GPRC5C, CAPN6, PEG3, SLCO2A1, P4HA1, LOXL2, ENPEP, DPP4, CRYAB, MTTP, UNC5B, CHRNB1	C6		clone#6
ESC_V6.5_UP_EARLY.V1_DN	0.184397	0.521521	0.195789	-0.438023	-1.10898	157	NID1, CCDC80, BHLHE40, LOX, HBEGF, LAMA1, COL4A2, CACNA1E, HTRA1, EMP1, COL3A1, CADPS, COL1A2, SLC8A3, ANXA5, CPE, PMP22, GBX2, PKD1L3, COL11A1, MYO7B, KCNA1, TIMP2, COL16A1, STARD8, TSHZ2	C6		clone#6
ESC_V6.5_UP_EARLY.V1_UP	0.330097	0.595916	0.0817516	0.438736	1.00616	159	RUNX1, FGF5, RPRD2, VPS39, CELSR3, LRIG1, ATP8B2, PURB, EFNB2, PRKACB, WDFY3, SASH1, NCOA2, MLLT1, SCAP, RAI1, TNRC6B, RASAL2, MAGI3, MBD4, PSMB9, SATB1, NARF, SSX2IP, CHD7, KLC2	C6		clone#6
ESC_V6.5_UP_LATE.V1_DN	0.24	0.542208	0.0995791	0.470957	1.08667	176	TRMT1L, ZBTB21, TRIB3, INHBA, CAAP1, CHAC1, KAT6B, FASTKD2, QTRT2, POLA1, DBR1, DCLRE1B, C11orf24, ZFP1, MSC, PRCC, TLE4, SPP1, DYRK3, CTH, CBY1, MTG2	C6		clone#6
ESC_V6.5_UP_LATE.V1_UP	0.297101	0.576734	0.153159	-0.3871	-0.984913	179	POSTN, SLIT3, FAM107B, APOB, NRK, COL4A2, FARP1, CUBN, COL2A1, CD55, KIF21A, PRSS12, ZDHHC9, NUDT11, ARID3B, VIL1, BAIAP2L1, GPRC5C, CAPN6, P4HA1, LOXL2, PDZRN3, MYLIP, DPP4, PJA2, MTTP, UNC5B, NENF, GPC3, KDELR3, CLDND1, ARFGAP3, SH3RF1, APP, GPX3, PLAGL1, FGB, OCLN	C6		clone#6
ETF_Q6	0.515239	0.721238	0.0615707	0.403084	0.911763	117	ZNF281, RPRD2, ZNF644, MTOR, ZFYVE9, COP1, CDC7, ASH1L, PRKACB, SCYL3, CELSR2, ZNF362, RNF220, RASAL2, YTHDF2, TRIM33, MRTO4, LMO4, ZNF687	C3	TFT:TFT_Legacy	clone#6
ETS1_B	0.262735	0.555329	0.0925529	0.467552	1.0959	261	SPRED1, LCP1, ESM1, ADNP, RUVBL1, PUS7L, LIF, RNF40, VPS39, NEDD4, FURIN, ETV6, STARD13, TNS2, SLC4A1AP, OMA1, WDR53, IKBKB, TRIM41, ARL6IP6, ZNF35, FOXP1, PDGFB, TTPAL, BIN3, ZNF384, PPP1R9B, NIPBL, UBTF, TMEM161B, RMI1, WDR81, DOK1, FOXRED1, SHC3, SLC7A1, ST3GAL2, E2F3, MAP4K4, APPL2, TPP2, TAF8, KMT2A, CCNJL, ITPR2, ELK3, CHMP1B, KCNAB2, HYAL2, ZNF687, RGS3, ZNF800, GIT2, ITGA11, STK10, MYH10,…	C3	TFT:TFT_Legacy	clone#6
ETS2_B	0.380132	0.632702	0.0720033	0.408299	0.961943	276	ZNFX1, LCP1, ESM1, ADNP, EGR1, ARAP3, PUS7L, CLSPN, CCDC91, RNF40, FURIN, CDK12, STARD13, ATP8B2, VCL, IKBKB, STRBP, DOCK4, ZEB2, REST, PCDH1, PPRC1, GALE, ZNF35, TCF12, CITED2, CTCF, PPP1R9B, FLI1, NIPBL, IRAK4, VASP, ARHGDIB, WDR81, DOK1, SHC3, E2F3, ZHX2, ZNF532, CEBPG	C3	TFT:TFT_Legacy	clone#6
ETS_Q4	0.267473	0.558224	0.0916795	0.460567	1.07854	249	ZMYND8, LCP1, ESM1, CCL2, DDX23, PUS7L, LIF, NEDD4, FURIN, WDR11, STARD13, TNS2, OMA1, IKBKB, KIF3B, STRBP, PIK3R4, TRIM41, SLC46A3, FXYD5, ZNF35, TCF12, FOXP1, PDGFB, BIN3, PPP1R9B, NIPBL, IRAK4, CHD2, FOXRED1, PYM1, E2F3, CNOT10, DRP2, LTBR, STAT5B, TPP2, TAF8, KMT2A, ITPR2, ELK3, CHMP1B, KCNAB2, HYAL2, MAP7D1, ARAP1, TMEM185A, ZNF687, RGS3, ZNF800, ZBTB7A	C3	TFT:TFT_Legacy	clone#6
EVI1_01	0.166667	0.520578	0.142057	0.71884	1.2842	16	PTCHD4, VCL, SIX1	C3	TFT:TFT_Legacy	clone#6
EVI1_02	0.469256	0.69185	0.111011	-0.361465	-0.910105	132	BCL6, NRP1, PRG4, RBM39, SLC7A3, CYRIA, SYNCRIP, RUNX1T1, ADPRHL1, DMD, PAX2, DSG1	C3	TFT:TFT_Legacy	clone#6
EVI1_03	0.138122	0.520578	0.199915	-0.508596	-1.20481	58	NRP1, CACNA1D, RBM39, RUNX1T1, ADPRHL1, DMD, TDRD5	C3	TFT:TFT_Legacy	clone#6
EVI1_04	0.502703	0.71165	0.0593488	0.390211	0.910616	233	HAS2, ZBED5, TCP11L2, SEPHS2, LUZP1, PTCHD4, CHAC1, PABIR1, BMPR2, KLF7, DHRS3, NEDD4, C6orf62, ZFHX3, EIF5, NR2F1, RPS6KB1, HOXB7, CLASP1, ANKRA2, POGZ, DDX17, RAI1, NOTCH2, TPM1, CABLES1, FZD2, HNRNPA0, CHD6, RELCH, DENND2B, FUT11, SALL2, LRR1, ARRDC3	C3	TFT:TFT_Legacy	clone#6
EVI1_05	0.459559	0.685255	0.120985	-0.354954	-0.896006	171	NRP1, PKHD1L1, DNAJC1, CACNA1D, BACE2, ROS1, RBM39, LGI1, TCEAL9, RBFOX1, NDUFA1, RUNX1T1, RFX4, CRYAB, ADPRHL1, DMD, TDRD5	C3	TFT:TFT_Legacy	clone#6
EVI1_06	0.614711	0.786082	0.0621124	0.480787	0.895588	21	PCF11, TCF4, SENP1, CITED2, NRAS, ARPC2	C3	TFT:TFT_Legacy	clone#6
F10_TARGET_GENES	0.172789	0.520578	0.119888	0.594981	1.38674	226	DHX32, KIAA0232, FAM120B, MDGA2, ARHGAP24, TENM3, ASF1A, ANKRD28, EHBP1, MAML2, RAPGEF2, LARP7, KLHL4, MTERF4, ZNF518A, ZC3H6, ITGB8, JMJD1C, DUSP4, PHLDB2, AJUBA, TENM2, PKN2, FHOD3, CDK12, ZFHX3, SETBP1, DHX16, EML1, ANKRD40, HMGN5, INTS5, DIAPH1, NR2F1, BMPR1B, TCAIM, AKAP10, SPART, TCF12, NABP1, SMARCA2, THAP10, DLD, INTS2, VPS41, MPDZ, NEDD9, ABCC9, KANSL3, KCTD1, MEF2A, AAR2, GLUL, APPL2, I…	C3	TFT:GTRD	clone#6
FAC1_01	0.194254	0.524873	0.112379	0.541721	1.25891	218	ZMYND8, RBBP6, HAS2, ZBED5, APC, RUNX1, TMEM209, EYA4, ZC3H6, PBRM1, ITGB8, KLF7, PAPPA, YAE1, KCNMA1, BRCA1, NRP2, PHF23, CHTOP, NR2F1, PDCD4, SEMA3A, HOXB7, FOXP1, SMARCA2, JARID2, OAZ2, ZNF362, CHM, LCOR, GTF2A1, GDNF, TCF7L2, HNRNPA0, CHD6, MAP4K4, TMEM62, SALL2, BMF, USP34	C3	TFT:TFT_Legacy	clone#6
FAELT_B_CLL_WITH_VH3_21_DN	0.678683	0.823375	0.0522693	0.40444	0.861036	49	SPEN, POP4, WASHC2C, TAB2, DDX1, TBCC, PUM1, LMO4	C2	CGP	clone#6
FAELT_B_CLL_WITH_VH3_21_UP	0.758065	0.86659	0.048506	0.387816	0.806168	41	PRRC2A, TYMS, SMARCD1, ARHGEF1, UBTF, ACTN4, PPP5C, KCNAB2, TOMM40, E2F4, ZBTB48, BCR	C2	CGP	clone#6
FAELT_B_CLL_WITH_VH_REARRANGEMENTS_DN	0.205329	0.526967	0.117766	0.542797	1.15559	49	PARP4, TMX4, EID1, XBP1, JARID2, TSPYL4, DDX1, VPS13B, ZMYND11, MRPL40, ZHX2, CDK14	C2	CGP	clone#6
FAELT_B_CLL_WITH_VH_REARRANGEMENTS_UP	0.768388	0.871755	0.0465084	0.380984	0.809694	48	SPEN, RUNX1, ARFRP1	C2	CGP	clone#6
FALVELLA_SMOKERS_WITH_LUNG_CANCER	0.242424	0.54334	0.155242	-0.436915	-1.07178	79	DUSP1, ADAMTS1, HSP90AB1, SRPRA, SOD2, MVD, EIF1, EPAS1, IQGAP1, FOLH1, RNF144B, ADGRF1, UFM1	C2	CGP	clone#6
FAN_EMBRYONIC_CTX_ASTROCYTE_1	0.123494	0.520578	0.222056	-0.491513	-1.20665	78	CHRDL1, ANOS1, GALNT16, SLCO1C1, HES4, NCAN, NPNT, PAX6, ADCYAP1R1, ID2, GPX3, PLAGL1, ADGRV1, IFI44L, EMID1, MLC1, EFHD2, FOXG1, HTR2A, TNC, PEA15, DCN, MMP28, CPNE5, MRC2, SPARCL1, LAMP5, FABP7, GRM3, LGALS3, ANGPTL1, OAF	C8		clone#6
FAN_EMBRYONIC_CTX_ASTROCYTE_2	0.136558	0.520578	0.140406	0.641361	1.46509	147	SLC7A11, F3, APC, DDIT4, RORA, PDLIM5	C8		clone#6
FAN_EMBRYONIC_CTX_BIG_GROUPS_BRAIN_ENDOTHELIAL	0.0613694	0.489082	0.321776	-0.554073	-1.41247	358	ITGB1, NID1, VIM, IL32, LGALS1, COL6A1, SLC2A3, BHLHE40, S100A10, TFRC, ECM1, DNAJC1, ITGA1, VWF, COL4A2, MCAM, RGS5, LAPTM4A, PAPSS2, JCAD, H2AJ, COL3A1, CGNL1, COL1A2, PROCR, FLT1, NOTCH3, HLA-E, LAMB1, LAMA2, EFEMP2, SLC6A12, PMP22, FSTL1, SPARC, KDR, PDZD2, PALD1, EPAS1, AFAP1L2, ATP1A2, ADGRF5, NOTCH4, SLCO2A1, SLC38A5, EBF1, PRCP, TIMP3, S100A13, ADCY4, LAMC3, ZNF366, TEK, SERPING1, BSG, SE…	C8		clone#6
FAN_EMBRYONIC_CTX_BIG_GROUPS_BRAIN_IMMUNE	0.409836	0.65297	0.120985	-0.367373	-0.931962	144	DUSP1, GADD45B, IL32, S100A10, SERF2, HLA-E, HLA-B, FOS, DENND2D, PSME1, HLA-C	C8		clone#6
FAN_EMBRYONIC_CTX_BIG_GROUPS_CAJAL_RETZIUS	0.650655	0.806194	0.10925	-0.337534	-0.840767	481	LGALS1, COL6A1, VAT1, CNTNAP1, RELN, MXRA5, EBP, INSIG1, PARD3, ITM2C, HMGCS1, CYSTM1, MYH14, LAPTM4A, SEC61A2, PFKP, NEFH, NEFM, RHEB, PRKAG2, SPINK5, MSMO1, STK32A, CLU, STK32C, COX7B, THSD7A, CPE, CDH1, L1CAM, CNTNAP2, EGFLAM, APLP2, TUBA4A, PEG3, SUSD1, NDUFA1, ATP5F1C, FBLN1, RAB3A, SEZ6L, CNGA3, NELL1, PTPRN, EPPK1, CAPN8, OLFM1, C7, DHCR7, CALM3, SCG2, REEP2, CRYAB, PPL, ATP5ME, EBF3, SV2B…	C8		clone#6
FAN_EMBRYONIC_CTX_BIG_GROUPS_EXCITATORY_NEURON	0.178667	0.520578	0.170932	-0.526605	-1.17576	43	PLXNA4, ARPP21, CSRP2, RBFOX1, ACTN2, GRIA2, SEMA3C, ADCY1, SRCIN1, PPP2R2B, MAP6, NELL2, EPHB6, SEZ6	C8		clone#6
FAN_EMBRYONIC_CTX_BIG_GROUPS_GLIAL	0.239482	0.542016	0.161979	-0.416471	-1.0486	132	VIM, CCDC80, BTG3, ITM2C, PTPRZ1, SCD, NDRG2, ANXA5, MSMO1, CLU, MDK, CPE, NTRK2, MFGE8, ATP1A2, SLC1A2, GRID2, IFI27L2, PRCP, DHCR7, RFX4, IDI1, AASS, FABP5, CD63, DDAH1, SEMA6A, ATP1B2, OAT, ARL6IP1, CST3, SNX3, MLC1, CD9, GPM6B	C8		clone#6
FAN_EMBRYONIC_CTX_BIG_GROUPS_INHIBITORY	0.809174	0.892221	0.0514265	0.44577	0.752278	11	TCF4, PLS3, PFN2	C8		clone#6
FAN_EMBRYONIC_CTX_BIG_GROUPS_MICROGLIA	0.44856	0.678862	0.130777	-0.3599	-0.915555	362	DUSP1, GADD45B, HSPA1B, HSPA1A, SAT1, CKS2, A2M, LPCAT2, HSPA5, RGS10, HTRA1, PPP1R15A, IRAG2, GYPC, MRC1, H2AJ, FOSB, STAB1, SERF2, NFKBIA, SERP1, HLA-E, HLA-B, ANXA5, BLNK, FOS, MERTK, SFMBT2, CTSC, NPC2, APLP2, C12orf75, MIS18BP1, GLRX, ATP8B4, HLA-C, SALL1, PPP1R18, NCKAP1L, TLR7, VDAC1, CTSD, ADAM28, MGAT4A, DOCK2	C8		clone#6
FAN_EMBRYONIC_CTX_BRAIN_B_CELL	0.683358	0.825388	0.049094	0.375783	0.844824	95	BTG1, ARID5B, ELF1, TXNIP, ADD3, SLC38A1, QRSL1	C8		clone#6
FAN_EMBRYONIC_CTX_BRAIN_EFFECTOR_T_CELL	0.507937	0.715062	0.0619763	0.403799	0.912288	126	LCP1, SYNE1, BTG1, TXNIP, PRKACB, LITAF	C8		clone#6
FAN_EMBRYONIC_CTX_BRAIN_ENDOTHELIAL_1	0.26943	0.559316	0.0891647	0.498992	1.1973	434	SLC7A11, NQO1, TUBB6, SLC7A5, PTPRB, TSC22D1, MECOM, PHLDB1, TJP1, SLC14A1, ARAP3, ADGRL2, PODXL, BMPR2, LRRC17, FZD6, DOCK9, RAI14, JUP, TGM2, TNS2, SMAD1, NIBAN2, TCF4, LXN, WWTR1, SLC2A1, INSR, MYO10, RHOJ	C8		clone#6
FAN_EMBRYONIC_CTX_BRAIN_ENDOTHELIAL_2	0.0287799	0.43119	0.352488	-0.610132	-1.54061	300	ITGB1, NID1, VIM, LGALS1, CCDC80, COL6A1, ECM1, RBP1, ITGA1, PDLIM1, PARD3, COL4A2, FARP1, MCAM, RGS5, PAPSS2, COL9A1, COL3A1, COL1A2, EPB41L1, NOTCH3, LAMB1, MDK, LAMA2, EFEMP2, COX7B, CPE, SLC6A12, PMP22, TCEAL9, FSTL1, SPARC, PPFIBP2, PDZD2, EPAS1, HES4, MFGE8, ATP1A2, GPRC5C, TNFRSF21, FBLN1, EBF1, TIMP3, TRPC6, CD151, SEPTIN4, LAMC3, GJC1, SERPING1, SELENOM, DMD, GMDS, CD248, AASS, COL6A2, C…	C8		clone#6
FAN_EMBRYONIC_CTX_BRAIN_MYELOID	0.779935	0.876718	0.0810802	-0.318258	-0.802297	136	VIM, LGALS1, S100A10, TGFBI, NFKBIA, HLA-B, S100A6, IQGAP1, LILRB2, IFI44L, APOBR, ITGAL, CLEC7A, PLCB2, EFHD2, TMEM176B, AIP, CHCHD10, HLA-A, ADA2, ANXA1, STXBP2, RIPOR2, LILRB3, ATF3, IFITM3, CLEC12A	C8		clone#6
FAN_EMBRYONIC_CTX_BRAIN_NAIVE_LIKE_T_CELL	0.994475	0.997474	0.0285039	0.27666	0.636669	153	MTERF4, TXNIP, STK38, ADD3, PDCD4, ETS1, FXYD5, PCMTD2, ARHGEF1, ARHGDIB, PRMT2, ACTN1, PSMB9, TCF7, SATB1, TES, NOSIP, LRRFIP1, BTN3A2, ARL4C, CD44, LEPROTL1, TNFAIP8	C8		clone#6
FAN_EMBRYONIC_CTX_EX_2_EXCITATORY_NEURON	0.0462865	0.478841	0.321776	-0.78472	-1.48762	15	HSPA1B, MDK, PPP2R2B	C8		clone#6
FAN_EMBRYONIC_CTX_EX_4_EXCITATORY_NEURON	0.131148	0.520578	0.224966	-0.50892	-1.28206	140	CACNA1C, RYR3, CSMD1, CSMD2, FBN3, TSBP1, CACNA1A, CACNA1E, NTRK3, PFKP, CACNA1B, STX3, ERICH3, ABCC8, ABCA5, SGSM1, ARPP21, SLC8A3, SLC4A10, CPNE7, CACNA1G, PLXNA3, CACNA1I, PDZD2, DLGAP2, GRID2, PPFIA4, ACTN2, SPTBN4, TIMP3, HYDIN, MYLIP, GRB14, ANO3	C8		clone#6
FAN_EMBRYONIC_CTX_IN_1_INTERNEURON	0.203501	0.526036	0.142901	-0.712394	-1.23471	11	RBP1, FOS	C8		clone#6
FAN_EMBRYONIC_CTX_IN_4_INTERNEURON	0.288462	0.570414	0.115734	-0.695295	-1.17587	10	RBP1, ERBB4	C8		clone#6
FAN_EMBRYONIC_CTX_MICROGLIA_1	0.16129	0.520578	0.2114	-0.455881	-1.14525	154	CKS2, HERC5, TPX2, DLGAP5, PRR11, CCNB2, TOP2A, UBE2C, KPNA2, CEP55, RHEB, CCNA2, CDK1, KIF2C, HJURP, TTK, IQGAP3, BIRC5, HMGB2, KIF20A, PTTG1, CDKN3, CDCA2, FAM83D, BUB1, PLK1, SPAG5, AURKB, TROAP, ARL6IP1	C8		clone#6
FAN_EMBRYONIC_CTX_MICROGLIA_3	0.171296	0.520578	0.161979	-0.631334	-1.2536	20	MERTK, CTSC, CTSD, ADAM28, SLCO2B1	C8		clone#6
FAN_EMBRYONIC_CTX_NSC_1	0.207965	0.528487	0.142057	-0.631586	-1.22912	17	VIM, CCDC80, HNRNPA1, PDLIM1, DSCAM, FOS	C8		clone#6
FAN_EMBRYONIC_CTX_NSC_2	0.240458	0.542278	0.176694	-0.426235	-1.08261	233	CKS2, LGALS1, TPX2, UBE2S, DLGAP5, PRR11, BTG3, CDC25B, CCNB2, JPT1, TOP2A, NEK2, KIF5B, UBE2C, KPNA2, CEP55, RHEB, CCNA2, CDK1, KIF2C, HJURP, TTK, BIRC5, HMGB2, KIF20A, MIS18BP1, CALM3, RASSF1, PTTG1, EIF4E, CDKN3, CDCA2, FAM83D, ODF2, BUB1, HSD17B11, PLK1, NMU, SPAG5, AURKB, TPM2, TROAP, ARL6IP1	C8		clone#6
FAN_EMBRYONIC_CTX_OPC	0.746594	0.860492	0.0743625	-0.350243	-0.811744	52	BEX1, COL9A1, SCN1A, ATCAY, GRIA2, TM4SF1, THY1, CXADR, KLRC2, PLPPR1, COL20A1, SCG3, FIP1L1	C8		clone#6
FAN_OVARY_CL0_XBP1_SELK_HIGH_STROMAL_CELL	0.122977	0.520578	0.231127	-0.54068	-1.363	136	SAT1, HSPH1, RSRC2, HSP90AB1, HSPA5, PEG10, INSIG1, HSP90B1, RPS9, RPL10A, RPL3, RHEB, CTNNAL1, SERP1, RPL23A, EIF1, EIF1B, RSL1D1, ATP1B1, PTMA, MORF4L2, RPL41, CCNG1, RPS24, YBX1, NACA, RPL17, RPL12, EIF3E, HBP1, SAR1A, BTF3, RPS18, NPM1, EIF4E, EIF4A2, RPS13, RPS6, RPS27A, TMED2, RPL24, FBL, RPL35A, DNAJB9, RPS14, RPLP1, RPL32, RPL5, RPL13A, PABPC1, RPS15, RPLP2, RPS8, RSL24D1, RPS3, RPL21, RP…	C8		clone#6
[truncated: 155,991 more rows]

## Sheet: Summary GSEA statistics
MSigDB collection	Gene set name	Gene subset name	Gene set abbreviation	Clone#1	Clone#2	Clone#3	Clone#4	Clone#5	Clone#6	padj
[truncated: 49 more rows]
